# Supplementary material for: Biosynthesis of GMGT lipids by a radical SAM enzyme associated with anaerobic archaea and oxygen-deficient environments
Source: Nat Commun. 2024 Jun 19;15:5256. doi: 10.1038/s41467-024-49650-x (PMC11186832; doi:10.1038/s41467-024-49650-x)
Supplement: Supplementary file 4 — Supplementary Datasets 1-3 [file 41467_2024_49650_MOESM4_ESM.zip]

Archive with 4 entries (3 files):
- Supplementary Datasets 1-3/Supplementary Dataset 1.pdb
- Supplementary Datasets 1-3/Supplementary Dataset 2.pdb
- Supplementary Datasets 1-3/Supplementary Dataset 3.pdb
- Supplementary Datasets 1-3/
