# Supplementary material for: Biosynthesis of GMGT lipids by a radical SAM enzyme associated with anaerobic archaea and oxygen-deficient environments
Source: Nat Commun. 2024 Jun 19;15:5256. doi: 10.1038/s41467-024-49650-x (PMC11186832; doi:10.1038/s41467-024-49650-x)
Supplement: Supplementary file 4 — Supplementary Datasets 1-3 [file 41467_2024_49650_MOESM4_ESM.zip › Supplementary Datasets 1-3/Supplementary Dataset 1.pdb]

ATOM      1  N   MET A   1      11.550  35.619   5.540  1.00 53.96           N  
ATOM      2  H   MET A   1      11.632  36.316   6.266  1.00 53.96           H  
ATOM      3  H2  MET A   1      10.586  35.335   5.442  1.00 53.96           H  
ATOM      4  H3  MET A   1      11.851  36.014   4.660  1.00 53.96           H  
ATOM      5  CA  MET A   1      12.368  34.429   5.867  1.00 53.96           C  
ATOM      6  HA  MET A   1      13.425  34.697   5.873  1.00 53.96           H  
ATOM      7  C   MET A   1      12.155  33.400   4.772  1.00 53.96           C  
ATOM      8  CB  MET A   1      11.994  33.860   7.248  1.00 53.96           C  
ATOM      9  HB2 MET A   1      11.188  34.446   7.690  1.00 53.96           H  
ATOM     10  HB3 MET A   1      11.654  32.829   7.148  1.00 53.96           H  
ATOM     11  O   MET A   1      11.000  33.210   4.395  1.00 53.96           O  
ATOM     12  CG  MET A   1      13.202  33.893   8.187  1.00 53.96           C  
ATOM     13  HG2 MET A   1      13.674  34.873   8.112  1.00 53.96           H  
ATOM     14  HG3 MET A   1      13.932  33.158   7.850  1.00 53.96           H  
ATOM     15  SD  MET A   1      12.853  33.608   9.946  1.00 53.96           S  
ATOM     16  CE  MET A   1      11.850  32.114   9.894  1.00 53.96           C  
ATOM     17  HE1 MET A   1      10.862  32.394   9.527  1.00 53.96           H  
ATOM     18  HE2 MET A   1      12.322  31.383   9.238  1.00 53.96           H  
ATOM     19  HE3 MET A   1      11.757  31.700  10.898  1.00 53.96           H  
ATOM     20  N   LYS A   2      13.220  32.790   4.232  1.00 67.36           N  
ATOM     21  H   LYS A   2      14.128  32.878   4.665  1.00 67.36           H  
ATOM     22  CA  LYS A   2      13.063  31.695   3.260  1.00 67.36           C  
ATOM     23  HA  LYS A   2      12.379  32.002   2.469  1.00 67.36           H  
ATOM     24  C   LYS A   2      12.422  30.497   3.975  1.00 67.36           C  
ATOM     25  CB  LYS A   2      14.423  31.341   2.624  1.00 67.36           C  
ATOM     26  HB2 LYS A   2      14.302  30.437   2.027  1.00 67.36           H  
ATOM     27  HB3 LYS A   2      15.147  31.126   3.410  1.00 67.36           H  
ATOM     28  O   LYS A   2      12.559  30.363   5.192  1.00 67.36           O  
ATOM     29  CG  LYS A   2      14.972  32.453   1.708  1.00 67.36           C  
ATOM     30  HG2 LYS A   2      14.246  32.658   0.921  1.00 67.36           H  
ATOM     31  HG3 LYS A   2      15.128  33.362   2.289  1.00 67.36           H  
ATOM     32  CD  LYS A   2      16.306  32.034   1.066  1.00 67.36           C  
ATOM     33  HD2 LYS A   2      17.036  31.860   1.856  1.00 67.36           H  
ATOM     34  HD3 LYS A   2      16.157  31.103   0.519  1.00 67.36           H  
ATOM     35  CE  LYS A   2      16.834  33.109   0.104  1.00 67.36           C  
ATOM     36  HE2 LYS A   2      16.986  34.033   0.662  1.00 67.36           H  
ATOM     37  HE3 LYS A   2      16.079  33.295  -0.660  1.00 67.36           H  
ATOM     38  NZ  LYS A   2      18.107  32.685  -0.537  1.00 67.36           N  
ATOM     39  HZ1 LYS A   2      18.817  32.509   0.159  1.00 67.36           H  
ATOM     40  HZ2 LYS A   2      18.448  33.392  -1.173  1.00 67.36           H  
ATOM     41  HZ3 LYS A   2      17.972  31.832  -1.060  1.00 67.36           H  
ATOM     42  N   THR A   3      11.700  29.635   3.258  1.00 67.28           N  
ATOM     43  H   THR A   3      11.534  29.808   2.277  1.00 67.28           H  
ATOM     44  CA  THR A   3      11.020  28.476   3.872  1.00 67.28           C  
ATOM     45  HA  THR A   3      10.307  28.844   4.610  1.00 67.28           H  
ATOM     46  C   THR A   3      11.990  27.565   4.623  1.00 67.28           C  
ATOM     47  CB  THR A   3      10.241  27.661   2.830  1.00 67.28           C  
ATOM     48  HB  THR A   3      10.935  27.115   2.192  1.00 67.28           H  
ATOM     49  O   THR A   3      11.641  27.007   5.659  1.00 67.28           O  
ATOM     50  CG2 THR A   3       9.293  26.681   3.517  1.00 67.28           C  
ATOM     51 HG21 THR A   3       8.652  26.199   2.779  1.00 67.28           H  
ATOM     52 HG22 THR A   3       8.661  27.202   4.235  1.00 67.28           H  
ATOM     53 HG23 THR A   3       9.857  25.904   4.034  1.00 67.28           H  
ATOM     54  OG1 THR A   3       9.467  28.528   2.028  1.00 67.28           O  
ATOM     55  HG1 THR A   3       9.183  28.037   1.253  1.00 67.28           H  
ATOM     56  N   GLU A   4      13.236  27.474   4.161  1.00 70.95           N  
ATOM     57  H   GLU A   4      13.478  27.944   3.300  1.00 70.95           H  
ATOM     58  CA  GLU A   4      14.284  26.702   4.829  1.00 70.95           C  
ATOM     59  HA  GLU A   4      13.928  25.682   4.976  1.00 70.95           H  
ATOM     60  C   GLU A   4      14.639  27.245   6.215  1.00 70.95           C  
ATOM     61  CB  GLU A   4      15.528  26.654   3.941  1.00 70.95           C  
ATOM     62  HB2 GLU A   4      16.286  26.058   4.448  1.00 70.95           H  
ATOM     63  HB3 GLU A   4      15.911  27.662   3.785  1.00 70.95           H  
ATOM     64  O   GLU A   4      14.753  26.463   7.159  1.00 70.95           O  
ATOM     65  CG  GLU A   4      15.203  26.007   2.592  1.00 70.95           C  
ATOM     66  HG2 GLU A   4      14.614  26.696   1.985  1.00 70.95           H  
ATOM     67  HG3 GLU A   4      14.604  25.113   2.769  1.00 70.95           H  
ATOM     68  CD  GLU A   4      16.479  25.628   1.848  1.00 70.95           C  
ATOM     69  OE1 GLU A   4      16.541  24.440   1.461  1.00 70.95           O  
ATOM     70  OE2 GLU A   4      17.368  26.499   1.744  1.00 70.95           O  
ATOM     71  N   ASP A   5      14.711  28.568   6.370  1.00 76.26           N  
ATOM     72  H   ASP A   5      14.631  29.162   5.558  1.00 76.26           H  
ATOM     73  CA  ASP A   5      14.943  29.205   7.667  1.00 76.26           C  
ATOM     74  HA  ASP A   5      15.851  28.796   8.112  1.00 76.26           H  
ATOM     75  C   ASP A   5      13.763  28.950   8.615  1.00 76.26           C  
ATOM     76  CB  ASP A   5      15.116  30.721   7.501  1.00 76.26           C  
ATOM     77  HB2 ASP A   5      15.329  31.156   8.477  1.00 76.26           H  
ATOM     78  HB3 ASP A   5      14.167  31.131   7.154  1.00 76.26           H  
ATOM     79  O   ASP A   5      13.956  28.645   9.792  1.00 76.26           O  
ATOM     80  CG  ASP A   5      16.215  31.146   6.530  1.00 76.26           C  
ATOM     81  OD1 ASP A   5      17.282  30.500   6.535  1.00 76.26           O  
ATOM     82  OD2 ASP A   5      15.934  32.120   5.784  1.00 76.26           O  
ATOM     83  N   MET A   6      12.524  29.022   8.100  1.00 79.34           N  
ATOM     84  H   MET A   6      12.442  29.235   7.117  1.00 79.34           H  
ATOM     85  CA  MET A   6      11.316  28.701   8.878  1.00 79.34           C  
ATOM     86  HA  MET A   6      11.310  29.300   9.789  1.00 79.34           H  
ATOM     87  C   MET A   6      11.322  27.242   9.330  1.00 79.34           C  
ATOM     88  CB  MET A   6      10.030  29.000   8.084  1.00 79.34           C  
ATOM     89  HB2 MET A   6       9.187  28.537   8.597  1.00 79.34           H  
ATOM     90  HB3 MET A   6      10.100  28.585   7.078  1.00 79.34           H  
ATOM     91  O   MET A   6      11.059  26.961  10.497  1.00 79.34           O  
ATOM     92  CG  MET A   6       9.751  30.499   8.017  1.00 79.34           C  
ATOM     93  HG2 MET A   6      10.591  30.985   7.520  1.00 79.34           H  
ATOM     94  HG3 MET A   6       9.689  30.838   9.051  1.00 79.34           H  
ATOM     95  SD  MET A   6       8.212  31.047   7.229  1.00 79.34           S  
ATOM     96  CE  MET A   6       8.517  30.550   5.517  1.00 79.34           C  
ATOM     97  HE1 MET A   6       8.440  29.466   5.439  1.00 79.34           H  
ATOM     98  HE2 MET A   6       7.769  31.002   4.866  1.00 79.34           H  
ATOM     99  HE3 MET A   6       9.507  30.883   5.205  1.00 79.34           H  
ATOM    100  N   ALA A   7      11.690  26.320   8.440  1.00 79.44           N  
ATOM    101  H   ALA A   7      11.884  26.611   7.493  1.00 79.44           H  
ATOM    102  CA  ALA A   7      11.804  24.906   8.765  1.00 79.44           C  
ATOM    103  HA  ALA A   7      10.856  24.570   9.187  1.00 79.44           H  
ATOM    104  C   ALA A   7      12.890  24.641   9.819  1.00 79.44           C  
ATOM    105  CB  ALA A   7      12.058  24.126   7.472  1.00 79.44           C  
ATOM    106  HB1 ALA A   7      12.095  23.061   7.703  1.00 79.44           H  
ATOM    107  HB2 ALA A   7      13.004  24.437   7.028  1.00 79.44           H  
ATOM    108  HB3 ALA A   7      11.248  24.311   6.767  1.00 79.44           H  
ATOM    109  O   ALA A   7      12.695  23.794  10.690  1.00 79.44           O  
ATOM    110  N   LEU A   8      14.006  25.379   9.792  1.00 84.52           N  
ATOM    111  H   LEU A   8      14.145  26.019   9.024  1.00 84.52           H  
ATOM    112  CA  LEU A   8      15.047  25.282  10.816  1.00 84.52           C  
ATOM    113  HA  LEU A   8      15.308  24.229  10.926  1.00 84.52           H  
ATOM    114  C   LEU A   8      14.552  25.783  12.180  1.00 84.52           C  
ATOM    115  CB  LEU A   8      16.290  26.057  10.346  1.00 84.52           C  
ATOM    116  HB2 LEU A   8      16.032  27.112  10.250  1.00 84.52           H  
ATOM    117  HB3 LEU A   8      16.582  25.698   9.358  1.00 84.52           H  
ATOM    118  O   LEU A   8      14.791  25.133  13.197  1.00 84.52           O  
ATOM    119  CG  LEU A   8      17.494  25.929  11.298  1.00 84.52           C  
ATOM    120  HG  LEU A   8      17.205  26.233  12.304  1.00 84.52           H  
ATOM    121  CD1 LEU A   8      18.036  24.499  11.354  1.00 84.52           C  
ATOM    122 HD11 LEU A   8      18.273  24.153  10.348  1.00 84.52           H  
ATOM    123 HD12 LEU A   8      17.300  23.831  11.802  1.00 84.52           H  
ATOM    124 HD13 LEU A   8      18.942  24.466  11.958  1.00 84.52           H  
ATOM    125  CD2 LEU A   8      18.618  26.857  10.845  1.00 84.52           C  
ATOM    126 HD21 LEU A   8      18.937  26.586   9.838  1.00 84.52           H  
ATOM    127 HD22 LEU A   8      19.472  26.779  11.518  1.00 84.52           H  
ATOM    128 HD23 LEU A   8      18.265  27.888  10.827  1.00 84.52           H  
ATOM    129  N   VAL A   9      13.835  26.910  12.213  1.00 87.25           N  
ATOM    130  H   VAL A   9      13.697  27.412  11.348  1.00 87.25           H  
ATOM    131  CA  VAL A   9      13.224  27.438  13.445  1.00 87.25           C  
ATOM    132  HA  VAL A   9      13.998  27.541  14.206  1.00 87.25           H  
ATOM    133  C   VAL A   9      12.189  26.458  14.000  1.00 87.25           C  
ATOM    134  CB  VAL A   9      12.606  28.829  13.201  1.00 87.25           C  
ATOM    135  HB  VAL A   9      11.936  28.786  12.343  1.00 87.25           H  
ATOM    136  O   VAL A   9      12.226  26.133  15.187  1.00 87.25           O  
ATOM    137  CG1 VAL A   9      11.813  29.333  14.415  1.00 87.25           C  
ATOM    138 HG11 VAL A   9      10.931  28.713  14.578  1.00 87.25           H  
ATOM    139 HG12 VAL A   9      11.472  30.353  14.237  1.00 87.25           H  
ATOM    140 HG13 VAL A   9      12.435  29.315  15.310  1.00 87.25           H  
ATOM    141  CG2 VAL A   9      13.704  29.864  12.922  1.00 87.25           C  
ATOM    142 HG21 VAL A   9      13.251  30.826  12.682  1.00 87.25           H  
ATOM    143 HG22 VAL A   9      14.320  29.558  12.077  1.00 87.25           H  
ATOM    144 HG23 VAL A   9      14.342  29.981  13.798  1.00 87.25           H  
ATOM    145  N   PHE A  10      11.319  25.922  13.143  1.00 90.19           N  
ATOM    146  H   PHE A  10      11.316  26.244  12.186  1.00 90.19           H  
ATOM    147  CA  PHE A  10      10.347  24.904  13.533  1.00 90.19           C  
ATOM    148  HA  PHE A  10       9.738  25.299  14.345  1.00 90.19           H  
ATOM    149  C   PHE A  10      11.034  23.634  14.051  1.00 90.19           C  
ATOM    150  CB  PHE A  10       9.434  24.600  12.340  1.00 90.19           C  
ATOM    151  HB2 PHE A  10      10.030  24.199  11.520  1.00 90.19           H  
ATOM    152  HB3 PHE A  10       8.982  25.530  11.994  1.00 90.19           H  
ATOM    153  O   PHE A  10      10.645  23.092  15.082  1.00 90.19           O  
ATOM    154  CG  PHE A  10       8.322  23.632  12.682  1.00 90.19           C  
ATOM    155  CD1 PHE A  10       8.289  22.343  12.118  1.00 90.19           C  
ATOM    156  HD1 PHE A  10       9.050  22.040  11.415  1.00 90.19           H  
ATOM    157  CD2 PHE A  10       7.325  24.020  13.595  1.00 90.19           C  
ATOM    158  HD2 PHE A  10       7.356  25.004  14.040  1.00 90.19           H  
ATOM    159  CE1 PHE A  10       7.256  21.452  12.461  1.00 90.19           C  
ATOM    160  HE1 PHE A  10       7.223  20.465  12.024  1.00 90.19           H  
ATOM    161  CE2 PHE A  10       6.290  23.133  13.932  1.00 90.19           C  
ATOM    162  HE2 PHE A  10       5.518  23.439  14.622  1.00 90.19           H  
ATOM    163  CZ  PHE A  10       6.252  21.851  13.360  1.00 90.19           C  
ATOM    164  HZ  PHE A  10       5.447  21.176  13.609  1.00 90.19           H  
ATOM    165  N   SER A  11      12.119  23.201  13.406  1.00 90.32           N  
ATOM    166  H   SER A  11      12.379  23.657  12.543  1.00 90.32           H  
ATOM    167  CA  SER A  11      12.928  22.074  13.874  1.00 90.32           C  
ATOM    168  HA  SER A  11      12.292  21.191  13.937  1.00 90.32           H  
ATOM    169  C   SER A  11      13.490  22.314  15.277  1.00 90.32           C  
ATOM    170  CB  SER A  11      14.043  21.779  12.870  1.00 90.32           C  
ATOM    171  HB2 SER A  11      13.605  21.635  11.882  1.00 90.32           H  
ATOM    172  HB3 SER A  11      14.747  22.610  12.831  1.00 90.32           H  
ATOM    173  O   SER A  11      13.353  21.449  16.140  1.00 90.32           O  
ATOM    174  OG  SER A  11      14.719  20.599  13.248  1.00 90.32           O  
ATOM    175  HG  SER A  11      15.274  20.310  12.520  1.00 90.32           H  
ATOM    176  N   LYS A  12      14.022  23.510  15.565  1.00 92.40           N  
ATOM    177  H   LYS A  12      14.090  24.190  14.820  1.00 92.40           H  
ATOM    178  CA  LYS A  12      14.492  23.873  16.915  1.00 92.40           C  
ATOM    179  HA  LYS A  12      15.227  23.137  17.241  1.00 92.40           H  
ATOM    180  C   LYS A  12      13.371  23.828  17.959  1.00 92.40           C  
ATOM    181  CB  LYS A  12      15.148  25.261  16.904  1.00 92.40           C  
ATOM    182  HB2 LYS A  12      14.482  25.977  16.422  1.00 92.40           H  
ATOM    183  HB3 LYS A  12      15.298  25.582  17.935  1.00 92.40           H  
ATOM    184  O   LYS A  12      13.612  23.356  19.069  1.00 92.40           O  
ATOM    185  CG  LYS A  12      16.512  25.270  16.199  1.00 92.40           C  
ATOM    186  HG2 LYS A  12      16.405  24.919  15.173  1.00 92.40           H  
ATOM    187  HG3 LYS A  12      17.193  24.602  16.727  1.00 92.40           H  
ATOM    188  CD  LYS A  12      17.096  26.689  16.192  1.00 92.40           C  
ATOM    189  HD2 LYS A  12      16.398  27.359  15.690  1.00 92.40           H  
ATOM    190  HD3 LYS A  12      17.235  27.023  17.220  1.00 92.40           H  
ATOM    191  CE  LYS A  12      18.441  26.707  15.455  1.00 92.40           C  
ATOM    192  HE2 LYS A  12      19.109  25.991  15.934  1.00 92.40           H  
ATOM    193  HE3 LYS A  12      18.276  26.372  14.431  1.00 92.40           H  
ATOM    194  NZ  LYS A  12      19.055  28.060  15.458  1.00 92.40           N  
ATOM    195  HZ1 LYS A  12      19.232  28.372  16.402  1.00 92.40           H  
ATOM    196  HZ2 LYS A  12      18.450  28.728  15.004  1.00 92.40           H  
ATOM    197  HZ3 LYS A  12      19.935  28.049  14.962  1.00 92.40           H  
ATOM    198  N   LEU A  13      12.159  24.274  17.612  1.00 93.36           N  
ATOM    199  H   LEU A  13      12.044  24.669  16.690  1.00 93.36           H  
ATOM    200  CA  LEU A  13      10.988  24.173  18.491  1.00 93.36           C  
ATOM    201  HA  LEU A  13      11.217  24.677  19.430  1.00 93.36           H  
ATOM    202  C   LEU A  13      10.671  22.709  18.825  1.00 93.36           C  
ATOM    203  CB  LEU A  13       9.780  24.875  17.835  1.00 93.36           C  
ATOM    204  HB2 LEU A  13       9.996  25.940  17.742  1.00 93.36           H  
ATOM    205  HB3 LEU A  13       9.647  24.480  16.828  1.00 93.36           H  
ATOM    206  O   LEU A  13      10.517  22.378  19.998  1.00 93.36           O  
ATOM    207  CG  LEU A  13       8.443  24.691  18.583  1.00 93.36           C  
ATOM    208  HG  LEU A  13       8.241  23.629  18.726  1.00 93.36           H  
ATOM    209  CD1 LEU A  13       8.455  25.378  19.949  1.00 93.36           C  
ATOM    210 HD11 LEU A  13       9.217  24.932  20.588  1.00 93.36           H  
ATOM    211 HD12 LEU A  13       8.658  26.442  19.830  1.00 93.36           H  
ATOM    212 HD13 LEU A  13       7.486  25.248  20.429  1.00 93.36           H  
ATOM    213  CD2 LEU A  13       7.295  25.258  17.750  1.00 93.36           C  
ATOM    214 HD21 LEU A  13       6.349  25.104  18.268  1.00 93.36           H  
ATOM    215 HD22 LEU A  13       7.440  26.325  17.584  1.00 93.36           H  
ATOM    216 HD23 LEU A  13       7.249  24.745  16.789  1.00 93.36           H  
ATOM    217  N   ILE A  14      10.591  21.843  17.811  1.00 93.63           N  
ATOM    218  H   ILE A  14      10.716  22.202  16.875  1.00 93.63           H  
ATOM    219  CA  ILE A  14      10.257  20.419  17.973  1.00 93.63           C  
ATOM    220  HA  ILE A  14       9.364  20.334  18.591  1.00 93.63           H  
ATOM    221  C   ILE A  14      11.356  19.654  18.720  1.00 93.63           C  
ATOM    222  CB  ILE A  14       9.969  19.793  16.587  1.00 93.63           C  
ATOM    223  HB  ILE A  14      10.833  19.985  15.950  1.00 93.63           H  
ATOM    224  O   ILE A  14      11.055  18.796  19.547  1.00 93.63           O  
ATOM    225  CG1 ILE A  14       8.737  20.418  15.892  1.00 93.63           C  
ATOM    226 HG12 ILE A  14       8.910  21.481  15.726  1.00 93.63           H  
ATOM    227 HG13 ILE A  14       8.613  19.961  14.910  1.00 93.63           H  
ATOM    228  CG2 ILE A  14       9.794  18.266  16.664  1.00 93.63           C  
ATOM    229 HG21 ILE A  14      10.727  17.792  16.970  1.00 93.63           H  
ATOM    230 HG22 ILE A  14       9.518  17.870  15.687  1.00 93.63           H  
ATOM    231 HG23 ILE A  14       9.024  18.004  17.389  1.00 93.63           H  
ATOM    232  CD1 ILE A  14       7.415  20.288  16.652  1.00 93.63           C  
ATOM    233 HD11 ILE A  14       6.633  20.780  16.073  1.00 93.63           H  
ATOM    234 HD12 ILE A  14       7.485  20.778  17.623  1.00 93.63           H  
ATOM    235 HD13 ILE A  14       7.145  19.240  16.784  1.00 93.63           H  
ATOM    236  N   LEU A  15      12.627  19.965  18.453  1.00 92.30           N  
ATOM    237  H   LEU A  15      12.806  20.658  17.740  1.00 92.30           H  
ATOM    238  CA  LEU A  15      13.778  19.310  19.078  1.00 92.30           C  
ATOM    239  HA  LEU A  15      13.554  18.248  19.181  1.00 92.30           H  
ATOM    240  C   LEU A  15      14.059  19.797  20.505  1.00 92.30           C  
ATOM    241  CB  LEU A  15      15.017  19.470  18.180  1.00 92.30           C  
ATOM    242  HB2 LEU A  15      15.894  19.123  18.727  1.00 92.30           H  
ATOM    243  HB3 LEU A  15      15.160  20.530  17.973  1.00 92.30           H  
ATOM    244  O   LEU A  15      14.866  19.179  21.200  1.00 92.30           O  
ATOM    245  CG  LEU A  15      14.953  18.697  16.848  1.00 92.30           C  
ATOM    246  HG  LEU A  15      14.065  18.986  16.285  1.00 92.30           H  
ATOM    247  CD1 LEU A  15      16.189  19.032  16.015  1.00 92.30           C  
ATOM    248 HD11 LEU A  15      16.211  20.104  15.817  1.00 92.30           H  
ATOM    249 HD12 LEU A  15      16.142  18.512  15.058  1.00 92.30           H  
ATOM    250 HD13 LEU A  15      17.096  18.740  16.545  1.00 92.30           H  
ATOM    251  CD2 LEU A  15      14.911  17.179  17.054  1.00 92.30           C  
ATOM    252 HD21 LEU A  15      13.969  16.893  17.523  1.00 92.30           H  
ATOM    253 HD22 LEU A  15      14.981  16.678  16.089  1.00 92.30           H  
ATOM    254 HD23 LEU A  15      15.747  16.868  17.680  1.00 92.30           H  
ATOM    255  N   ASN A  16      13.393  20.858  20.974  1.00 94.44           N  
ATOM    256  H   ASN A  16      12.745  21.339  20.366  1.00 94.44           H  
ATOM    257  CA  ASN A  16      13.472  21.252  22.374  1.00 94.44           C  
ATOM    258  HA  ASN A  16      14.513  21.501  22.580  1.00 94.44           H  
ATOM    259  C   ASN A  16      13.011  20.079  23.275  1.00 94.44           C  
ATOM    260  CB  ASN A  16      12.642  22.519  22.611  1.00 94.44           C  
ATOM    261  HB2 ASN A  16      11.602  22.325  22.348  1.00 94.44           H  
ATOM    262  HB3 ASN A  16      13.012  23.327  21.980  1.00 94.44           H  
ATOM    263  O   ASN A  16      11.909  19.560  23.074  1.00 94.44           O  
ATOM    264  CG  ASN A  16      12.688  22.932  24.069  1.00 94.44           C  
ATOM    265  ND2 ASN A  16      13.486  23.912  24.418  1.00 94.44           N  
ATOM    266 HD21 ASN A  16      14.005  24.425  23.720  1.00 94.44           H  
ATOM    267 HD22 ASN A  16      13.484  24.176  25.393  1.00 94.44           H  
ATOM    268  OD1 ASN A  16      12.069  22.325  24.927  1.00 94.44           O  
ATOM    269  N   PRO A  17      13.801  19.664  24.286  1.00 93.40           N  
ATOM    270  CA  PRO A  17      13.478  18.496  25.109  1.00 93.40           C  
ATOM    271  HA  PRO A  17      13.491  17.613  24.470  1.00 93.40           H  
ATOM    272  C   PRO A  17      12.120  18.570  25.818  1.00 93.40           C  
ATOM    273  CB  PRO A  17      14.618  18.397  26.128  1.00 93.40           C  
ATOM    274  HB2 PRO A  17      14.389  18.993  27.011  1.00 93.40           H  
ATOM    275  HB3 PRO A  17      14.817  17.363  26.409  1.00 93.40           H  
ATOM    276  O   PRO A  17      11.441  17.551  25.956  1.00 93.40           O  
ATOM    277  CG  PRO A  17      15.803  19.021  25.397  1.00 93.40           C  
ATOM    278  HG2 PRO A  17      16.548  19.413  26.090  1.00 93.40           H  
ATOM    279  HG3 PRO A  17      16.249  18.286  24.727  1.00 93.40           H  
ATOM    280  CD  PRO A  17      15.152  20.129  24.577  1.00 93.40           C  
ATOM    281  HD2 PRO A  17      15.106  21.049  25.161  1.00 93.40           H  
ATOM    282  HD3 PRO A  17      15.738  20.280  23.670  1.00 93.40           H  
ATOM    283  N   ILE A  18      11.704  19.768  26.244  1.00 93.70           N  
ATOM    284  H   ILE A  18      12.244  20.584  25.993  1.00 93.70           H  
ATOM    285  CA  ILE A  18      10.412  19.989  26.902  1.00 93.70           C  
ATOM    286  HA  ILE A  18      10.279  19.226  27.670  1.00 93.70           H  
ATOM    287  C   ILE A  18       9.295  19.809  25.877  1.00 93.70           C  
ATOM    288  CB  ILE A  18      10.343  21.376  27.585  1.00 93.70           C  
ATOM    289  HB  ILE A  18      10.460  22.151  26.828  1.00 93.70           H  
ATOM    290  O   ILE A  18       8.393  19.008  26.110  1.00 93.70           O  
ATOM    291  CG1 ILE A  18      11.479  21.529  28.624  1.00 93.70           C  
ATOM    292 HG12 ILE A  18      11.340  20.804  29.426  1.00 93.70           H  
ATOM    293 HG13 ILE A  18      12.437  21.323  28.148  1.00 93.70           H  
ATOM    294  CG2 ILE A  18       8.962  21.577  28.242  1.00 93.70           C  
ATOM    295 HG21 ILE A  18       8.799  20.828  29.017  1.00 93.70           H  
ATOM    296 HG22 ILE A  18       8.167  21.511  27.500  1.00 93.70           H  
ATOM    297 HG23 ILE A  18       8.896  22.571  28.686  1.00 93.70           H  
ATOM    298  CD1 ILE A  18      11.585  22.932  29.234  1.00 93.70           C  
ATOM    299 HD11 ILE A  18      10.721  23.145  29.864  1.00 93.70           H  
ATOM    300 HD12 ILE A  18      11.655  23.677  28.442  1.00 93.70           H  
ATOM    301 HD13 ILE A  18      12.481  22.987  29.852  1.00 93.70           H  
ATOM    302  N   THR A  19       9.390  20.485  24.727  1.00 94.66           N  
ATOM    303  H   THR A  19      10.152  21.137  24.610  1.00 94.66           H  
ATOM    304  CA  THR A  19       8.425  20.352  23.624  1.00 94.66           C  
ATOM    305  HA  THR A  19       7.453  20.716  23.956  1.00 94.66           H  
ATOM    306  C   THR A  19       8.272  18.897  23.196  1.00 94.66           C  
ATOM    307  CB  THR A  19       8.856  21.172  22.401  1.00 94.66           C  
ATOM    308  HB  THR A  19       9.804  20.788  22.022  1.00 94.66           H  
ATOM    309  O   THR A  19       7.156  18.384  23.161  1.00 94.66           O  
ATOM    310  CG2 THR A  19       7.823  21.142  21.278  1.00 94.66           C  
ATOM    311 HG21 THR A  19       7.880  20.186  20.758  1.00 94.66           H  
ATOM    312 HG22 THR A  19       6.822  21.282  21.687  1.00 94.66           H  
ATOM    313 HG23 THR A  19       8.023  21.938  20.560  1.00 94.66           H  
ATOM    314  OG1 THR A  19       9.020  22.525  22.730  1.00 94.66           O  
ATOM    315  HG1 THR A  19       9.279  22.942  21.906  1.00 94.66           H  
ATOM    316  N   LYS A  20       9.385  18.194  22.949  1.00 94.45           N  
ATOM    317  H   LYS A  20      10.268  18.683  22.978  1.00 94.45           H  
ATOM    318  CA  LYS A  20       9.381  16.781  22.548  1.00 94.45           C  
ATOM    319  HA  LYS A  20       8.815  16.694  21.621  1.00 94.45           H  
ATOM    320  C   LYS A  20       8.679  15.905  23.586  1.00 94.45           C  
ATOM    321  CB  LYS A  20      10.828  16.324  22.287  1.00 94.45           C  
ATOM    322  HB2 LYS A  20      11.379  16.278  23.227  1.00 94.45           H  
ATOM    323  HB3 LYS A  20      11.316  17.051  21.639  1.00 94.45           H  
ATOM    324  O   LYS A  20       7.806  15.115  23.236  1.00 94.45           O  
ATOM    325  CG  LYS A  20      10.859  14.955  21.593  1.00 94.45           C  
ATOM    326  HG2 LYS A  20      10.296  15.032  20.664  1.00 94.45           H  
ATOM    327  HG3 LYS A  20      10.381  14.209  22.228  1.00 94.45           H  
ATOM    328  CD  LYS A  20      12.288  14.487  21.271  1.00 94.45           C  
ATOM    329  HD2 LYS A  20      12.799  15.258  20.694  1.00 94.45           H  
ATOM    330  HD3 LYS A  20      12.830  14.299  22.197  1.00 94.45           H  
ATOM    331  CE  LYS A  20      12.178  13.203  20.440  1.00 94.45           C  
ATOM    332  HE2 LYS A  20      11.593  12.470  20.995  1.00 94.45           H  
ATOM    333  HE3 LYS A  20      11.602  13.444  19.545  1.00 94.45           H  
ATOM    334  NZ  LYS A  20      13.474  12.621  20.025  1.00 94.45           N  
ATOM    335  HZ1 LYS A  20      13.996  12.289  20.824  1.00 94.45           H  
ATOM    336  HZ2 LYS A  20      14.020  13.301  19.516  1.00 94.45           H  
ATOM    337  HZ3 LYS A  20      13.291  11.844  19.407  1.00 94.45           H  
ATOM    338  N   ARG A  21       9.005  16.071  24.873  1.00 95.14           N  
ATOM    339  H   ARG A  21       9.720  16.748  25.097  1.00 95.14           H  
ATOM    340  CA  ARG A  21       8.361  15.323  25.965  1.00 95.14           C  
ATOM    341  HA  ARG A  21       8.446  14.257  25.754  1.00 95.14           H  
ATOM    342  C   ARG A  21       6.865  15.620  26.059  1.00 95.14           C  
ATOM    343  CB  ARG A  21       9.084  15.634  27.282  1.00 95.14           C  
ATOM    344  HB2 ARG A  21       8.981  16.694  27.515  1.00 95.14           H  
ATOM    345  HB3 ARG A  21      10.143  15.410  27.160  1.00 95.14           H  
ATOM    346  O   ARG A  21       6.082  14.698  26.268  1.00 95.14           O  
ATOM    347  CG  ARG A  21       8.536  14.800  28.450  1.00 95.14           C  
ATOM    348  HG2 ARG A  21       8.613  13.741  28.204  1.00 95.14           H  
ATOM    349  HG3 ARG A  21       7.489  15.050  28.626  1.00 95.14           H  
ATOM    350  CD  ARG A  21       9.332  15.086  29.726  1.00 95.14           C  
ATOM    351  HD2 ARG A  21      10.383  14.863  29.539  1.00 95.14           H  
ATOM    352  HD3 ARG A  21       9.236  16.145  29.968  1.00 95.14           H  
ATOM    353  NE  ARG A  21       8.851  14.271  30.858  1.00 95.14           N  
ATOM    354  HE  ARG A  21       8.125  13.597  30.660  1.00 95.14           H  
ATOM    355  NH1 ARG A  21      10.317  15.069  32.439  1.00 95.14           N  
ATOM    356 HH11 ARG A  21      10.676  15.055  33.382  1.00 95.14           H  
ATOM    357 HH12 ARG A  21      10.749  15.661  31.744  1.00 95.14           H  
ATOM    358  NH2 ARG A  21       8.827  13.516  33.011  1.00 95.14           N  
ATOM    359 HH21 ARG A  21       9.207  13.530  33.947  1.00 95.14           H  
ATOM    360 HH22 ARG A  21       8.086  12.864  32.796  1.00 95.14           H  
ATOM    361  CZ  ARG A  21       9.330  14.289  32.091  1.00 95.14           C  
ATOM    362  N   GLN A  22       6.469  16.882  25.904  1.00 96.28           N  
ATOM    363  H   GLN A  22       7.164  17.594  25.737  1.00 96.28           H  
ATOM    364  CA  GLN A  22       5.062  17.271  25.931  1.00 96.28           C  
ATOM    365  HA  GLN A  22       4.599  16.844  26.821  1.00 96.28           H  
ATOM    366  C   GLN A  22       4.294  16.681  24.749  1.00 96.28           C  
ATOM    367  CB  GLN A  22       4.922  18.798  25.993  1.00 96.28           C  
ATOM    368  HB2 GLN A  22       3.886  19.070  25.789  1.00 96.28           H  
ATOM    369  HB3 GLN A  22       5.558  19.242  25.227  1.00 96.28           H  
ATOM    370  O   GLN A  22       3.247  16.094  24.987  1.00 96.28           O  
ATOM    371  CG  GLN A  22       5.323  19.394  27.350  1.00 96.28           C  
ATOM    372  HG2 GLN A  22       5.159  20.471  27.325  1.00 96.28           H  
ATOM    373  HG3 GLN A  22       6.387  19.228  27.519  1.00 96.28           H  
ATOM    374  CD  GLN A  22       4.553  18.811  28.529  1.00 96.28           C  
ATOM    375  NE2 GLN A  22       5.183  18.652  29.672  1.00 96.28           N  
ATOM    376 HE21 GLN A  22       4.604  18.368  30.449  1.00 96.28           H  
ATOM    377 HE22 GLN A  22       6.116  19.023  29.787  1.00 96.28           H  
ATOM    378  OE1 GLN A  22       3.389  18.460  28.461  1.00 96.28           O  
ATOM    379  N   ILE A  23       4.842  16.721  23.527  1.00 96.62           N  
ATOM    380  H   ILE A  23       5.704  17.233  23.402  1.00 96.62           H  
ATOM    381  CA  ILE A  23       4.252  16.049  22.357  1.00 96.62           C  
ATOM    382  HA  ILE A  23       3.275  16.489  22.157  1.00 96.62           H  
ATOM    383  C   ILE A  23       4.017  14.564  22.654  1.00 96.62           C  
ATOM    384  CB  ILE A  23       5.138  16.235  21.099  1.00 96.62           C  
ATOM    385  HB  ILE A  23       6.164  15.971  21.354  1.00 96.62           H  
ATOM    386  O   ILE A  23       2.921  14.063  22.428  1.00 96.62           O  
ATOM    387  CG1 ILE A  23       5.110  17.702  20.613  1.00 96.62           C  
ATOM    388 HG12 ILE A  23       5.267  18.372  21.458  1.00 96.62           H  
ATOM    389 HG13 ILE A  23       4.129  17.930  20.196  1.00 96.62           H  
ATOM    390  CG2 ILE A  23       4.674  15.308  19.959  1.00 96.62           C  
ATOM    391 HG21 ILE A  23       5.239  15.492  19.046  1.00 96.62           H  
ATOM    392 HG22 ILE A  23       4.822  14.261  20.223  1.00 96.62           H  
ATOM    393 HG23 ILE A  23       3.616  15.477  19.758  1.00 96.62           H  
ATOM    394  CD1 ILE A  23       6.188  18.012  19.564  1.00 96.62           C  
ATOM    395 HD11 ILE A  23       5.957  17.531  18.613  1.00 96.62           H  
ATOM    396 HD12 ILE A  23       6.234  19.089  19.399  1.00 96.62           H  
ATOM    397 HD13 ILE A  23       7.163  17.675  19.917  1.00 96.62           H  
ATOM    398  N   LEU A  24       5.014  13.859  23.200  1.00 95.26           N  
ATOM    399  H   LEU A  24       5.901  14.317  23.352  1.00 95.26           H  
ATOM    400  CA  LEU A  24       4.881  12.433  23.520  1.00 95.26           C  
ATOM    401  HA  LEU A  24       4.528  11.910  22.632  1.00 95.26           H  
ATOM    402  C   LEU A  24       3.827  12.158  24.604  1.00 95.26           C  
ATOM    403  CB  LEU A  24       6.250  11.863  23.919  1.00 95.26           C  
ATOM    404  HB2 LEU A  24       6.649  12.451  24.746  1.00 95.26           H  
ATOM    405  HB3 LEU A  24       6.106  10.843  24.275  1.00 95.26           H  
ATOM    406  O   LEU A  24       3.122  11.155  24.523  1.00 95.26           O  
ATOM    407  CG  LEU A  24       7.281  11.836  22.776  1.00 95.26           C  
ATOM    408  HG  LEU A  24       7.457  12.845  22.401  1.00 95.26           H  
ATOM    409  CD1 LEU A  24       8.606  11.278  23.296  1.00 95.26           C  
ATOM    410 HD11 LEU A  24       8.470  10.254  23.644  1.00 95.26           H  
ATOM    411 HD12 LEU A  24       8.964  11.898  24.118  1.00 95.26           H  
ATOM    412 HD13 LEU A  24       9.345  11.294  22.495  1.00 95.26           H  
ATOM    413  CD2 LEU A  24       6.818  10.986  21.597  1.00 95.26           C  
ATOM    414 HD21 LEU A  24       5.978  11.463  21.091  1.00 95.26           H  
ATOM    415 HD22 LEU A  24       7.630  10.892  20.876  1.00 95.26           H  
ATOM    416 HD23 LEU A  24       6.513  10.001  21.951  1.00 95.26           H  
ATOM    417  N   ASN A  25       3.672  13.052  25.583  1.00 95.76           N  
ATOM    418  H   ASN A  25       4.275  13.863  25.595  1.00 95.76           H  
ATOM    419  CA  ASN A  25       2.624  12.934  26.598  1.00 95.76           C  
ATOM    420  HA  ASN A  25       2.670  11.936  27.034  1.00 95.76           H  
ATOM    421  C   ASN A  25       1.205  13.078  26.023  1.00 95.76           C  
ATOM    422  CB  ASN A  25       2.849  13.974  27.704  1.00 95.76           C  
ATOM    423  HB2 ASN A  25       1.936  14.059  28.294  1.00 95.76           H  
ATOM    424  HB3 ASN A  25       3.029  14.950  27.253  1.00 95.76           H  
ATOM    425  O   ASN A  25       0.281  12.545  26.629  1.00 95.76           O  
ATOM    426  CG  ASN A  25       3.964  13.648  28.676  1.00 95.76           C  
ATOM    427  ND2 ASN A  25       4.511  14.667  29.297  1.00 95.76           N  
ATOM    428 HD21 ASN A  25       4.186  15.598  29.075  1.00 95.76           H  
ATOM    429 HD22 ASN A  25       5.196  14.471  30.013  1.00 95.76           H  
ATOM    430  OD1 ASN A  25       4.290  12.507  28.987  1.00 95.76           O  
ATOM    431  N   LEU A  26       1.020  13.742  24.874  1.00 96.45           N  
ATOM    432  H   LEU A  26       1.816  14.161  24.413  1.00 96.45           H  
ATOM    433  CA  LEU A  26      -0.296  13.860  24.226  1.00 96.45           C  
ATOM    434  HA  LEU A  26      -1.015  14.228  24.957  1.00 96.45           H  
ATOM    435  C   LEU A  26      -0.835  12.512  23.722  1.00 96.45           C  
ATOM    436  CB  LEU A  26      -0.241  14.848  23.047  1.00 96.45           C  
ATOM    437  HB2 LEU A  26      -1.261  14.962  22.679  1.00 96.45           H  
ATOM    438  HB3 LEU A  26       0.360  14.414  22.248  1.00 96.45           H  
ATOM    439  O   LEU A  26      -2.026  12.386  23.463  1.00 96.45           O  
ATOM    440  CG  LEU A  26       0.258  16.263  23.344  1.00 96.45           C  
ATOM    441  HG  LEU A  26       1.287  16.219  23.699  1.00 96.45           H  
ATOM    442  CD1 LEU A  26       0.257  17.093  22.063  1.00 96.45           C  
ATOM    443 HD11 LEU A  26       0.848  16.589  21.299  1.00 96.45           H  
ATOM    444 HD12 LEU A  26      -0.766  17.211  21.705  1.00 96.45           H  
ATOM    445 HD13 LEU A  26       0.696  18.070  22.265  1.00 96.45           H  
ATOM    446  CD2 LEU A  26      -0.613  16.946  24.396  1.00 96.45           C  
ATOM    447 HD21 LEU A  26      -0.359  18.004  24.454  1.00 96.45           H  
ATOM    448 HD22 LEU A  26      -1.663  16.826  24.127  1.00 96.45           H  
ATOM    449 HD23 LEU A  26      -0.442  16.483  25.368  1.00 96.45           H  
ATOM    450  N   PHE A  27       0.026  11.502  23.583  1.00 95.28           N  
ATOM    451  H   PHE A  27       0.998  11.667  23.803  1.00 95.28           H  
ATOM    452  CA  PHE A  27      -0.356  10.160  23.134  1.00 95.28           C  
ATOM    453  HA  PHE A  27      -1.287  10.236  22.573  1.00 95.28           H  
ATOM    454  C   PHE A  27      -0.651   9.193  24.281  1.00 95.28           C  
ATOM    455  CB  PHE A  27       0.714   9.618  22.185  1.00 95.28           C  
ATOM    456  HB2 PHE A  27       0.447   8.608  21.876  1.00 95.28           H  
ATOM    457  HB3 PHE A  27       1.669   9.563  22.708  1.00 95.28           H  
ATOM    458  O   PHE A  27      -0.773   7.994  24.049  1.00 95.28           O  
ATOM    459  CG  PHE A  27       0.852  10.467  20.947  1.00 95.28           C  
ATOM    460  CD1 PHE A  27      -0.119  10.382  19.936  1.00 95.28           C  
ATOM    461  HD1 PHE A  27      -0.984   9.746  20.054  1.00 95.28           H  
ATOM    462  CD2 PHE A  27       1.889  11.410  20.846  1.00 95.28           C  
ATOM    463  HD2 PHE A  27       2.603  11.511  21.649  1.00 95.28           H  
ATOM    464  CE1 PHE A  27      -0.016  11.196  18.804  1.00 95.28           C  
ATOM    465  HE1 PHE A  27      -0.748  11.126  18.013  1.00 95.28           H  
ATOM    466  CE2 PHE A  27       1.949  12.274  19.742  1.00 95.28           C  
ATOM    467  HE2 PHE A  27       2.709  13.040  19.694  1.00 95.28           H  
ATOM    468  CZ  PHE A  27       0.988  12.169  18.726  1.00 95.28           C  
ATOM    469  HZ  PHE A  27       0.994  12.852  17.889  1.00 95.28           H  
ATOM    470  N   LYS A  28      -0.751   9.694  25.514  1.00 93.64           N  
ATOM    471  H   LYS A  28      -0.689  10.696  25.623  1.00 93.64           H  
ATOM    472  CA  LYS A  28      -1.313   8.926  26.624  1.00 93.64           C  
ATOM    473  HA  LYS A  28      -1.001   7.886  26.537  1.00 93.64           H  
ATOM    474  C   LYS A  28      -2.836   8.944  26.537  1.00 93.64           C  
ATOM    475  CB  LYS A  28      -0.822   9.483  27.962  1.00 93.64           C  
ATOM    476  HB2 LYS A  28      -1.325   8.957  28.774  1.00 93.64           H  
ATOM    477  HB3 LYS A  28      -1.074  10.541  28.030  1.00 93.64           H  
ATOM    478  O   LYS A  28      -3.411   9.895  26.005  1.00 93.64           O  
ATOM    479  CG  LYS A  28       0.692   9.294  28.104  1.00 93.64           C  
ATOM    480  HG2 LYS A  28       0.926   8.230  28.076  1.00 93.64           H  
ATOM    481  HG3 LYS A  28       1.211   9.794  27.286  1.00 93.64           H  
ATOM    482  CD  LYS A  28       1.167   9.890  29.426  1.00 93.64           C  
ATOM    483  HD2 LYS A  28       0.960  10.960  29.428  1.00 93.64           H  
ATOM    484  HD3 LYS A  28       0.631   9.416  30.248  1.00 93.64           H  
ATOM    485  CE  LYS A  28       2.666   9.639  29.563  1.00 93.64           C  
ATOM    486  HE2 LYS A  28       3.174  10.055  28.693  1.00 93.64           H  
ATOM    487  HE3 LYS A  28       2.834   8.562  29.575  1.00 93.64           H  
ATOM    488  NZ  LYS A  28       3.184  10.261  30.799  1.00 93.64           N  
ATOM    489  HZ1 LYS A  28       4.144   9.986  30.946  1.00 93.64           H  
ATOM    490  HZ2 LYS A  28       3.143  11.265  30.697  1.00 93.64           H  
ATOM    491  HZ3 LYS A  28       2.624   9.973  31.588  1.00 93.64           H  
ATOM    492  N   LYS A  29      -3.454   7.894  27.073  1.00 91.48           N  
ATOM    493  H   LYS A  29      -2.899   7.184  27.528  1.00 91.48           H  
ATOM    494  CA  LYS A  29      -4.903   7.827  27.250  1.00 91.48           C  
ATOM    495  HA  LYS A  29      -5.371   8.283  26.378  1.00 91.48           H  
ATOM    496  C   LYS A  29      -5.314   8.665  28.465  1.00 91.48           C  
ATOM    497  CB  LYS A  29      -5.383   6.365  27.315  1.00 91.48           C  
ATOM    498  HB2 LYS A  29      -4.850   5.837  28.106  1.00 91.48           H  
ATOM    499  HB3 LYS A  29      -6.446   6.362  27.557  1.00 91.48           H  
ATOM    500  O   LYS A  29      -4.569   8.715  29.446  1.00 91.48           O  
ATOM    501  CG  LYS A  29      -5.178   5.645  25.966  1.00 91.48           C  
ATOM    502  HG2 LYS A  29      -5.735   6.181  25.198  1.00 91.48           H  
ATOM    503  HG3 LYS A  29      -4.121   5.680  25.702  1.00 91.48           H  
ATOM    504  CD  LYS A  29      -5.623   4.169  25.963  1.00 91.48           C  
ATOM    505  HD2 LYS A  29      -6.684   4.102  26.202  1.00 91.48           H  
ATOM    506  HD3 LYS A  29      -5.050   3.623  26.713  1.00 91.48           H  
ATOM    507  CE  LYS A  29      -5.362   3.572  24.564  1.00 91.48           C  
ATOM    508  HE2 LYS A  29      -4.341   3.822  24.277  1.00 91.48           H  
ATOM    509  HE3 LYS A  29      -6.030   4.058  23.853  1.00 91.48           H  
ATOM    510  NZ  LYS A  29      -5.526   2.093  24.485  1.00 91.48           N  
ATOM    511  HZ1 LYS A  29      -5.019   1.622  25.221  1.00 91.48           H  
ATOM    512  HZ2 LYS A  29      -6.499   1.826  24.515  1.00 91.48           H  
ATOM    513  HZ3 LYS A  29      -5.121   1.738  23.630  1.00 91.48           H  
ATOM    514  N   ASP A  30      -6.439   9.357  28.359  1.00 91.03           N  
ATOM    515  H   ASP A  30      -6.974   9.262  27.507  1.00 91.03           H  
ATOM    516  CA  ASP A  30      -7.118  10.005  29.479  1.00 91.03           C  
ATOM    517  HA  ASP A  30      -6.366  10.410  30.157  1.00 91.03           H  
ATOM    518  C   ASP A  30      -7.938   8.986  30.294  1.00 91.03           C  
ATOM    519  CB  ASP A  30      -7.950  11.196  28.955  1.00 91.03           C  
ATOM    520  HB2 ASP A  30      -7.299  11.839  28.363  1.00 91.03           H  
ATOM    521  HB3 ASP A  30      -8.285  11.782  29.811  1.00 91.03           H  
ATOM    522  O   ASP A  30      -7.927   7.787  30.002  1.00 91.03           O  
ATOM    523  CG  ASP A  30      -9.186  10.839  28.110  1.00 91.03           C  
ATOM    524  OD1 ASP A  30      -9.568   9.653  28.037  1.00 91.03           O  
ATOM    525  OD2 ASP A  30      -9.797  11.781  27.560  1.00 91.03           O  
ATOM    526  N   ASP A  31      -8.659   9.458  31.313  1.00 89.16           N  
ATOM    527  H   ASP A  31      -8.589  10.435  31.559  1.00 89.16           H  
ATOM    528  CA  ASP A  31      -9.480   8.606  32.188  1.00 89.16           C  
ATOM    529  HA  ASP A  31      -8.850   7.816  32.595  1.00 89.16           H  
ATOM    530  C   ASP A  31     -10.646   7.919  31.447  1.00 89.16           C  
ATOM    531  CB  ASP A  31     -10.015   9.445  33.363  1.00 89.16           C  
ATOM    532  HB2 ASP A  31     -10.641  10.244  32.966  1.00 89.16           H  
ATOM    533  HB3 ASP A  31     -10.642   8.810  33.990  1.00 89.16           H  
ATOM    534  O   ASP A  31     -11.187   6.928  31.934  1.00 89.16           O  
ATOM    535  CG  ASP A  31      -8.919  10.053  34.250  1.00 89.16           C  
ATOM    536  OD1 ASP A  31      -7.819   9.463  34.344  1.00 89.16           O  
ATOM    537  OD2 ASP A  31      -9.177  11.141  34.813  1.00 89.16           O  
ATOM    538  N   ASN A  32     -11.009   8.405  30.254  1.00 88.36           N  
ATOM    539  H   ASN A  32     -10.440   9.133  29.845  1.00 88.36           H  
ATOM    540  CA  ASN A  32     -12.030   7.812  29.388  1.00 88.36           C  
ATOM    541  HA  ASN A  32     -12.717   7.227  30.000  1.00 88.36           H  
ATOM    542  C   ASN A  32     -11.430   6.851  28.345  1.00 88.36           C  
ATOM    543  CB  ASN A  32     -12.830   8.934  28.713  1.00 88.36           C  
ATOM    544  HB2 ASN A  32     -13.607   8.495  28.088  1.00 88.36           H  
ATOM    545  HB3 ASN A  32     -12.162   9.508  28.070  1.00 88.36           H  
ATOM    546  O   ASN A  32     -12.164   6.294  27.530  1.00 88.36           O  
ATOM    547  CG  ASN A  32     -13.506   9.857  29.704  1.00 88.36           C  
ATOM    548  ND2 ASN A  32     -13.293  11.146  29.578  1.00 88.36           N  
ATOM    549 HD21 ASN A  32     -13.711  11.730  30.289  1.00 88.36           H  
ATOM    550 HD22 ASN A  32     -12.608  11.473  28.912  1.00 88.36           H  
ATOM    551  OD1 ASN A  32     -14.239   9.453  30.589  1.00 88.36           O  
ATOM    552  N   GLY A  33     -10.107   6.659  28.342  1.00 87.14           N  
ATOM    553  H   GLY A  33      -9.554   7.188  29.002  1.00 87.14           H  
ATOM    554  CA  GLY A  33      -9.404   5.805  27.388  1.00 87.14           C  
ATOM    555  HA2 GLY A  33     -10.011   4.922  27.190  1.00 87.14           H  
ATOM    556  HA3 GLY A  33      -8.468   5.480  27.843  1.00 87.14           H  
ATOM    557  C   GLY A  33      -9.086   6.463  26.039  1.00 87.14           C  
ATOM    558  O   GLY A  33      -8.487   5.798  25.189  1.00 87.14           O  
ATOM    559  N   ASN A  34      -9.422   7.742  25.839  1.00 88.67           N  
ATOM    560  H   ASN A  34      -9.776   8.268  26.625  1.00 88.67           H  
ATOM    561  CA  ASN A  34      -9.161   8.476  24.595  1.00 88.67           C  
ATOM    562  HA  ASN A  34      -9.242   7.793  23.750  1.00 88.67           H  
ATOM    563  C   ASN A  34      -7.756   9.071  24.601  1.00 88.67           C  
ATOM    564  CB  ASN A  34     -10.198   9.588  24.407  1.00 88.67           C  
ATOM    565  HB2 ASN A  34     -10.112  10.302  25.226  1.00 88.67           H  
ATOM    566  HB3 ASN A  34     -10.004  10.116  23.473  1.00 88.67           H  
ATOM    567  O   ASN A  34      -7.217   9.398  25.660  1.00 88.67           O  
ATOM    568  CG  ASN A  34     -11.610   9.050  24.344  1.00 88.67           C  
ATOM    569  ND2 ASN A  34     -12.496   9.586  25.147  1.00 88.67           N  
ATOM    570 HD21 ASN A  34     -13.415   9.166  25.135  1.00 88.67           H  
ATOM    571 HD22 ASN A  34     -12.203  10.304  25.794  1.00 88.67           H  
ATOM    572  OD1 ASN A  34     -11.932   8.145  23.594  1.00 88.67           O  
ATOM    573  N   LEU A  35      -7.141   9.267  23.433  1.00 92.57           N  
ATOM    574  H   LEU A  35      -7.663   9.159  22.576  1.00 92.57           H  
ATOM    575  CA  LEU A  35      -5.838   9.928  23.398  1.00 92.57           C  
ATOM    576  HA  LEU A  35      -5.199   9.481  24.160  1.00 92.57           H  
ATOM    577  C   LEU A  35      -6.004  11.411  23.751  1.00 92.57           C  
ATOM    578  CB  LEU A  35      -5.171   9.747  22.028  1.00 92.57           C  
ATOM    579  HB2 LEU A  35      -4.245  10.323  22.026  1.00 92.57           H  
ATOM    580  HB3 LEU A  35      -5.837  10.160  21.271  1.00 92.57           H  
ATOM    581  O   LEU A  35      -6.804  12.114  23.140  1.00 92.57           O  
ATOM    582  CG  LEU A  35      -4.831   8.297  21.648  1.00 92.57           C  
ATOM    583  HG  LEU A  35      -5.714   7.663  21.731  1.00 92.57           H  
ATOM    584  CD1 LEU A  35      -4.330   8.260  20.202  1.00 92.57           C  
ATOM    585 HD11 LEU A  35      -3.459   8.904  20.079  1.00 92.57           H  
ATOM    586 HD12 LEU A  35      -5.132   8.608  19.551  1.00 92.57           H  
ATOM    587 HD13 LEU A  35      -4.098   7.232  19.923  1.00 92.57           H  
ATOM    588  CD2 LEU A  35      -3.716   7.734  22.535  1.00 92.57           C  
ATOM    589 HD21 LEU A  35      -2.829   8.364  22.470  1.00 92.57           H  
ATOM    590 HD22 LEU A  35      -3.473   6.720  22.217  1.00 92.57           H  
ATOM    591 HD23 LEU A  35      -4.056   7.688  23.570  1.00 92.57           H  
ATOM    592  N   ILE A  36      -5.181  11.933  24.667  1.00 96.33           N  
ATOM    593  H   ILE A  36      -4.582  11.297  25.174  1.00 96.33           H  
ATOM    594  CA  ILE A  36      -5.228  13.354  25.072  1.00 96.33           C  
ATOM    595  HA  ILE A  36      -6.188  13.541  25.554  1.00 96.33           H  
ATOM    596  C   ILE A  36      -5.146  14.292  23.853  1.00 96.33           C  
ATOM    597  CB  ILE A  36      -4.094  13.648  26.083  1.00 96.33           C  
ATOM    598  HB  ILE A  36      -3.159  13.280  25.660  1.00 96.33           H  
ATOM    599  O   ILE A  36      -5.788  15.343  23.821  1.00 96.33           O  
ATOM    600  CG1 ILE A  36      -4.346  12.905  27.416  1.00 96.33           C  
ATOM    601 HG12 ILE A  36      -5.192  13.359  27.932  1.00 96.33           H  
ATOM    602 HG13 ILE A  36      -4.608  11.866  27.217  1.00 96.33           H  
ATOM    603  CG2 ILE A  36      -3.929  15.159  26.350  1.00 96.33           C  
ATOM    604 HG21 ILE A  36      -4.863  15.567  26.736  1.00 96.33           H  
ATOM    605 HG22 ILE A  36      -3.668  15.687  25.433  1.00 96.33           H  
ATOM    606 HG23 ILE A  36      -3.129  15.339  27.069  1.00 96.33           H  
ATOM    607  CD1 ILE A  36      -3.130  12.899  28.352  1.00 96.33           C  
ATOM    608 HD11 ILE A  36      -3.331  12.232  29.190  1.00 96.33           H  
ATOM    609 HD12 ILE A  36      -2.939  13.898  28.745  1.00 96.33           H  
ATOM    610 HD13 ILE A  36      -2.253  12.541  27.814  1.00 96.33           H  
ATOM    611  N   ILE A  37      -4.361  13.918  22.836  1.00 96.25           N  
ATOM    612  H   ILE A  37      -3.839  13.060  22.940  1.00 96.25           H  
ATOM    613  CA  ILE A  37      -4.228  14.686  21.596  1.00 96.25           C  
ATOM    614  HA  ILE A  37      -3.900  15.687  21.879  1.00 96.25           H  
ATOM    615  C   ILE A  37      -5.555  14.857  20.850  1.00 96.25           C  
ATOM    616  CB  ILE A  37      -3.153  14.072  20.670  1.00 96.25           C  
ATOM    617  HB  ILE A  37      -2.276  13.830  21.270  1.00 96.25           H  
ATOM    618  O   ILE A  37      -5.749  15.907  20.247  1.00 96.25           O  
ATOM    619  CG1 ILE A  37      -2.725  15.117  19.618  1.00 96.25           C  
ATOM    620 HG12 ILE A  37      -3.546  15.284  18.920  1.00 96.25           H  
ATOM    621 HG13 ILE A  37      -2.510  16.060  20.119  1.00 96.25           H  
ATOM    622  CG2 ILE A  37      -3.598  12.753  20.022  1.00 96.25           C  
ATOM    623 HG21 ILE A  37      -4.331  12.937  19.236  1.00 96.25           H  
ATOM    624 HG22 ILE A  37      -2.738  12.231  19.603  1.00 96.25           H  
ATOM    625 HG23 ILE A  37      -4.056  12.109  20.772  1.00 96.25           H  
ATOM    626  CD1 ILE A  37      -1.484  14.723  18.815  1.00 96.25           C  
ATOM    627 HD11 ILE A  37      -0.641  14.565  19.488  1.00 96.25           H  
ATOM    628 HD12 ILE A  37      -1.247  15.528  18.119  1.00 96.25           H  
ATOM    629 HD13 ILE A  37      -1.673  13.816  18.241  1.00 96.25           H  
ATOM    630  N   GLU A  38      -6.461  13.879  20.887  1.00 94.18           N  
ATOM    631  H   GLU A  38      -6.325  13.094  21.507  1.00 94.18           H  
ATOM    632  CA  GLU A  38      -7.749  13.949  20.184  1.00 94.18           C  
ATOM    633  HA  GLU A  38      -7.581  14.212  19.140  1.00 94.18           H  
ATOM    634  C   GLU A  38      -8.606  15.063  20.786  1.00 94.18           C  
ATOM    635  CB  GLU A  38      -8.460  12.585  20.228  1.00 94.18           C  
ATOM    636  HB2 GLU A  38      -8.532  12.245  21.261  1.00 94.18           H  
ATOM    637  HB3 GLU A  38      -9.469  12.694  19.831  1.00 94.18           H  
ATOM    638  O   GLU A  38      -8.990  15.993  20.074  1.00 94.18           O  
ATOM    639  CG  GLU A  38      -7.705  11.557  19.370  1.00 94.18           C  
ATOM    640  HG2 GLU A  38      -7.801  11.864  18.328  1.00 94.18           H  
ATOM    641  HG3 GLU A  38      -6.644  11.582  19.618  1.00 94.18           H  
ATOM    642  CD  GLU A  38      -8.200  10.113  19.527  1.00 94.18           C  
ATOM    643  OE1 GLU A  38      -8.124   9.394  18.504  1.00 94.18           O  
ATOM    644  OE2 GLU A  38      -8.512   9.712  20.671  1.00 94.18           O  
ATOM    645  N   ASN A  39      -8.748  15.061  22.115  1.00 94.37           N  
ATOM    646  H   ASN A  39      -8.434  14.244  22.618  1.00 94.37           H  
ATOM    647  CA  ASN A  39      -9.451  16.110  22.857  1.00 94.37           C  
ATOM    648  HA  ASN A  39     -10.492  16.135  22.537  1.00 94.37           H  
ATOM    649  C   ASN A  39      -8.840  17.499  22.608  1.00 94.37           C  
ATOM    650  CB  ASN A  39      -9.383  15.785  24.359  1.00 94.37           C  
ATOM    651  HB2 ASN A  39      -8.339  15.731  24.667  1.00 94.37           H  
ATOM    652  HB3 ASN A  39      -9.863  16.588  24.918  1.00 94.37           H  
ATOM    653  O   ASN A  39      -9.550  18.490  22.448  1.00 94.37           O  
ATOM    654  CG  ASN A  39     -10.076  14.491  24.750  1.00 94.37           C  
ATOM    655  ND2 ASN A  39      -9.650  13.919  25.850  1.00 94.37           N  
ATOM    656 HD21 ASN A  39      -8.897  14.310  26.399  1.00 94.37           H  
ATOM    657 HD22 ASN A  39     -10.045  13.041  26.155  1.00 94.37           H  
ATOM    658  OD1 ASN A  39     -10.986  14.019  24.097  1.00 94.37           O  
ATOM    659  N   TYR A  40      -7.508  17.594  22.566  1.00 96.58           N  
ATOM    660  H   TYR A  40      -6.963  16.760  22.732  1.00 96.58           H  
ATOM    661  CA  TYR A  40      -6.831  18.872  22.338  1.00 96.58           C  
ATOM    662  HA  TYR A  40      -7.317  19.644  22.934  1.00 96.58           H  
ATOM    663  C   TYR A  40      -6.933  19.361  20.892  1.00 96.58           C  
ATOM    664  CB  TYR A  40      -5.370  18.770  22.776  1.00 96.58           C  
ATOM    665  HB2 TYR A  40      -4.849  19.645  22.387  1.00 96.58           H  
ATOM    666  HB3 TYR A  40      -4.925  17.886  22.320  1.00 96.58           H  
ATOM    667  O   TYR A  40      -6.991  20.572  20.676  1.00 96.58           O  
ATOM    668  CG  TYR A  40      -5.090  18.750  24.266  1.00 96.58           C  
ATOM    669  CD1 TYR A  40      -6.113  18.856  25.232  1.00 96.58           C  
ATOM    670  HD1 TYR A  40      -7.152  18.924  24.946  1.00 96.58           H  
ATOM    671  CD2 TYR A  40      -3.750  18.652  24.680  1.00 96.58           C  
ATOM    672  HD2 TYR A  40      -2.974  18.594  23.931  1.00 96.58           H  
ATOM    673  CE1 TYR A  40      -5.796  18.853  26.601  1.00 96.58           C  
ATOM    674  HE1 TYR A  40      -6.580  18.919  27.340  1.00 96.58           H  
ATOM    675  CE2 TYR A  40      -3.432  18.598  26.049  1.00 96.58           C  
ATOM    676  HE2 TYR A  40      -2.406  18.468  26.362  1.00 96.58           H  
ATOM    677  OH  TYR A  40      -4.158  18.669  28.332  1.00 96.58           O  
ATOM    678  HH  TYR A  40      -3.313  18.242  28.492  1.00 96.58           H  
ATOM    679  CZ  TYR A  40      -4.459  18.703  27.009  1.00 96.58           C  
ATOM    680  N   ILE A  41      -6.975  18.466  19.902  1.00 95.32           N  
ATOM    681  H   ILE A  41      -6.926  17.483  20.127  1.00 95.32           H  
ATOM    682  CA  ILE A  41      -7.270  18.856  18.520  1.00 95.32           C  
ATOM    683  HA  ILE A  41      -6.637  19.703  18.256  1.00 95.32           H  
ATOM    684  C   ILE A  41      -8.715  19.351  18.417  1.00 95.32           C  
ATOM    685  CB  ILE A  41      -6.961  17.711  17.528  1.00 95.32           C  
ATOM    686  HB  ILE A  41      -7.415  16.789  17.891  1.00 95.32           H  
ATOM    687  O   ILE A  41      -8.948  20.359  17.751  1.00 95.32           O  
ATOM    688  CG1 ILE A  41      -5.431  17.525  17.407  1.00 95.32           C  
ATOM    689 HG12 ILE A  41      -4.988  18.419  16.967  1.00 95.32           H  
ATOM    690 HG13 ILE A  41      -5.006  17.403  18.404  1.00 95.32           H  
ATOM    691  CG2 ILE A  41      -7.537  18.034  16.138  1.00 95.32           C  
ATOM    692 HG21 ILE A  41      -8.623  18.120  16.177  1.00 95.32           H  
ATOM    693 HG22 ILE A  41      -7.299  17.244  15.425  1.00 95.32           H  
ATOM    694 HG23 ILE A  41      -7.121  18.975  15.779  1.00 95.32           H  
ATOM    695  CD1 ILE A  41      -5.007  16.306  16.582  1.00 95.32           C  
ATOM    696 HD11 ILE A  41      -5.510  15.419  16.970  1.00 95.32           H  
ATOM    697 HD12 ILE A  41      -3.928  16.172  16.664  1.00 95.32           H  
ATOM    698 HD13 ILE A  41      -5.255  16.439  15.529  1.00 95.32           H  
ATOM    699  N   ASP A  42      -9.666  18.713  19.102  1.00 94.03           N  
ATOM    700  H   ASP A  42      -9.436  17.861  19.593  1.00 94.03           H  
ATOM    701  CA  ASP A  42     -11.060  19.170  19.130  1.00 94.03           C  
ATOM    702  HA  ASP A  42     -11.408  19.278  18.103  1.00 94.03           H  
ATOM    703  C   ASP A  42     -11.209  20.556  19.758  1.00 94.03           C  
ATOM    704  CB  ASP A  42     -11.944  18.143  19.856  1.00 94.03           C  
ATOM    705  HB2 ASP A  42     -11.460  17.811  20.774  1.00 94.03           H  
ATOM    706  HB3 ASP A  42     -12.889  18.616  20.120  1.00 94.03           H  
ATOM    707  O   ASP A  42     -11.881  21.420  19.192  1.00 94.03           O  
ATOM    708  CG  ASP A  42     -12.258  16.946  18.965  1.00 94.03           C  
ATOM    709  OD1 ASP A  42     -12.352  17.160  17.735  1.00 94.03           O  
ATOM    710  OD2 ASP A  42     -12.465  15.833  19.478  1.00 94.03           O  
ATOM    711  N   ALA A  43     -10.525  20.805  20.874  1.00 94.92           N  
ATOM    712  H   ALA A  43     -10.062  20.035  21.335  1.00 94.92           H  
ATOM    713  CA  ALA A  43     -10.478  22.124  21.496  1.00 94.92           C  
ATOM    714  HA  ALA A  43     -11.494  22.446  21.725  1.00 94.92           H  
ATOM    715  C   ALA A  43      -9.843  23.175  20.566  1.00 94.92           C  
ATOM    716  CB  ALA A  43      -9.714  21.982  22.810  1.00 94.92           C  
ATOM    717  HB1 ALA A  43      -8.698  21.633  22.625  1.00 94.92           H  
ATOM    718  HB2 ALA A  43     -10.239  21.261  23.437  1.00 94.92           H  
ATOM    719  HB3 ALA A  43      -9.681  22.942  23.325  1.00 94.92           H  
ATOM    720  O   ALA A  43     -10.399  24.259  20.377  1.00 94.92           O  
ATOM    721  N   TYR A  44      -8.723  22.840  19.910  1.00 94.77           N  
ATOM    722  H   TYR A  44      -8.318  21.933  20.092  1.00 94.77           H  
ATOM    723  CA  TYR A  44      -8.065  23.724  18.939  1.00 94.77           C  
ATOM    724  HA  TYR A  44      -7.830  24.668  19.430  1.00 94.77           H  
ATOM    725  C   TYR A  44      -8.980  24.055  17.752  1.00 94.77           C  
ATOM    726  CB  TYR A  44      -6.749  23.085  18.462  1.00 94.77           C  
ATOM    727  HB2 TYR A  44      -6.964  22.113  18.016  1.00 94.77           H  
ATOM    728  HB3 TYR A  44      -6.111  22.910  19.328  1.00 94.77           H  
ATOM    729  O   TYR A  44      -9.071  25.214  17.337  1.00 94.77           O  
ATOM    730  CG  TYR A  44      -5.983  23.922  17.451  1.00 94.77           C  
ATOM    731  CD1 TYR A  44      -6.284  23.819  16.078  1.00 94.77           C  
ATOM    732  HD1 TYR A  44      -7.054  23.137  15.750  1.00 94.77           H  
ATOM    733  CD2 TYR A  44      -4.986  24.821  17.880  1.00 94.77           C  
ATOM    734  HD2 TYR A  44      -4.769  24.901  18.935  1.00 94.77           H  
ATOM    735  CE1 TYR A  44      -5.614  24.628  15.140  1.00 94.77           C  
ATOM    736  HE1 TYR A  44      -5.869  24.570  14.093  1.00 94.77           H  
ATOM    737  CE2 TYR A  44      -4.294  25.613  16.936  1.00 94.77           C  
ATOM    738  HE2 TYR A  44      -3.515  26.298  17.236  1.00 94.77           H  
ATOM    739  OH  TYR A  44      -3.970  26.314  14.663  1.00 94.77           O  
ATOM    740  HH  TYR A  44      -3.297  26.871  15.060  1.00 94.77           H  
ATOM    741  CZ  TYR A  44      -4.615  25.526  15.567  1.00 94.77           C  
ATOM    742  N   MET A  45      -9.692  23.054  17.228  1.00 92.92           N  
ATOM    743  H   MET A  45      -9.564  22.130  17.616  1.00 92.92           H  
ATOM    744  CA  MET A  45     -10.658  23.205  16.140  1.00 92.92           C  
ATOM    745  HA  MET A  45     -10.153  23.630  15.272  1.00 92.92           H  
ATOM    746  C   MET A  45     -11.798  24.154  16.530  1.00 92.92           C  
ATOM    747  CB  MET A  45     -11.189  21.815  15.763  1.00 92.92           C  
ATOM    748  HB2 MET A  45     -10.356  21.184  15.453  1.00 92.92           H  
ATOM    749  HB3 MET A  45     -11.650  21.363  16.642  1.00 92.92           H  
ATOM    750  O   MET A  45     -12.151  25.036  15.749  1.00 92.92           O  
ATOM    751  CG  MET A  45     -12.217  21.856  14.629  1.00 92.92           C  
ATOM    752  HG2 MET A  45     -13.040  22.516  14.902  1.00 92.92           H  
ATOM    753  HG3 MET A  45     -11.735  22.269  13.742  1.00 92.92           H  
ATOM    754  SD  MET A  45     -12.919  20.241  14.202  1.00 92.92           S  
ATOM    755  CE  MET A  45     -13.818  19.837  15.726  1.00 92.92           C  
ATOM    756  HE1 MET A  45     -13.114  19.655  16.538  1.00 92.92           H  
ATOM    757  HE2 MET A  45     -14.482  20.660  15.992  1.00 92.92           H  
ATOM    758  HE3 MET A  45     -14.406  18.933  15.567  1.00 92.92           H  
ATOM    759  N   LYS A  46     -12.332  24.022  17.750  1.00 92.80           N  
ATOM    760  H   LYS A  46     -12.004  23.262  18.329  1.00 92.80           H  
ATOM    761  CA  LYS A  46     -13.397  24.886  18.289  1.00 92.80           C  
ATOM    762  HA  LYS A  46     -14.148  25.055  17.517  1.00 92.80           H  
ATOM    763  C   LYS A  46     -12.912  26.281  18.703  1.00 92.80           C  
ATOM    764  CB  LYS A  46     -14.062  24.174  19.472  1.00 92.80           C  
ATOM    765  HB2 LYS A  46     -14.753  24.858  19.965  1.00 92.80           H  
ATOM    766  HB3 LYS A  46     -13.290  23.899  20.190  1.00 92.80           H  
ATOM    767  O   LYS A  46     -13.732  27.155  18.962  1.00 92.80           O  
ATOM    768  CG  LYS A  46     -14.845  22.922  19.045  1.00 92.80           C  
ATOM    769  HG2 LYS A  46     -15.716  23.213  18.457  1.00 92.80           H  
ATOM    770  HG3 LYS A  46     -14.218  22.262  18.445  1.00 92.80           H  
ATOM    771  CD  LYS A  46     -15.290  22.183  20.306  1.00 92.80           C  
ATOM    772  HD2 LYS A  46     -14.412  22.003  20.926  1.00 92.80           H  
ATOM    773  HD3 LYS A  46     -15.980  22.816  20.865  1.00 92.80           H  
ATOM    774  CE  LYS A  46     -15.953  20.842  20.001  1.00 92.80           C  
ATOM    775  HE2 LYS A  46     -16.881  21.017  19.457  1.00 92.80           H  
ATOM    776  HE3 LYS A  46     -15.281  20.256  19.374  1.00 92.80           H  
ATOM    777  NZ  LYS A  46     -16.208  20.134  21.276  1.00 92.80           N  
ATOM    778  HZ1 LYS A  46     -15.334  20.002  21.765  1.00 92.80           H  
ATOM    779  HZ2 LYS A  46     -16.778  20.705  21.884  1.00 92.80           H  
ATOM    780  HZ3 LYS A  46     -16.640  19.232  21.130  1.00 92.80           H  
ATOM    781  N   GLY A  47     -11.598  26.514  18.738  1.00 90.68           N  
ATOM    782  H   GLY A  47     -10.981  25.734  18.561  1.00 90.68           H  
ATOM    783  CA  GLY A  47     -11.013  27.776  19.198  1.00 90.68           C  
ATOM    784  HA2 GLY A  47     -11.548  28.612  18.749  1.00 90.68           H  
ATOM    785  HA3 GLY A  47      -9.969  27.808  18.884  1.00 90.68           H  
ATOM    786  C   GLY A  47     -11.047  27.953  20.718  1.00 90.68           C  
ATOM    787  O   GLY A  47     -10.941  29.079  21.197  1.00 90.68           O  
ATOM    788  N   GLU A  48     -11.191  26.863  21.468  1.00 93.74           N  
ATOM    789  H   GLU A  48     -11.190  25.962  21.011  1.00 93.74           H  
ATOM    790  CA  GLU A  48     -11.126  26.863  22.928  1.00 93.74           C  
ATOM    791  HA  GLU A  48     -11.752  27.668  23.313  1.00 93.74           H  
ATOM    792  C   GLU A  48      -9.681  27.117  23.396  1.00 93.74           C  
ATOM    793  CB  GLU A  48     -11.665  25.525  23.464  1.00 93.74           C  
ATOM    794  HB2 GLU A  48     -11.516  25.490  24.544  1.00 93.74           H  
ATOM    795  HB3 GLU A  48     -11.085  24.721  23.011  1.00 93.74           H  
ATOM    796  O   GLU A  48      -8.722  26.785  22.695  1.00 93.74           O  
ATOM    797  CG  GLU A  48     -13.163  25.302  23.163  1.00 93.74           C  
ATOM    798  HG2 GLU A  48     -13.346  25.490  22.105  1.00 93.74           H  
ATOM    799  HG3 GLU A  48     -13.743  26.027  23.734  1.00 93.74           H  
ATOM    800  CD  GLU A  48     -13.655  23.878  23.490  1.00 93.74           C  
ATOM    801  OE1 GLU A  48     -14.796  23.545  23.088  1.00 93.74           O  
ATOM    802  OE2 GLU A  48     -12.884  23.099  24.093  1.00 93.74           O  
ATOM    803  N   ASP A  49      -9.493  27.692  24.586  1.00 89.41           N  
ATOM    804  H   ASP A  49     -10.294  27.953  25.142  1.00 89.41           H  
ATOM    805  CA  ASP A  49      -8.164  27.841  25.193  1.00 89.41           C  
ATOM    806  HA  ASP A  49      -7.426  27.412  24.516  1.00 89.41           H  
ATOM    807  C   ASP A  49      -8.080  27.041  26.494  1.00 89.41           C  
ATOM    808  CB  ASP A  49      -7.771  29.319  25.358  1.00 89.41           C  
ATOM    809  HB2 ASP A  49      -8.013  29.849  24.437  1.00 89.41           H  
ATOM    810  HB3 ASP A  49      -8.347  29.767  26.168  1.00 89.41           H  
ATOM    811  O   ASP A  49      -8.610  27.431  27.535  1.00 89.41           O  
ATOM    812  CG  ASP A  49      -6.264  29.503  25.623  1.00 89.41           C  
ATOM    813  OD1 ASP A  49      -5.487  28.531  25.446  1.00 89.41           O  
ATOM    814  OD2 ASP A  49      -5.858  30.640  25.950  1.00 89.41           O  
ATOM    815  N   ILE A  50      -7.428  25.880  26.424  1.00 93.27           N  
ATOM    816  H   ILE A  50      -7.004  25.623  25.544  1.00 93.27           H  
ATOM    817  CA  ILE A  50      -7.237  25.004  27.576  1.00 93.27           C  
ATOM    818  HA  ILE A  50      -8.078  25.137  28.257  1.00 93.27           H  
ATOM    819  C   ILE A  50      -5.963  25.432  28.301  1.00 93.27           C  
ATOM    820  CB  ILE A  50      -7.224  23.517  27.160  1.00 93.27           C  
ATOM    821  HB  ILE A  50      -6.428  23.368  26.430  1.00 93.27           H  
ATOM    822  O   ILE A  50      -4.859  25.393  27.751  1.00 93.27           O  
ATOM    823  CG1 ILE A  50      -8.565  23.128  26.499  1.00 93.27           C  
ATOM    824 HG12 ILE A  50      -9.373  23.266  27.217  1.00 93.27           H  
ATOM    825 HG13 ILE A  50      -8.759  23.782  25.648  1.00 93.27           H  
ATOM    826  CG2 ILE A  50      -6.925  22.618  28.377  1.00 93.27           C  
ATOM    827 HG21 ILE A  50      -5.985  22.901  28.851  1.00 93.27           H  
ATOM    828 HG22 ILE A  50      -7.737  22.691  29.102  1.00 93.27           H  
ATOM    829 HG23 ILE A  50      -6.820  21.579  28.065  1.00 93.27           H  
ATOM    830  CD1 ILE A  50      -8.613  21.686  25.981  1.00 93.27           C  
ATOM    831 HD11 ILE A  50      -8.483  20.971  26.793  1.00 93.27           H  
ATOM    832 HD12 ILE A  50      -9.597  21.503  25.549  1.00 93.27           H  
ATOM    833 HD13 ILE A  50      -7.843  21.533  25.224  1.00 93.27           H  
ATOM    834  N   ASN A  51      -6.081  25.773  29.585  1.00 93.35           N  
ATOM    835  H   ASN A  51      -7.011  25.840  29.975  1.00 93.35           H  
ATOM    836  CA  ASN A  51      -4.934  26.149  30.408  1.00 93.35           C  
ATOM    837  HA  ASN A  51      -4.285  26.757  29.777  1.00 93.35           H  
ATOM    838  C   ASN A  51      -4.096  24.930  30.847  1.00 93.35           C  
ATOM    839  CB  ASN A  51      -5.389  27.036  31.575  1.00 93.35           C  
ATOM    840  HB2 ASN A  51      -6.022  27.841  31.203  1.00 93.35           H  
ATOM    841  HB3 ASN A  51      -5.969  26.437  32.278  1.00 93.35           H  
ATOM    842  O   ASN A  51      -3.941  24.654  32.034  1.00 93.35           O  
ATOM    843  CG  ASN A  51      -4.204  27.665  32.293  1.00 93.35           C  
ATOM    844  ND2 ASN A  51      -4.336  27.922  33.573  1.00 93.35           N  
ATOM    845 HD21 ASN A  51      -3.561  28.347  34.061  1.00 93.35           H  
ATOM    846 HD22 ASN A  51      -5.191  27.669  34.047  1.00 93.35           H  
ATOM    847  OD1 ASN A  51      -3.157  27.951  31.712  1.00 93.35           O  
ATOM    848  N   SER A  52      -3.527  24.199  29.888  1.00 94.09           N  
ATOM    849  H   SER A  52      -3.739  24.439  28.930  1.00 94.09           H  
ATOM    850  CA  SER A  52      -2.590  23.104  30.131  1.00 94.09           C  
ATOM    851  HA  SER A  52      -2.303  23.124  31.182  1.00 94.09           H  
ATOM    852  C   SER A  52      -1.316  23.288  29.308  1.00 94.09           C  
ATOM    853  CB  SER A  52      -3.258  21.743  29.887  1.00 94.09           C  
ATOM    854  HB2 SER A  52      -4.298  21.785  30.213  1.00 94.09           H  
ATOM    855  HB3 SER A  52      -2.746  20.989  30.484  1.00 94.09           H  
ATOM    856  O   SER A  52      -1.331  23.811  28.191  1.00 94.09           O  
ATOM    857  OG  SER A  52      -3.195  21.355  28.529  1.00 94.09           O  
ATOM    858  HG  SER A  52      -3.884  20.700  28.391  1.00 94.09           H  
ATOM    859  N   LEU A  53      -0.176  22.851  29.852  1.00 94.75           N  
ATOM    860  H   LEU A  53      -0.195  22.461  30.783  1.00 94.75           H  
ATOM    861  CA  LEU A  53       1.100  22.925  29.132  1.00 94.75           C  
ATOM    862  HA  LEU A  53       1.256  23.961  28.830  1.00 94.75           H  
ATOM    863  C   LEU A  53       1.075  22.072  27.853  1.00 94.75           C  
ATOM    864  CB  LEU A  53       2.234  22.500  30.081  1.00 94.75           C  
ATOM    865  HB2 LEU A  53       2.055  21.472  30.397  1.00 94.75           H  
ATOM    866  HB3 LEU A  53       2.208  23.136  30.966  1.00 94.75           H  
ATOM    867  O   LEU A  53       1.632  22.478  26.832  1.00 94.75           O  
ATOM    868  CG  LEU A  53       3.640  22.581  29.456  1.00 94.75           C  
ATOM    869  HG  LEU A  53       3.691  21.923  28.589  1.00 94.75           H  
ATOM    870  CD1 LEU A  53       4.009  24.002  29.024  1.00 94.75           C  
ATOM    871 HD11 LEU A  53       5.040  24.022  28.671  1.00 94.75           H  
ATOM    872 HD12 LEU A  53       3.905  24.692  29.861  1.00 94.75           H  
ATOM    873 HD13 LEU A  53       3.371  24.323  28.201  1.00 94.75           H  
ATOM    874  CD2 LEU A  53       4.679  22.104  30.470  1.00 94.75           C  
ATOM    875 HD21 LEU A  53       5.665  22.089  30.006  1.00 94.75           H  
ATOM    876 HD22 LEU A  53       4.427  21.099  30.810  1.00 94.75           H  
ATOM    877 HD23 LEU A  53       4.698  22.774  31.329  1.00 94.75           H  
ATOM    878  N   GLY A  54       0.402  20.918  27.893  1.00 95.05           N  
ATOM    879  H   GLY A  54      -0.056  20.662  28.756  1.00 95.05           H  
ATOM    880  CA  GLY A  54       0.237  20.044  26.734  1.00 95.05           C  
ATOM    881  HA2 GLY A  54      -0.296  19.142  27.036  1.00 95.05           H  
ATOM    882  HA3 GLY A  54       1.216  19.754  26.352  1.00 95.05           H  
ATOM    883  C   GLY A  54      -0.550  20.717  25.609  1.00 95.05           C  
ATOM    884  O   GLY A  54      -0.089  20.714  24.469  1.00 95.05           O  
ATOM    885  N   TYR A  55      -1.676  21.367  25.929  1.00 96.90           N  
ATOM    886  H   TYR A  55      -2.008  21.366  26.882  1.00 96.90           H  
ATOM    887  CA  TYR A  55      -2.485  22.079  24.936  1.00 96.90           C  
ATOM    888  HA  TYR A  55      -2.735  21.393  24.127  1.00 96.90           H  
ATOM    889  C   TYR A  55      -1.719  23.253  24.326  1.00 96.90           C  
ATOM    890  CB  TYR A  55      -3.793  22.575  25.561  1.00 96.90           C  
ATOM    891  HB2 TYR A  55      -3.575  23.221  26.411  1.00 96.90           H  
ATOM    892  HB3 TYR A  55      -4.364  21.720  25.924  1.00 96.90           H  
ATOM    893  O   TYR A  55      -1.617  23.360  23.105  1.00 96.90           O  
ATOM    894  CG  TYR A  55      -4.639  23.334  24.559  1.00 96.90           C  
ATOM    895  CD1 TYR A  55      -4.732  24.740  24.603  1.00 96.90           C  
ATOM    896  HD1 TYR A  55      -4.228  25.305  25.374  1.00 96.90           H  
ATOM    897  CD2 TYR A  55      -5.312  22.619  23.553  1.00 96.90           C  
ATOM    898  HD2 TYR A  55      -5.271  21.540  23.532  1.00 96.90           H  
ATOM    899  CE1 TYR A  55      -5.505  25.428  23.648  1.00 96.90           C  
ATOM    900  HE1 TYR A  55      -5.587  26.504  23.687  1.00 96.90           H  
ATOM    901  CE2 TYR A  55      -6.044  23.307  22.572  1.00 96.90           C  
ATOM    902  HE2 TYR A  55      -6.561  22.768  21.791  1.00 96.90           H  
ATOM    903  OH  TYR A  55      -6.849  25.344  21.652  1.00 96.90           O  
ATOM    904  HH  TYR A  55      -7.438  26.008  22.019  1.00 96.90           H  
ATOM    905  CZ  TYR A  55      -6.149  24.708  22.619  1.00 96.90           C  
ATOM    906  N   LYS A  56      -1.079  24.082  25.163  1.00 96.68           N  
ATOM    907  H   LYS A  56      -1.230  23.958  26.154  1.00 96.68           H  
ATOM    908  CA  LYS A  56      -0.238  25.199  24.697  1.00 96.68           C  
ATOM    909  HA  LYS A  56      -0.850  25.870  24.094  1.00 96.68           H  
ATOM    910  C   LYS A  56       0.895  24.717  23.788  1.00 96.68           C  
ATOM    911  CB  LYS A  56       0.317  25.974  25.903  1.00 96.68           C  
ATOM    912  HB2 LYS A  56       1.060  26.692  25.555  1.00 96.68           H  
ATOM    913  HB3 LYS A  56       0.799  25.278  26.589  1.00 96.68           H  
ATOM    914  O   LYS A  56       1.203  25.367  22.789  1.00 96.68           O  
ATOM    915  CG  LYS A  56      -0.795  26.740  26.635  1.00 96.68           C  
ATOM    916  HG2 LYS A  56      -1.226  27.478  25.959  1.00 96.68           H  
ATOM    917  HG3 LYS A  56      -1.586  26.048  26.925  1.00 96.68           H  
ATOM    918  CD  LYS A  56      -0.276  27.453  27.891  1.00 96.68           C  
ATOM    919  HD2 LYS A  56       0.244  26.734  28.524  1.00 96.68           H  
ATOM    920  HD3 LYS A  56       0.403  28.256  27.605  1.00 96.68           H  
ATOM    921  CE  LYS A  56      -1.487  28.018  28.646  1.00 96.68           C  
ATOM    922  HE2 LYS A  56      -2.023  28.715  28.002  1.00 96.68           H  
ATOM    923  HE3 LYS A  56      -2.170  27.192  28.846  1.00 96.68           H  
ATOM    924  NZ  LYS A  56      -1.126  28.673  29.928  1.00 96.68           N  
ATOM    925  HZ1 LYS A  56      -0.740  29.595  29.779  1.00 96.68           H  
ATOM    926  HZ2 LYS A  56      -0.498  28.099  30.472  1.00 96.68           H  
ATOM    927  HZ3 LYS A  56      -1.960  28.764  30.489  1.00 96.68           H  
ATOM    928  N   THR A  57       1.482  23.559  24.099  1.00 96.30           N  
ATOM    929  H   THR A  57       1.177  23.082  24.936  1.00 96.30           H  
ATOM    930  CA  THR A  57       2.500  22.930  23.249  1.00 96.30           C  
ATOM    931  HA  THR A  57       3.275  23.667  23.040  1.00 96.30           H  
ATOM    932  C   THR A  57       1.911  22.502  21.908  1.00 96.30           C  
ATOM    933  CB  THR A  57       3.174  21.729  23.925  1.00 96.30           C  
ATOM    934  HB  THR A  57       2.448  20.936  24.104  1.00 96.30           H  
ATOM    935  O   THR A  57       2.455  22.888  20.876  1.00 96.30           O  
ATOM    936  CG2 THR A  57       4.308  21.190  23.051  1.00 96.30           C  
ATOM    937 HG21 THR A  57       3.922  20.805  22.107  1.00 96.30           H  
ATOM    938 HG22 THR A  57       4.818  20.373  23.561  1.00 96.30           H  
ATOM    939 HG23 THR A  57       5.020  21.992  22.855  1.00 96.30           H  
ATOM    940  OG1 THR A  57       3.748  22.118  25.152  1.00 96.30           O  
ATOM    941  HG1 THR A  57       3.026  22.290  25.762  1.00 96.30           H  
ATOM    942  N   LEU A  58       0.797  21.758  21.898  1.00 96.44           N  
ATOM    943  H   LEU A  58       0.374  21.491  22.775  1.00 96.44           H  
ATOM    944  CA  LEU A  58       0.139  21.332  20.658  1.00 96.44           C  
ATOM    945  HA  LEU A  58       0.837  20.713  20.095  1.00 96.44           H  
ATOM    946  C   LEU A  58      -0.224  22.537  19.789  1.00 96.44           C  
ATOM    947  CB  LEU A  58      -1.123  20.512  20.977  1.00 96.44           C  
ATOM    948  HB2 LEU A  58      -1.801  21.124  21.573  1.00 96.44           H  
ATOM    949  HB3 LEU A  58      -0.852  19.643  21.577  1.00 96.44           H  
ATOM    950  O   LEU A  58       0.155  22.586  18.623  1.00 96.44           O  
ATOM    951  CG  LEU A  58      -1.874  20.047  19.710  1.00 96.44           C  
ATOM    952  HG  LEU A  58      -2.115  20.908  19.087  1.00 96.44           H  
ATOM    953  CD1 LEU A  58      -1.065  19.056  18.870  1.00 96.44           C  
ATOM    954 HD11 LEU A  58      -0.169  19.537  18.477  1.00 96.44           H  
ATOM    955 HD12 LEU A  58      -0.791  18.189  19.470  1.00 96.44           H  
ATOM    956 HD13 LEU A  58      -1.668  18.724  18.024  1.00 96.44           H  
ATOM    957  CD2 LEU A  58      -3.191  19.400  20.103  1.00 96.44           C  
ATOM    958 HD21 LEU A  58      -3.703  19.040  19.210  1.00 96.44           H  
ATOM    959 HD22 LEU A  58      -3.029  18.567  20.788  1.00 96.44           H  
ATOM    960 HD23 LEU A  58      -3.830  20.156  20.558  1.00 96.44           H  
ATOM    961  N   LYS A  59      -0.891  23.536  20.372  1.00 95.38           N  
ATOM    962  H   LYS A  59      -1.182  23.409  21.331  1.00 95.38           H  
ATOM    963  CA  LYS A  59      -1.270  24.777  19.695  1.00 95.38           C  
ATOM    964  HA  LYS A  59      -1.964  24.538  18.888  1.00 95.38           H  
ATOM    965  C   LYS A  59      -0.059  25.458  19.057  1.00 95.38           C  
ATOM    966  CB  LYS A  59      -1.979  25.682  20.714  1.00 95.38           C  
ATOM    967  HB2 LYS A  59      -2.834  25.150  21.129  1.00 95.38           H  
ATOM    968  HB3 LYS A  59      -1.295  25.924  21.528  1.00 95.38           H  
ATOM    969  O   LYS A  59      -0.126  25.851  17.897  1.00 95.38           O  
ATOM    970  CG  LYS A  59      -2.470  26.977  20.061  1.00 95.38           C  
ATOM    971  HG2 LYS A  59      -1.620  27.512  19.640  1.00 95.38           H  
ATOM    972  HG3 LYS A  59      -3.168  26.725  19.263  1.00 95.38           H  
ATOM    973  CD  LYS A  59      -3.197  27.886  21.055  1.00 95.38           C  
ATOM    974  HD2 LYS A  59      -4.034  27.341  21.492  1.00 95.38           H  
ATOM    975  HD3 LYS A  59      -2.521  28.173  21.860  1.00 95.38           H  
ATOM    976  CE  LYS A  59      -3.741  29.137  20.356  1.00 95.38           C  
ATOM    977  HE2 LYS A  59      -4.268  29.733  21.102  1.00 95.38           H  
ATOM    978  HE3 LYS A  59      -4.472  28.827  19.610  1.00 95.38           H  
ATOM    979  NZ  LYS A  59      -2.664  29.942  19.722  1.00 95.38           N  
ATOM    980  HZ1 LYS A  59      -1.923  30.127  20.382  1.00 95.38           H  
ATOM    981  HZ2 LYS A  59      -2.261  29.458  18.931  1.00 95.38           H  
ATOM    982  HZ3 LYS A  59      -3.029  30.820  19.383  1.00 95.38           H  
ATOM    983  N   SER A  60       1.058  25.555  19.783  1.00 94.76           N  
ATOM    984  H   SER A  60       1.035  25.217  20.735  1.00 94.76           H  
ATOM    985  CA  SER A  60       2.310  26.113  19.257  1.00 94.76           C  
ATOM    986  HA  SER A  60       2.115  27.122  18.893  1.00 94.76           H  
ATOM    987  C   SER A  60       2.863  25.296  18.085  1.00 94.76           C  
ATOM    988  CB  SER A  60       3.349  26.203  20.377  1.00 94.76           C  
ATOM    989  HB2 SER A  60       2.940  26.789  21.200  1.00 94.76           H  
ATOM    990  HB3 SER A  60       3.589  25.203  20.740  1.00 94.76           H  
ATOM    991  O   SER A  60       3.260  25.871  17.073  1.00 94.76           O  
ATOM    992  OG  SER A  60       4.526  26.828  19.902  1.00 94.76           O  
ATOM    993  HG  SER A  60       5.144  26.905  20.633  1.00 94.76           H  
ATOM    994  N   VAL A  61       2.853  23.963  18.179  1.00 94.54           N  
ATOM    995  H   VAL A  61       2.492  23.545  19.025  1.00 94.54           H  
ATOM    996  CA  VAL A  61       3.290  23.070  17.094  1.00 94.54           C  
ATOM    997  HA  VAL A  61       4.307  23.339  16.808  1.00 94.54           H  
ATOM    998  C   VAL A  61       2.422  23.250  15.848  1.00 94.54           C  
ATOM    999  CB  VAL A  61       3.296  21.602  17.565  1.00 94.54           C  
ATOM   1000  HB  VAL A  61       2.345  21.363  18.041  1.00 94.54           H  
ATOM   1001  O   VAL A  61       2.967  23.410  14.757  1.00 94.54           O  
ATOM   1002  CG1 VAL A  61       3.509  20.606  16.415  1.00 94.54           C  
ATOM   1003 HG11 VAL A  61       2.632  20.590  15.768  1.00 94.54           H  
ATOM   1004 HG12 VAL A  61       4.380  20.892  15.826  1.00 94.54           H  
ATOM   1005 HG13 VAL A  61       3.650  19.601  16.812  1.00 94.54           H  
ATOM   1006  CG2 VAL A  61       4.416  21.383  18.589  1.00 94.54           C  
ATOM   1007 HG21 VAL A  61       4.306  22.066  19.431  1.00 94.54           H  
ATOM   1008 HG22 VAL A  61       5.386  21.563  18.126  1.00 94.54           H  
ATOM   1009 HG23 VAL A  61       4.364  20.362  18.968  1.00 94.54           H  
ATOM   1010  N   LEU A  62       1.095  23.273  15.998  1.00 93.17           N  
ATOM   1011  H   LEU A  62       0.715  23.146  16.925  1.00 93.17           H  
ATOM   1012  CA  LEU A  62       0.160  23.444  14.885  1.00 93.17           C  
ATOM   1013  HA  LEU A  62       0.406  22.727  14.102  1.00 93.17           H  
ATOM   1014  C   LEU A  62       0.293  24.831  14.246  1.00 93.17           C  
ATOM   1015  CB  LEU A  62      -1.283  23.185  15.361  1.00 93.17           C  
ATOM   1016  HB2 LEU A  62      -1.515  23.874  16.173  1.00 93.17           H  
ATOM   1017  HB3 LEU A  62      -1.958  23.412  14.537  1.00 93.17           H  
ATOM   1018  O   LEU A  62       0.500  24.926  13.038  1.00 93.17           O  
ATOM   1019  CG  LEU A  62      -1.573  21.749  15.840  1.00 93.17           C  
ATOM   1020  HG  LEU A  62      -0.957  21.515  16.709  1.00 93.17           H  
ATOM   1021  CD1 LEU A  62      -3.039  21.634  16.252  1.00 93.17           C  
ATOM   1022 HD11 LEU A  62      -3.691  21.834  15.402  1.00 93.17           H  
ATOM   1023 HD12 LEU A  62      -3.245  20.632  16.630  1.00 93.17           H  
ATOM   1024 HD13 LEU A  62      -3.260  22.353  17.041  1.00 93.17           H  
ATOM   1025  CD2 LEU A  62      -1.276  20.697  14.771  1.00 93.17           C  
ATOM   1026 HD21 LEU A  62      -1.595  19.717  15.125  1.00 93.17           H  
ATOM   1027 HD22 LEU A  62      -0.205  20.654  14.572  1.00 93.17           H  
ATOM   1028 HD23 LEU A  62      -1.811  20.945  13.854  1.00 93.17           H  
ATOM   1029  N   ASP A  63       0.264  25.899  15.047  1.00 91.48           N  
ATOM   1030  H   ASP A  63       0.097  25.752  16.033  1.00 91.48           H  
ATOM   1031  CA  ASP A  63       0.354  27.278  14.556  1.00 91.48           C  
ATOM   1032  HA  ASP A  63      -0.445  27.445  13.834  1.00 91.48           H  
ATOM   1033  C   ASP A  63       1.687  27.525  13.813  1.00 91.48           C  
ATOM   1034  CB  ASP A  63       0.174  28.277  15.728  1.00 91.48           C  
ATOM   1035  HB2 ASP A  63       0.830  27.990  16.550  1.00 91.48           H  
ATOM   1036  HB3 ASP A  63       0.504  29.256  15.381  1.00 91.48           H  
ATOM   1037  O   ASP A  63       1.697  28.081  12.710  1.00 91.48           O  
ATOM   1038  CG  ASP A  63      -1.268  28.451  16.253  1.00 91.48           C  
ATOM   1039  OD1 ASP A  63      -2.233  28.083  15.549  1.00 91.48           O  
ATOM   1040  OD2 ASP A  63      -1.486  29.122  17.296  1.00 91.48           O  
ATOM   1041  N   ASN A  64       2.820  27.069  14.367  1.00 90.27           N  
ATOM   1042  H   ASN A  64       2.764  26.585  15.251  1.00 90.27           H  
ATOM   1043  CA  ASN A  64       4.126  27.223  13.714  1.00 90.27           C  
ATOM   1044  HA  ASN A  64       4.204  28.241  13.333  1.00 90.27           H  
ATOM   1045  C   ASN A  64       4.293  26.295  12.500  1.00 90.27           C  
ATOM   1046  CB  ASN A  64       5.268  27.014  14.720  1.00 90.27           C  
ATOM   1047  HB2 ASN A  64       5.121  26.090  15.280  1.00 90.27           H  
ATOM   1048  HB3 ASN A  64       6.203  26.935  14.167  1.00 90.27           H  
ATOM   1049  O   ASN A  64       4.924  26.691  11.516  1.00 90.27           O  
ATOM   1050  CG  ASN A  64       5.434  28.189  15.662  1.00 90.27           C  
ATOM   1051  ND2 ASN A  64       4.943  28.101  16.871  1.00 90.27           N  
ATOM   1052 HD21 ASN A  64       5.062  28.892  17.488  1.00 90.27           H  
ATOM   1053 HD22 ASN A  64       4.423  27.279  17.143  1.00 90.27           H  
ATOM   1054  OD1 ASN A  64       6.018  29.201  15.312  1.00 90.27           O  
ATOM   1055  N   GLY A  65       3.721  25.088  12.539  1.00 87.81           N  
ATOM   1056  H   GLY A  65       3.231  24.804  13.375  1.00 87.81           H  
ATOM   1057  CA  GLY A  65       3.715  24.160  11.410  1.00 87.81           C  
ATOM   1058  HA2 GLY A  65       3.233  23.232  11.718  1.00 87.81           H  
ATOM   1059  HA3 GLY A  65       4.739  23.943  11.104  1.00 87.81           H  
ATOM   1060  C   GLY A  65       2.946  24.733  10.220  1.00 87.81           C  
ATOM   1061  O   GLY A  65       3.490  24.816   9.119  1.00 87.81           O  
ATOM   1062  N   LEU A  66       1.729  25.232  10.456  1.00 83.84           N  
ATOM   1063  H   LEU A  66       1.342  25.136  11.384  1.00 83.84           H  
ATOM   1064  CA  LEU A  66       0.918  25.915   9.445  1.00 83.84           C  
ATOM   1065  HA  LEU A  66       0.710  25.230   8.623  1.00 83.84           H  
ATOM   1066  C   LEU A  66       1.653  27.108   8.853  1.00 83.84           C  
ATOM   1067  CB  LEU A  66      -0.391  26.408  10.076  1.00 83.84           C  
ATOM   1068  HB2 LEU A  66      -0.158  26.914  11.012  1.00 83.84           H  
ATOM   1069  HB3 LEU A  66      -0.856  27.137   9.412  1.00 83.84           H  
ATOM   1070  O   LEU A  66       1.783  27.210   7.635  1.00 83.84           O  
ATOM   1071  CG  LEU A  66      -1.405  25.294  10.344  1.00 83.84           C  
ATOM   1072  HG  LEU A  66      -0.935  24.481  10.898  1.00 83.84           H  
ATOM   1073  CD1 LEU A  66      -2.534  25.881  11.186  1.00 83.84           C  
ATOM   1074 HD11 LEU A  66      -2.133  26.321  12.099  1.00 83.84           H  
ATOM   1075 HD12 LEU A  66      -3.213  25.080  11.482  1.00 83.84           H  
ATOM   1076 HD13 LEU A  66      -3.084  26.633  10.621  1.00 83.84           H  
ATOM   1077  CD2 LEU A  66      -1.965  24.745   9.033  1.00 83.84           C  
ATOM   1078 HD21 LEU A  66      -1.182  24.296   8.423  1.00 83.84           H  
ATOM   1079 HD22 LEU A  66      -2.681  23.959   9.273  1.00 83.84           H  
ATOM   1080 HD23 LEU A  66      -2.471  25.530   8.472  1.00 83.84           H  
ATOM   1081  N   LYS A  67       2.204  27.977   9.705  1.00 84.47           N  
ATOM   1082  H   LYS A  67       2.032  27.849  10.692  1.00 84.47           H  
ATOM   1083  CA  LYS A  67       2.989  29.130   9.259  1.00 84.47           C  
ATOM   1084  HA  LYS A  67       2.340  29.781   8.672  1.00 84.47           H  
ATOM   1085  C   LYS A  67       4.153  28.712   8.360  1.00 84.47           C  
ATOM   1086  CB  LYS A  67       3.467  29.889  10.499  1.00 84.47           C  
ATOM   1087  HB2 LYS A  67       2.593  30.165  11.088  1.00 84.47           H  
ATOM   1088  HB3 LYS A  67       4.100  29.241  11.105  1.00 84.47           H  
ATOM   1089  O   LYS A  67       4.383  29.354   7.336  1.00 84.47           O  
ATOM   1090  CG  LYS A  67       4.245  31.160  10.139  1.00 84.47           C  
ATOM   1091  HG2 LYS A  67       5.178  30.905   9.637  1.00 84.47           H  
ATOM   1092  HG3 LYS A  67       3.637  31.779   9.479  1.00 84.47           H  
ATOM   1093  CD  LYS A  67       4.555  31.935  11.420  1.00 84.47           C  
ATOM   1094  HD2 LYS A  67       3.619  32.085  11.958  1.00 84.47           H  
ATOM   1095  HD3 LYS A  67       5.225  31.355  12.054  1.00 84.47           H  
ATOM   1096  CE  LYS A  67       5.192  33.288  11.093  1.00 84.47           C  
ATOM   1097  HE2 LYS A  67       5.078  33.477  10.026  1.00 84.47           H  
ATOM   1098  HE3 LYS A  67       6.254  33.255  11.333  1.00 84.47           H  
ATOM   1099  NZ  LYS A  67       4.508  34.363  11.846  1.00 84.47           N  
ATOM   1100  HZ1 LYS A  67       4.844  35.287  11.614  1.00 84.47           H  
ATOM   1101  HZ2 LYS A  67       4.540  34.216  12.845  1.00 84.47           H  
ATOM   1102  HZ3 LYS A  67       3.529  34.359  11.598  1.00 84.47           H  
ATOM   1103  N   THR A  68       4.856  27.642   8.717  1.00 82.07           N  
ATOM   1104  H   THR A  68       4.586  27.161   9.564  1.00 82.07           H  
ATOM   1105  CA  THR A  68       6.032  27.158   7.985  1.00 82.07           C  
ATOM   1106  HA  THR A  68       6.694  28.000   7.783  1.00 82.07           H  
ATOM   1107  C   THR A  68       5.664  26.542   6.636  1.00 82.07           C  
ATOM   1108  CB  THR A  68       6.813  26.151   8.842  1.00 82.07           C  
ATOM   1109  HB  THR A  68       6.172  25.306   9.095  1.00 82.07           H  
ATOM   1110  O   THR A  68       6.279  26.897   5.632  1.00 82.07           O  
ATOM   1111  CG2 THR A  68       8.072  25.621   8.159  1.00 82.07           C  
ATOM   1112 HG21 THR A  68       7.799  24.982   7.320  1.00 82.07           H  
ATOM   1113 HG22 THR A  68       8.637  25.026   8.876  1.00 82.07           H  
ATOM   1114 HG23 THR A  68       8.685  26.445   7.795  1.00 82.07           H  
ATOM   1115  OG1 THR A  68       7.224  26.785  10.032  1.00 82.07           O  
ATOM   1116  HG1 THR A  68       6.470  26.777  10.626  1.00 82.07           H  
ATOM   1117  N   PHE A  69       4.670  25.650   6.597  1.00 77.08           N  
ATOM   1118  H   PHE A  69       4.199  25.418   7.461  1.00 77.08           H  
ATOM   1119  CA  PHE A  69       4.430  24.773   5.443  1.00 77.08           C  
ATOM   1120  HA  PHE A  69       5.295  24.808   4.780  1.00 77.08           H  
ATOM   1121  C   PHE A  69       3.230  25.161   4.572  1.00 77.08           C  
ATOM   1122  CB  PHE A  69       4.299  23.328   5.941  1.00 77.08           C  
ATOM   1123  HB2 PHE A  69       4.074  22.689   5.086  1.00 77.08           H  
ATOM   1124  HB3 PHE A  69       3.454  23.263   6.626  1.00 77.08           H  
ATOM   1125  O   PHE A  69       3.272  24.919   3.370  1.00 77.08           O  
ATOM   1126  CG  PHE A  69       5.549  22.792   6.617  1.00 77.08           C  
ATOM   1127  CD1 PHE A  69       6.714  22.565   5.861  1.00 77.08           C  
ATOM   1128  HD1 PHE A  69       6.716  22.763   4.799  1.00 77.08           H  
ATOM   1129  CD2 PHE A  69       5.556  22.525   7.999  1.00 77.08           C  
ATOM   1130  HD2 PHE A  69       4.660  22.676   8.583  1.00 77.08           H  
ATOM   1131  CE1 PHE A  69       7.876  22.077   6.484  1.00 77.08           C  
ATOM   1132  HE1 PHE A  69       8.764  21.899   5.896  1.00 77.08           H  
ATOM   1133  CE2 PHE A  69       6.722  22.050   8.625  1.00 77.08           C  
ATOM   1134  HE2 PHE A  69       6.716  21.852   9.687  1.00 77.08           H  
ATOM   1135  CZ  PHE A  69       7.883  21.822   7.867  1.00 77.08           C  
ATOM   1136  HZ  PHE A  69       8.776  21.445   8.343  1.00 77.08           H  
ATOM   1137  N   ALA A  70       2.188  25.778   5.135  1.00 74.85           N  
ATOM   1138  H   ALA A  70       2.212  25.966   6.127  1.00 74.85           H  
ATOM   1139  CA  ALA A  70       0.978  26.159   4.396  1.00 74.85           C  
ATOM   1140  HA  ALA A  70       0.988  25.705   3.405  1.00 74.85           H  
ATOM   1141  C   ALA A  70       0.870  27.682   4.186  1.00 74.85           C  
ATOM   1142  CB  ALA A  70      -0.233  25.592   5.146  1.00 74.85           C  
ATOM   1143  HB1 ALA A  70      -0.135  24.511   5.250  1.00 74.85           H  
ATOM   1144  HB2 ALA A  70      -1.141  25.806   4.581  1.00 74.85           H  
ATOM   1145  HB3 ALA A  70      -0.317  26.047   6.134  1.00 74.85           H  
ATOM   1146  O   ALA A  70       0.461  28.151   3.128  1.00 74.85           O  
ATOM   1147  N   GLY A  71       1.298  28.468   5.175  1.00 71.30           N  
ATOM   1148  H   GLY A  71       1.575  27.997   6.025  1.00 71.30           H  
ATOM   1149  CA  GLY A  71       1.050  29.906   5.262  1.00 71.30           C  
ATOM   1150  HA2 GLY A  71       0.834  30.322   4.278  1.00 71.30           H  
ATOM   1151  HA3 GLY A  71       1.948  30.384   5.655  1.00 71.30           H  
ATOM   1152  C   GLY A  71      -0.109  30.247   6.202  1.00 71.30           C  
ATOM   1153  O   GLY A  71      -0.996  29.433   6.434  1.00 71.30           O  
ATOM   1154  N   GLU A  72      -0.103  31.462   6.764  1.00 68.89           N  
ATOM   1155  H   GLU A  72       0.624  32.121   6.524  1.00 68.89           H  
ATOM   1156  CA  GLU A  72      -1.097  31.879   7.775  1.00 68.89           C  
ATOM   1157  HA  GLU A  72      -1.149  31.117   8.553  1.00 68.89           H  
ATOM   1158  C   GLU A  72      -2.524  31.987   7.216  1.00 68.89           C  
ATOM   1159  CB  GLU A  72      -0.678  33.206   8.437  1.00 68.89           C  
ATOM   1160  HB2 GLU A  72      -0.452  33.944   7.667  1.00 68.89           H  
ATOM   1161  HB3 GLU A  72      -1.512  33.568   9.037  1.00 68.89           H  
ATOM   1162  O   GLU A  72      -3.482  31.782   7.956  1.00 68.89           O  
ATOM   1163  CG  GLU A  72       0.540  33.021   9.362  1.00 68.89           C  
ATOM   1164  HG2 GLU A  72       0.335  32.197  10.046  1.00 68.89           H  
ATOM   1165  HG3 GLU A  72       1.397  32.736   8.753  1.00 68.89           H  
ATOM   1166  CD  GLU A  72       0.913  34.265  10.192  1.00 68.89           C  
ATOM   1167  OE1 GLU A  72       1.897  34.152  10.974  1.00 68.89           O  
ATOM   1168  OE2 GLU A  72       0.305  35.332   9.991  1.00 68.89           O  
ATOM   1169  N   ILE A  73      -2.666  32.214   5.906  1.00 66.86           N  
ATOM   1170  H   ILE A  73      -1.829  32.360   5.359  1.00 66.86           H  
ATOM   1171  CA  ILE A  73      -3.961  32.302   5.210  1.00 66.86           C  
ATOM   1172  HA  ILE A  73      -4.554  33.090   5.673  1.00 66.86           H  
ATOM   1173  C   ILE A  73      -4.772  31.002   5.357  1.00 66.86           C  
ATOM   1174  CB  ILE A  73      -3.723  32.680   3.725  1.00 66.86           C  
ATOM   1175  HB  ILE A  73      -3.053  31.940   3.287  1.00 66.86           H  
ATOM   1176  O   ILE A  73      -5.997  31.034   5.358  1.00 66.86           O  
ATOM   1177  CG1 ILE A  73      -3.049  34.073   3.632  1.00 66.86           C  
ATOM   1178 HG12 ILE A  73      -3.737  34.832   4.003  1.00 66.86           H  
ATOM   1179 HG13 ILE A  73      -2.161  34.095   4.263  1.00 66.86           H  
ATOM   1180  CG2 ILE A  73      -5.032  32.670   2.913  1.00 66.86           C  
ATOM   1181 HG21 ILE A  73      -5.754  33.359   3.352  1.00 66.86           H  
ATOM   1182 HG22 ILE A  73      -4.853  32.952   1.876  1.00 66.86           H  
ATOM   1183 HG23 ILE A  73      -5.468  31.671   2.894  1.00 66.86           H  
ATOM   1184  CD1 ILE A  73      -2.590  34.467   2.222  1.00 66.86           C  
ATOM   1185 HD11 ILE A  73      -1.972  33.677   1.795  1.00 66.86           H  
ATOM   1186 HD12 ILE A  73      -3.448  34.652   1.575  1.00 66.86           H  
ATOM   1187 HD13 ILE A  73      -2.004  35.384   2.279  1.00 66.86           H  
ATOM   1188  N   TYR A  74      -4.110  29.859   5.554  1.00 71.11           N  
ATOM   1189  H   TYR A  74      -3.102  29.880   5.616  1.00 71.11           H  
ATOM   1190  CA  TYR A  74      -4.782  28.566   5.682  1.00 71.11           C  
ATOM   1191  HA  TYR A  74      -5.656  28.567   5.030  1.00 71.11           H  
ATOM   1192  C   TYR A  74      -5.317  28.272   7.082  1.00 71.11           C  
ATOM   1193  CB  TYR A  74      -3.849  27.454   5.192  1.00 71.11           C  
ATOM   1194  HB2 TYR A  74      -4.244  26.483   5.492  1.00 71.11           H  
ATOM   1195  HB3 TYR A  74      -2.868  27.562   5.655  1.00 71.11           H  
ATOM   1196  O   TYR A  74      -5.905  27.215   7.271  1.00 71.11           O  
ATOM   1197  CG  TYR A  74      -3.718  27.448   3.687  1.00 71.11           C  
ATOM   1198  CD1 TYR A  74      -4.674  26.767   2.911  1.00 71.11           C  
ATOM   1199  HD1 TYR A  74      -5.478  26.228   3.390  1.00 71.11           H  
ATOM   1200  CD2 TYR A  74      -2.672  28.151   3.065  1.00 71.11           C  
ATOM   1201  HD2 TYR A  74      -1.949  28.681   3.667  1.00 71.11           H  
ATOM   1202  CE1 TYR A  74      -4.576  26.780   1.508  1.00 71.11           C  
ATOM   1203  HE1 TYR A  74      -5.296  26.256   0.897  1.00 71.11           H  
ATOM   1204  CE2 TYR A  74      -2.566  28.162   1.662  1.00 71.11           C  
ATOM   1205  HE2 TYR A  74      -1.755  28.692   1.186  1.00 71.11           H  
ATOM   1206  OH  TYR A  74      -3.440  27.479  -0.473  1.00 71.11           O  
ATOM   1207  HH  TYR A  74      -2.717  28.014  -0.808  1.00 71.11           H  
ATOM   1208  CZ  TYR A  74      -3.522  27.475   0.882  1.00 71.11           C  
ATOM   1209  N   LYS A  75      -5.131  29.152   8.075  1.00 71.01           N  
ATOM   1210  H   LYS A  75      -4.683  30.034   7.871  1.00 71.01           H  
ATOM   1211  CA  LYS A  75      -5.493  28.831   9.464  1.00 71.01           C  
ATOM   1212  HA  LYS A  75      -5.001  27.894   9.725  1.00 71.01           H  
ATOM   1213  C   LYS A  75      -6.990  28.571   9.662  1.00 71.01           C  
ATOM   1214  CB  LYS A  75      -4.974  29.930  10.397  1.00 71.01           C  
ATOM   1215  HB2 LYS A  75      -3.924  30.118  10.172  1.00 71.01           H  
ATOM   1216  HB3 LYS A  75      -5.538  30.850  10.242  1.00 71.01           H  
ATOM   1217  O   LYS A  75      -7.337  27.637  10.379  1.00 71.01           O  
ATOM   1218  CG  LYS A  75      -5.097  29.478  11.857  1.00 71.01           C  
ATOM   1219  HG2 LYS A  75      -6.147  29.367  12.125  1.00 71.01           H  
ATOM   1220  HG3 LYS A  75      -4.603  28.512  11.965  1.00 71.01           H  
ATOM   1221  CD  LYS A  75      -4.449  30.478  12.813  1.00 71.01           C  
ATOM   1222  HD2 LYS A  75      -5.010  31.413  12.813  1.00 71.01           H  
ATOM   1223  HD3 LYS A  75      -3.422  30.661  12.495  1.00 71.01           H  
ATOM   1224  CE  LYS A  75      -4.460  29.837  14.201  1.00 71.01           C  
ATOM   1225  HE2 LYS A  75      -4.085  28.819  14.097  1.00 71.01           H  
ATOM   1226  HE3 LYS A  75      -5.484  29.771  14.569  1.00 71.01           H  
ATOM   1227  NZ  LYS A  75      -3.591  30.558  15.154  1.00 71.01           N  
ATOM   1228  HZ1 LYS A  75      -3.269  29.891  15.839  1.00 71.01           H  
ATOM   1229  HZ2 LYS A  75      -2.759  30.871  14.676  1.00 71.01           H  
ATOM   1230  HZ3 LYS A  75      -4.071  31.340  15.577  1.00 71.01           H  
ATOM   1231  N   GLU A  76      -7.858  29.354   9.024  1.00 71.40           N  
ATOM   1232  H   GLU A  76      -7.512  30.114   8.455  1.00 71.40           H  
ATOM   1233  CA  GLU A  76      -9.311  29.146   9.117  1.00 71.40           C  
ATOM   1234  HA  GLU A  76      -9.582  28.957  10.156  1.00 71.40           H  
ATOM   1235  C   GLU A  76      -9.736  27.880   8.362  1.00 71.40           C  
ATOM   1236  CB  GLU A  76     -10.069  30.402   8.652  1.00 71.40           C  
ATOM   1237  HB2 GLU A  76     -11.126  30.157   8.550  1.00 71.40           H  
ATOM   1238  HB3 GLU A  76      -9.699  30.706   7.673  1.00 71.40           H  
ATOM   1239  O   GLU A  76     -10.346  26.992   8.955  1.00 71.40           O  
ATOM   1240  CG  GLU A  76      -9.929  31.580   9.639  1.00 71.40           C  
ATOM   1241  HG2 GLU A  76     -10.527  32.414   9.272  1.00 71.40           H  
ATOM   1242  HG3 GLU A  76      -8.888  31.902   9.647  1.00 71.40           H  
ATOM   1243  CD  GLU A  76     -10.374  31.228  11.075  1.00 71.40           C  
ATOM   1244  OE1 GLU A  76      -9.669  31.618  12.037  1.00 71.40           O  
ATOM   1245  OE2 GLU A  76     -11.358  30.479  11.242  1.00 71.40           O  
ATOM   1246  N   ASN A  77      -9.268  27.702   7.122  1.00 79.09           N  
ATOM   1247  H   ASN A  77      -8.841  28.488   6.653  1.00 79.09           H  
ATOM   1248  CA  ASN A  77      -9.516  26.475   6.351  1.00 79.09           C  
ATOM   1249  HA  ASN A  77     -10.592  26.342   6.239  1.00 79.09           H  
ATOM   1250  C   ASN A  77      -8.971  25.220   7.058  1.00 79.09           C  
ATOM   1251  CB  ASN A  77      -8.875  26.612   4.957  1.00 79.09           C  
ATOM   1252  HB2 ASN A  77      -7.807  26.802   5.063  1.00 79.09           H  
ATOM   1253  HB3 ASN A  77      -9.007  25.670   4.424  1.00 79.09           H  
ATOM   1254  O   ASN A  77      -9.529  24.134   6.933  1.00 79.09           O  
ATOM   1255  CG  ASN A  77      -9.488  27.704   4.097  1.00 79.09           C  
ATOM   1256  ND2 ASN A  77      -8.898  27.995   2.962  1.00 79.09           N  
ATOM   1257 HD21 ASN A  77      -8.107  27.464   2.627  1.00 79.09           H  
ATOM   1258 HD22 ASN A  77      -9.361  28.708   2.417  1.00 79.09           H  
ATOM   1259  OD1 ASN A  77     -10.471  28.337   4.423  1.00 79.09           O  
ATOM   1260  N   PHE A  78      -7.882  25.348   7.822  1.00 83.62           N  
ATOM   1261  H   PHE A  78      -7.425  26.248   7.858  1.00 83.62           H  
ATOM   1262  CA  PHE A  78      -7.298  24.239   8.568  1.00 83.62           C  
ATOM   1263  HA  PHE A  78      -7.104  23.414   7.882  1.00 83.62           H  
ATOM   1264  C   PHE A  78      -8.246  23.694   9.630  1.00 83.62           C  
ATOM   1265  CB  PHE A  78      -5.961  24.648   9.180  1.00 83.62           C  
ATOM   1266  HB2 PHE A  78      -5.300  24.997   8.387  1.00 83.62           H  
ATOM   1267  HB3 PHE A  78      -6.114  25.469   9.881  1.00 83.62           H  
ATOM   1268  O   PHE A  78      -8.341  22.479   9.776  1.00 83.62           O  
ATOM   1269  CG  PHE A  78      -5.268  23.505   9.887  1.00 83.62           C  
ATOM   1270  CD1 PHE A  78      -5.162  23.499  11.288  1.00 83.62           C  
ATOM   1271  HD1 PHE A  78      -5.624  24.289  11.863  1.00 83.62           H  
ATOM   1272  CD2 PHE A  78      -4.711  22.453   9.136  1.00 83.62           C  
ATOM   1273  HD2 PHE A  78      -4.823  22.435   8.062  1.00 83.62           H  
ATOM   1274  CE1 PHE A  78      -4.422  22.494  11.935  1.00 83.62           C  
ATOM   1275  HE1 PHE A  78      -4.321  22.505  13.010  1.00 83.62           H  
ATOM   1276  CE2 PHE A  78      -3.970  21.448   9.782  1.00 83.62           C  
ATOM   1277  HE2 PHE A  78      -3.515  20.655   9.208  1.00 83.62           H  
ATOM   1278  CZ  PHE A  78      -3.810  21.482  11.177  1.00 83.62           C  
ATOM   1279  HZ  PHE A  78      -3.222  20.721  11.669  1.00 83.62           H  
ATOM   1280  N   LYS A  79      -8.982  24.560  10.336  1.00 86.78           N  
ATOM   1281  H   LYS A  79      -8.941  25.540  10.096  1.00 86.78           H  
ATOM   1282  CA  LYS A  79      -9.989  24.106  11.303  1.00 86.78           C  
ATOM   1283  HA  LYS A  79      -9.531  23.415  12.011  1.00 86.78           H  
ATOM   1284  C   LYS A  79     -11.115  23.332  10.625  1.00 86.78           C  
ATOM   1285  CB  LYS A  79     -10.576  25.293  12.063  1.00 86.78           C  
ATOM   1286  HB2 LYS A  79     -10.942  26.029  11.347  1.00 86.78           H  
ATOM   1287  HB3 LYS A  79     -11.429  24.941  12.644  1.00 86.78           H  
ATOM   1288  O   LYS A  79     -11.596  22.362  11.200  1.00 86.78           O  
ATOM   1289  CG  LYS A  79      -9.580  25.951  13.024  1.00 86.78           C  
ATOM   1290  HG2 LYS A  79      -8.688  26.276  12.488  1.00 86.78           H  
ATOM   1291  HG3 LYS A  79      -9.302  25.249  13.810  1.00 86.78           H  
ATOM   1292  CD  LYS A  79     -10.287  27.164  13.624  1.00 86.78           C  
ATOM   1293  HD2 LYS A  79     -10.497  27.867  12.818  1.00 86.78           H  
ATOM   1294  HD3 LYS A  79     -11.237  26.851  14.058  1.00 86.78           H  
ATOM   1295  CE  LYS A  79      -9.464  27.863  14.698  1.00 86.78           C  
ATOM   1296  HE2 LYS A  79      -9.383  27.204  15.562  1.00 86.78           H  
ATOM   1297  HE3 LYS A  79      -8.468  28.062  14.302  1.00 86.78           H  
ATOM   1298  NZ  LYS A  79     -10.149  29.130  15.047  1.00 86.78           N  
ATOM   1299  HZ1 LYS A  79      -9.672  29.640  15.776  1.00 86.78           H  
ATOM   1300  HZ2 LYS A  79     -10.227  29.714  14.227  1.00 86.78           H  
ATOM   1301  HZ3 LYS A  79     -11.095  28.932  15.342  1.00 86.78           H  
ATOM   1302  N   ASP A  80     -11.495  23.707   9.406  1.00 86.04           N  
ATOM   1303  H   ASP A  80     -11.099  24.542   9.000  1.00 86.04           H  
ATOM   1304  CA  ASP A  80     -12.479  22.947   8.635  1.00 86.04           C  
ATOM   1305  HA  ASP A  80     -13.344  22.760   9.270  1.00 86.04           H  
ATOM   1306  C   ASP A  80     -11.952  21.566   8.236  1.00 86.04           C  
ATOM   1307  CB  ASP A  80     -12.949  23.747   7.413  1.00 86.04           C  
ATOM   1308  HB2 ASP A  80     -12.089  24.128   6.862  1.00 86.04           H  
ATOM   1309  HB3 ASP A  80     -13.500  23.078   6.752  1.00 86.04           H  
ATOM   1310  O   ASP A  80     -12.673  20.583   8.390  1.00 86.04           O  
ATOM   1311  CG  ASP A  80     -13.882  24.900   7.789  1.00 86.04           C  
ATOM   1312  OD1 ASP A  80     -14.622  24.753   8.796  1.00 86.04           O  
ATOM   1313  OD2 ASP A  80     -13.912  25.888   7.034  1.00 86.04           O  
ATOM   1314  N   PHE A  81     -10.681  21.451   7.836  1.00 85.91           N  
ATOM   1315  H   PHE A  81     -10.147  22.292   7.672  1.00 85.91           H  
ATOM   1316  CA  PHE A  81     -10.067  20.144   7.576  1.00 85.91           C  
ATOM   1317  HA  PHE A  81     -10.682  19.616   6.847  1.00 85.91           H  
ATOM   1318  C   PHE A  81     -10.021  19.248   8.822  1.00 85.91           C  
ATOM   1319  CB  PHE A  81      -8.659  20.314   6.987  1.00 85.91           C  
ATOM   1320  HB2 PHE A  81      -8.193  19.330   6.952  1.00 85.91           H  
ATOM   1321  HB3 PHE A  81      -8.059  20.939   7.649  1.00 85.91           H  
ATOM   1322  O   PHE A  81     -10.177  18.037   8.705  1.00 85.91           O  
ATOM   1323  CG  PHE A  81      -8.615  20.857   5.573  1.00 85.91           C  
ATOM   1324  CD1 PHE A  81      -9.208  20.127   4.527  1.00 85.91           C  
ATOM   1325  HD1 PHE A  81      -9.705  19.191   4.732  1.00 85.91           H  
ATOM   1326  CD2 PHE A  81      -7.954  22.064   5.284  1.00 85.91           C  
ATOM   1327  HD2 PHE A  81      -7.482  22.626   6.076  1.00 85.91           H  
ATOM   1328  CE1 PHE A  81      -9.162  20.618   3.211  1.00 85.91           C  
ATOM   1329  HE1 PHE A  81      -9.632  20.060   2.415  1.00 85.91           H  
ATOM   1330  CE2 PHE A  81      -7.913  22.561   3.971  1.00 85.91           C  
ATOM   1331  HE2 PHE A  81      -7.421  23.499   3.761  1.00 85.91           H  
ATOM   1332  CZ  PHE A  81      -8.521  21.838   2.933  1.00 85.91           C  
ATOM   1333  HZ  PHE A  81      -8.503  22.217   1.922  1.00 85.91           H  
ATOM   1334  N   LEU A  82      -9.873  19.807  10.030  1.00 89.64           N  
ATOM   1335  H   LEU A  82      -9.747  20.809  10.075  1.00 89.64           H  
ATOM   1336  CA  LEU A  82      -9.902  19.027  11.279  1.00 89.64           C  
ATOM   1337  HA  LEU A  82      -9.197  18.201  11.183  1.00 89.64           H  
ATOM   1338  C   LEU A  82     -11.261  18.367  11.570  1.00 89.64           C  
ATOM   1339  CB  LEU A  82      -9.490  19.906  12.473  1.00 89.64           C  
ATOM   1340  HB2 LEU A  82     -10.158  20.767  12.518  1.00 89.64           H  
ATOM   1341  HB3 LEU A  82      -9.639  19.336  13.390  1.00 89.64           H  
ATOM   1342  O   LEU A  82     -11.313  17.462  12.408  1.00 89.64           O  
ATOM   1343  CG  LEU A  82      -8.040  20.404  12.456  1.00 89.64           C  
ATOM   1344  HG  LEU A  82      -7.844  20.970  11.545  1.00 89.64           H  
ATOM   1345  CD1 LEU A  82      -7.795  21.327  13.651  1.00 89.64           C  
ATOM   1346 HD11 LEU A  82      -8.479  22.174  13.600  1.00 89.64           H  
ATOM   1347 HD12 LEU A  82      -7.970  20.789  14.583  1.00 89.64           H  
ATOM   1348 HD13 LEU A  82      -6.771  21.699  13.625  1.00 89.64           H  
ATOM   1349  CD2 LEU A  82      -7.033  19.263  12.515  1.00 89.64           C  
ATOM   1350 HD21 LEU A  82      -7.248  18.611  13.362  1.00 89.64           H  
ATOM   1351 HD22 LEU A  82      -6.042  19.704  12.619  1.00 89.64           H  
ATOM   1352 HD23 LEU A  82      -7.069  18.685  11.591  1.00 89.64           H  
ATOM   1353  N   LYS A  83     -12.340  18.789  10.895  1.00 89.45           N  
ATOM   1354  H   LYS A  83     -12.222  19.532  10.220  1.00 89.45           H  
ATOM   1355  CA  LYS A  83     -13.663  18.153  11.000  1.00 89.45           C  
ATOM   1356  HA  LYS A  83     -13.894  17.982  12.052  1.00 89.45           H  
ATOM   1357  C   LYS A  83     -13.695  16.784  10.324  1.00 89.45           C  
ATOM   1358  CB  LYS A  83     -14.751  19.049  10.390  1.00 89.45           C  
ATOM   1359  HB2 LYS A  83     -15.706  18.526  10.448  1.00 89.45           H  
ATOM   1360  HB3 LYS A  83     -14.531  19.210   9.335  1.00 89.45           H  
ATOM   1361  O   LYS A  83     -14.496  15.947  10.727  1.00 89.45           O  
ATOM   1362  CG  LYS A  83     -14.897  20.397  11.110  1.00 89.45           C  
ATOM   1363  HG2 LYS A  83     -15.281  20.226  12.116  1.00 89.45           H  
ATOM   1364  HG3 LYS A  83     -13.927  20.888  11.181  1.00 89.45           H  
ATOM   1365  CD  LYS A  83     -15.850  21.318  10.342  1.00 89.45           C  
ATOM   1366  HD2 LYS A  83     -15.425  21.507   9.356  1.00 89.45           H  
ATOM   1367  HD3 LYS A  83     -16.821  20.837  10.226  1.00 89.45           H  
ATOM   1368  CE  LYS A  83     -16.009  22.642  11.096  1.00 89.45           C  
ATOM   1369  HE2 LYS A  83     -15.020  22.973  11.415  1.00 89.45           H  
ATOM   1370  HE3 LYS A  83     -16.616  22.471  11.985  1.00 89.45           H  
ATOM   1371  NZ  LYS A  83     -16.609  23.690  10.237  1.00 89.45           N  
ATOM   1372  HZ1 LYS A  83     -17.436  23.375   9.749  1.00 89.45           H  
ATOM   1373  HZ2 LYS A  83     -15.930  23.974   9.545  1.00 89.45           H  
ATOM   1374  HZ3 LYS A  83     -16.788  24.542  10.749  1.00 89.45           H  
ATOM   1375  N   ASP A  84     -12.835  16.554   9.332  1.00 87.96           N  
ATOM   1376  H   ASP A  84     -12.165  17.270   9.091  1.00 87.96           H  
ATOM   1377  CA  ASP A  84     -12.683  15.252   8.691  1.00 87.96           C  
ATOM   1378  HA  ASP A  84     -13.675  14.848   8.493  1.00 87.96           H  
ATOM   1379  C   ASP A  84     -11.899  14.303   9.625  1.00 87.96           C  
ATOM   1380  CB  ASP A  84     -12.024  15.422   7.313  1.00 87.96           C  
ATOM   1381  HB2 ASP A  84     -11.055  15.907   7.433  1.00 87.96           H  
ATOM   1382  HB3 ASP A  84     -12.651  16.078   6.710  1.00 87.96           H  
ATOM   1383  O   ASP A  84     -10.726  14.563   9.936  1.00 87.96           O  
ATOM   1384  CG  ASP A  84     -11.816  14.107   6.551  1.00 87.96           C  
ATOM   1385  OD1 ASP A  84     -11.951  13.022   7.163  1.00 87.96           O  
ATOM   1386  OD2 ASP A  84     -11.441  14.192   5.366  1.00 87.96           O  
ATOM   1387  N   PRO A  85     -12.505  13.186  10.079  1.00 88.21           N  
ATOM   1388  CA  PRO A  85     -11.833  12.209  10.930  1.00 88.21           C  
ATOM   1389  HA  PRO A  85     -11.600  12.680  11.884  1.00 88.21           H  
ATOM   1390  C   PRO A  85     -10.542  11.649  10.317  1.00 88.21           C  
ATOM   1391  CB  PRO A  85     -12.858  11.088  11.150  1.00 88.21           C  
ATOM   1392  HB2 PRO A  85     -12.779  10.662  12.150  1.00 88.21           H  
ATOM   1393  HB3 PRO A  85     -12.734  10.309  10.398  1.00 88.21           H  
ATOM   1394  O   PRO A  85      -9.575  11.405  11.044  1.00 88.21           O  
ATOM   1395  CG  PRO A  85     -14.205  11.773  10.934  1.00 88.21           C  
ATOM   1396  HG2 PRO A  85     -14.502  12.298  11.842  1.00 88.21           H  
ATOM   1397  HG3 PRO A  85     -14.975  11.068  10.623  1.00 88.21           H  
ATOM   1398  CD  PRO A  85     -13.886  12.782   9.841  1.00 88.21           C  
ATOM   1399  HD2 PRO A  85     -13.960  12.308   8.862  1.00 88.21           H  
ATOM   1400  HD3 PRO A  85     -14.585  13.616   9.909  1.00 88.21           H  
ATOM   1401  N   LEU A  86     -10.493  11.472   8.994  1.00 86.12           N  
ATOM   1402  H   LEU A  86     -11.257  11.816   8.429  1.00 86.12           H  
ATOM   1403  CA  LEU A  86      -9.328  10.939   8.293  1.00 86.12           C  
ATOM   1404  HA  LEU A  86      -8.996  10.043   8.817  1.00 86.12           H  
ATOM   1405  C   LEU A  86      -8.180  11.950   8.299  1.00 86.12           C  
ATOM   1406  CB  LEU A  86      -9.739  10.573   6.855  1.00 86.12           C  
ATOM   1407  HB2 LEU A  86     -10.652   9.979   6.879  1.00 86.12           H  
ATOM   1408  HB3 LEU A  86      -9.962  11.490   6.309  1.00 86.12           H  
ATOM   1409  O   LEU A  86      -7.039  11.602   8.621  1.00 86.12           O  
ATOM   1410  CG  LEU A  86      -8.657   9.793   6.090  1.00 86.12           C  
ATOM   1411  HG  LEU A  86      -7.698  10.306   6.170  1.00 86.12           H  
ATOM   1412  CD1 LEU A  86      -8.514   8.374   6.640  1.00 86.12           C  
ATOM   1413 HD11 LEU A  86      -9.474   7.860   6.593  1.00 86.12           H  
ATOM   1414 HD12 LEU A  86      -8.176   8.394   7.676  1.00 86.12           H  
ATOM   1415 HD13 LEU A  86      -7.792   7.825   6.036  1.00 86.12           H  
ATOM   1416  CD2 LEU A  86      -9.020   9.691   4.611  1.00 86.12           C  
ATOM   1417 HD21 LEU A  86      -8.242   9.152   4.070  1.00 86.12           H  
ATOM   1418 HD22 LEU A  86      -9.968   9.166   4.494  1.00 86.12           H  
ATOM   1419 HD23 LEU A  86      -9.119  10.690   4.187  1.00 86.12           H  
ATOM   1420  N   PHE A  87      -8.485  13.217   8.012  1.00 87.15           N  
ATOM   1421  H   PHE A  87      -9.439  13.433   7.760  1.00 87.15           H  
ATOM   1422  CA  PHE A  87      -7.502  14.295   8.088  1.00 87.15           C  
ATOM   1423  HA  PHE A  87      -6.665  14.053   7.433  1.00 87.15           H  
ATOM   1424  C   PHE A  87      -6.959  14.447   9.512  1.00 87.15           C  
ATOM   1425  CB  PHE A  87      -8.128  15.605   7.613  1.00 87.15           C  
ATOM   1426  HB2 PHE A  87      -8.553  15.463   6.619  1.00 87.15           H  
ATOM   1427  HB3 PHE A  87      -8.940  15.870   8.289  1.00 87.15           H  
ATOM   1428  O   PHE A  87      -5.742  14.517   9.714  1.00 87.15           O  
ATOM   1429  CG  PHE A  87      -7.126  16.740   7.567  1.00 87.15           C  
ATOM   1430  CD1 PHE A  87      -6.946  17.580   8.683  1.00 87.15           C  
ATOM   1431  HD1 PHE A  87      -7.554  17.433   9.563  1.00 87.15           H  
ATOM   1432  CD2 PHE A  87      -6.354  16.940   6.409  1.00 87.15           C  
ATOM   1433  HD2 PHE A  87      -6.501  16.303   5.549  1.00 87.15           H  
ATOM   1434  CE1 PHE A  87      -6.008  18.626   8.635  1.00 87.15           C  
ATOM   1435  HE1 PHE A  87      -5.901  19.292   9.479  1.00 87.15           H  
ATOM   1436  CE2 PHE A  87      -5.415  17.984   6.361  1.00 87.15           C  
ATOM   1437  HE2 PHE A  87      -4.846  18.150   5.458  1.00 87.15           H  
ATOM   1438  CZ  PHE A  87      -5.245  18.828   7.471  1.00 87.15           C  
ATOM   1439  HZ  PHE A  87      -4.546  19.650   7.414  1.00 87.15           H  
ATOM   1440  N   LYS A  88      -7.845  14.421  10.515  1.00 90.59           N  
ATOM   1441  H   LYS A  88      -8.825  14.386  10.271  1.00 90.59           H  
ATOM   1442  CA  LYS A  88      -7.470  14.458  11.933  1.00 90.59           C  
ATOM   1443  HA  LYS A  88      -6.922  15.382  12.122  1.00 90.59           H  
ATOM   1444  C   LYS A  88      -6.529  13.305  12.298  1.00 90.59           C  
ATOM   1445  CB  LYS A  88      -8.749  14.469  12.780  1.00 90.59           C  
ATOM   1446  HB2 LYS A  88      -9.352  13.594  12.536  1.00 90.59           H  
ATOM   1447  HB3 LYS A  88      -9.325  15.359  12.525  1.00 90.59           H  
ATOM   1448  O   LYS A  88      -5.469  13.554  12.873  1.00 90.59           O  
ATOM   1449  CG  LYS A  88      -8.447  14.462  14.286  1.00 90.59           C  
ATOM   1450  HG2 LYS A  88      -7.904  13.551  14.536  1.00 90.59           H  
ATOM   1451  HG3 LYS A  88      -7.820  15.316  14.544  1.00 90.59           H  
ATOM   1452  CD  LYS A  88      -9.728  14.476  15.125  1.00 90.59           C  
ATOM   1453  HD2 LYS A  88     -10.397  13.701  14.752  1.00 90.59           H  
ATOM   1454  HD3 LYS A  88      -9.473  14.234  16.157  1.00 90.59           H  
ATOM   1455  CE  LYS A  88     -10.436  15.832  15.102  1.00 90.59           C  
ATOM   1456  HE2 LYS A  88      -9.844  16.544  15.678  1.00 90.59           H  
ATOM   1457  HE3 LYS A  88     -10.518  16.196  14.078  1.00 90.59           H  
ATOM   1458  NZ  LYS A  88     -11.781  15.718  15.700  1.00 90.59           N  
ATOM   1459  HZ1 LYS A  88     -12.467  15.335  15.065  1.00 90.59           H  
ATOM   1460  HZ2 LYS A  88     -11.769  15.202  16.568  1.00 90.59           H  
ATOM   1461  HZ3 LYS A  88     -12.104  16.610  16.046  1.00 90.59           H  
ATOM   1462  N   LYS A  89      -6.849  12.064  11.915  1.00 90.04           N  
ATOM   1463  H   LYS A  89      -7.742  11.925  11.465  1.00 90.04           H  
ATOM   1464  CA  LYS A  89      -5.963  10.901  12.114  1.00 90.04           C  
ATOM   1465  HA  LYS A  89      -5.771  10.764  13.178  1.00 90.04           H  
ATOM   1466  C   LYS A  89      -4.603  11.079  11.443  1.00 90.04           C  
ATOM   1467  CB  LYS A  89      -6.630   9.642  11.555  1.00 90.04           C  
ATOM   1468  HB2 LYS A  89      -7.128   9.864  10.611  1.00 90.04           H  
ATOM   1469  HB3 LYS A  89      -5.855   8.901  11.362  1.00 90.04           H  
ATOM   1470  O   LYS A  89      -3.566  10.809  12.055  1.00 90.04           O  
ATOM   1471  CG  LYS A  89      -7.626   9.027  12.537  1.00 90.04           C  
ATOM   1472  HG2 LYS A  89      -8.452   9.711  12.734  1.00 90.04           H  
ATOM   1473  HG3 LYS A  89      -7.112   8.804  13.472  1.00 90.04           H  
ATOM   1474  CD  LYS A  89      -8.150   7.730  11.922  1.00 90.04           C  
ATOM   1475  HD2 LYS A  89      -8.805   7.955  11.080  1.00 90.04           H  
ATOM   1476  HD3 LYS A  89      -7.306   7.148  11.552  1.00 90.04           H  
ATOM   1477  CE  LYS A  89      -8.917   6.919  12.961  1.00 90.04           C  
ATOM   1478  HE2 LYS A  89      -8.682   7.279  13.963  1.00 90.04           H  
ATOM   1479  HE3 LYS A  89      -9.985   7.056  12.792  1.00 90.04           H  
ATOM   1480  NZ  LYS A  89      -8.562   5.491  12.838  1.00 90.04           N  
ATOM   1481  HZ1 LYS A  89      -9.205   4.936  13.385  1.00 90.04           H  
ATOM   1482  HZ2 LYS A  89      -7.614   5.290  13.123  1.00 90.04           H  
ATOM   1483  HZ3 LYS A  89      -8.716   5.181  11.890  1.00 90.04           H  
ATOM   1484  N   GLY A  90      -4.594  11.582  10.211  1.00 89.33           N  
ATOM   1485  H   GLY A  90      -5.480  11.742   9.753  1.00 89.33           H  
ATOM   1486  CA  GLY A  90      -3.365  11.900   9.494  1.00 89.33           C  
ATOM   1487  HA2 GLY A  90      -3.624  12.321   8.523  1.00 89.33           H  
ATOM   1488  HA3 GLY A  90      -2.790  10.984   9.353  1.00 89.33           H  
ATOM   1489  C   GLY A  90      -2.497  12.907  10.249  1.00 89.33           C  
ATOM   1490  O   GLY A  90      -1.301  12.676  10.442  1.00 89.33           O  
ATOM   1491  N   LEU A  91      -3.099  13.983  10.760  1.00 91.00           N  
ATOM   1492  H   LEU A  91      -4.079  14.122  10.557  1.00 91.00           H  
ATOM   1493  CA  LEU A  91      -2.405  14.989  11.561  1.00 91.00           C  
ATOM   1494  HA  LEU A  91      -1.559  15.354  10.978  1.00 91.00           H  
ATOM   1495  C   LEU A  91      -1.855  14.415  12.873  1.00 91.00           C  
ATOM   1496  CB  LEU A  91      -3.364  16.155  11.830  1.00 91.00           C  
ATOM   1497  HB2 LEU A  91      -4.236  15.778  12.364  1.00 91.00           H  
ATOM   1498  HB3 LEU A  91      -3.708  16.559  10.878  1.00 91.00           H  
ATOM   1499  O   LEU A  91      -0.714  14.703  13.233  1.00 91.00           O  
ATOM   1500  CG  LEU A  91      -2.730  17.282  12.663  1.00 91.00           C  
ATOM   1501  HG  LEU A  91      -2.365  16.896  13.615  1.00 91.00           H  
ATOM   1502  CD1 LEU A  91      -1.576  17.970  11.926  1.00 91.00           C  
ATOM   1503 HD11 LEU A  91      -1.916  18.321  10.952  1.00 91.00           H  
ATOM   1504 HD12 LEU A  91      -1.220  18.818  12.512  1.00 91.00           H  
ATOM   1505 HD13 LEU A  91      -0.749  17.273  11.795  1.00 91.00           H  
ATOM   1506  CD2 LEU A  91      -3.803  18.313  12.963  1.00 91.00           C  
ATOM   1507 HD21 LEU A  91      -3.397  19.132  13.557  1.00 91.00           H  
ATOM   1508 HD22 LEU A  91      -4.198  18.691  12.020  1.00 91.00           H  
ATOM   1509 HD23 LEU A  91      -4.611  17.845  13.525  1.00 91.00           H  
ATOM   1510  N   ILE A  92      -2.623  13.575  13.570  1.00 94.14           N  
ATOM   1511  H   ILE A  92      -3.564  13.412  13.239  1.00 94.14           H  
ATOM   1512  CA  ILE A  92      -2.176  12.875  14.784  1.00 94.14           C  
ATOM   1513  HA  ILE A  92      -1.899  13.614  15.536  1.00 94.14           H  
ATOM   1514  C   ILE A  92      -0.920  12.043  14.484  1.00 94.14           C  
ATOM   1515  CB  ILE A  92      -3.345  12.026  15.342  1.00 94.14           C  
ATOM   1516  HB  ILE A  92      -3.789  11.464  14.521  1.00 94.14           H  
ATOM   1517  O   ILE A  92       0.062  12.111  15.231  1.00 94.14           O  
ATOM   1518  CG1 ILE A  92      -4.415  12.962  15.946  1.00 94.14           C  
ATOM   1519 HG12 ILE A  92      -4.010  13.448  16.833  1.00 94.14           H  
ATOM   1520 HG13 ILE A  92      -4.662  13.747  15.232  1.00 94.14           H  
ATOM   1521  CG2 ILE A  92      -2.913  11.015  16.417  1.00 94.14           C  
ATOM   1522 HG21 ILE A  92      -2.678  11.549  17.338  1.00 94.14           H  
ATOM   1523 HG22 ILE A  92      -2.072  10.406  16.087  1.00 94.14           H  
ATOM   1524 HG23 ILE A  92      -3.738  10.332  16.624  1.00 94.14           H  
ATOM   1525  CD1 ILE A  92      -5.722  12.257  16.324  1.00 94.14           C  
ATOM   1526 HD11 ILE A  92      -5.563  11.566  17.152  1.00 94.14           H  
ATOM   1527 HD12 ILE A  92      -6.116  11.714  15.465  1.00 94.14           H  
ATOM   1528 HD13 ILE A  92      -6.452  13.004  16.634  1.00 94.14           H  
ATOM   1529  N   SER A  93      -0.900  11.326  13.355  1.00 92.49           N  
ATOM   1530  H   SER A  93      -1.744  11.292  12.801  1.00 92.49           H  
ATOM   1531  CA  SER A  93       0.274  10.569  12.901  1.00 92.49           C  
ATOM   1532  HA  SER A  93       0.568   9.887  13.698  1.00 92.49           H  
ATOM   1533  C   SER A  93       1.477  11.476  12.599  1.00 92.49           C  
ATOM   1534  CB  SER A  93      -0.096   9.722  11.680  1.00 92.49           C  
ATOM   1535  HB2 SER A  93      -0.321  10.362  10.826  1.00 92.49           H  
ATOM   1536  HB3 SER A  93      -0.977   9.125  11.914  1.00 92.49           H  
ATOM   1537  O   SER A  93       2.614  11.146  12.963  1.00 92.49           O  
ATOM   1538  OG  SER A  93       0.977   8.856  11.359  1.00 92.49           O  
ATOM   1539  HG  SER A  93       0.595   8.066  10.968  1.00 92.49           H  
ATOM   1540  N   VAL A  94       1.243  12.659  12.015  1.00 91.73           N  
ATOM   1541  H   VAL A  94       0.299  12.862  11.719  1.00 91.73           H  
ATOM   1542  CA  VAL A  94       2.289  13.670  11.786  1.00 91.73           C  
ATOM   1543  HA  VAL A  94       3.093  13.180  11.238  1.00 91.73           H  
ATOM   1544  C   VAL A  94       2.872  14.173  13.109  1.00 91.73           C  
ATOM   1545  CB  VAL A  94       1.788  14.838  10.909  1.00 91.73           C  
ATOM   1546  HB  VAL A  94       0.847  15.221  11.305  1.00 91.73           H  
ATOM   1547  O   VAL A  94       4.090  14.151  13.294  1.00 91.73           O  
ATOM   1548  CG1 VAL A  94       2.787  16.003  10.847  1.00 91.73           C  
ATOM   1549 HG11 VAL A  94       3.764  15.646  10.518  1.00 91.73           H  
ATOM   1550 HG12 VAL A  94       2.427  16.755  10.145  1.00 91.73           H  
ATOM   1551 HG13 VAL A  94       2.881  16.478  11.823  1.00 91.73           H  
ATOM   1552  CG2 VAL A  94       1.557  14.362   9.470  1.00 91.73           C  
ATOM   1553 HG21 VAL A  94       2.497  14.040   9.022  1.00 91.73           H  
ATOM   1554 HG22 VAL A  94       1.135  15.174   8.877  1.00 91.73           H  
ATOM   1555 HG23 VAL A  94       0.854  13.530   9.452  1.00 91.73           H  
ATOM   1556  N   VAL A  95       2.028  14.569  14.065  1.00 95.30           N  
ATOM   1557  H   VAL A  95       1.039  14.549  13.862  1.00 95.30           H  
ATOM   1558  CA  VAL A  95       2.472  15.065  15.379  1.00 95.30           C  
ATOM   1559  HA  VAL A  95       3.164  15.892  15.218  1.00 95.30           H  
ATOM   1560  C   VAL A  95       3.246  13.985  16.141  1.00 95.30           C  
ATOM   1561  CB  VAL A  95       1.280  15.601  16.198  1.00 95.30           C  
ATOM   1562  HB  VAL A  95       0.514  14.829  16.274  1.00 95.30           H  
ATOM   1563  O   VAL A  95       4.288  14.277  16.733  1.00 95.30           O  
ATOM   1564  CG1 VAL A  95       1.706  16.016  17.613  1.00 95.30           C  
ATOM   1565 HG11 VAL A  95       2.571  16.678  17.568  1.00 95.30           H  
ATOM   1566 HG12 VAL A  95       1.950  15.130  18.200  1.00 95.30           H  
ATOM   1567 HG13 VAL A  95       0.890  16.535  18.114  1.00 95.30           H  
ATOM   1568  CG2 VAL A  95       0.670  16.843  15.532  1.00 95.30           C  
ATOM   1569 HG21 VAL A  95       1.398  17.653  15.500  1.00 95.30           H  
ATOM   1570 HG22 VAL A  95      -0.205  17.170  16.094  1.00 95.30           H  
ATOM   1571 HG23 VAL A  95       0.348  16.618  14.515  1.00 95.30           H  
ATOM   1572  N   ARG A  96       2.815  12.720  16.067  1.00 95.66           N  
ATOM   1573  H   ARG A  96       1.941  12.540  15.594  1.00 95.66           H  
ATOM   1574  CA  ARG A  96       3.543  11.593  16.672  1.00 95.66           C  
ATOM   1575  HA  ARG A  96       3.719  11.817  17.724  1.00 95.66           H  
ATOM   1576  C   ARG A  96       4.918  11.411  16.032  1.00 95.66           C  
ATOM   1577  CB  ARG A  96       2.687  10.318  16.576  1.00 95.66           C  
ATOM   1578  HB2 ARG A  96       1.671  10.522  16.914  1.00 95.66           H  
ATOM   1579  HB3 ARG A  96       2.593  10.015  15.533  1.00 95.66           H  
ATOM   1580  O   ARG A  96       5.904  11.209  16.738  1.00 95.66           O  
ATOM   1581  CG  ARG A  96       3.273   9.178  17.425  1.00 95.66           C  
ATOM   1582  HG2 ARG A  96       4.253   8.912  17.028  1.00 95.66           H  
ATOM   1583  HG3 ARG A  96       3.403   9.511  18.455  1.00 95.66           H  
ATOM   1584  CD  ARG A  96       2.389   7.924  17.407  1.00 95.66           C  
ATOM   1585  HD2 ARG A  96       2.092   7.709  16.381  1.00 95.66           H  
ATOM   1586  HD3 ARG A  96       2.975   7.081  17.773  1.00 95.66           H  
ATOM   1587  NE  ARG A  96       1.195   8.064  18.265  1.00 95.66           N  
ATOM   1588  HE  ARG A  96       1.147   8.866  18.877  1.00 95.66           H  
ATOM   1589  NH1 ARG A  96       0.064   6.209  17.517  1.00 95.66           N  
ATOM   1590 HH11 ARG A  96      -0.707   5.562  17.596  1.00 95.66           H  
ATOM   1591 HH12 ARG A  96       0.726   6.016  16.780  1.00 95.66           H  
ATOM   1592  NH2 ARG A  96      -0.760   7.317  19.216  1.00 95.66           N  
ATOM   1593 HH21 ARG A  96      -1.503   6.633  19.228  1.00 95.66           H  
ATOM   1594 HH22 ARG A  96      -0.687   7.969  19.984  1.00 95.66           H  
ATOM   1595  CZ  ARG A  96       0.182   7.211  18.326  1.00 95.66           C  
ATOM   1596  N   GLY A  97       4.994  11.542  14.707  1.00 95.32           N  
ATOM   1597  H   GLY A  97       4.137  11.716  14.203  1.00 95.32           H  
ATOM   1598  CA  GLY A  97       6.244  11.490  13.948  1.00 95.32           C  
ATOM   1599  HA2 GLY A  97       6.015  11.633  12.893  1.00 95.32           H  
ATOM   1600  HA3 GLY A  97       6.715  10.515  14.077  1.00 95.32           H  
ATOM   1601  C   GLY A  97       7.231  12.575  14.370  1.00 95.32           C  
ATOM   1602  O   GLY A  97       8.393  12.275  14.650  1.00 95.32           O  
ATOM   1603  N   LEU A  98       6.752  13.813  14.533  1.00 94.61           N  
ATOM   1604  H   LEU A  98       5.790  13.985  14.280  1.00 94.61           H  
ATOM   1605  CA  LEU A  98       7.545  14.917  15.086  1.00 94.61           C  
ATOM   1606  HA  LEU A  98       8.428  15.063  14.465  1.00 94.61           H  
ATOM   1607  C   LEU A  98       8.050  14.597  16.502  1.00 94.61           C  
ATOM   1608  CB  LEU A  98       6.703  16.208  15.100  1.00 94.61           C  
ATOM   1609  HB2 LEU A  98       7.256  16.976  15.642  1.00 94.61           H  
ATOM   1610  HB3 LEU A  98       5.785  16.022  15.658  1.00 94.61           H  
ATOM   1611  O   LEU A  98       9.218  14.834  16.806  1.00 94.61           O  
ATOM   1612  CG  LEU A  98       6.328  16.769  13.717  1.00 94.61           C  
ATOM   1613  HG  LEU A  98       5.813  16.009  13.130  1.00 94.61           H  
ATOM   1614  CD1 LEU A  98       5.393  17.967  13.889  1.00 94.61           C  
ATOM   1615 HD11 LEU A  98       5.102  18.348  12.910  1.00 94.61           H  
ATOM   1616 HD12 LEU A  98       5.888  18.757  14.454  1.00 94.61           H  
ATOM   1617 HD13 LEU A  98       4.491  17.658  14.417  1.00 94.61           H  
ATOM   1618  CD2 LEU A  98       7.560  17.236  12.942  1.00 94.61           C  
ATOM   1619 HD21 LEU A  98       7.248  17.671  11.993  1.00 94.61           H  
ATOM   1620 HD22 LEU A  98       8.219  16.394  12.733  1.00 94.61           H  
ATOM   1621 HD23 LEU A  98       8.096  17.982  13.529  1.00 94.61           H  
ATOM   1622  N   GLY A  99       7.200  14.010  17.349  1.00 95.25           N  
ATOM   1623  H   GLY A  99       6.248  13.872  17.044  1.00 95.25           H  
ATOM   1624  CA  GLY A  99       7.560  13.598  18.707  1.00 95.25           C  
ATOM   1625  HA2 GLY A  99       6.670  13.200  19.193  1.00 95.25           H  
ATOM   1626  HA3 GLY A  99       7.907  14.465  19.269  1.00 95.25           H  
ATOM   1627  C   GLY A  99       8.640  12.515  18.761  1.00 95.25           C  
ATOM   1628  O   GLY A  99       9.552  12.604  19.579  1.00 95.25           O  
ATOM   1629  N   TYR A 100       8.585  11.501  17.897  1.00 94.63           N  
ATOM   1630  H   TYR A 100       7.784  11.433  17.285  1.00 94.63           H  
ATOM   1631  CA  TYR A 100       9.591  10.433  17.877  1.00 94.63           C  
ATOM   1632  HA  TYR A 100       9.894  10.207  18.899  1.00 94.63           H  
ATOM   1633  C   TYR A 100      10.878  10.856  17.170  1.00 94.63           C  
ATOM   1634  CB  TYR A 100       8.997   9.163  17.246  1.00 94.63           C  
ATOM   1635  HB2 TYR A 100       8.600   9.420  16.264  1.00 94.63           H  
ATOM   1636  HB3 TYR A 100       9.802   8.443  17.097  1.00 94.63           H  
ATOM   1637  O   TYR A 100      11.975  10.737  17.730  1.00 94.63           O  
ATOM   1638  CG  TYR A 100       7.907   8.464  18.043  1.00 94.63           C  
ATOM   1639  CD1 TYR A 100       7.884   8.507  19.454  1.00 94.63           C  
ATOM   1640  HD1 TYR A 100       8.643   9.038  20.010  1.00 94.63           H  
ATOM   1641  CD2 TYR A 100       6.944   7.694  17.361  1.00 94.63           C  
ATOM   1642  HD2 TYR A 100       6.973   7.616  16.285  1.00 94.63           H  
ATOM   1643  CE1 TYR A 100       6.879   7.836  20.174  1.00 94.63           C  
ATOM   1644  HE1 TYR A 100       6.871   7.862  21.254  1.00 94.63           H  
ATOM   1645  CE2 TYR A 100       5.951   7.002  18.081  1.00 94.63           C  
ATOM   1646  HE2 TYR A 100       5.226   6.395  17.559  1.00 94.63           H  
ATOM   1647  OH  TYR A 100       4.951   6.410  20.169  1.00 94.63           O  
ATOM   1648  HH  TYR A 100       4.947   6.580  21.114  1.00 94.63           H  
ATOM   1649  CZ  TYR A 100       5.899   7.097  19.485  1.00 94.63           C  
ATOM   1650  N   PHE A 101      10.747  11.377  15.954  1.00 94.21           N  
ATOM   1651  H   PHE A 101       9.815  11.509  15.589  1.00 94.21           H  
ATOM   1652  CA  PHE A 101      11.854  11.515  15.012  1.00 94.21           C  
ATOM   1653  HA  PHE A 101      12.708  10.950  15.385  1.00 94.21           H  
ATOM   1654  C   PHE A 101      12.333  12.956  14.829  1.00 94.21           C  
ATOM   1655  CB  PHE A 101      11.433  10.890  13.676  1.00 94.21           C  
ATOM   1656  HB2 PHE A 101      12.287  10.900  12.999  1.00 94.21           H  
ATOM   1657  HB3 PHE A 101      10.657  11.510  13.226  1.00 94.21           H  
ATOM   1658  O   PHE A 101      13.418  13.154  14.282  1.00 94.21           O  
ATOM   1659  CG  PHE A 101      10.930   9.461  13.790  1.00 94.21           C  
ATOM   1660  CD1 PHE A 101      11.818   8.414  14.106  1.00 94.21           C  
ATOM   1661  HD1 PHE A 101      12.863   8.620  14.284  1.00 94.21           H  
ATOM   1662  CD2 PHE A 101       9.565   9.180  13.596  1.00 94.21           C  
ATOM   1663  HD2 PHE A 101       8.876   9.974  13.347  1.00 94.21           H  
ATOM   1664  CE1 PHE A 101      11.349   7.090  14.197  1.00 94.21           C  
ATOM   1665  HE1 PHE A 101      12.030   6.284  14.425  1.00 94.21           H  
ATOM   1666  CE2 PHE A 101       9.094   7.862  13.704  1.00 94.21           C  
ATOM   1667  HE2 PHE A 101       8.048   7.647  13.542  1.00 94.21           H  
ATOM   1668  CZ  PHE A 101       9.985   6.816  13.986  1.00 94.21           C  
ATOM   1669  HZ  PHE A 101       9.611   5.804  14.029  1.00 94.21           H  
ATOM   1670  N   GLY A 102      11.570  13.947  15.297  1.00 92.73           N  
ATOM   1671  H   GLY A 102      10.685  13.716  15.726  1.00 92.73           H  
ATOM   1672  CA  GLY A 102      11.816  15.357  15.012  1.00 92.73           C  
ATOM   1673  HA2 GLY A 102      11.228  15.970  15.695  1.00 92.73           H  
ATOM   1674  HA3 GLY A 102      12.871  15.581  15.173  1.00 92.73           H  
ATOM   1675  C   GLY A 102      11.446  15.741  13.576  1.00 92.73           C  
ATOM   1676  O   GLY A 102      10.771  15.004  12.856  1.00 92.73           O  
ATOM   1677  N   VAL A 103      11.906  16.915  13.143  1.00 88.55           N  
ATOM   1678  H   VAL A 103      12.472  17.474  13.766  1.00 88.55           H  
ATOM   1679  CA  VAL A 103      11.712  17.404  11.770  1.00 88.55           C  
ATOM   1680  HA  VAL A 103      10.750  17.051  11.398  1.00 88.55           H  
ATOM   1681  C   VAL A 103      12.808  16.817  10.871  1.00 88.55           C  
ATOM   1682  CB  VAL A 103      11.671  18.947  11.743  1.00 88.55           C  
ATOM   1683  HB  VAL A 103      12.619  19.336  12.115  1.00 88.55           H  
ATOM   1684  O   VAL A 103      13.879  17.404  10.722  1.00 88.55           O  
ATOM   1685  CG1 VAL A 103      11.431  19.495  10.333  1.00 88.55           C  
ATOM   1686 HG11 VAL A 103      11.312  20.578  10.369  1.00 88.55           H  
ATOM   1687 HG12 VAL A 103      12.300  19.278   9.712  1.00 88.55           H  
ATOM   1688 HG13 VAL A 103      10.539  19.048   9.894  1.00 88.55           H  
ATOM   1689  CG2 VAL A 103      10.548  19.495  12.631  1.00 88.55           C  
ATOM   1690 HG21 VAL A 103      10.673  19.161  13.661  1.00 88.55           H  
ATOM   1691 HG22 VAL A 103      10.566  20.585  12.622  1.00 88.55           H  
ATOM   1692 HG23 VAL A 103       9.583  19.160  12.251  1.00 88.55           H  
ATOM   1693  N   LYS A 104      12.560  15.630  10.300  1.00 86.74           N  
ATOM   1694  H   LYS A 104      11.684  15.183  10.527  1.00 86.74           H  
ATOM   1695  CA  LYS A 104      13.484  14.945   9.371  1.00 86.74           C  
ATOM   1696  HA  LYS A 104      14.497  15.290   9.576  1.00 86.74           H  
ATOM   1697  C   LYS A 104      13.205  15.271   7.907  1.00 86.74           C  
ATOM   1698  CB  LYS A 104      13.448  13.422   9.573  1.00 86.74           C  
ATOM   1699  HB2 LYS A 104      12.420  13.062   9.536  1.00 86.74           H  
ATOM   1700  HB3 LYS A 104      13.997  12.956   8.755  1.00 86.74           H  
ATOM   1701  O   LYS A 104      12.064  15.531   7.540  1.00 86.74           O  
ATOM   1702  CG  LYS A 104      14.103  13.004  10.893  1.00 86.74           C  
ATOM   1703  HG2 LYS A 104      15.041  13.545  11.015  1.00 86.74           H  
ATOM   1704  HG3 LYS A 104      13.437  13.255  11.719  1.00 86.74           H  
ATOM   1705  CD  LYS A 104      14.400  11.499  10.895  1.00 86.74           C  
ATOM   1706  HD2 LYS A 104      14.989  11.255  10.011  1.00 86.74           H  
ATOM   1707  HD3 LYS A 104      13.462  10.944  10.862  1.00 86.74           H  
ATOM   1708  CE  LYS A 104      15.194  11.122  12.149  1.00 86.74           C  
ATOM   1709  HE2 LYS A 104      14.568  11.291  13.025  1.00 86.74           H  
ATOM   1710  HE3 LYS A 104      16.051  11.792  12.226  1.00 86.74           H  
ATOM   1711  NZ  LYS A 104      15.663   9.714  12.089  1.00 86.74           N  
ATOM   1712  HZ1 LYS A 104      16.203   9.481  12.910  1.00 86.74           H  
ATOM   1713  HZ2 LYS A 104      14.884   9.074  12.018  1.00 86.74           H  
ATOM   1714  HZ3 LYS A 104      16.257   9.579  11.284  1.00 86.74           H  
ATOM   1715  N   ARG A 105      14.240  15.181   7.066  1.00 85.36           N  
ATOM   1716  H   ARG A 105      15.140  14.939   7.457  1.00 85.36           H  
ATOM   1717  CA  ARG A 105      14.145  15.192   5.599  1.00 85.36           C  
ATOM   1718  HA  ARG A 105      13.110  15.352   5.297  1.00 85.36           H  
ATOM   1719  C   ARG A 105      14.635  13.840   5.058  1.00 85.36           C  
ATOM   1720  CB  ARG A 105      14.967  16.350   5.008  1.00 85.36           C  
ATOM   1721  HB2 ARG A 105      15.980  16.324   5.409  1.00 85.36           H  
ATOM   1722  HB3 ARG A 105      15.024  16.219   3.928  1.00 85.36           H  
ATOM   1723  O   ARG A 105      15.826  13.567   5.175  1.00 85.36           O  
ATOM   1724  CG  ARG A 105      14.328  17.716   5.293  1.00 85.36           C  
ATOM   1725  HG2 ARG A 105      14.257  17.870   6.370  1.00 85.36           H  
ATOM   1726  HG3 ARG A 105      13.328  17.734   4.859  1.00 85.36           H  
ATOM   1727  CD  ARG A 105      15.159  18.848   4.675  1.00 85.36           C  
ATOM   1728  HD2 ARG A 105      15.218  18.685   3.599  1.00 85.36           H  
ATOM   1729  HD3 ARG A 105      16.166  18.814   5.090  1.00 85.36           H  
ATOM   1730  NE  ARG A 105      14.557  20.169   4.942  1.00 85.36           N  
ATOM   1731  HE  ARG A 105      13.680  20.161   5.444  1.00 85.36           H  
ATOM   1732  NH1 ARG A 105      16.026  21.467   3.724  1.00 85.36           N  
ATOM   1733 HH11 ARG A 105      16.278  22.350   3.303  1.00 85.36           H  
ATOM   1734 HH12 ARG A 105      16.545  20.644   3.453  1.00 85.36           H  
ATOM   1735  NH2 ARG A 105      14.356  22.444   4.804  1.00 85.36           N  
ATOM   1736 HH21 ARG A 105      14.713  23.309   4.424  1.00 85.36           H  
ATOM   1737 HH22 ARG A 105      13.506  22.429   5.350  1.00 85.36           H  
ATOM   1738  CZ  ARG A 105      14.983  21.344   4.498  1.00 85.36           C  
ATOM   1739  N   PRO A 106      13.763  12.993   4.488  1.00 86.65           N  
ATOM   1740  CA  PRO A 106      12.308  13.136   4.413  1.00 86.65           C  
ATOM   1741  HA  PRO A 106      12.031  14.128   4.056  1.00 86.65           H  
ATOM   1742  C   PRO A 106      11.624  12.881   5.778  1.00 86.65           C  
ATOM   1743  CB  PRO A 106      11.907  12.135   3.333  1.00 86.65           C  
ATOM   1744  HB2 PRO A 106      10.874  11.809   3.447  1.00 86.65           H  
ATOM   1745  HB3 PRO A 106      12.050  12.586   2.351  1.00 86.65           H  
ATOM   1746  O   PRO A 106      12.186  12.240   6.666  1.00 86.65           O  
ATOM   1747  CG  PRO A 106      12.902  10.991   3.522  1.00 86.65           C  
ATOM   1748  HG2 PRO A 106      12.599  10.359   4.356  1.00 86.65           H  
ATOM   1749  HG3 PRO A 106      13.028  10.403   2.612  1.00 86.65           H  
ATOM   1750  CD  PRO A 106      14.179  11.725   3.908  1.00 86.65           C  
ATOM   1751  HD2 PRO A 106      14.757  11.137   4.622  1.00 86.65           H  
ATOM   1752  HD3 PRO A 106      14.773  11.921   3.015  1.00 86.65           H  
ATOM   1753  N   PHE A 107      10.401  13.385   5.956  1.00 89.35           N  
ATOM   1754  H   PHE A 107       9.964  13.846   5.171  1.00 89.35           H  
ATOM   1755  CA  PHE A 107       9.614  13.283   7.192  1.00 89.35           C  
ATOM   1756  HA  PHE A 107      10.220  13.648   8.021  1.00 89.35           H  
ATOM   1757  C   PHE A 107       9.211  11.836   7.496  1.00 89.35           C  
ATOM   1758  CB  PHE A 107       8.361  14.167   7.074  1.00 89.35           C  
ATOM   1759  HB2 PHE A 107       7.850  13.943   6.138  1.00 89.35           H  
ATOM   1760  HB3 PHE A 107       8.668  15.212   7.047  1.00 89.35           H  
ATOM   1761  O   PHE A 107       8.866  11.100   6.579  1.00 89.35           O  
ATOM   1762  CG  PHE A 107       7.384  13.969   8.216  1.00 89.35           C  
ATOM   1763  CD1 PHE A 107       6.256  13.143   8.046  1.00 89.35           C  
ATOM   1764  HD1 PHE A 107       6.058  12.691   7.085  1.00 89.35           H  
ATOM   1765  CD2 PHE A 107       7.662  14.523   9.478  1.00 89.35           C  
ATOM   1766  HD2 PHE A 107       8.530  15.149   9.619  1.00 89.35           H  
ATOM   1767  CE1 PHE A 107       5.412  12.864   9.134  1.00 89.35           C  
ATOM   1768  HE1 PHE A 107       4.558  12.216   9.004  1.00 89.35           H  
ATOM   1769  CE2 PHE A 107       6.830  14.229  10.570  1.00 89.35           C  
ATOM   1770  HE2 PHE A 107       7.060  14.617  11.551  1.00 89.35           H  
ATOM   1771  CZ  PHE A 107       5.718  13.391  10.399  1.00 89.35           C  
ATOM   1772  HZ  PHE A 107       5.126  13.122  11.261  1.00 89.35           H  
ATOM   1773  N   VAL A 108       9.190  11.433   8.768  1.00 92.52           N  
ATOM   1774  H   VAL A 108       9.346  12.117   9.495  1.00 92.52           H  
ATOM   1775  CA  VAL A 108       8.795  10.081   9.197  1.00 92.52           C  
ATOM   1776  HA  VAL A 108       8.552   9.469   8.328  1.00 92.52           H  
ATOM   1777  C   VAL A 108       7.541  10.173  10.059  1.00 92.52           C  
ATOM   1778  CB  VAL A 108       9.932   9.384   9.970  1.00 92.52           C  
ATOM   1779  HB  VAL A 108      10.060   9.883  10.930  1.00 92.52           H  
ATOM   1780  O   VAL A 108       7.558  10.858  11.082  1.00 92.52           O  
ATOM   1781  CG1 VAL A 108       9.597   7.910  10.224  1.00 92.52           C  
ATOM   1782 HG11 VAL A 108      10.372   7.456  10.841  1.00 92.52           H  
ATOM   1783 HG12 VAL A 108       8.656   7.823  10.767  1.00 92.52           H  
ATOM   1784 HG13 VAL A 108       9.508   7.370   9.281  1.00 92.52           H  
ATOM   1785  CG2 VAL A 108      11.288   9.446   9.247  1.00 92.52           C  
ATOM   1786 HG21 VAL A 108      12.043   8.935   9.844  1.00 92.52           H  
ATOM   1787 HG22 VAL A 108      11.226   8.978   8.265  1.00 92.52           H  
ATOM   1788 HG23 VAL A 108      11.602  10.482   9.119  1.00 92.52           H  
ATOM   1789  N   SER A 109       6.470   9.481   9.669  1.00 93.37           N  
ATOM   1790  H   SER A 109       6.517   8.876   8.862  1.00 93.37           H  
ATOM   1791  CA  SER A 109       5.225   9.454  10.440  1.00 93.37           C  
ATOM   1792  HA  SER A 109       4.983  10.474  10.738  1.00 93.37           H  
ATOM   1793  C   SER A 109       5.376   8.633  11.724  1.00 93.37           C  
ATOM   1794  CB  SER A 109       4.074   8.957   9.560  1.00 93.37           C  
ATOM   1795  HB2 SER A 109       3.151   8.937  10.139  1.00 93.37           H  
ATOM   1796  HB3 SER A 109       3.944   9.649   8.727  1.00 93.37           H  
ATOM   1797  O   SER A 109       6.235   7.756  11.829  1.00 93.37           O  
ATOM   1798  OG  SER A 109       4.338   7.672   9.043  1.00 93.37           O  
ATOM   1799  HG  SER A 109       3.800   7.049   9.538  1.00 93.37           H  
ATOM   1800  N   GLY A 110       4.565   8.923  12.744  1.00 94.14           N  
ATOM   1801  H   GLY A 110       3.860   9.636  12.629  1.00 94.14           H  
ATOM   1802  CA  GLY A 110       4.684   8.262  14.050  1.00 94.14           C  
ATOM   1803  HA2 GLY A 110       5.716   8.324  14.396  1.00 94.14           H  
ATOM   1804  HA3 GLY A 110       4.048   8.787  14.763  1.00 94.14           H  
ATOM   1805  C   GLY A 110       4.261   6.793  14.059  1.00 94.14           C  
ATOM   1806  O   GLY A 110       4.708   6.042  14.920  1.00 94.14           O  
ATOM   1807  N   ALA A 111       3.453   6.407  13.080  1.00 95.18           N  
ATOM   1808  H   ALA A 111       3.126   7.119  12.443  1.00 95.18           H  
ATOM   1809  CA  ALA A 111       3.123   5.046  12.675  1.00 95.18           C  
ATOM   1810  HA  ALA A 111       3.905   4.359  13.000  1.00 95.18           H  
ATOM   1811  C   ALA A 111       3.023   5.027  11.138  1.00 95.18           C  
ATOM   1812  CB  ALA A 111       1.797   4.658  13.334  1.00 95.18           C  
ATOM   1813  HB1 ALA A 111       1.535   3.627  13.098  1.00 95.18           H  
ATOM   1814  HB2 ALA A 111       0.995   5.310  12.988  1.00 95.18           H  
ATOM   1815  HB3 ALA A 111       1.896   4.753  14.415  1.00 95.18           H  
ATOM   1816  O   ALA A 111       2.904   6.107  10.543  1.00 95.18           O  
ATOM   1817  N   PRO A 112       3.061   3.866  10.465  1.00 94.67           N  
ATOM   1818  CA  PRO A 112       2.747   3.798   9.041  1.00 94.67           C  
ATOM   1819  HA  PRO A 112       3.526   4.313   8.478  1.00 94.67           H  
ATOM   1820  C   PRO A 112       1.384   4.446   8.779  1.00 94.67           C  
ATOM   1821  CB  PRO A 112       2.739   2.312   8.671  1.00 94.67           C  
ATOM   1822  HB2 PRO A 112       3.207   2.135   7.703  1.00 94.67           H  
ATOM   1823  HB3 PRO A 112       1.721   1.922   8.675  1.00 94.67           H  
ATOM   1824  O   PRO A 112       0.412   4.156   9.464  1.00 94.67           O  
ATOM   1825  CG  PRO A 112       3.530   1.653   9.795  1.00 94.67           C  
ATOM   1826  HG2 PRO A 112       3.198   0.628   9.957  1.00 94.67           H  
ATOM   1827  HG3 PRO A 112       4.592   1.681   9.554  1.00 94.67           H  
ATOM   1828  CD  PRO A 112       3.249   2.536  11.007  1.00 94.67           C  
ATOM   1829  HD2 PRO A 112       2.318   2.218  11.475  1.00 94.67           H  
ATOM   1830  HD3 PRO A 112       4.077   2.490  11.715  1.00 94.67           H  
ATOM   1831  N   PHE A 113       1.311   5.346   7.806  1.00 92.12           N  
ATOM   1832  H   PHE A 113       2.118   5.502   7.220  1.00 92.12           H  
ATOM   1833  CA  PHE A 113       0.044   5.939   7.388  1.00 92.12           C  
ATOM   1834  HA  PHE A 113      -0.508   6.272   8.267  1.00 92.12           H  
ATOM   1835  C   PHE A 113      -0.810   4.899   6.660  1.00 92.12           C  
ATOM   1836  CB  PHE A 113       0.352   7.151   6.507  1.00 92.12           C  
ATOM   1837  HB2 PHE A 113       1.176   7.690   6.976  1.00 92.12           H  
ATOM   1838  HB3 PHE A 113       0.684   6.822   5.522  1.00 92.12           H  
ATOM   1839  O   PHE A 113      -2.005   4.801   6.914  1.00 92.12           O  
ATOM   1840  CG  PHE A 113      -0.797   8.122   6.346  1.00 92.12           C  
ATOM   1841  CD1 PHE A 113      -1.891   7.816   5.514  1.00 92.12           C  
ATOM   1842  HD1 PHE A 113      -1.938   6.874   4.988  1.00 92.12           H  
ATOM   1843  CD2 PHE A 113      -0.759   9.351   7.030  1.00 92.12           C  
ATOM   1844  HD2 PHE A 113       0.076   9.596   7.669  1.00 92.12           H  
ATOM   1845  CE1 PHE A 113      -2.951   8.731   5.383  1.00 92.12           C  
ATOM   1846  HE1 PHE A 113      -3.801   8.489   4.763  1.00 92.12           H  
ATOM   1847  CE2 PHE A 113      -1.804  10.275   6.873  1.00 92.12           C  
ATOM   1848  HE2 PHE A 113      -1.755  11.235   7.365  1.00 92.12           H  
ATOM   1849  CZ  PHE A 113      -2.907   9.960   6.063  1.00 92.12           C  
ATOM   1850  HZ  PHE A 113      -3.722  10.660   5.953  1.00 92.12           H  
ATOM   1851  N   LEU A 114      -0.167   4.095   5.809  1.00 94.24           N  
ATOM   1852  H   LEU A 114       0.826   4.235   5.696  1.00 94.24           H  
ATOM   1853  CA  LEU A 114      -0.768   2.984   5.079  1.00 94.24           C  
ATOM   1854  HA  LEU A 114      -1.825   2.918   5.337  1.00 94.24           H  
ATOM   1855  C   LEU A 114      -0.094   1.663   5.466  1.00 94.24           C  
ATOM   1856  CB  LEU A 114      -0.665   3.284   3.571  1.00 94.24           C  
ATOM   1857  HB2 LEU A 114      -1.267   4.165   3.352  1.00 94.24           H  
ATOM   1858  HB3 LEU A 114       0.373   3.526   3.343  1.00 94.24           H  
ATOM   1859  O   LEU A 114       1.132   1.588   5.568  1.00 94.24           O  
ATOM   1860  CG  LEU A 114      -1.102   2.138   2.638  1.00 94.24           C  
ATOM   1861  HG  LEU A 114      -0.523   1.242   2.860  1.00 94.24           H  
ATOM   1862  CD1 LEU A 114      -2.586   1.809   2.760  1.00 94.24           C  
ATOM   1863 HD11 LEU A 114      -2.821   1.462   3.766  1.00 94.24           H  
ATOM   1864 HD12 LEU A 114      -3.192   2.686   2.529  1.00 94.24           H  
ATOM   1865 HD13 LEU A 114      -2.840   1.007   2.067  1.00 94.24           H  
ATOM   1866  CD2 LEU A 114      -0.811   2.526   1.191  1.00 94.24           C  
ATOM   1867 HD21 LEU A 114      -1.338   3.444   0.932  1.00 94.24           H  
ATOM   1868 HD22 LEU A 114      -1.140   1.731   0.522  1.00 94.24           H  
ATOM   1869 HD23 LEU A 114       0.263   2.665   1.065  1.00 94.24           H  
ATOM   1870  N   VAL A 115      -0.880   0.601   5.601  1.00 97.48           N  
ATOM   1871  H   VAL A 115      -1.880   0.739   5.608  1.00 97.48           H  
ATOM   1872  CA  VAL A 115      -0.375  -0.775   5.554  1.00 97.48           C  
ATOM   1873  HA  VAL A 115       0.703  -0.762   5.393  1.00 97.48           H  
ATOM   1874  C   VAL A 115      -0.996  -1.486   4.361  1.00 97.48           C  
ATOM   1875  CB  VAL A 115      -0.616  -1.514   6.879  1.00 97.48           C  
ATOM   1876  HB  VAL A 115      -1.669  -1.450   7.153  1.00 97.48           H  
ATOM   1877  O   VAL A 115      -2.216  -1.561   4.246  1.00 97.48           O  
ATOM   1878  CG1 VAL A 115      -0.214  -2.991   6.789  1.00 97.48           C  
ATOM   1879 HG11 VAL A 115       0.818  -3.086   6.451  1.00 97.48           H  
ATOM   1880 HG12 VAL A 115      -0.872  -3.520   6.100  1.00 97.48           H  
ATOM   1881 HG13 VAL A 115      -0.317  -3.455   7.769  1.00 97.48           H  
ATOM   1882  CG2 VAL A 115       0.234  -0.869   7.984  1.00 97.48           C  
ATOM   1883 HG21 VAL A 115       0.088  -1.414   8.917  1.00 97.48           H  
ATOM   1884 HG22 VAL A 115      -0.069   0.166   8.135  1.00 97.48           H  
ATOM   1885 HG23 VAL A 115       1.290  -0.900   7.712  1.00 97.48           H  
ATOM   1886  N   VAL A 116      -0.154  -1.997   3.462  1.00 97.36           N  
ATOM   1887  H   VAL A 116       0.838  -1.920   3.634  1.00 97.36           H  
ATOM   1888  CA  VAL A 116      -0.607  -2.864   2.367  1.00 97.36           C  
ATOM   1889  HA  VAL A 116      -1.654  -2.652   2.151  1.00 97.36           H  
ATOM   1890  C   VAL A 116      -0.502  -4.305   2.836  1.00 97.36           C  
ATOM   1891  CB  VAL A 116       0.183  -2.647   1.067  1.00 97.36           C  
ATOM   1892  HB  VAL A 116       1.212  -2.977   1.209  1.00 97.36           H  
ATOM   1893  O   VAL A 116       0.596  -4.793   3.096  1.00 97.36           O  
ATOM   1894  CG1 VAL A 116      -0.460  -3.455  -0.067  1.00 97.36           C  
ATOM   1895 HG11 VAL A 116       0.032  -3.233  -1.014  1.00 97.36           H  
ATOM   1896 HG12 VAL A 116      -0.369  -4.523   0.130  1.00 97.36           H  
ATOM   1897 HG13 VAL A 116      -1.517  -3.205  -0.158  1.00 97.36           H  
ATOM   1898  CG2 VAL A 116       0.217  -1.171   0.647  1.00 97.36           C  
ATOM   1899 HG21 VAL A 116       0.745  -1.070  -0.301  1.00 97.36           H  
ATOM   1900 HG22 VAL A 116       0.738  -0.578   1.399  1.00 97.36           H  
ATOM   1901 HG23 VAL A 116      -0.799  -0.792   0.533  1.00 97.36           H  
ATOM   1902  N   TRP A 117      -1.628  -4.982   2.980  1.00 98.52           N  
ATOM   1903  H   TRP A 117      -2.500  -4.562   2.691  1.00 98.52           H  
ATOM   1904  CA  TRP A 117      -1.670  -6.330   3.518  1.00 98.52           C  
ATOM   1905  HA  TRP A 117      -0.683  -6.622   3.878  1.00 98.52           H  
ATOM   1906  C   TRP A 117      -2.074  -7.314   2.434  1.00 98.52           C  
ATOM   1907  CB  TRP A 117      -2.597  -6.355   4.726  1.00 98.52           C  
ATOM   1908  HB2 TRP A 117      -2.265  -5.591   5.430  1.00 98.52           H  
ATOM   1909  HB3 TRP A 117      -3.602  -6.083   4.403  1.00 98.52           H  
ATOM   1910  O   TRP A 117      -3.213  -7.311   1.972  1.00 98.52           O  
ATOM   1911  CG  TRP A 117      -2.688  -7.646   5.478  1.00 98.52           C  
ATOM   1912  CD1 TRP A 117      -2.054  -8.819   5.240  1.00 98.52           C  
ATOM   1913  HD1 TRP A 117      -1.334  -9.010   4.458  1.00 98.52           H  
ATOM   1914  CD2 TRP A 117      -3.504  -7.889   6.649  1.00 98.52           C  
ATOM   1915  CE2 TRP A 117      -3.431  -9.267   6.995  1.00 98.52           C  
ATOM   1916  CE3 TRP A 117      -4.292  -7.054   7.452  1.00 98.52           C  
ATOM   1917  HE3 TRP A 117      -4.273  -5.990   7.267  1.00 98.52           H  
ATOM   1918  NE1 TRP A 117      -2.494  -9.779   6.127  1.00 98.52           N  
ATOM   1919  HE1 TRP A 117      -2.163 -10.734   6.120  1.00 98.52           H  
ATOM   1920  CH2 TRP A 117      -5.032  -8.951   8.767  1.00 98.52           C  
ATOM   1921  HH2 TRP A 117      -5.659  -9.328   9.561  1.00 98.52           H  
ATOM   1922  CZ2 TRP A 117      -4.204  -9.811   8.027  1.00 98.52           C  
ATOM   1923  HZ2 TRP A 117      -4.185 -10.870   8.238  1.00 98.52           H  
ATOM   1924  CZ3 TRP A 117      -5.060  -7.578   8.495  1.00 98.52           C  
ATOM   1925  HZ3 TRP A 117      -5.675  -6.921   9.092  1.00 98.52           H  
ATOM   1926  N   ASP A 118      -1.138  -8.181   2.056  1.00 98.49           N  
ATOM   1927  H   ASP A 118      -0.223  -8.122   2.480  1.00 98.49           H  
ATOM   1928  CA  ASP A 118      -1.447  -9.382   1.296  1.00 98.49           C  
ATOM   1929  HA  ASP A 118      -2.018  -9.104   0.410  1.00 98.49           H  
ATOM   1930  C   ASP A 118      -2.280 -10.321   2.171  1.00 98.49           C  
ATOM   1931  CB  ASP A 118      -0.176 -10.099   0.844  1.00 98.49           C  
ATOM   1932  HB2 ASP A 118      -0.492 -11.026   0.365  1.00 98.49           H  
ATOM   1933  HB3 ASP A 118       0.417 -10.351   1.722  1.00 98.49           H  
ATOM   1934  O   ASP A 118      -1.734 -11.111   2.936  1.00 98.49           O  
ATOM   1935  CG  ASP A 118       0.716  -9.360  -0.145  1.00 98.49           C  
ATOM   1936  OD1 ASP A 118       0.273  -8.374  -0.779  1.00 98.49           O  
ATOM   1937  OD2 ASP A 118       1.855  -9.856  -0.305  1.00 98.49           O  
ATOM   1938  N   VAL A 119      -3.602 -10.203   2.114  1.00 98.48           N  
ATOM   1939  H   VAL A 119      -3.986  -9.532   1.464  1.00 98.48           H  
ATOM   1940  CA  VAL A 119      -4.500 -10.844   3.082  1.00 98.48           C  
ATOM   1941  HA  VAL A 119      -4.055 -10.731   4.070  1.00 98.48           H  
ATOM   1942  C   VAL A 119      -4.646 -12.347   2.830  1.00 98.48           C  
ATOM   1943  CB  VAL A 119      -5.842 -10.095   3.090  1.00 98.48           C  
ATOM   1944  HB  VAL A 119      -5.629  -9.033   2.967  1.00 98.48           H  
ATOM   1945  O   VAL A 119      -4.995 -13.100   3.731  1.00 98.48           O  
ATOM   1946  CG1 VAL A 119      -6.762 -10.498   1.930  1.00 98.48           C  
ATOM   1947 HG11 VAL A 119      -7.626  -9.833   1.915  1.00 98.48           H  
ATOM   1948 HG12 VAL A 119      -7.107 -11.525   2.043  1.00 98.48           H  
ATOM   1949 HG13 VAL A 119      -6.234 -10.393   0.982  1.00 98.48           H  
ATOM   1950  CG2 VAL A 119      -6.545 -10.236   4.440  1.00 98.48           C  
ATOM   1951 HG21 VAL A 119      -5.967  -9.716   5.204  1.00 98.48           H  
ATOM   1952 HG22 VAL A 119      -7.536  -9.783   4.395  1.00 98.48           H  
ATOM   1953 HG23 VAL A 119      -6.624 -11.283   4.730  1.00 98.48           H  
ATOM   1954  N   THR A 120      -4.365 -12.792   1.609  1.00 98.61           N  
ATOM   1955  H   THR A 120      -4.092 -12.109   0.917  1.00 98.61           H  
ATOM   1956  CA  THR A 120      -4.273 -14.202   1.219  1.00 98.61           C  
ATOM   1957  HA  THR A 120      -3.827 -14.768   2.037  1.00 98.61           H  
ATOM   1958  C   THR A 120      -3.374 -14.333  -0.004  1.00 98.61           C  
ATOM   1959  CB  THR A 120      -5.659 -14.799   0.933  1.00 98.61           C  
ATOM   1960  HB  THR A 120      -6.287 -14.659   1.813  1.00 98.61           H  
ATOM   1961  O   THR A 120      -3.245 -13.387  -0.781  1.00 98.61           O  
ATOM   1962  CG2 THR A 120      -6.369 -14.170  -0.275  1.00 98.61           C  
ATOM   1963 HG21 THR A 120      -7.354 -14.622  -0.389  1.00 98.61           H  
ATOM   1964 HG22 THR A 120      -5.805 -14.344  -1.191  1.00 98.61           H  
ATOM   1965 HG23 THR A 120      -6.493 -13.097  -0.125  1.00 98.61           H  
ATOM   1966  OG1 THR A 120      -5.531 -16.185   0.705  1.00 98.61           O  
ATOM   1967  HG1 THR A 120      -5.226 -16.569   1.531  1.00 98.61           H  
ATOM   1968  N   TYR A 121      -2.748 -15.489  -0.201  1.00 98.04           N  
ATOM   1969  H   TYR A 121      -2.838 -16.196   0.515  1.00 98.04           H  
ATOM   1970  CA  TYR A 121      -1.997 -15.833  -1.414  1.00 98.04           C  
ATOM   1971  HA  TYR A 121      -1.776 -14.924  -1.973  1.00 98.04           H  
ATOM   1972  C   TYR A 121      -2.831 -16.707  -2.365  1.00 98.04           C  
ATOM   1973  CB  TYR A 121      -0.645 -16.464  -1.037  1.00 98.04           C  
ATOM   1974  HB2 TYR A 121      -0.803 -17.175  -0.226  1.00 98.04           H  
ATOM   1975  HB3 TYR A 121      -0.288 -17.037  -1.892  1.00 98.04           H  
ATOM   1976  O   TYR A 121      -2.373 -17.045  -3.461  1.00 98.04           O  
ATOM   1977  CG  TYR A 121       0.461 -15.483  -0.651  1.00 98.04           C  
ATOM   1978  CD1 TYR A 121       0.189 -14.314   0.091  1.00 98.04           C  
ATOM   1979  HD1 TYR A 121      -0.807 -14.098   0.447  1.00 98.04           H  
ATOM   1980  CD2 TYR A 121       1.786 -15.727  -1.069  1.00 98.04           C  
ATOM   1981  HD2 TYR A 121       2.010 -16.605  -1.657  1.00 98.04           H  
ATOM   1982  CE1 TYR A 121       1.205 -13.389   0.376  1.00 98.04           C  
ATOM   1983  HE1 TYR A 121       0.984 -12.492   0.935  1.00 98.04           H  
ATOM   1984  CE2 TYR A 121       2.813 -14.806  -0.774  1.00 98.04           C  
ATOM   1985  HE2 TYR A 121       3.803 -14.963  -1.176  1.00 98.04           H  
ATOM   1986  OH  TYR A 121       3.463 -12.672   0.152  1.00 98.04           O  
ATOM   1987  HH  TYR A 121       3.052 -11.805   0.184  1.00 98.04           H  
ATOM   1988  CZ  TYR A 121       2.513 -13.618  -0.075  1.00 98.04           C  
ATOM   1989  N   ALA A 122      -4.081 -17.026  -2.006  1.00 98.53           N  
ATOM   1990  H   ALA A 122      -4.420 -16.721  -1.105  1.00 98.53           H  
ATOM   1991  CA  ALA A 122      -5.042 -17.602  -2.937  1.00 98.53           C  
ATOM   1992  HA  ALA A 122      -4.637 -18.542  -3.311  1.00 98.53           H  
ATOM   1993  C   ALA A 122      -5.266 -16.649  -4.122  1.00 98.53           C  
ATOM   1994  CB  ALA A 122      -6.349 -17.901  -2.196  1.00 98.53           C  
ATOM   1995  HB1 ALA A 122      -6.787 -16.970  -1.834  1.00 98.53           H  
ATOM   1996  HB2 ALA A 122      -6.154 -18.548  -1.340  1.00 98.53           H  
ATOM   1997  HB3 ALA A 122      -7.054 -18.388  -2.869  1.00 98.53           H  
ATOM   1998  O   ALA A 122      -5.554 -15.468  -3.936  1.00 98.53           O  
ATOM   1999  N   CYS A 123      -5.116 -17.153  -5.348  1.00 98.59           N  
ATOM   2000  H   CYS A 123      -4.859 -18.125  -5.438  1.00 98.59           H  
ATOM   2001  CA  CYS A 123      -5.346 -16.383  -6.566  1.00 98.59           C  
ATOM   2002  HA  CYS A 123      -6.113 -15.636  -6.361  1.00 98.59           H  
ATOM   2003  C   CYS A 123      -5.835 -17.278  -7.707  1.00 98.59           C  
ATOM   2004  CB  CYS A 123      -4.060 -15.655  -6.976  1.00 98.59           C  
ATOM   2005  HB2 CYS A 123      -3.625 -15.169  -6.103  1.00 98.59           H  
ATOM   2006  HB3 CYS A 123      -3.337 -16.371  -7.367  1.00 98.59           H  
ATOM   2007  O   CYS A 123      -5.305 -18.367  -7.966  1.00 98.59           O  
ATOM   2008  SG  CYS A 123      -4.429 -14.397  -8.237  1.00 98.59           S  
ATOM   2009  HG  CYS A 123      -4.921 -13.471  -7.409  1.00 98.59           H  
ATOM   2010  N   ASN A 124      -6.810 -16.771  -8.452  1.00 97.75           N  
ATOM   2011  H   ASN A 124      -7.199 -15.875  -8.195  1.00 97.75           H  
ATOM   2012  CA  ASN A 124      -7.378 -17.419  -9.625  1.00 97.75           C  
ATOM   2013  HA  ASN A 124      -7.319 -18.497  -9.475  1.00 97.75           H  
ATOM   2014  C   ASN A 124      -6.600 -17.139 -10.929  1.00 97.75           C  
ATOM   2015  CB  ASN A 124      -8.872 -17.060  -9.704  1.00 97.75           C  
ATOM   2016  HB2 ASN A 124      -9.368 -17.357  -8.780  1.00 97.75           H  
ATOM   2017  HB3 ASN A 124      -9.319 -17.626 -10.521  1.00 97.75           H  
ATOM   2018  O   ASN A 124      -6.986 -17.663 -11.971  1.00 97.75           O  
ATOM   2019  CG  ASN A 124      -9.138 -15.579  -9.916  1.00 97.75           C  
ATOM   2020  ND2 ASN A 124     -10.059 -15.261 -10.788  1.00 97.75           N  
ATOM   2021 HD21 ASN A 124     -10.577 -15.976 -11.279  1.00 97.75           H  
ATOM   2022 HD22 ASN A 124     -10.260 -14.280 -10.918  1.00 97.75           H  
ATOM   2023  OD1 ASN A 124      -8.528 -14.710  -9.312  1.00 97.75           O  
ATOM   2024  N   LEU A 125      -5.505 -16.365 -10.885  1.00 98.11           N  
ATOM   2025  H   LEU A 125      -5.245 -15.974  -9.990  1.00 98.11           H  
ATOM   2026  CA  LEU A 125      -4.642 -16.041 -12.034  1.00 98.11           C  
ATOM   2027  HA  LEU A 125      -5.043 -16.524 -12.926  1.00 98.11           H  
ATOM   2028  C   LEU A 125      -3.204 -16.574 -11.871  1.00 98.11           C  
ATOM   2029  CB  LEU A 125      -4.651 -14.522 -12.280  1.00 98.11           C  
ATOM   2030  HB2 LEU A 125      -4.169 -14.031 -11.433  1.00 98.11           H  
ATOM   2031  HB3 LEU A 125      -4.052 -14.315 -13.166  1.00 98.11           H  
ATOM   2032  O   LEU A 125      -2.859 -17.137 -10.834  1.00 98.11           O  
ATOM   2033  CG  LEU A 125      -6.036 -13.880 -12.483  1.00 98.11           C  
ATOM   2034  HG  LEU A 125      -6.593 -13.906 -11.546  1.00 98.11           H  
ATOM   2035  CD1 LEU A 125      -5.831 -12.429 -12.909  1.00 98.11           C  
ATOM   2036 HD11 LEU A 125      -5.234 -11.913 -12.156  1.00 98.11           H  
ATOM   2037 HD12 LEU A 125      -6.802 -11.942 -13.003  1.00 98.11           H  
ATOM   2038 HD13 LEU A 125      -5.323 -12.387 -13.872  1.00 98.11           H  
ATOM   2039  CD2 LEU A 125      -6.875 -14.540 -13.574  1.00 98.11           C  
ATOM   2040 HD21 LEU A 125      -6.308 -14.587 -14.503  1.00 98.11           H  
ATOM   2041 HD22 LEU A 125      -7.174 -15.543 -13.267  1.00 98.11           H  
ATOM   2042 HD23 LEU A 125      -7.785 -13.960 -13.729  1.00 98.11           H  
ATOM   2043  N   ARG A 126      -2.355 -16.429 -12.903  1.00 96.94           N  
ATOM   2044  H   ARG A 126      -2.688 -15.921 -13.710  1.00 96.94           H  
ATOM   2045  CA  ARG A 126      -0.948 -16.894 -12.929  1.00 96.94           C  
ATOM   2046  HA  ARG A 126      -0.575 -16.966 -11.907  1.00 96.94           H  
ATOM   2047  C   ARG A 126      -0.042 -15.862 -13.614  1.00 96.94           C  
ATOM   2048  CB  ARG A 126      -0.848 -18.286 -13.592  1.00 96.94           C  
ATOM   2049  HB2 ARG A 126       0.204 -18.554 -13.692  1.00 96.94           H  
ATOM   2050  HB3 ARG A 126      -1.269 -18.225 -14.595  1.00 96.94           H  
ATOM   2051  O   ARG A 126       0.569 -16.128 -14.648  1.00 96.94           O  
ATOM   2052  CG  ARG A 126      -1.553 -19.426 -12.839  1.00 96.94           C  
ATOM   2053  HG2 ARG A 126      -2.610 -19.189 -12.718  1.00 96.94           H  
ATOM   2054  HG3 ARG A 126      -1.486 -20.326 -13.450  1.00 96.94           H  
ATOM   2055  CD  ARG A 126      -0.927 -19.725 -11.467  1.00 96.94           C  
ATOM   2056  HD2 ARG A 126       0.119 -19.996 -11.610  1.00 96.94           H  
ATOM   2057  HD3 ARG A 126      -0.949 -18.834 -10.839  1.00 96.94           H  
ATOM   2058  NE  ARG A 126      -1.626 -20.834 -10.789  1.00 96.94           N  
ATOM   2059  HE  ARG A 126      -1.235 -21.756 -10.922  1.00 96.94           H  
ATOM   2060  NH1 ARG A 126      -3.251 -19.598  -9.702  1.00 96.94           N  
ATOM   2061 HH11 ARG A 126      -4.022 -19.500  -9.058  1.00 96.94           H  
ATOM   2062 HH12 ARG A 126      -2.877 -18.740 -10.081  1.00 96.94           H  
ATOM   2063  NH2 ARG A 126      -3.206 -21.798  -9.462  1.00 96.94           N  
ATOM   2064 HH21 ARG A 126      -2.828 -22.711  -9.668  1.00 96.94           H  
ATOM   2065 HH22 ARG A 126      -4.014 -21.678  -8.867  1.00 96.94           H  
ATOM   2066  CZ  ARG A 126      -2.682 -20.732  -9.994  1.00 96.94           C  
ATOM   2067  N   CYS A 127      -0.022 -14.647 -13.069  1.00 97.80           N  
ATOM   2068  H   CYS A 127      -0.576 -14.489 -12.240  1.00 97.80           H  
ATOM   2069  CA  CYS A 127       0.647 -13.496 -13.676  1.00 97.80           C  
ATOM   2070  HA  CYS A 127       0.251 -13.372 -14.684  1.00 97.80           H  
ATOM   2071  C   CYS A 127       2.167 -13.694 -13.781  1.00 97.80           C  
ATOM   2072  CB  CYS A 127       0.339 -12.230 -12.857  1.00 97.80           C  
ATOM   2073  HB2 CYS A 127       0.668 -11.349 -13.409  1.00 97.80           H  
ATOM   2074  HB3 CYS A 127       0.897 -12.269 -11.921  1.00 97.80           H  
ATOM   2075  O   CYS A 127       2.812 -14.060 -12.801  1.00 97.80           O  
ATOM   2076  SG  CYS A 127      -1.428 -12.076 -12.464  1.00 97.80           S  
ATOM   2077  HG  CYS A 127      -1.294 -11.160 -11.501  1.00 97.80           H  
ATOM   2078  N   LYS A 128       2.758 -13.340 -14.929  1.00 95.99           N  
ATOM   2079  H   LYS A 128       2.163 -13.021 -15.680  1.00 95.99           H  
ATOM   2080  CA  LYS A 128       4.206 -13.487 -15.203  1.00 95.99           C  
ATOM   2081  HA  LYS A 128       4.515 -14.505 -14.965  1.00 95.99           H  
ATOM   2082  C   LYS A 128       5.121 -12.584 -14.369  1.00 95.99           C  
ATOM   2083  CB  LYS A 128       4.472 -13.213 -16.687  1.00 95.99           C  
ATOM   2084  HB2 LYS A 128       4.099 -12.223 -16.950  1.00 95.99           H  
ATOM   2085  HB3 LYS A 128       5.549 -13.229 -16.857  1.00 95.99           H  
ATOM   2086  O   LYS A 128       6.326 -12.772 -14.361  1.00 95.99           O  
ATOM   2087  CG  LYS A 128       3.824 -14.269 -17.584  1.00 95.99           C  
ATOM   2088  HG2 LYS A 128       4.167 -15.257 -17.277  1.00 95.99           H  
ATOM   2089  HG3 LYS A 128       2.738 -14.223 -17.496  1.00 95.99           H  
ATOM   2090  CD  LYS A 128       4.225 -14.020 -19.036  1.00 95.99           C  
ATOM   2091  HD2 LYS A 128       5.313 -14.010 -19.111  1.00 95.99           H  
ATOM   2092  HD3 LYS A 128       3.827 -13.060 -19.364  1.00 95.99           H  
ATOM   2093  CE  LYS A 128       3.658 -15.150 -19.889  1.00 95.99           C  
ATOM   2094  HE2 LYS A 128       2.571 -15.131 -19.815  1.00 95.99           H  
ATOM   2095  HE3 LYS A 128       4.006 -16.098 -19.481  1.00 95.99           H  
ATOM   2096  NZ  LYS A 128       4.092 -15.004 -21.292  1.00 95.99           N  
ATOM   2097  HZ1 LYS A 128       3.739 -14.128 -21.651  1.00 95.99           H  
ATOM   2098  HZ2 LYS A 128       3.735 -15.777 -21.836  1.00 95.99           H  
ATOM   2099  HZ3 LYS A 128       5.101 -15.007 -21.330  1.00 95.99           H  
ATOM   2100  N   HIS A 129       4.547 -11.585 -13.713  1.00 96.12           N  
ATOM   2101  H   HIS A 129       3.543 -11.502 -13.783  1.00 96.12           H  
ATOM   2102  CA  HIS A 129       5.248 -10.556 -12.945  1.00 96.12           C  
ATOM   2103  HA  HIS A 129       6.325 -10.708 -13.017  1.00 96.12           H  
ATOM   2104  C   HIS A 129       4.883 -10.602 -11.451  1.00 96.12           C  
ATOM   2105  CB  HIS A 129       4.903  -9.198 -13.574  1.00 96.12           C  
ATOM   2106  HB2 HIS A 129       5.475  -8.414 -13.079  1.00 96.12           H  
ATOM   2107  HB3 HIS A 129       5.193  -9.204 -14.625  1.00 96.12           H  
ATOM   2108  O   HIS A 129       5.113  -9.634 -10.730  1.00 96.12           O  
ATOM   2109  CG  HIS A 129       3.440  -8.845 -13.455  1.00 96.12           C  
ATOM   2110  CD2 HIS A 129       2.895  -7.968 -12.559  1.00 96.12           C  
ATOM   2111  HD2 HIS A 129       3.433  -7.434 -11.790  1.00 96.12           H  
ATOM   2112  ND1 HIS A 129       2.414  -9.315 -14.244  1.00 96.12           N  
ATOM   2113  HD1 HIS A 129       2.534  -9.705 -15.168  1.00 96.12           H  
ATOM   2114  CE1 HIS A 129       1.285  -8.696 -13.855  1.00 96.12           C  
ATOM   2115  HE1 HIS A 129       0.344  -8.736 -14.383  1.00 96.12           H  
ATOM   2116  NE2 HIS A 129       1.524  -7.882 -12.818  1.00 96.12           N  
ATOM   2117  N   CYS A 130       4.214 -11.669 -10.991  1.00 96.98           N  
ATOM   2118  H   CYS A 130       4.114 -12.479 -11.587  1.00 96.98           H  
ATOM   2119  CA  CYS A 130       3.627 -11.710  -9.654  1.00 96.98           C  
ATOM   2120  HA  CYS A 130       3.005 -10.823  -9.532  1.00 96.98           H  
ATOM   2121  C   CYS A 130       4.707 -11.687  -8.560  1.00 96.98           C  
ATOM   2122  CB  CYS A 130       2.727 -12.947  -9.521  1.00 96.98           C  
ATOM   2123  HB2 CYS A 130       2.030 -13.007 -10.357  1.00 96.98           H  
ATOM   2124  HB3 CYS A 130       3.341 -13.848  -9.530  1.00 96.98           H  
ATOM   2125  O   CYS A 130       5.414 -12.675  -8.353  1.00 96.98           O  
ATOM   2126  SG  CYS A 130       1.798 -12.872  -7.961  1.00 96.98           S  
ATOM   2127  HG  CYS A 130       1.020 -11.821  -8.232  1.00 96.98           H  
ATOM   2128  N   TYR A 131       4.762 -10.590  -7.802  1.00 95.54           N  
ATOM   2129  H   TYR A 131       4.218  -9.783  -8.072  1.00 95.54           H  
ATOM   2130  CA  TYR A 131       5.688 -10.444  -6.676  1.00 95.54           C  
ATOM   2131  HA  TYR A 131       6.701 -10.603  -7.048  1.00 95.54           H  
ATOM   2132  C   TYR A 131       5.441 -11.477  -5.565  1.00 95.54           C  
ATOM   2133  CB  TYR A 131       5.595  -9.015  -6.118  1.00 95.54           C  
ATOM   2134  HB2 TYR A 131       6.426  -8.865  -5.430  1.00 95.54           H  
ATOM   2135  HB3 TYR A 131       5.721  -8.305  -6.935  1.00 95.54           H  
ATOM   2136  O   TYR A 131       6.381 -11.907  -4.903  1.00 95.54           O  
ATOM   2137  CG  TYR A 131       4.317  -8.697  -5.361  1.00 95.54           C  
ATOM   2138  CD1 TYR A 131       3.225  -8.094  -6.015  1.00 95.54           C  
ATOM   2139  HD1 TYR A 131       3.286  -7.848  -7.065  1.00 95.54           H  
ATOM   2140  CD2 TYR A 131       4.224  -9.002  -3.989  1.00 95.54           C  
ATOM   2141  HD2 TYR A 131       5.062  -9.440  -3.467  1.00 95.54           H  
ATOM   2142  CE1 TYR A 131       2.051  -7.795  -5.293  1.00 95.54           C  
ATOM   2143  HE1 TYR A 131       1.205  -7.329  -5.778  1.00 95.54           H  
ATOM   2144  CE2 TYR A 131       3.045  -8.718  -3.273  1.00 95.54           C  
ATOM   2145  HE2 TYR A 131       2.984  -8.939  -2.217  1.00 95.54           H  
ATOM   2146  OH  TYR A 131       0.814  -7.783  -3.249  1.00 95.54           O  
ATOM   2147  HH  TYR A 131       0.800  -8.075  -2.334  1.00 95.54           H  
ATOM   2148  CZ  TYR A 131       1.953  -8.108  -3.920  1.00 95.54           C  
ATOM   2149  N   ALA A 132       4.184 -11.893  -5.377  1.00 94.48           N  
ATOM   2150  H   ALA A 132       3.453 -11.435  -5.901  1.00 94.48           H  
ATOM   2151  CA  ALA A 132       3.778 -12.824  -4.327  1.00 94.48           C  
ATOM   2152  HA  ALA A 132       4.423 -12.684  -3.460  1.00 94.48           H  
ATOM   2153  C   ALA A 132       3.891 -14.304  -4.737  1.00 94.48           C  
ATOM   2154  CB  ALA A 132       2.346 -12.464  -3.906  1.00 94.48           C  
ATOM   2155  HB1 ALA A 132       2.315 -11.444  -3.523  1.00 94.48           H  
ATOM   2156  HB2 ALA A 132       1.666 -12.550  -4.753  1.00 94.48           H  
ATOM   2157  HB3 ALA A 132       2.014 -13.137  -3.115  1.00 94.48           H  
ATOM   2158  O   ALA A 132       3.752 -15.173  -3.881  1.00 94.48           O  
ATOM   2159  N   ASN A 133       4.107 -14.605  -6.028  1.00 94.88           N  
ATOM   2160  H   ASN A 133       4.307 -13.846  -6.665  1.00 94.88           H  
ATOM   2161  CA  ASN A 133       3.949 -15.958  -6.584  1.00 94.88           C  
ATOM   2162  HA  ASN A 133       3.890 -15.860  -7.668  1.00 94.88           H  
ATOM   2163  C   ASN A 133       2.620 -16.617  -6.141  1.00 94.88           C  
ATOM   2164  CB  ASN A 133       5.196 -16.798  -6.261  1.00 94.88           C  
ATOM   2165  HB2 ASN A 133       6.098 -16.251  -6.535  1.00 94.88           H  
ATOM   2166  HB3 ASN A 133       5.224 -16.993  -5.189  1.00 94.88           H  
ATOM   2167  O   ASN A 133       2.576 -17.761  -5.688  1.00 94.88           O  
ATOM   2168  CG  ASN A 133       5.204 -18.129  -6.994  1.00 94.88           C  
ATOM   2169  ND2 ASN A 133       5.980 -19.076  -6.524  1.00 94.88           N  
ATOM   2170 HD21 ASN A 133       6.509 -18.927  -5.677  1.00 94.88           H  
ATOM   2171 HD22 ASN A 133       5.975 -19.950  -7.032  1.00 94.88           H  
ATOM   2172  OD1 ASN A 133       4.556 -18.331  -8.011  1.00 94.88           O  
ATOM   2173  N   ALA A 134       1.535 -15.842  -6.196  1.00 97.03           N  
ATOM   2174  H   ALA A 134       1.627 -14.907  -6.566  1.00 97.03           H  
ATOM   2175  CA  ALA A 134       0.245 -16.241  -5.655  1.00 97.03           C  
ATOM   2176  HA  ALA A 134       0.405 -16.625  -4.648  1.00 97.03           H  
ATOM   2177  C   ALA A 134      -0.420 -17.357  -6.479  1.00 97.03           C  
ATOM   2178  CB  ALA A 134      -0.636 -14.996  -5.542  1.00 97.03           C  
ATOM   2179  HB1 ALA A 134      -0.153 -14.256  -4.904  1.00 97.03           H  
ATOM   2180  HB2 ALA A 134      -1.590 -15.269  -5.092  1.00 97.03           H  
ATOM   2181  HB3 ALA A 134      -0.813 -14.568  -6.529  1.00 97.03           H  
ATOM   2182  O   ALA A 134      -0.265 -17.459  -7.699  1.00 97.03           O  
ATOM   2183  N   GLY A 135      -1.227 -18.177  -5.808  1.00 96.75           N  
ATOM   2184  H   GLY A 135      -1.387 -17.974  -4.832  1.00 96.75           H  
ATOM   2185  CA  GLY A 135      -2.003 -19.238  -6.434  1.00 96.75           C  
ATOM   2186  HA2 GLY A 135      -1.328 -19.933  -6.934  1.00 96.75           H  
ATOM   2187  HA3 GLY A 135      -2.670 -18.795  -7.173  1.00 96.75           H  
ATOM   2188  C   GLY A 135      -2.841 -19.994  -5.414  1.00 96.75           C  
ATOM   2189  O   GLY A 135      -4.062 -19.861  -5.399  1.00 96.75           O  
ATOM   2190  N   LYS A 136      -2.191 -20.780  -4.557  1.00 96.88           N  
ATOM   2191  H   LYS A 136      -1.183 -20.708  -4.538  1.00 96.88           H  
ATOM   2192  CA  LYS A 136      -2.829 -21.396  -3.385  1.00 96.88           C  
ATOM   2193  HA  LYS A 136      -3.908 -21.432  -3.534  1.00 96.88           H  
ATOM   2194  C   LYS A 136      -2.574 -20.519  -2.151  1.00 96.88           C  
ATOM   2195  CB  LYS A 136      -2.305 -22.825  -3.179  1.00 96.88           C  
ATOM   2196  HB2 LYS A 136      -1.216 -22.808  -3.149  1.00 96.88           H  
ATOM   2197  HB3 LYS A 136      -2.655 -23.197  -2.216  1.00 96.88           H  
ATOM   2198  O   LYS A 136      -1.551 -19.834  -2.135  1.00 96.88           O  
ATOM   2199  CG  LYS A 136      -2.782 -23.780  -4.285  1.00 96.88           C  
ATOM   2200  HG2 LYS A 136      -3.870 -23.754  -4.341  1.00 96.88           H  
ATOM   2201  HG3 LYS A 136      -2.367 -23.469  -5.244  1.00 96.88           H  
ATOM   2202  CD  LYS A 136      -2.325 -25.209  -3.971  1.00 96.88           C  
ATOM   2203  HD2 LYS A 136      -1.238 -25.220  -3.888  1.00 96.88           H  
ATOM   2204  HD3 LYS A 136      -2.747 -25.510  -3.012  1.00 96.88           H  
ATOM   2205  CE  LYS A 136      -2.768 -26.194  -5.058  1.00 96.88           C  
ATOM   2206  HE2 LYS A 136      -3.855 -26.154  -5.140  1.00 96.88           H  
ATOM   2207  HE3 LYS A 136      -2.340 -25.879  -6.009  1.00 96.88           H  
ATOM   2208  NZ  LYS A 136      -2.329 -27.573  -4.725  1.00 96.88           N  
ATOM   2209  HZ1 LYS A 136      -1.324 -27.613  -4.633  1.00 96.88           H  
ATOM   2210  HZ2 LYS A 136      -2.717 -27.860  -3.837  1.00 96.88           H  
ATOM   2211  HZ3 LYS A 136      -2.618 -28.236  -5.429  1.00 96.88           H  
ATOM   2212  N   PRO A 137      -3.470 -20.532  -1.149  1.00 97.02           N  
ATOM   2213  CA  PRO A 137      -3.177 -19.889   0.127  1.00 97.02           C  
ATOM   2214  HA  PRO A 137      -3.025 -18.819  -0.019  1.00 97.02           H  
ATOM   2215  C   PRO A 137      -1.911 -20.492   0.747  1.00 97.02           C  
ATOM   2216  CB  PRO A 137      -4.412 -20.116   1.002  1.00 97.02           C  
ATOM   2217  HB2 PRO A 137      -5.119 -19.300   0.852  1.00 97.02           H  
ATOM   2218  HB3 PRO A 137      -4.159 -20.203   2.059  1.00 97.02           H  
ATOM   2219  O   PRO A 137      -1.596 -21.660   0.494  1.00 97.02           O  
ATOM   2220  CG  PRO A 137      -4.997 -21.415   0.449  1.00 97.02           C  
ATOM   2221  HG2 PRO A 137      -4.468 -22.264   0.881  1.00 97.02           H  
ATOM   2222  HG3 PRO A 137      -6.067 -21.491   0.642  1.00 97.02           H  
ATOM   2223  CD  PRO A 137      -4.691 -21.324  -1.046  1.00 97.02           C  
ATOM   2224  HD2 PRO A 137      -5.501 -20.805  -1.558  1.00 97.02           H  
ATOM   2225  HD3 PRO A 137      -4.569 -22.327  -1.454  1.00 97.02           H  
ATOM   2226  N   LEU A 138      -1.188 -19.700   1.542  1.00 95.97           N  
ATOM   2227  H   LEU A 138      -1.554 -18.782   1.749  1.00 95.97           H  
ATOM   2228  CA  LEU A 138      -0.107 -20.238   2.372  1.00 95.97           C  
ATOM   2229  HA  LEU A 138       0.543 -20.840   1.738  1.00 95.97           H  
ATOM   2230  C   LEU A 138      -0.692 -21.181   3.435  1.00 95.97           C  
ATOM   2231  CB  LEU A 138       0.744 -19.121   3.014  1.00 95.97           C  
ATOM   2232  HB2 LEU A 138       1.551 -19.594   3.573  1.00 95.97           H  
ATOM   2233  HB3 LEU A 138       0.140 -18.580   3.743  1.00 95.97           H  
ATOM   2234  O   LEU A 138      -1.844 -21.048   3.845  1.00 95.97           O  
ATOM   2235  CG  LEU A 138       1.366 -18.106   2.043  1.00 95.97           C  
ATOM   2236  HG  LEU A 138       0.578 -17.634   1.457  1.00 95.97           H  
ATOM   2237  CD1 LEU A 138       2.092 -17.003   2.818  1.00 95.97           C  
ATOM   2238 HD11 LEU A 138       1.389 -16.527   3.502  1.00 95.97           H  
ATOM   2239 HD12 LEU A 138       2.901 -17.437   3.405  1.00 95.97           H  
ATOM   2240 HD13 LEU A 138       2.479 -16.256   2.124  1.00 95.97           H  
ATOM   2241  CD2 LEU A 138       2.371 -18.767   1.096  1.00 95.97           C  
ATOM   2242 HD21 LEU A 138       1.853 -19.481   0.456  1.00 95.97           H  
ATOM   2243 HD22 LEU A 138       3.136 -19.286   1.674  1.00 95.97           H  
ATOM   2244 HD23 LEU A 138       2.835 -18.010   0.464  1.00 95.97           H  
ATOM   2245  N   GLU A 139       0.103 -22.143   3.894  1.00 96.35           N  
ATOM   2246  H   GLU A 139       1.045 -22.231   3.539  1.00 96.35           H  
ATOM   2247  CA  GLU A 139      -0.326 -23.050   4.968  1.00 96.35           C  
ATOM   2248  HA  GLU A 139      -1.321 -23.434   4.744  1.00 96.35           H  
ATOM   2249  C   GLU A 139      -0.430 -22.330   6.321  1.00 96.35           C  
ATOM   2250  CB  GLU A 139       0.643 -24.237   5.067  1.00 96.35           C  
ATOM   2251  HB2 GLU A 139       1.653 -23.862   5.229  1.00 96.35           H  
ATOM   2252  HB3 GLU A 139       0.354 -24.849   5.921  1.00 96.35           H  
ATOM   2253  O   GLU A 139      -1.207 -22.735   7.180  1.00 96.35           O  
ATOM   2254  CG  GLU A 139       0.613 -25.114   3.803  1.00 96.35           C  
ATOM   2255  HG2 GLU A 139       0.930 -24.518   2.948  1.00 96.35           H  
ATOM   2256  HG3 GLU A 139      -0.415 -25.430   3.626  1.00 96.35           H  
ATOM   2257  CD  GLU A 139       1.511 -26.359   3.892  1.00 96.35           C  
ATOM   2258  OE1 GLU A 139       1.435 -27.172   2.940  1.00 96.35           O  
ATOM   2259  OE2 GLU A 139       2.277 -26.488   4.873  1.00 96.35           O  
ATOM   2260  N   ASP A 140       0.330 -21.246   6.496  1.00 97.50           N  
ATOM   2261  H   ASP A 140       0.937 -20.956   5.742  1.00 97.50           H  
ATOM   2262  CA  ASP A 140       0.458 -20.469   7.727  1.00 97.50           C  
ATOM   2263  HA  ASP A 140      -0.065 -21.005   8.519  1.00 97.50           H  
ATOM   2264  C   ASP A 140      -0.208 -19.081   7.651  1.00 97.50           C  
ATOM   2265  CB  ASP A 140       1.948 -20.404   8.126  1.00 97.50           C  
ATOM   2266  HB2 ASP A 140       2.353 -21.416   8.148  1.00 97.50           H  
ATOM   2267  HB3 ASP A 140       2.017 -20.007   9.139  1.00 97.50           H  
ATOM   2268  O   ASP A 140       0.192 -18.169   8.383  1.00 97.50           O  
ATOM   2269  CG  ASP A 140       2.821 -19.543   7.196  1.00 97.50           C  
ATOM   2270  OD1 ASP A 140       2.523 -19.454   5.982  1.00 97.50           O  
ATOM   2271  OD2 ASP A 140       3.817 -18.956   7.691  1.00 97.50           O  
ATOM   2272  N   GLU A 141      -1.206 -18.893   6.773  1.00 98.20           N  
ATOM   2273  H   GLU A 141      -1.517 -19.685   6.228  1.00 98.20           H  
ATOM   2274  CA  GLU A 141      -1.987 -17.645   6.731  1.00 98.20           C  
ATOM   2275  HA  GLU A 141      -1.284 -16.834   6.541  1.00 98.20           H  
ATOM   2276  C   GLU A 141      -2.654 -17.355   8.081  1.00 98.20           C  
ATOM   2277  CB  GLU A 141      -3.054 -17.615   5.612  1.00 98.20           C  
ATOM   2278  HB2 GLU A 141      -3.618 -16.686   5.704  1.00 98.20           H  
ATOM   2279  HB3 GLU A 141      -3.740 -18.454   5.726  1.00 98.20           H  
ATOM   2280  O   GLU A 141      -3.115 -18.262   8.773  1.00 98.20           O  
ATOM   2281  CG  GLU A 141      -2.414 -17.653   4.222  1.00 98.20           C  
ATOM   2282  HG2 GLU A 141      -1.575 -16.957   4.211  1.00 98.20           H  
ATOM   2283  HG3 GLU A 141      -2.004 -18.653   4.082  1.00 98.20           H  
ATOM   2284  CD  GLU A 141      -3.323 -17.343   3.019  1.00 98.20           C  
ATOM   2285  OE1 GLU A 141      -2.762 -17.289   1.899  1.00 98.20           O  
ATOM   2286  OE2 GLU A 141      -4.546 -17.107   3.131  1.00 98.20           O  
ATOM   2287  N   LEU A 142      -2.734 -16.069   8.435  1.00 98.60           N  
ATOM   2288  H   LEU A 142      -2.356 -15.373   7.808  1.00 98.60           H  
ATOM   2289  CA  LEU A 142      -3.438 -15.616   9.627  1.00 98.60           C  
ATOM   2290  HA  LEU A 142      -2.994 -16.100  10.497  1.00 98.60           H  
ATOM   2291  C   LEU A 142      -4.900 -16.047   9.547  1.00 98.60           C  
ATOM   2292  CB  LEU A 142      -3.343 -14.086   9.788  1.00 98.60           C  
ATOM   2293  HB2 LEU A 142      -3.936 -13.807  10.659  1.00 98.60           H  
ATOM   2294  HB3 LEU A 142      -3.797 -13.613   8.918  1.00 98.60           H  
ATOM   2295  O   LEU A 142      -5.619 -15.665   8.610  1.00 98.60           O  
ATOM   2296  CG  LEU A 142      -1.926 -13.515   9.963  1.00 98.60           C  
ATOM   2297  HG  LEU A 142      -1.356 -13.655   9.044  1.00 98.60           H  
ATOM   2298  CD1 LEU A 142      -1.999 -12.015  10.243  1.00 98.60           C  
ATOM   2299 HD11 LEU A 142      -2.418 -11.501   9.378  1.00 98.60           H  
ATOM   2300 HD12 LEU A 142      -1.002 -11.616  10.429  1.00 98.60           H  
ATOM   2301 HD13 LEU A 142      -2.624 -11.826  11.116  1.00 98.60           H  
ATOM   2302  CD2 LEU A 142      -1.137 -14.168  11.091  1.00 98.60           C  
ATOM   2303 HD21 LEU A 142      -0.990 -15.225  10.868  1.00 98.60           H  
ATOM   2304 HD22 LEU A 142      -1.686 -14.072  12.028  1.00 98.60           H  
ATOM   2305 HD23 LEU A 142      -0.162 -13.690  11.183  1.00 98.60           H  
ATOM   2306  N   ASN A 143      -5.341 -16.790  10.559  1.00 98.16           N  
ATOM   2307  H   ASN A 143      -4.691 -17.011  11.300  1.00 98.16           H  
ATOM   2308  CA  ASN A 143      -6.753 -17.109  10.718  1.00 98.16           C  
ATOM   2309  HA  ASN A 143      -7.116 -17.489   9.763  1.00 98.16           H  
ATOM   2310  C   ASN A 143      -7.563 -15.831  11.026  1.00 98.16           C  
ATOM   2311  CB  ASN A 143      -6.899 -18.240  11.751  1.00 98.16           C  
ATOM   2312  HB2 ASN A 143      -6.233 -19.058  11.475  1.00 98.16           H  
ATOM   2313  HB3 ASN A 143      -7.920 -18.620  11.733  1.00 98.16           H  
ATOM   2314  O   ASN A 143      -6.999 -14.751  11.210  1.00 98.16           O  
ATOM   2315  CG  ASN A 143      -6.603 -17.808  13.176  1.00 98.16           C  
ATOM   2316  ND2 ASN A 143      -5.800 -18.542  13.903  1.00 98.16           N  
ATOM   2317 HD21 ASN A 143      -5.192 -19.214  13.457  1.00 98.16           H  
ATOM   2318 HD22 ASN A 143      -5.614 -18.189  14.831  1.00 98.16           H  
ATOM   2319  OD1 ASN A 143      -7.123 -16.821  13.661  1.00 98.16           O  
ATOM   2320  N   THR A 144      -8.892 -15.930  11.054  1.00 98.60           N  
ATOM   2321  H   THR A 144      -9.339 -16.810  10.841  1.00 98.60           H  
ATOM   2322  CA  THR A 144      -9.772 -14.766  11.254  1.00 98.60           C  
ATOM   2323  HA  THR A 144      -9.600 -14.053  10.448  1.00 98.60           H  
ATOM   2324  C   THR A 144      -9.492 -14.029  12.565  1.00 98.60           C  
ATOM   2325  CB  THR A 144     -11.241 -15.202  11.182  1.00 98.60           C  
ATOM   2326  HB  THR A 144     -11.462 -15.879  12.007  1.00 98.60           H  
ATOM   2327  O   THR A 144      -9.385 -12.808  12.559  1.00 98.60           O  
ATOM   2328  CG2 THR A 144     -12.218 -14.030  11.217  1.00 98.60           C  
ATOM   2329 HG21 THR A 144     -12.197 -13.548  12.195  1.00 98.60           H  
ATOM   2330 HG22 THR A 144     -11.964 -13.295  10.453  1.00 98.60           H  
ATOM   2331 HG23 THR A 144     -13.233 -14.386  11.041  1.00 98.60           H  
ATOM   2332  OG1 THR A 144     -11.427 -15.890   9.965  1.00 98.60           O  
ATOM   2333  HG1 THR A 144     -11.256 -15.233   9.286  1.00 98.60           H  
ATOM   2334  N   GLU A 145      -9.275 -14.744  13.672  1.00 98.52           N  
ATOM   2335  H   GLU A 145      -9.219 -15.750  13.606  1.00 98.52           H  
ATOM   2336  CA  GLU A 145      -8.972 -14.137  14.976  1.00 98.52           C  
ATOM   2337  HA  GLU A 145      -9.753 -13.418  15.226  1.00 98.52           H  
ATOM   2338  C   GLU A 145      -7.635 -13.380  14.951  1.00 98.52           C  
ATOM   2339  CB  GLU A 145      -8.964 -15.243  16.046  1.00 98.52           C  
ATOM   2340  HB2 GLU A 145      -9.903 -15.794  15.987  1.00 98.52           H  
ATOM   2341  HB3 GLU A 145      -8.144 -15.931  15.841  1.00 98.52           H  
ATOM   2342  O   GLU A 145      -7.552 -12.221  15.365  1.00 98.52           O  
ATOM   2343  CG  GLU A 145      -8.801 -14.695  17.472  1.00 98.52           C  
ATOM   2344  HG2 GLU A 145      -9.673 -14.089  17.716  1.00 98.52           H  
ATOM   2345  HG3 GLU A 145      -7.923 -14.049  17.506  1.00 98.52           H  
ATOM   2346  CD  GLU A 145      -8.628 -15.797  18.530  1.00 98.52           C  
ATOM   2347  OE1 GLU A 145      -8.199 -15.440  19.653  1.00 98.52           O  
ATOM   2348  OE2 GLU A 145      -8.894 -16.982  18.224  1.00 98.52           O  
ATOM   2349  N   GLU A 146      -6.586 -13.999  14.404  1.00 98.58           N  
ATOM   2350  H   GLU A 146      -6.718 -14.943  14.070  1.00 98.58           H  
ATOM   2351  CA  GLU A 146      -5.271 -13.367  14.254  1.00 98.58           C  
ATOM   2352  HA  GLU A 146      -4.920 -13.026  15.228  1.00 98.58           H  
ATOM   2353  C   GLU A 146      -5.323 -12.150  13.320  1.00 98.58           C  
ATOM   2354  CB  GLU A 146      -4.269 -14.376  13.680  1.00 98.58           C  
ATOM   2355  HB2 GLU A 146      -3.344 -13.843  13.461  1.00 98.58           H  
ATOM   2356  HB3 GLU A 146      -4.673 -14.765  12.746  1.00 98.58           H  
ATOM   2357  O   GLU A 146      -4.629 -11.150  13.542  1.00 98.58           O  
ATOM   2358  CG  GLU A 146      -3.926 -15.542  14.618  1.00 98.58           C  
ATOM   2359  HG2 GLU A 146      -3.432 -15.141  15.503  1.00 98.58           H  
ATOM   2360  HG3 GLU A 146      -4.839 -16.042  14.940  1.00 98.58           H  
ATOM   2361  CD  GLU A 146      -3.010 -16.561  13.919  1.00 98.58           C  
ATOM   2362  OE1 GLU A 146      -1.981 -16.951  14.520  1.00 98.58           O  
ATOM   2363  OE2 GLU A 146      -3.309 -16.929  12.759  1.00 98.58           O  
ATOM   2364  N   ALA A 147      -6.148 -12.222  12.276  1.00 98.76           N  
ATOM   2365  H   ALA A 147      -6.675 -13.074  12.144  1.00 98.76           H  
ATOM   2366  CA  ALA A 147      -6.338 -11.145  11.324  1.00 98.76           C  
ATOM   2367  HA  ALA A 147      -5.349 -10.792  11.033  1.00 98.76           H  
ATOM   2368  C   ALA A 147      -7.090  -9.957  11.950  1.00 98.76           C  
ATOM   2369  CB  ALA A 147      -7.037 -11.710  10.083  1.00 98.76           C  
ATOM   2370  HB1 ALA A 147      -6.404 -12.470   9.625  1.00 98.76           H  
ATOM   2371  HB2 ALA A 147      -7.228 -10.918   9.358  1.00 98.76           H  
ATOM   2372  HB3 ALA A 147      -7.988 -12.162  10.364  1.00 98.76           H  
ATOM   2373  O   ALA A 147      -6.639  -8.819  11.819  1.00 98.76           O  
ATOM   2374  N   LEU A 148      -8.169 -10.202  12.697  1.00 98.79           N  
ATOM   2375  H   LEU A 148      -8.508 -11.152  12.760  1.00 98.79           H  
ATOM   2376  CA  LEU A 148      -8.882  -9.164  13.448  1.00 98.79           C  
ATOM   2377  HA  LEU A 148      -9.200  -8.378  12.762  1.00 98.79           H  
ATOM   2378  C   LEU A 148      -7.965  -8.503  14.481  1.00 98.79           C  
ATOM   2379  CB  LEU A 148     -10.113  -9.779  14.130  1.00 98.79           C  
ATOM   2380  HB2 LEU A 148      -9.796 -10.662  14.686  1.00 98.79           H  
ATOM   2381  HB3 LEU A 148     -10.513  -9.063  14.849  1.00 98.79           H  
ATOM   2382  O   LEU A 148      -7.836  -7.281  14.497  1.00 98.79           O  
ATOM   2383  CG  LEU A 148     -11.243 -10.175  13.164  1.00 98.79           C  
ATOM   2384  HG  LEU A 148     -10.849 -10.777  12.345  1.00 98.79           H  
ATOM   2385  CD1 LEU A 148     -12.274 -10.996  13.931  1.00 98.79           C  
ATOM   2386 HD11 LEU A 148     -13.081 -11.286  13.257  1.00 98.79           H  
ATOM   2387 HD12 LEU A 148     -12.695 -10.416  14.751  1.00 98.79           H  
ATOM   2388 HD13 LEU A 148     -11.813 -11.905  14.318  1.00 98.79           H  
ATOM   2389  CD2 LEU A 148     -11.936  -8.951  12.567  1.00 98.79           C  
ATOM   2390 HD21 LEU A 148     -11.235  -8.359  11.979  1.00 98.79           H  
ATOM   2391 HD22 LEU A 148     -12.739  -9.281  11.909  1.00 98.79           H  
ATOM   2392 HD23 LEU A 148     -12.368  -8.345  13.364  1.00 98.79           H  
ATOM   2393  N   LYS A 149      -7.221  -9.299  15.260  1.00 98.60           N  
ATOM   2394  H   LYS A 149      -7.383 -10.295  15.213  1.00 98.60           H  
ATOM   2395  CA  LYS A 149      -6.225  -8.777  16.206  1.00 98.60           C  
ATOM   2396  HA  LYS A 149      -6.736  -8.126  16.915  1.00 98.60           H  
ATOM   2397  C   LYS A 149      -5.156  -7.927  15.511  1.00 98.60           C  
ATOM   2398  CB  LYS A 149      -5.597  -9.954  16.962  1.00 98.60           C  
ATOM   2399  HB2 LYS A 149      -6.387 -10.533  17.440  1.00 98.60           H  
ATOM   2400  HB3 LYS A 149      -5.070 -10.599  16.260  1.00 98.60           H  
ATOM   2401  O   LYS A 149      -4.708  -6.920  16.057  1.00 98.60           O  
ATOM   2402  CG  LYS A 149      -4.621  -9.454  18.035  1.00 98.60           C  
ATOM   2403  HG2 LYS A 149      -5.155  -8.814  18.738  1.00 98.60           H  
ATOM   2404  HG3 LYS A 149      -3.823  -8.877  17.569  1.00 98.60           H  
ATOM   2405  CD  LYS A 149      -3.977 -10.614  18.792  1.00 98.60           C  
ATOM   2406  HD2 LYS A 149      -4.747 -11.191  19.303  1.00 98.60           H  
ATOM   2407  HD3 LYS A 149      -3.450 -11.253  18.084  1.00 98.60           H  
ATOM   2408  CE  LYS A 149      -2.993 -10.020  19.803  1.00 98.60           C  
ATOM   2409  HE2 LYS A 149      -3.548  -9.424  20.527  1.00 98.60           H  
ATOM   2410  HE3 LYS A 149      -2.316  -9.346  19.278  1.00 98.60           H  
ATOM   2411  NZ  LYS A 149      -2.212 -11.073  20.485  1.00 98.60           N  
ATOM   2412  HZ1 LYS A 149      -1.584 -10.639  21.146  1.00 98.60           H  
ATOM   2413  HZ2 LYS A 149      -1.657 -11.576  19.806  1.00 98.60           H  
ATOM   2414  HZ3 LYS A 149      -2.830 -11.715  20.959  1.00 98.60           H  
ATOM   2415  N   THR A 150      -4.740  -8.313  14.305  1.00 98.75           N  
ATOM   2416  H   THR A 150      -5.129  -9.162  13.921  1.00 98.75           H  
ATOM   2417  CA  THR A 150      -3.798  -7.524  13.502  1.00 98.75           C  
ATOM   2418  HA  THR A 150      -2.893  -7.358  14.087  1.00 98.75           H  
ATOM   2419  C   THR A 150      -4.376  -6.147  13.176  1.00 98.75           C  
ATOM   2420  CB  THR A 150      -3.397  -8.278  12.227  1.00 98.75           C  
ATOM   2421  HB  THR A 150      -4.285  -8.606  11.686  1.00 98.75           H  
ATOM   2422  O   THR A 150      -3.682  -5.150  13.365  1.00 98.75           O  
ATOM   2423  CG2 THR A 150      -2.554  -7.443  11.262  1.00 98.75           C  
ATOM   2424 HG21 THR A 150      -2.069  -8.105  10.544  1.00 98.75           H  
ATOM   2425 HG22 THR A 150      -1.811  -6.857  11.802  1.00 98.75           H  
ATOM   2426 HG23 THR A 150      -3.204  -6.760  10.714  1.00 98.75           H  
ATOM   2427  OG1 THR A 150      -2.657  -9.423  12.589  1.00 98.75           O  
ATOM   2428  HG1 THR A 150      -3.282 -10.052  12.957  1.00 98.75           H  
ATOM   2429  N   ILE A 151      -5.642  -6.064  12.754  1.00 98.80           N  
ATOM   2430  H   ILE A 151      -6.185  -6.912  12.679  1.00 98.80           H  
ATOM   2431  CA  ILE A 151      -6.320  -4.782  12.495  1.00 98.80           C  
ATOM   2432  HA  ILE A 151      -5.740  -4.226  11.758  1.00 98.80           H  
ATOM   2433  C   ILE A 151      -6.357  -3.928  13.760  1.00 98.80           C  
ATOM   2434  CB  ILE A 151      -7.738  -5.001  11.924  1.00 98.80           C  
ATOM   2435  HB  ILE A 151      -8.304  -5.643  12.600  1.00 98.80           H  
ATOM   2436  O   ILE A 151      -6.022  -2.748  13.691  1.00 98.80           O  
ATOM   2437  CG1 ILE A 151      -7.603  -5.706  10.563  1.00 98.80           C  
ATOM   2438 HG12 ILE A 151      -7.035  -6.626  10.700  1.00 98.80           H  
ATOM   2439 HG13 ILE A 151      -7.063  -5.063   9.868  1.00 98.80           H  
ATOM   2440  CG2 ILE A 151      -8.501  -3.671  11.780  1.00 98.80           C  
ATOM   2441 HG21 ILE A 151      -9.496  -3.852  11.373  1.00 98.80           H  
ATOM   2442 HG22 ILE A 151      -8.643  -3.204  12.755  1.00 98.80           H  
ATOM   2443 HG23 ILE A 151      -7.959  -2.987  11.127  1.00 98.80           H  
ATOM   2444  CD1 ILE A 151      -8.923  -6.119   9.930  1.00 98.80           C  
ATOM   2445 HD11 ILE A 151      -8.704  -6.712   9.042  1.00 98.80           H  
ATOM   2446 HD12 ILE A 151      -9.474  -5.226   9.634  1.00 98.80           H  
ATOM   2447 HD13 ILE A 151      -9.511  -6.713  10.630  1.00 98.80           H  
ATOM   2448  N   ASP A 152      -6.668  -4.524  14.910  1.00 98.53           N  
ATOM   2449  H   ASP A 152      -7.056  -5.456  14.869  1.00 98.53           H  
ATOM   2450  CA  ASP A 152      -6.728  -3.822  16.195  1.00 98.53           C  
ATOM   2451  HA  ASP A 152      -7.463  -3.020  16.126  1.00 98.53           H  
ATOM   2452  C   ASP A 152      -5.380  -3.200  16.559  1.00 98.53           C  
ATOM   2453  CB  ASP A 152      -7.160  -4.786  17.311  1.00 98.53           C  
ATOM   2454  HB2 ASP A 152      -7.136  -4.245  18.257  1.00 98.53           H  
ATOM   2455  HB3 ASP A 152      -6.456  -5.616  17.384  1.00 98.53           H  
ATOM   2456  O   ASP A 152      -5.305  -2.015  16.887  1.00 98.53           O  
ATOM   2457  CG  ASP A 152      -8.564  -5.344  17.120  1.00 98.53           C  
ATOM   2458  OD1 ASP A 152      -9.207  -5.041  16.099  1.00 98.53           O  
ATOM   2459  OD2 ASP A 152      -9.087  -5.990  18.049  1.00 98.53           O  
ATOM   2460  N   ILE A 153      -4.296  -3.974  16.443  1.00 98.49           N  
ATOM   2461  H   ILE A 153      -4.437  -4.937  16.173  1.00 98.49           H  
ATOM   2462  CA  ILE A 153      -2.933  -3.491  16.692  1.00 98.49           C  
ATOM   2463  HA  ILE A 153      -2.880  -3.107  17.710  1.00 98.49           H  
ATOM   2464  C   ILE A 153      -2.605  -2.325  15.754  1.00 98.49           C  
ATOM   2465  CB  ILE A 153      -1.912  -4.646  16.557  1.00 98.49           C  
ATOM   2466  HB  ILE A 153      -2.105  -5.174  15.623  1.00 98.49           H  
ATOM   2467  O   ILE A 153      -2.122  -1.286  16.212  1.00 98.49           O  
ATOM   2468  CG1 ILE A 153      -2.074  -5.634  17.735  1.00 98.49           C  
ATOM   2469 HG12 ILE A 153      -3.126  -5.891  17.855  1.00 98.49           H  
ATOM   2470 HG13 ILE A 153      -1.749  -5.152  18.657  1.00 98.49           H  
ATOM   2471  CG2 ILE A 153      -0.465  -4.110  16.521  1.00 98.49           C  
ATOM   2472 HG21 ILE A 153      -0.260  -3.541  17.427  1.00 98.49           H  
ATOM   2473 HG22 ILE A 153       0.246  -4.934  16.456  1.00 98.49           H  
ATOM   2474 HG23 ILE A 153      -0.304  -3.476  15.649  1.00 98.49           H  
ATOM   2475  CD1 ILE A 153      -1.299  -6.948  17.568  1.00 98.49           C  
ATOM   2476 HD11 ILE A 153      -1.559  -7.618  18.388  1.00 98.49           H  
ATOM   2477 HD12 ILE A 153      -0.224  -6.772  17.606  1.00 98.49           H  
ATOM   2478 HD13 ILE A 153      -1.563  -7.423  16.623  1.00 98.49           H  
ATOM   2479  N   LEU A 154      -2.865  -2.460  14.448  1.00 98.16           N  
ATOM   2480  H   LEU A 154      -3.297  -3.318  14.136  1.00 98.16           H  
ATOM   2481  CA  LEU A 154      -2.587  -1.401  13.472  1.00 98.16           C  
ATOM   2482  HA  LEU A 154      -1.538  -1.115  13.553  1.00 98.16           H  
ATOM   2483  C   LEU A 154      -3.409  -0.134  13.757  1.00 98.16           C  
ATOM   2484  CB  LEU A 154      -2.863  -1.913  12.046  1.00 98.16           C  
ATOM   2485  HB2 LEU A 154      -2.762  -1.073  11.359  1.00 98.16           H  
ATOM   2486  HB3 LEU A 154      -3.898  -2.251  11.996  1.00 98.16           H  
ATOM   2487  O   LEU A 154      -2.852   0.967  13.800  1.00 98.16           O  
ATOM   2488  CG  LEU A 154      -1.953  -3.052  11.548  1.00 98.16           C  
ATOM   2489  HG  LEU A 154      -2.059  -3.933  12.180  1.00 98.16           H  
ATOM   2490  CD1 LEU A 154      -2.382  -3.426  10.129  1.00 98.16           C  
ATOM   2491 HD11 LEU A 154      -3.432  -3.717  10.134  1.00 98.16           H  
ATOM   2492 HD12 LEU A 154      -2.243  -2.585   9.450  1.00 98.16           H  
ATOM   2493 HD13 LEU A 154      -1.803  -4.284   9.784  1.00 98.16           H  
ATOM   2494  CD2 LEU A 154      -0.469  -2.686  11.565  1.00 98.16           C  
ATOM   2495 HD21 LEU A 154      -0.309  -1.734  11.058  1.00 98.16           H  
ATOM   2496 HD22 LEU A 154       0.108  -3.472  11.079  1.00 98.16           H  
ATOM   2497 HD23 LEU A 154      -0.131  -2.604  12.598  1.00 98.16           H  
ATOM   2498  N   ALA A 155      -4.711  -0.279  13.995  1.00 96.51           N  
ATOM   2499  H   ALA A 155      -5.108  -1.208  13.976  1.00 96.51           H  
ATOM   2500  CA  ALA A 155      -5.616   0.831  14.250  1.00 96.51           C  
ATOM   2501  HA  ALA A 155      -5.550   1.538  13.423  1.00 96.51           H  
ATOM   2502  C   ALA A 155      -5.255   1.577  15.542  1.00 96.51           C  
ATOM   2503  CB  ALA A 155      -7.043   0.291  14.306  1.00 96.51           C  
ATOM   2504  HB1 ALA A 155      -7.146  -0.444  15.104  1.00 96.51           H  
ATOM   2505  HB2 ALA A 155      -7.311  -0.178  13.359  1.00 96.51           H  
ATOM   2506  HB3 ALA A 155      -7.718   1.125  14.502  1.00 96.51           H  
ATOM   2507  O   ALA A 155      -5.092   2.800  15.516  1.00 96.51           O  
ATOM   2508  N   ASN A 156      -5.033   0.853  16.644  1.00 95.19           N  
ATOM   2509  H   ASN A 156      -5.200  -0.142  16.607  1.00 95.19           H  
ATOM   2510  CA  ASN A 156      -4.623   1.437  17.927  1.00 95.19           C  
ATOM   2511  HA  ASN A 156      -5.319   2.235  18.186  1.00 95.19           H  
ATOM   2512  C   ASN A 156      -3.221   2.071  17.850  1.00 95.19           C  
ATOM   2513  CB  ASN A 156      -4.696   0.357  19.018  1.00 95.19           C  
ATOM   2514  HB2 ASN A 156      -4.283   0.753  19.946  1.00 95.19           H  
ATOM   2515  HB3 ASN A 156      -4.094  -0.502  18.722  1.00 95.19           H  
ATOM   2516  O   ASN A 156      -2.939   3.070  18.517  1.00 95.19           O  
ATOM   2517  CG  ASN A 156      -6.110  -0.109  19.326  1.00 95.19           C  
ATOM   2518  ND2 ASN A 156      -6.258  -1.337  19.763  1.00 95.19           N  
ATOM   2519 HD21 ASN A 156      -7.198  -1.689  19.875  1.00 95.19           H  
ATOM   2520 HD22 ASN A 156      -5.447  -1.935  19.828  1.00 95.19           H  
ATOM   2521  OD1 ASN A 156      -7.082   0.623  19.223  1.00 95.19           O  
ATOM   2522  N   SER A 157      -2.354   1.574  16.960  1.00 95.60           N  
ATOM   2523  H   SER A 157      -2.602   0.718  16.483  1.00 95.60           H  
ATOM   2524  CA  SER A 157      -1.067   2.212  16.648  1.00 95.60           C  
ATOM   2525  HA  SER A 157      -0.566   2.445  17.588  1.00 95.60           H  
ATOM   2526  C   SER A 157      -1.211   3.522  15.871  1.00 95.60           C  
ATOM   2527  CB  SER A 157      -0.147   1.283  15.859  1.00 95.60           C  
ATOM   2528  HB2 SER A 157      -0.579   1.054  14.884  1.00 95.60           H  
ATOM   2529  HB3 SER A 157       0.808   1.784  15.707  1.00 95.60           H  
ATOM   2530  O   SER A 157      -0.224   4.236  15.699  1.00 95.60           O  
ATOM   2531  OG  SER A 157       0.085   0.093  16.565  1.00 95.60           O  
ATOM   2532  HG  SER A 157      -0.709  -0.444  16.506  1.00 95.60           H  
ATOM   2533  N   GLY A 158      -2.411   3.889  15.420  1.00 94.00           N  
ATOM   2534  H   GLY A 158      -3.198   3.280  15.597  1.00 94.00           H  
ATOM   2535  CA  GLY A 158      -2.665   5.104  14.648  1.00 94.00           C  
ATOM   2536  HA2 GLY A 158      -3.715   5.370  14.771  1.00 94.00           H  
ATOM   2537  HA3 GLY A 158      -2.053   5.922  15.029  1.00 94.00           H  
ATOM   2538  C   GLY A 158      -2.397   4.955  13.151  1.00 94.00           C  
ATOM   2539  O   GLY A 158      -2.141   5.961  12.486  1.00 94.00           O  
ATOM   2540  N   VAL A 159      -2.427   3.727  12.617  1.00 95.76           N  
ATOM   2541  H   VAL A 159      -2.662   2.943  13.207  1.00 95.76           H  
ATOM   2542  CA  VAL A 159      -2.454   3.516  11.163  1.00 95.76           C  
ATOM   2543  HA  VAL A 159      -1.628   4.077  10.726  1.00 95.76           H  
ATOM   2544  C   VAL A 159      -3.757   4.097  10.612  1.00 95.76           C  
ATOM   2545  CB  VAL A 159      -2.276   2.035  10.780  1.00 95.76           C  
ATOM   2546  HB  VAL A 159      -3.076   1.448  11.231  1.00 95.76           H  
ATOM   2547  O   VAL A 159      -4.833   3.915  11.182  1.00 95.76           O  
ATOM   2548  CG1 VAL A 159      -2.324   1.817   9.261  1.00 95.76           C  
ATOM   2549 HG11 VAL A 159      -3.282   2.142   8.855  1.00 95.76           H  
ATOM   2550 HG12 VAL A 159      -1.525   2.371   8.769  1.00 95.76           H  
ATOM   2551 HG13 VAL A 159      -2.220   0.755   9.040  1.00 95.76           H  
ATOM   2552  CG2 VAL A 159      -0.917   1.499  11.261  1.00 95.76           C  
ATOM   2553 HG21 VAL A 159      -0.829   0.445  10.996  1.00 95.76           H  
ATOM   2554 HG22 VAL A 159      -0.104   2.054  10.793  1.00 95.76           H  
ATOM   2555 HG23 VAL A 159      -0.832   1.590  12.344  1.00 95.76           H  
ATOM   2556  N   VAL A 160      -3.651   4.847   9.516  1.00 94.40           N  
ATOM   2557  H   VAL A 160      -2.752   4.908   9.058  1.00 94.40           H  
ATOM   2558  CA  VAL A 160      -4.763   5.637   8.968  1.00 94.40           C  
ATOM   2559  HA  VAL A 160      -5.478   5.851   9.762  1.00 94.40           H  
ATOM   2560  C   VAL A 160      -5.515   4.858   7.891  1.00 94.40           C  
ATOM   2561  CB  VAL A 160      -4.243   6.984   8.428  1.00 94.40           C  
ATOM   2562  HB  VAL A 160      -3.577   6.802   7.584  1.00 94.40           H  
ATOM   2563  O   VAL A 160      -6.741   4.921   7.825  1.00 94.40           O  
ATOM   2564  CG1 VAL A 160      -5.390   7.872   7.950  1.00 94.40           C  
ATOM   2565 HG11 VAL A 160      -6.128   7.992   8.744  1.00 94.40           H  
ATOM   2566 HG12 VAL A 160      -5.019   8.854   7.657  1.00 94.40           H  
ATOM   2567 HG13 VAL A 160      -5.858   7.415   7.078  1.00 94.40           H  
ATOM   2568  CG2 VAL A 160      -3.458   7.762   9.495  1.00 94.40           C  
ATOM   2569 HG21 VAL A 160      -2.551   7.222   9.765  1.00 94.40           H  
ATOM   2570 HG22 VAL A 160      -3.171   8.737   9.101  1.00 94.40           H  
ATOM   2571 HG23 VAL A 160      -4.068   7.892  10.389  1.00 94.40           H  
ATOM   2572  N   ALA A 161      -4.783   4.106   7.072  1.00 95.69           N  
ATOM   2573  H   ALA A 161      -3.779   4.114   7.180  1.00 95.69           H  
ATOM   2574  CA  ALA A 161      -5.317   3.377   5.937  1.00 95.69           C  
ATOM   2575  HA  ALA A 161      -6.402   3.330   6.031  1.00 95.69           H  
ATOM   2576  C   ALA A 161      -4.791   1.939   5.879  1.00 95.69           C  
ATOM   2577  CB  ALA A 161      -4.983   4.154   4.658  1.00 95.69           C  
ATOM   2578  HB1 ALA A 161      -5.366   5.172   4.731  1.00 95.69           H  
ATOM   2579  HB2 ALA A 161      -3.903   4.190   4.515  1.00 95.69           H  
ATOM   2580  HB3 ALA A 161      -5.446   3.665   3.802  1.00 95.69           H  
ATOM   2581  O   ALA A 161      -3.635   1.659   6.213  1.00 95.69           O  
ATOM   2582  N   ILE A 162      -5.632   1.038   5.386  1.00 97.93           N  
ATOM   2583  H   ILE A 162      -6.556   1.346   5.120  1.00 97.93           H  
ATOM   2584  CA  ILE A 162      -5.289  -0.342   5.062  1.00 97.93           C  
ATOM   2585  HA  ILE A 162      -4.209  -0.458   5.152  1.00 97.93           H  
ATOM   2586  C   ILE A 162      -5.663  -0.626   3.608  1.00 97.93           C  
ATOM   2587  CB  ILE A 162      -5.932  -1.318   6.068  1.00 97.93           C  
ATOM   2588  HB  ILE A 162      -5.608  -1.020   7.065  1.00 97.93           H  
ATOM   2589  O   ILE A 162      -6.750  -0.280   3.152  1.00 97.93           O  
ATOM   2590  CG1 ILE A 162      -5.423  -2.749   5.817  1.00 97.93           C  
ATOM   2591 HG12 ILE A 162      -4.344  -2.739   5.660  1.00 97.93           H  
ATOM   2592 HG13 ILE A 162      -5.893  -3.143   4.916  1.00 97.93           H  
ATOM   2593  CG2 ILE A 162      -7.472  -1.267   6.026  1.00 97.93           C  
ATOM   2594 HG21 ILE A 162      -7.900  -1.824   6.859  1.00 97.93           H  
ATOM   2595 HG22 ILE A 162      -7.847  -1.694   5.096  1.00 97.93           H  
ATOM   2596 HG23 ILE A 162      -7.823  -0.238   6.111  1.00 97.93           H  
ATOM   2597  CD1 ILE A 162      -5.722  -3.700   6.978  1.00 97.93           C  
ATOM   2598 HD11 ILE A 162      -5.699  -4.716   6.585  1.00 97.93           H  
ATOM   2599 HD12 ILE A 162      -6.718  -3.542   7.391  1.00 97.93           H  
ATOM   2600 HD13 ILE A 162      -4.981  -3.575   7.768  1.00 97.93           H  
ATOM   2601  N   ALA A 163      -4.752  -1.249   2.868  1.00 98.11           N  
ATOM   2602  H   ALA A 163      -3.876  -1.505   3.301  1.00 98.11           H  
ATOM   2603  CA  ALA A 163      -5.027  -1.750   1.529  1.00 98.11           C  
ATOM   2604  HA  ALA A 163      -6.037  -1.467   1.231  1.00 98.11           H  
ATOM   2605  C   ALA A 163      -4.955  -3.276   1.540  1.00 98.11           C  
ATOM   2606  CB  ALA A 163      -4.064  -1.109   0.525  1.00 98.11           C  
ATOM   2607  HB1 ALA A 163      -4.250  -1.521  -0.467  1.00 98.11           H  
ATOM   2608  HB2 ALA A 163      -4.228  -0.032   0.496  1.00 98.11           H  
ATOM   2609  HB3 ALA A 163      -3.034  -1.318   0.814  1.00 98.11           H  
ATOM   2610  O   ALA A 163      -3.870  -3.838   1.698  1.00 98.11           O  
ATOM   2611  N   PHE A 164      -6.094  -3.940   1.364  1.00 98.67           N  
ATOM   2612  H   PHE A 164      -6.942  -3.414   1.203  1.00 98.67           H  
ATOM   2613  CA  PHE A 164      -6.154  -5.387   1.208  1.00 98.67           C  
ATOM   2614  HA  PHE A 164      -5.451  -5.840   1.907  1.00 98.67           H  
ATOM   2615  C   PHE A 164      -5.720  -5.772  -0.213  1.00 98.67           C  
ATOM   2616  CB  PHE A 164      -7.552  -5.905   1.568  1.00 98.67           C  
ATOM   2617  HB2 PHE A 164      -8.286  -5.430   0.918  1.00 98.67           H  
ATOM   2618  HB3 PHE A 164      -7.584  -6.976   1.369  1.00 98.67           H  
ATOM   2619  O   PHE A 164      -6.274  -5.306  -1.208  1.00 98.67           O  
ATOM   2620  CG  PHE A 164      -7.941  -5.689   3.023  1.00 98.67           C  
ATOM   2621  CD1 PHE A 164      -7.284  -6.405   4.043  1.00 98.67           C  
ATOM   2622  HD1 PHE A 164      -6.491  -7.096   3.797  1.00 98.67           H  
ATOM   2623  CD2 PHE A 164      -8.970  -4.788   3.362  1.00 98.67           C  
ATOM   2624  HD2 PHE A 164      -9.484  -4.236   2.589  1.00 98.67           H  
ATOM   2625  CE1 PHE A 164      -7.667  -6.242   5.386  1.00 98.67           C  
ATOM   2626  HE1 PHE A 164      -7.177  -6.810   6.163  1.00 98.67           H  
ATOM   2627  CE2 PHE A 164      -9.343  -4.616   4.708  1.00 98.67           C  
ATOM   2628  HE2 PHE A 164     -10.139  -3.935   4.969  1.00 98.67           H  
ATOM   2629  CZ  PHE A 164      -8.698  -5.347   5.719  1.00 98.67           C  
ATOM   2630  HZ  PHE A 164      -9.005  -5.228   6.748  1.00 98.67           H  
ATOM   2631  N   SER A 165      -4.693  -6.610  -0.291  1.00 97.70           N  
ATOM   2632  H   SER A 165      -4.311  -6.943   0.582  1.00 97.70           H  
ATOM   2633  CA  SER A 165      -4.011  -7.075  -1.503  1.00 97.70           C  
ATOM   2634  HA  SER A 165      -4.647  -6.932  -2.377  1.00 97.70           H  
ATOM   2635  C   SER A 165      -3.699  -8.576  -1.364  1.00 97.70           C  
ATOM   2636  CB  SER A 165      -2.732  -6.238  -1.681  1.00 97.70           C  
ATOM   2637  HB2 SER A 165      -2.988  -5.181  -1.603  1.00 97.70           H  
ATOM   2638  HB3 SER A 165      -2.029  -6.481  -0.884  1.00 97.70           H  
ATOM   2639  O   SER A 165      -4.293  -9.275  -0.538  1.00 97.70           O  
ATOM   2640  OG  SER A 165      -2.116  -6.457  -2.941  1.00 97.70           O  
ATOM   2641  HG  SER A 165      -1.204  -6.719  -2.795  1.00 97.70           H  
ATOM   2642  N   GLY A 166      -2.741  -9.080  -2.139  1.00 96.46           N  
ATOM   2643  H   GLY A 166      -2.339  -8.464  -2.832  1.00 96.46           H  
ATOM   2644  CA  GLY A 166      -2.163 -10.413  -2.029  1.00 96.46           C  
ATOM   2645  HA2 GLY A 166      -1.107 -10.330  -1.771  1.00 96.46           H  
ATOM   2646  HA3 GLY A 166      -2.669 -10.989  -1.254  1.00 96.46           H  
ATOM   2647  C   GLY A 166      -2.237 -11.144  -3.354  1.00 96.46           C  
ATOM   2648  O   GLY A 166      -1.799 -10.631  -4.381  1.00 96.46           O  
ATOM   2649  N   GLY A 167      -2.793 -12.349  -3.327  1.00 97.91           N  
ATOM   2650  H   GLY A 167      -3.095 -12.706  -2.432  1.00 97.91           H  
ATOM   2651  CA  GLY A 167      -3.249 -13.029  -4.526  1.00 97.91           C  
ATOM   2652  HA2 GLY A 167      -2.460 -13.021  -5.277  1.00 97.91           H  
ATOM   2653  HA3 GLY A 167      -3.505 -14.057  -4.270  1.00 97.91           H  
ATOM   2654  C   GLY A 167      -4.466 -12.320  -5.113  1.00 97.91           C  
ATOM   2655  O   GLY A 167      -4.339 -11.406  -5.920  1.00 97.91           O  
ATOM   2656  N   GLU A 168      -5.657 -12.754  -4.723  1.00 98.43           N  
ATOM   2657  H   GLU A 168      -5.706 -13.558  -4.115  1.00 98.43           H  
ATOM   2658  CA  GLU A 168      -6.906 -12.040  -4.976  1.00 98.43           C  
ATOM   2659  HA  GLU A 168      -6.693 -11.050  -5.378  1.00 98.43           H  
ATOM   2660  C   GLU A 168      -7.659 -11.902  -3.645  1.00 98.43           C  
ATOM   2661  CB  GLU A 168      -7.719 -12.790  -6.043  1.00 98.43           C  
ATOM   2662  HB2 GLU A 168      -7.809 -13.838  -5.757  1.00 98.43           H  
ATOM   2663  HB3 GLU A 168      -7.168 -12.757  -6.983  1.00 98.43           H  
ATOM   2664  O   GLU A 168      -8.153 -12.912  -3.137  1.00 98.43           O  
ATOM   2665  CG  GLU A 168      -9.128 -12.213  -6.264  1.00 98.43           C  
ATOM   2666  HG2 GLU A 168      -9.583 -12.728  -7.111  1.00 98.43           H  
ATOM   2667  HG3 GLU A 168      -9.742 -12.419  -5.387  1.00 98.43           H  
ATOM   2668  CD  GLU A 168      -9.118 -10.704  -6.540  1.00 98.43           C  
ATOM   2669  OE1 GLU A 168      -9.856  -9.955  -5.862  1.00 98.43           O  
ATOM   2670  OE2 GLU A 168      -8.363 -10.264  -7.432  1.00 98.43           O  
ATOM   2671  N   PRO A 169      -7.763 -10.690  -3.064  1.00 98.59           N  
ATOM   2672  CA  PRO A 169      -8.407 -10.486  -1.767  1.00 98.59           C  
ATOM   2673  HA  PRO A 169      -7.793 -10.947  -0.993  1.00 98.59           H  
ATOM   2674  C   PRO A 169      -9.815 -11.073  -1.699  1.00 98.59           C  
ATOM   2675  CB  PRO A 169      -8.449  -8.972  -1.550  1.00 98.59           C  
ATOM   2676  HB2 PRO A 169      -8.362  -8.711  -0.495  1.00 98.59           H  
ATOM   2677  HB3 PRO A 169      -9.360  -8.548  -1.973  1.00 98.59           H  
ATOM   2678  O   PRO A 169     -10.168 -11.681  -0.692  1.00 98.59           O  
ATOM   2679  CG  PRO A 169      -7.254  -8.480  -2.352  1.00 98.59           C  
ATOM   2680  HG2 PRO A 169      -7.375  -7.443  -2.664  1.00 98.59           H  
ATOM   2681  HG3 PRO A 169      -6.359  -8.595  -1.741  1.00 98.59           H  
ATOM   2682  CD  PRO A 169      -7.188  -9.438  -3.538  1.00 98.59           C  
ATOM   2683  HD2 PRO A 169      -6.152  -9.561  -3.853  1.00 98.59           H  
ATOM   2684  HD3 PRO A 169      -7.789  -9.047  -4.359  1.00 98.59           H  
ATOM   2685  N   LEU A 170     -10.596 -10.969  -2.783  1.00 98.41           N  
ATOM   2686  H   LEU A 170     -10.232 -10.494  -3.597  1.00 98.41           H  
ATOM   2687  CA  LEU A 170     -11.968 -11.489  -2.850  1.00 98.41           C  
ATOM   2688  HA  LEU A 170     -12.515 -11.125  -1.981  1.00 98.41           H  
ATOM   2689  C   LEU A 170     -12.060 -13.023  -2.776  1.00 98.41           C  
ATOM   2690  CB  LEU A 170     -12.648 -10.962  -4.128  1.00 98.41           C  
ATOM   2691  HB2 LEU A 170     -13.604 -11.470  -4.258  1.00 98.41           H  
ATOM   2692  HB3 LEU A 170     -12.021 -11.220  -4.982  1.00 98.41           H  
ATOM   2693  O   LEU A 170     -13.162 -13.559  -2.666  1.00 98.41           O  
ATOM   2694  CG  LEU A 170     -12.910  -9.446  -4.128  1.00 98.41           C  
ATOM   2695  HG  LEU A 170     -11.995  -8.908  -3.882  1.00 98.41           H  
ATOM   2696  CD1 LEU A 170     -13.373  -9.008  -5.514  1.00 98.41           C  
ATOM   2697 HD11 LEU A 170     -14.302  -9.509  -5.788  1.00 98.41           H  
ATOM   2698 HD12 LEU A 170     -13.520  -7.928  -5.502  1.00 98.41           H  
ATOM   2699 HD13 LEU A 170     -12.593  -9.235  -6.241  1.00 98.41           H  
ATOM   2700  CD2 LEU A 170     -14.008  -9.052  -3.135  1.00 98.41           C  
ATOM   2701 HD21 LEU A 170     -13.697  -9.290  -2.118  1.00 98.41           H  
ATOM   2702 HD22 LEU A 170     -14.933  -9.583  -3.361  1.00 98.41           H  
ATOM   2703 HD23 LEU A 170     -14.185  -7.978  -3.192  1.00 98.41           H  
ATOM   2704  N   MET A 171     -10.935 -13.744  -2.818  1.00 98.18           N  
ATOM   2705  H   MET A 171     -10.056 -13.258  -2.924  1.00 98.18           H  
ATOM   2706  CA  MET A 171     -10.893 -15.183  -2.539  1.00 98.18           C  
ATOM   2707  HA  MET A 171     -11.813 -15.636  -2.909  1.00 98.18           H  
ATOM   2708  C   MET A 171     -10.833 -15.508  -1.040  1.00 98.18           C  
ATOM   2709  CB  MET A 171      -9.718 -15.843  -3.272  1.00 98.18           C  
ATOM   2710  HB2 MET A 171      -9.679 -16.891  -2.973  1.00 98.18           H  
ATOM   2711  HB3 MET A 171      -8.775 -15.378  -2.983  1.00 98.18           H  
ATOM   2712  O   MET A 171     -11.089 -16.656  -0.664  1.00 98.18           O  
ATOM   2713  CG  MET A 171      -9.893 -15.775  -4.791  1.00 98.18           C  
ATOM   2714  HG2 MET A 171     -10.912 -16.067  -5.041  1.00 98.18           H  
ATOM   2715  HG3 MET A 171      -9.758 -14.741  -5.108  1.00 98.18           H  
ATOM   2716  SD  MET A 171      -8.758 -16.830  -5.734  1.00 98.18           S  
ATOM   2717  CE  MET A 171      -9.458 -18.458  -5.363  1.00 98.18           C  
ATOM   2718  HE1 MET A 171      -8.919 -19.219  -5.928  1.00 98.18           H  
ATOM   2719  HE2 MET A 171     -10.512 -18.476  -5.644  1.00 98.18           H  
ATOM   2720  HE3 MET A 171      -9.362 -18.670  -4.299  1.00 98.18           H  
ATOM   2721  N   ARG A 172     -10.517 -14.535  -0.176  1.00 97.91           N  
ATOM   2722  H   ARG A 172     -10.373 -13.601  -0.531  1.00 97.91           H  
ATOM   2723  CA  ARG A 172     -10.526 -14.714   1.278  1.00 97.91           C  
ATOM   2724  HA  ARG A 172     -10.123 -15.702   1.500  1.00 97.91           H  
ATOM   2725  C   ARG A 172     -11.964 -14.662   1.808  1.00 97.91           C  
ATOM   2726  CB  ARG A 172      -9.592 -13.680   1.927  1.00 97.91           C  
ATOM   2727  HB2 ARG A 172      -8.582 -13.824   1.544  1.00 97.91           H  
ATOM   2728  HB3 ARG A 172      -9.919 -12.668   1.686  1.00 97.91           H  
ATOM   2729  O   ARG A 172     -12.684 -13.694   1.584  1.00 97.91           O  
ATOM   2730  CG  ARG A 172      -9.585 -13.851   3.443  1.00 97.91           C  
ATOM   2731  HG2 ARG A 172      -9.483 -14.908   3.690  1.00 97.91           H  
ATOM   2732  HG3 ARG A 172     -10.538 -13.479   3.819  1.00 97.91           H  
ATOM   2733  CD  ARG A 172      -8.463 -13.082   4.134  1.00 97.91           C  
ATOM   2734  HD2 ARG A 172      -8.610 -12.018   3.953  1.00 97.91           H  
ATOM   2735  HD3 ARG A 172      -7.507 -13.401   3.717  1.00 97.91           H  
ATOM   2736  NE  ARG A 172      -8.507 -13.345   5.578  1.00 97.91           N  
ATOM   2737  HE  ARG A 172      -9.426 -13.542   5.947  1.00 97.91           H  
ATOM   2738  NH1 ARG A 172      -6.262 -13.584   6.124  1.00 97.91           N  
ATOM   2739 HH11 ARG A 172      -5.962 -13.427   5.173  1.00 97.91           H  
ATOM   2740 HH12 ARG A 172      -5.620 -13.984   6.792  1.00 97.91           H  
ATOM   2741  NH2 ARG A 172      -7.835 -13.956   7.635  1.00 97.91           N  
ATOM   2742 HH21 ARG A 172      -7.132 -14.353   8.242  1.00 97.91           H  
ATOM   2743 HH22 ARG A 172      -8.811 -14.014   7.888  1.00 97.91           H  
ATOM   2744  CZ  ARG A 172      -7.529 -13.606   6.424  1.00 97.91           C  
ATOM   2745  N   LYS A 173     -12.385 -15.715   2.517  1.00 97.14           N  
ATOM   2746  H   LYS A 173     -11.705 -16.435   2.717  1.00 97.14           H  
ATOM   2747  CA  LYS A 173     -13.790 -15.928   2.927  1.00 97.14           C  
ATOM   2748  HA  LYS A 173     -14.432 -15.841   2.051  1.00 97.14           H  
ATOM   2749  C   LYS A 173     -14.309 -14.882   3.918  1.00 97.14           C  
ATOM   2750  CB  LYS A 173     -13.954 -17.324   3.544  1.00 97.14           C  
ATOM   2751  HB2 LYS A 173     -13.259 -17.429   4.377  1.00 97.14           H  
ATOM   2752  HB3 LYS A 173     -14.967 -17.406   3.940  1.00 97.14           H  
ATOM   2753  O   LYS A 173     -15.464 -14.487   3.824  1.00 97.14           O  
ATOM   2754  CG  LYS A 173     -13.733 -18.464   2.540  1.00 97.14           C  
ATOM   2755  HG2 LYS A 173     -14.446 -18.372   1.721  1.00 97.14           H  
ATOM   2756  HG3 LYS A 173     -12.720 -18.414   2.140  1.00 97.14           H  
ATOM   2757  CD  LYS A 173     -13.932 -19.807   3.251  1.00 97.14           C  
ATOM   2758  HD2 LYS A 173     -14.946 -19.855   3.647  1.00 97.14           H  
ATOM   2759  HD3 LYS A 173     -13.228 -19.870   4.081  1.00 97.14           H  
ATOM   2760  CE  LYS A 173     -13.696 -20.974   2.291  1.00 97.14           C  
ATOM   2761  HE2 LYS A 173     -14.430 -20.919   1.487  1.00 97.14           H  
ATOM   2762  HE3 LYS A 173     -12.705 -20.863   1.852  1.00 97.14           H  
ATOM   2763  NZ  LYS A 173     -13.798 -22.270   3.007  1.00 97.14           N  
ATOM   2764  HZ1 LYS A 173     -14.710 -22.367   3.430  1.00 97.14           H  
ATOM   2765  HZ2 LYS A 173     -13.640 -23.045   2.379  1.00 97.14           H  
ATOM   2766  HZ3 LYS A 173     -13.111 -22.309   3.746  1.00 97.14           H  
ATOM   2767  N   ASP A 174     -13.458 -14.457   4.842  1.00 98.09           N  
ATOM   2768  H   ASP A 174     -12.518 -14.826   4.847  1.00 98.09           H  
ATOM   2769  CA  ASP A 174     -13.722 -13.507   5.928  1.00 98.09           C  
ATOM   2770  HA  ASP A 174     -14.794 -13.487   6.125  1.00 98.09           H  
ATOM   2771  C   ASP A 174     -13.323 -12.064   5.567  1.00 98.09           C  
ATOM   2772  CB  ASP A 174     -13.032 -14.005   7.223  1.00 98.09           C  
ATOM   2773  HB2 ASP A 174     -13.255 -13.315   8.037  1.00 98.09           H  
ATOM   2774  HB3 ASP A 174     -13.459 -14.972   7.489  1.00 98.09           H  
ATOM   2775  O   ASP A 174     -13.307 -11.199   6.435  1.00 98.09           O  
ATOM   2776  CG  ASP A 174     -11.506 -14.172   7.108  1.00 98.09           C  
ATOM   2777  OD1 ASP A 174     -11.015 -14.444   5.991  1.00 98.09           O  
ATOM   2778  OD2 ASP A 174     -10.764 -14.112   8.115  1.00 98.09           O  
ATOM   2779  N   LEU A 175     -13.015 -11.760   4.294  1.00 98.70           N  
ATOM   2780  H   LEU A 175     -13.051 -12.494   3.601  1.00 98.70           H  
ATOM   2781  CA  LEU A 175     -12.540 -10.429   3.888  1.00 98.70           C  
ATOM   2782  HA  LEU A 175     -11.562 -10.264   4.343  1.00 98.70           H  
ATOM   2783  C   LEU A 175     -13.460  -9.295   4.365  1.00 98.70           C  
ATOM   2784  CB  LEU A 175     -12.410 -10.376   2.355  1.00 98.70           C  
ATOM   2785  HB2 LEU A 175     -13.383 -10.604   1.921  1.00 98.70           H  
ATOM   2786  HB3 LEU A 175     -11.708 -11.141   2.024  1.00 98.70           H  
ATOM   2787  O   LEU A 175     -12.974  -8.277   4.843  1.00 98.70           O  
ATOM   2788  CG  LEU A 175     -11.946  -9.001   1.824  1.00 98.70           C  
ATOM   2789  HG  LEU A 175     -12.560  -8.203   2.242  1.00 98.70           H  
ATOM   2790  CD1 LEU A 175     -10.484  -8.718   2.166  1.00 98.70           C  
ATOM   2791 HD11 LEU A 175     -10.356  -8.679   3.247  1.00 98.70           H  
ATOM   2792 HD12 LEU A 175     -10.193  -7.751   1.757  1.00 98.70           H  
ATOM   2793 HD13 LEU A 175      -9.856  -9.503   1.744  1.00 98.70           H  
ATOM   2794  CD2 LEU A 175     -12.131  -8.945   0.314  1.00 98.70           C  
ATOM   2795 HD21 LEU A 175     -11.663  -9.813  -0.150  1.00 98.70           H  
ATOM   2796 HD22 LEU A 175     -13.199  -8.948   0.094  1.00 98.70           H  
ATOM   2797 HD23 LEU A 175     -11.689  -8.031  -0.083  1.00 98.70           H  
ATOM   2798  N   PHE A 176     -14.775  -9.460   4.225  1.00 98.67           N  
ATOM   2799  H   PHE A 176     -15.116 -10.334   3.853  1.00 98.67           H  
ATOM   2800  CA  PHE A 176     -15.738  -8.417   4.581  1.00 98.67           C  
ATOM   2801  HA  PHE A 176     -15.419  -7.475   4.137  1.00 98.67           H  
ATOM   2802  C   PHE A 176     -15.809  -8.163   6.093  1.00 98.67           C  
ATOM   2803  CB  PHE A 176     -17.103  -8.769   3.986  1.00 98.67           C  
ATOM   2804  HB2 PHE A 176     -17.419  -9.744   4.356  1.00 98.67           H  
ATOM   2805  HB3 PHE A 176     -17.824  -8.036   4.347  1.00 98.67           H  
ATOM   2806  O   PHE A 176     -15.940  -7.016   6.499  1.00 98.67           O  
ATOM   2807  CG  PHE A 176     -17.132  -8.751   2.468  1.00 98.67           C  
ATOM   2808  CD1 PHE A 176     -17.103  -7.524   1.782  1.00 98.67           C  
ATOM   2809  HD1 PHE A 176     -17.076  -6.599   2.340  1.00 98.67           H  
ATOM   2810  CD2 PHE A 176     -17.177  -9.955   1.738  1.00 98.67           C  
ATOM   2811  HD2 PHE A 176     -17.181 -10.899   2.263  1.00 98.67           H  
ATOM   2812  CE1 PHE A 176     -17.131  -7.498   0.377  1.00 98.67           C  
ATOM   2813  HE1 PHE A 176     -17.140  -6.549  -0.138  1.00 98.67           H  
ATOM   2814  CE2 PHE A 176     -17.191  -9.930   0.331  1.00 98.67           C  
ATOM   2815  HE2 PHE A 176     -17.192 -10.855  -0.226  1.00 98.67           H  
ATOM   2816  CZ  PHE A 176     -17.169  -8.700  -0.351  1.00 98.67           C  
ATOM   2817  HZ  PHE A 176     -17.175  -8.673  -1.431  1.00 98.67           H  
ATOM   2818  N   GLU A 177     -15.603  -9.192   6.918  1.00 98.67           N  
ATOM   2819  H   GLU A 177     -15.385 -10.100   6.532  1.00 98.67           H  
ATOM   2820  CA  GLU A 177     -15.485  -9.046   8.376  1.00 98.67           C  
ATOM   2821  HA  GLU A 177     -16.351  -8.506   8.758  1.00 98.67           H  
ATOM   2822  C   GLU A 177     -14.228  -8.241   8.750  1.00 98.67           C  
ATOM   2823  CB  GLU A 177     -15.462 -10.457   8.985  1.00 98.67           C  
ATOM   2824  HB2 GLU A 177     -16.323 -11.002   8.599  1.00 98.67           H  
ATOM   2825  HB3 GLU A 177     -14.556 -10.972   8.666  1.00 98.67           H  
ATOM   2826  O   GLU A 177     -14.268  -7.361   9.609  1.00 98.67           O  
ATOM   2827  CG  GLU A 177     -15.519 -10.474  10.518  1.00 98.67           C  
ATOM   2828  HG2 GLU A 177     -14.657  -9.931  10.907  1.00 98.67           H  
ATOM   2829  HG3 GLU A 177     -16.422  -9.955  10.840  1.00 98.67           H  
ATOM   2830  CD  GLU A 177     -15.521 -11.901  11.095  1.00 98.67           C  
ATOM   2831  OE1 GLU A 177     -15.292 -12.026  12.318  1.00 98.67           O  
ATOM   2832  OE2 GLU A 177     -15.762 -12.865  10.328  1.00 98.67           O  
ATOM   2833  N   LEU A 178     -13.118  -8.472   8.040  1.00 98.88           N  
ATOM   2834  H   LEU A 178     -13.140  -9.220   7.361  1.00 98.88           H  
ATOM   2835  CA  LEU A 178     -11.892  -7.685   8.200  1.00 98.88           C  
ATOM   2836  HA  LEU A 178     -11.635  -7.653   9.259  1.00 98.88           H  
ATOM   2837  C   LEU A 178     -12.077  -6.227   7.754  1.00 98.88           C  
ATOM   2838  CB  LEU A 178     -10.743  -8.350   7.419  1.00 98.88           C  
ATOM   2839  HB2 LEU A 178      -9.851  -7.735   7.534  1.00 98.88           H  
ATOM   2840  HB3 LEU A 178     -10.987  -8.348   6.357  1.00 98.88           H  
ATOM   2841  O   LEU A 178     -11.570  -5.310   8.401  1.00 98.88           O  
ATOM   2842  CG  LEU A 178     -10.405  -9.792   7.833  1.00 98.88           C  
ATOM   2843  HG  LEU A 178     -11.225 -10.454   7.556  1.00 98.88           H  
ATOM   2844  CD1 LEU A 178      -9.157 -10.242   7.074  1.00 98.88           C  
ATOM   2845 HD11 LEU A 178      -8.315  -9.592   7.313  1.00 98.88           H  
ATOM   2846 HD12 LEU A 178      -8.919 -11.264   7.367  1.00 98.88           H  
ATOM   2847 HD13 LEU A 178      -9.358 -10.214   6.003  1.00 98.88           H  
ATOM   2848  CD2 LEU A 178     -10.152  -9.955   9.331  1.00 98.88           C  
ATOM   2849 HD21 LEU A 178      -9.897 -10.992   9.548  1.00 98.88           H  
ATOM   2850 HD22 LEU A 178     -11.066  -9.732   9.882  1.00 98.88           H  
ATOM   2851 HD23 LEU A 178      -9.351  -9.294   9.662  1.00 98.88           H  
ATOM   2852  N   ILE A 179     -12.808  -5.995   6.660  1.00 98.84           N  
ATOM   2853  H   ILE A 179     -13.190  -6.791   6.169  1.00 98.84           H  
ATOM   2854  CA  ILE A 179     -13.152  -4.642   6.206  1.00 98.84           C  
ATOM   2855  HA  ILE A 179     -12.232  -4.071   6.087  1.00 98.84           H  
ATOM   2856  C   ILE A 179     -13.969  -3.930   7.283  1.00 98.84           C  
ATOM   2857  CB  ILE A 179     -13.879  -4.675   4.843  1.00 98.84           C  
ATOM   2858  HB  ILE A 179     -14.693  -5.397   4.900  1.00 98.84           H  
ATOM   2859  O   ILE A 179     -13.579  -2.837   7.693  1.00 98.84           O  
ATOM   2860  CG1 ILE A 179     -12.898  -5.121   3.734  1.00 98.84           C  
ATOM   2861 HG12 ILE A 179     -12.182  -4.325   3.532  1.00 98.84           H  
ATOM   2862 HG13 ILE A 179     -12.324  -5.984   4.072  1.00 98.84           H  
ATOM   2863  CG2 ILE A 179     -14.493  -3.301   4.509  1.00 98.84           C  
ATOM   2864 HG21 ILE A 179     -13.748  -2.509   4.589  1.00 98.84           H  
ATOM   2865 HG22 ILE A 179     -14.925  -3.297   3.508  1.00 98.84           H  
ATOM   2866 HG23 ILE A 179     -15.306  -3.078   5.200  1.00 98.84           H  
ATOM   2867  CD1 ILE A 179     -13.581  -5.511   2.419  1.00 98.84           C  
ATOM   2868 HD11 ILE A 179     -14.060  -4.646   1.959  1.00 98.84           H  
ATOM   2869 HD12 ILE A 179     -12.829  -5.903   1.735  1.00 98.84           H  
ATOM   2870 HD13 ILE A 179     -14.328  -6.285   2.599  1.00 98.84           H  
ATOM   2871  N   ASP A 180     -15.032  -4.560   7.787  1.00 98.77           N  
ATOM   2872  H   ASP A 180     -15.307  -5.452   7.401  1.00 98.77           H  
ATOM   2873  CA  ASP A 180     -15.889  -3.984   8.826  1.00 98.77           C  
ATOM   2874  HA  ASP A 180     -16.319  -3.053   8.454  1.00 98.77           H  
ATOM   2875  C   ASP A 180     -15.083  -3.626  10.074  1.00 98.77           C  
ATOM   2876  CB  ASP A 180     -17.039  -4.946   9.166  1.00 98.77           C  
ATOM   2877  HB2 ASP A 180     -16.638  -5.940   9.367  1.00 98.77           H  
ATOM   2878  HB3 ASP A 180     -17.534  -4.592  10.070  1.00 98.77           H  
ATOM   2879  O   ASP A 180     -15.162  -2.492  10.549  1.00 98.77           O  
ATOM   2880  CG  ASP A 180     -18.091  -5.026   8.056  1.00 98.77           C  
ATOM   2881  OD1 ASP A 180     -18.193  -4.066   7.255  1.00 98.77           O  
ATOM   2882  OD2 ASP A 180     -18.815  -6.043   7.986  1.00 98.77           O  
ATOM   2883  N   ARG A 181     -14.189  -4.518  10.523  1.00 98.66           N  
ATOM   2884  H   ARG A 181     -14.187  -5.438  10.107  1.00 98.66           H  
ATOM   2885  CA  ARG A 181     -13.315  -4.238  11.668  1.00 98.66           C  
ATOM   2886  HA  ARG A 181     -13.976  -3.997  12.501  1.00 98.66           H  
ATOM   2887  C   ARG A 181     -12.425  -3.014  11.448  1.00 98.66           C  
ATOM   2888  CB  ARG A 181     -12.476  -5.487  11.986  1.00 98.66           C  
ATOM   2889  HB2 ARG A 181     -13.142  -6.347  12.066  1.00 98.66           H  
ATOM   2890  HB3 ARG A 181     -11.787  -5.675  11.163  1.00 98.66           H  
ATOM   2891  O   ARG A 181     -12.248  -2.207  12.358  1.00 98.66           O  
ATOM   2892  CG  ARG A 181     -11.671  -5.360  13.291  1.00 98.66           C  
ATOM   2893  HG2 ARG A 181     -11.032  -4.477  13.261  1.00 98.66           H  
ATOM   2894  HG3 ARG A 181     -11.029  -6.234  13.402  1.00 98.66           H  
ATOM   2895  CD  ARG A 181     -12.612  -5.273  14.496  1.00 98.66           C  
ATOM   2896  HD2 ARG A 181     -13.219  -6.177  14.536  1.00 98.66           H  
ATOM   2897  HD3 ARG A 181     -13.285  -4.425  14.370  1.00 98.66           H  
ATOM   2898  NE  ARG A 181     -11.865  -5.141  15.753  1.00 98.66           N  
ATOM   2899  HE  ARG A 181     -10.975  -5.613  15.822  1.00 98.66           H  
ATOM   2900  NH1 ARG A 181     -12.912  -3.284  16.606  1.00 98.66           N  
ATOM   2901 HH11 ARG A 181     -13.044  -2.635  17.370  1.00 98.66           H  
ATOM   2902 HH12 ARG A 181     -13.501  -3.246  15.787  1.00 98.66           H  
ATOM   2903  NH2 ARG A 181     -11.325  -4.309  17.781  1.00 98.66           N  
ATOM   2904 HH21 ARG A 181     -11.122  -3.448  18.269  1.00 98.66           H  
ATOM   2905 HH22 ARG A 181     -10.608  -5.020  17.798  1.00 98.66           H  
ATOM   2906  CZ  ARG A 181     -12.046  -4.253  16.704  1.00 98.66           C  
ATOM   2907  N   ALA A 182     -11.865  -2.841  10.251  1.00 98.47           N  
ATOM   2908  H   ALA A 182     -12.056  -3.525   9.533  1.00 98.47           H  
ATOM   2909  CA  ALA A 182     -11.072  -1.655   9.927  1.00 98.47           C  
ATOM   2910  HA  ALA A 182     -10.332  -1.505  10.714  1.00 98.47           H  
ATOM   2911  C   ALA A 182     -11.939  -0.380   9.870  1.00 98.47           C  
ATOM   2912  CB  ALA A 182     -10.326  -1.912   8.613  1.00 98.47           C  
ATOM   2913  HB1 ALA A 182      -9.697  -2.796   8.715  1.00 98.47           H  
ATOM   2914  HB2 ALA A 182     -11.038  -2.076   7.805  1.00 98.47           H  
ATOM   2915  HB3 ALA A 182      -9.698  -1.053   8.375  1.00 98.47           H  
ATOM   2916  O   ALA A 182     -11.501   0.693  10.305  1.00 98.47           O  
ATOM   2917  N   LYS A 183     -13.179  -0.482   9.371  1.00 97.65           N  
ATOM   2918  H   LYS A 183     -13.490  -1.388   9.051  1.00 97.65           H  
ATOM   2919  CA  LYS A 183     -14.132   0.637   9.326  1.00 97.65           C  
ATOM   2920  HA  LYS A 183     -13.606   1.520   8.963  1.00 97.65           H  
ATOM   2921  C   LYS A 183     -14.652   1.028  10.710  1.00 97.65           C  
ATOM   2922  CB  LYS A 183     -15.305   0.338   8.375  1.00 97.65           C  
ATOM   2923  HB2 LYS A 183     -16.019   1.158   8.445  1.00 97.65           H  
ATOM   2924  HB3 LYS A 183     -15.815  -0.564   8.714  1.00 97.65           H  
ATOM   2925  O   LYS A 183     -14.828   2.226  10.923  1.00 97.65           O  
ATOM   2926  CG  LYS A 183     -14.937   0.157   6.891  1.00 97.65           C  
ATOM   2927  HG2 LYS A 183     -15.859   0.018   6.327  1.00 97.65           H  
ATOM   2928  HG3 LYS A 183     -14.358  -0.760   6.779  1.00 97.65           H  
ATOM   2929  CD  LYS A 183     -14.126   1.281   6.231  1.00 97.65           C  
ATOM   2930  HD2 LYS A 183     -13.840   0.929   5.240  1.00 97.65           H  
ATOM   2931  HD3 LYS A 183     -13.213   1.456   6.799  1.00 97.65           H  
ATOM   2932  CE  LYS A 183     -14.895   2.593   6.054  1.00 97.65           C  
ATOM   2933  HE2 LYS A 183     -15.800   2.378   5.485  1.00 97.65           H  
ATOM   2934  HE3 LYS A 183     -15.169   2.983   7.034  1.00 97.65           H  
ATOM   2935  NZ  LYS A 183     -14.071   3.576   5.304  1.00 97.65           N  
ATOM   2936  HZ1 LYS A 183     -14.548   4.434   5.066  1.00 97.65           H  
ATOM   2937  HZ2 LYS A 183     -13.196   3.775   5.768  1.00 97.65           H  
ATOM   2938  HZ3 LYS A 183     -13.796   3.224   4.399  1.00 97.65           H  
ATOM   2939  N   ASP A 184     -14.795   0.099  11.657  1.00 97.28           N  
ATOM   2940  H   ASP A 184     -14.781  -0.872  11.377  1.00 97.28           H  
ATOM   2941  CA  ASP A 184     -15.123   0.406  13.062  1.00 97.28           C  
ATOM   2942  HA  ASP A 184     -16.102   0.883  13.116  1.00 97.28           H  
ATOM   2943  C   ASP A 184     -14.099   1.357  13.689  1.00 97.28           C  
ATOM   2944  CB  ASP A 184     -15.147  -0.875  13.909  1.00 97.28           C  
ATOM   2945  HB2 ASP A 184     -15.173  -0.590  14.961  1.00 97.28           H  
ATOM   2946  HB3 ASP A 184     -14.226  -1.435  13.750  1.00 97.28           H  
ATOM   2947  O   ASP A 184     -14.431   2.236  14.485  1.00 97.28           O  
ATOM   2948  CG  ASP A 184     -16.348  -1.783  13.661  1.00 97.28           C  
ATOM   2949  OD1 ASP A 184     -17.373  -1.278  13.149  1.00 97.28           O  
ATOM   2950  OD2 ASP A 184     -16.225  -2.955  14.082  1.00 97.28           O  
ATOM   2951  N   TYR A 185     -12.838   1.233  13.274  1.00 95.10           N  
ATOM   2952  H   TYR A 185     -12.622   0.459  12.662  1.00 95.10           H  
ATOM   2953  CA  TYR A 185     -11.774   2.140  13.674  1.00 95.10           C  
ATOM   2954  HA  TYR A 185     -11.975   2.467  14.694  1.00 95.10           H  
ATOM   2955  C   TYR A 185     -11.702   3.418  12.841  1.00 95.10           C  
ATOM   2956  CB  TYR A 185     -10.443   1.387  13.679  1.00 95.10           C  
ATOM   2957  HB2 TYR A 185      -9.620   2.100  13.699  1.00 95.10           H  
ATOM   2958  HB3 TYR A 185     -10.345   0.802  12.765  1.00 95.10           H  
ATOM   2959  O   TYR A 185     -10.797   4.213  13.072  1.00 95.10           O  
ATOM   2960  CG  TYR A 185     -10.294   0.494  14.887  1.00 95.10           C  
ATOM   2961  CD1 TYR A 185     -10.113   1.073  16.158  1.00 95.10           C  
ATOM   2962  HD1 TYR A 185     -10.102   2.147  16.270  1.00 95.10           H  
ATOM   2963  CD2 TYR A 185     -10.293  -0.903  14.741  1.00 95.10           C  
ATOM   2964  HD2 TYR A 185     -10.408  -1.352  13.765  1.00 95.10           H  
ATOM   2965  CE1 TYR A 185      -9.951   0.255  17.288  1.00 95.10           C  
ATOM   2966  HE1 TYR A 185      -9.805   0.703  18.260  1.00 95.10           H  
ATOM   2967  CE2 TYR A 185     -10.118  -1.722  15.868  1.00 95.10           C  
ATOM   2968  HE2 TYR A 185     -10.075  -2.794  15.745  1.00 95.10           H  
ATOM   2969  OH  TYR A 185      -9.832  -1.913  18.259  1.00 95.10           O  
ATOM   2970  HH  TYR A 185      -9.638  -1.353  19.014  1.00 95.10           H  
ATOM   2971  CZ  TYR A 185      -9.965  -1.146  17.146  1.00 95.10           C  
ATOM   2972  N   ASN A 186     -12.599   3.666  11.885  1.00 93.91           N  
ATOM   2973  H   ASN A 186     -13.374   3.026  11.790  1.00 93.91           H  
ATOM   2974  CA  ASN A 186     -12.504   4.762  10.914  1.00 93.91           C  
ATOM   2975  HA  ASN A 186     -13.294   4.601  10.181  1.00 93.91           H  
ATOM   2976  C   ASN A 186     -11.183   4.745  10.123  1.00 93.91           C  
ATOM   2977  CB  ASN A 186     -12.779   6.123  11.584  1.00 93.91           C  
ATOM   2978  HB2 ASN A 186     -12.013   6.344  12.327  1.00 93.91           H  
ATOM   2979  HB3 ASN A 186     -12.746   6.904  10.825  1.00 93.91           H  
ATOM   2980  O   ASN A 186     -10.556   5.788   9.918  1.00 93.91           O  
ATOM   2981  CG  ASN A 186     -14.144   6.190  12.226  1.00 93.91           C  
ATOM   2982  ND2 ASN A 186     -14.216   6.304  13.531  1.00 93.91           N  
ATOM   2983 HD21 ASN A 186     -13.391   6.194  14.103  1.00 93.91           H  
ATOM   2984 HD22 ASN A 186     -15.145   6.225  13.919  1.00 93.91           H  
ATOM   2985  OD1 ASN A 186     -15.158   6.164  11.555  1.00 93.91           O  
ATOM   2986  N   MET A 187     -10.697   3.561   9.741  1.00 95.82           N  
ATOM   2987  H   MET A 187     -11.208   2.719   9.960  1.00 95.82           H  
ATOM   2988  CA  MET A 187      -9.610   3.467   8.768  1.00 95.82           C  
ATOM   2989  HA  MET A 187      -8.893   4.265   8.962  1.00 95.82           H  
ATOM   2990  C   MET A 187     -10.153   3.672   7.352  1.00 95.82           C  
ATOM   2991  CB  MET A 187      -8.854   2.137   8.885  1.00 95.82           C  
ATOM   2992  HB2 MET A 187      -8.079   2.109   8.119  1.00 95.82           H  
ATOM   2993  HB3 MET A 187      -9.540   1.310   8.701  1.00 95.82           H  
ATOM   2994  O   MET A 187     -11.290   3.301   7.037  1.00 95.82           O  
ATOM   2995  CG  MET A 187      -8.199   1.967  10.260  1.00 95.82           C  
ATOM   2996  HG2 MET A 187      -7.539   2.813  10.451  1.00 95.82           H  
ATOM   2997  HG3 MET A 187      -8.983   1.967  11.017  1.00 95.82           H  
ATOM   2998  SD  MET A 187      -7.248   0.436  10.463  1.00 95.82           S  
ATOM   2999  CE  MET A 187      -5.815   0.795   9.421  1.00 95.82           C  
ATOM   3000  HE1 MET A 187      -5.351   1.721   9.761  1.00 95.82           H  
ATOM   3001  HE2 MET A 187      -6.130   0.904   8.383  1.00 95.82           H  
ATOM   3002  HE3 MET A 187      -5.098  -0.023   9.497  1.00 95.82           H  
ATOM   3003  N   GLN A 188      -9.320   4.240   6.484  1.00 96.00           N  
ATOM   3004  H   GLN A 188      -8.412   4.540   6.808  1.00 96.00           H  
ATOM   3005  CA  GLN A 188      -9.562   4.177   5.048  1.00 96.00           C  
ATOM   3006  HA  GLN A 188     -10.616   4.376   4.858  1.00 96.00           H  
ATOM   3007  C   GLN A 188      -9.231   2.764   4.559  1.00 96.00           C  
ATOM   3008  CB  GLN A 188      -8.740   5.253   4.336  1.00 96.00           C  
ATOM   3009  HB2 GLN A 188      -8.928   6.212   4.818  1.00 96.00           H  
ATOM   3010  HB3 GLN A 188      -7.679   5.016   4.422  1.00 96.00           H  
ATOM   3011  O   GLN A 188      -8.159   2.239   4.866  1.00 96.00           O  
ATOM   3012  CG  GLN A 188      -9.126   5.382   2.859  1.00 96.00           C  
ATOM   3013  HG2 GLN A 188      -8.948   4.439   2.342  1.00 96.00           H  
ATOM   3014  HG3 GLN A 188     -10.188   5.617   2.795  1.00 96.00           H  
ATOM   3015  CD  GLN A 188      -8.346   6.477   2.140  1.00 96.00           C  
ATOM   3016  NE2 GLN A 188      -8.810   6.904   0.987  1.00 96.00           N  
ATOM   3017 HE21 GLN A 188      -8.306   7.658   0.542  1.00 96.00           H  
ATOM   3018 HE22 GLN A 188      -9.673   6.532   0.617  1.00 96.00           H  
ATOM   3019  OE1 GLN A 188      -7.310   6.957   2.580  1.00 96.00           O  
ATOM   3020  N   VAL A 189     -10.142   2.150   3.815  1.00 98.15           N  
ATOM   3021  H   VAL A 189     -10.983   2.654   3.572  1.00 98.15           H  
ATOM   3022  CA  VAL A 189     -10.009   0.786   3.311  1.00 98.15           C  
ATOM   3023  HA  VAL A 189      -9.078   0.356   3.679  1.00 98.15           H  
ATOM   3024  C   VAL A 189      -9.946   0.808   1.794  1.00 98.15           C  
ATOM   3025  CB  VAL A 189     -11.143  -0.122   3.810  1.00 98.15           C  
ATOM   3026  HB  VAL A 189     -12.106   0.295   3.516  1.00 98.15           H  
ATOM   3027  O   VAL A 189     -10.848   1.311   1.123  1.00 98.15           O  
ATOM   3028  CG1 VAL A 189     -11.004  -1.527   3.213  1.00 98.15           C  
ATOM   3029 HG11 VAL A 189     -11.198  -1.509   2.140  1.00 98.15           H  
ATOM   3030 HG12 VAL A 189     -11.739  -2.185   3.676  1.00 98.15           H  
ATOM   3031 HG13 VAL A 189     -10.004  -1.918   3.400  1.00 98.15           H  
ATOM   3032  CG2 VAL A 189     -11.104  -0.263   5.337  1.00 98.15           C  
ATOM   3033 HG21 VAL A 189     -11.943  -0.872   5.673  1.00 98.15           H  
ATOM   3034 HG22 VAL A 189     -10.176  -0.741   5.649  1.00 98.15           H  
ATOM   3035 HG23 VAL A 189     -11.176   0.716   5.812  1.00 98.15           H  
ATOM   3036  N   SER A 190      -8.893   0.195   1.270  1.00 98.21           N  
ATOM   3037  H   SER A 190      -8.190  -0.159   1.902  1.00 98.21           H  
ATOM   3038  CA  SER A 190      -8.679   0.020  -0.161  1.00 98.21           C  
ATOM   3039  HA  SER A 190      -9.535   0.446  -0.684  1.00 98.21           H  
ATOM   3040  C   SER A 190      -8.563  -1.458  -0.523  1.00 98.21           C  
ATOM   3041  CB  SER A 190      -7.426   0.767  -0.615  1.00 98.21           C  
ATOM   3042  HB2 SER A 190      -6.550   0.278  -0.189  1.00 98.21           H  
ATOM   3043  HB3 SER A 190      -7.361   0.721  -1.702  1.00 98.21           H  
ATOM   3044  O   SER A 190      -8.074  -2.252   0.281  1.00 98.21           O  
ATOM   3045  OG  SER A 190      -7.447   2.117  -0.187  1.00 98.21           O  
ATOM   3046  HG  SER A 190      -6.575   2.504  -0.293  1.00 98.21           H  
ATOM   3047  N   ILE A 191      -8.937  -1.830  -1.747  1.00 98.56           N  
ATOM   3048  H   ILE A 191      -9.375  -1.140  -2.340  1.00 98.56           H  
ATOM   3049  CA  ILE A 191      -8.735  -3.187  -2.279  1.00 98.56           C  
ATOM   3050  HA  ILE A 191      -8.129  -3.756  -1.573  1.00 98.56           H  
ATOM   3051  C   ILE A 191      -7.960  -3.137  -3.591  1.00 98.56           C  
ATOM   3052  CB  ILE A 191     -10.070  -3.946  -2.427  1.00 98.56           C  
ATOM   3053  HB  ILE A 191     -10.722  -3.383  -3.094  1.00 98.56           H  
ATOM   3054  O   ILE A 191      -8.332  -2.408  -4.507  1.00 98.56           O  
ATOM   3055  CG1 ILE A 191     -10.748  -4.044  -1.042  1.00 98.56           C  
ATOM   3056 HG12 ILE A 191     -11.076  -3.051  -0.737  1.00 98.56           H  
ATOM   3057 HG13 ILE A 191     -10.039  -4.412  -0.300  1.00 98.56           H  
ATOM   3058  CG2 ILE A 191      -9.840  -5.342  -3.049  1.00 98.56           C  
ATOM   3059 HG21 ILE A 191      -9.386  -5.259  -4.036  1.00 98.56           H  
ATOM   3060 HG22 ILE A 191     -10.783  -5.870  -3.189  1.00 98.56           H  
ATOM   3061 HG23 ILE A 191      -9.193  -5.932  -2.400  1.00 98.56           H  
ATOM   3062  CD1 ILE A 191     -11.967  -4.959  -1.038  1.00 98.56           C  
ATOM   3063 HD11 ILE A 191     -12.500  -4.830  -1.980  1.00 98.56           H  
ATOM   3064 HD12 ILE A 191     -12.614  -4.703  -0.199  1.00 98.56           H  
ATOM   3065 HD13 ILE A 191     -11.649  -5.998  -0.950  1.00 98.56           H  
ATOM   3066  N   ALA A 192      -6.914  -3.954  -3.705  1.00 98.22           N  
ATOM   3067  H   ALA A 192      -6.673  -4.528  -2.909  1.00 98.22           H  
ATOM   3068  CA  ALA A 192      -6.239  -4.240  -4.966  1.00 98.22           C  
ATOM   3069  HA  ALA A 192      -6.480  -3.465  -5.693  1.00 98.22           H  
ATOM   3070  C   ALA A 192      -6.732  -5.587  -5.518  1.00 98.22           C  
ATOM   3071  CB  ALA A 192      -4.724  -4.207  -4.737  1.00 98.22           C  
ATOM   3072  HB1 ALA A 192      -4.426  -3.222  -4.378  1.00 98.22           H  
ATOM   3073  HB2 ALA A 192      -4.444  -4.959  -3.999  1.00 98.22           H  
ATOM   3074  HB3 ALA A 192      -4.208  -4.421  -5.673  1.00 98.22           H  
ATOM   3075  O   ALA A 192      -6.464  -6.632  -4.931  1.00 98.22           O  
ATOM   3076  N   SER A 193      -7.447  -5.567  -6.645  1.00 98.69           N  
ATOM   3077  H   SER A 193      -7.593  -4.677  -7.099  1.00 98.69           H  
ATOM   3078  CA  SER A 193      -8.054  -6.756  -7.256  1.00 98.69           C  
ATOM   3079  HA  SER A 193      -7.750  -7.643  -6.700  1.00 98.69           H  
ATOM   3080  C   SER A 193      -7.595  -6.952  -8.701  1.00 98.69           C  
ATOM   3081  CB  SER A 193      -9.584  -6.678  -7.162  1.00 98.69           C  
ATOM   3082  HB2 SER A 193      -9.931  -5.813  -7.728  1.00 98.69           H  
ATOM   3083  HB3 SER A 193      -9.876  -6.554  -6.120  1.00 98.69           H  
ATOM   3084  O   SER A 193      -7.241  -6.011  -9.421  1.00 98.69           O  
ATOM   3085  OG  SER A 193     -10.193  -7.851  -7.674  1.00 98.69           O  
ATOM   3086  HG  SER A 193     -10.032  -8.564  -7.051  1.00 98.69           H  
ATOM   3087  N   ASN A 194      -7.632  -8.200  -9.158  1.00 98.31           N  
ATOM   3088  H   ASN A 194      -7.928  -8.924  -8.519  1.00 98.31           H  
ATOM   3089  CA  ASN A 194      -7.470  -8.539 -10.563  1.00 98.31           C  
ATOM   3090  HA  ASN A 194      -6.702  -7.880 -10.970  1.00 98.31           H  
ATOM   3091  C   ASN A 194      -8.727  -8.280 -11.414  1.00 98.31           C  
ATOM   3092  CB  ASN A 194      -6.910  -9.955 -10.677  1.00 98.31           C  
ATOM   3093  HB2 ASN A 194      -6.042 -10.047 -10.024  1.00 98.31           H  
ATOM   3094  HB3 ASN A 194      -6.584 -10.092 -11.707  1.00 98.31           H  
ATOM   3095  O   ASN A 194      -8.669  -8.406 -12.634  1.00 98.31           O  
ATOM   3096  CG  ASN A 194      -7.905 -11.055 -10.351  1.00 98.31           C  
ATOM   3097  ND2 ASN A 194      -7.453 -12.086  -9.684  1.00 98.31           N  
ATOM   3098 HD21 ASN A 194      -8.109 -12.817  -9.447  1.00 98.31           H  
ATOM   3099 HD22 ASN A 194      -6.626 -11.961  -9.118  1.00 98.31           H  
ATOM   3100  OD1 ASN A 194      -9.054 -11.045 -10.769  1.00 98.31           O  
ATOM   3101  N   GLY A 195      -9.849  -7.921 -10.783  1.00 98.39           N  
ATOM   3102  H   GLY A 195      -9.827  -7.894  -9.773  1.00 98.39           H  
ATOM   3103  CA  GLY A 195     -11.090  -7.508 -11.438  1.00 98.39           C  
ATOM   3104  HA2 GLY A 195     -11.617  -6.834 -10.764  1.00 98.39           H  
ATOM   3105  HA3 GLY A 195     -10.854  -6.964 -12.353  1.00 98.39           H  
ATOM   3106  C   GLY A 195     -12.045  -8.641 -11.804  1.00 98.39           C  
ATOM   3107  O   GLY A 195     -13.245  -8.418 -11.918  1.00 98.39           O  
ATOM   3108  N   THR A 196     -11.564  -9.879 -11.910  1.00 98.31           N  
ATOM   3109  H   THR A 196     -10.574 -10.013 -11.767  1.00 98.31           H  
ATOM   3110  CA  THR A 196     -12.374 -10.999 -12.423  1.00 98.31           C  
ATOM   3111  HA  THR A 196     -12.871 -10.662 -13.334  1.00 98.31           H  
ATOM   3112  C   THR A 196     -13.481 -11.472 -11.475  1.00 98.31           C  
ATOM   3113  CB  THR A 196     -11.496 -12.198 -12.783  1.00 98.31           C  
ATOM   3114  HB  THR A 196     -12.132 -12.978 -13.204  1.00 98.31           H  
ATOM   3115  O   THR A 196     -14.395 -12.175 -11.907  1.00 98.31           O  
ATOM   3116  CG2 THR A 196     -10.419 -11.865 -13.810  1.00 98.31           C  
ATOM   3117 HG21 THR A 196      -9.882 -12.775 -14.079  1.00 98.31           H  
ATOM   3118 HG22 THR A 196     -10.881 -11.441 -14.702  1.00 98.31           H  
ATOM   3119 HG23 THR A 196      -9.710 -11.140 -13.412  1.00 98.31           H  
ATOM   3120  OG1 THR A 196     -10.864 -12.709 -11.636  1.00 98.31           O  
ATOM   3121  HG1 THR A 196     -10.233 -12.052 -11.332  1.00 98.31           H  
ATOM   3122  N   MET A 197     -13.406 -11.098 -10.193  1.00 98.35           N  
ATOM   3123  H   MET A 197     -12.600 -10.555  -9.916  1.00 98.35           H  
ATOM   3124  CA  MET A 197     -14.425 -11.386  -9.178  1.00 98.35           C  
ATOM   3125  HA  MET A 197     -15.087 -12.165  -9.556  1.00 98.35           H  
ATOM   3126  C   MET A 197     -15.334 -10.186  -8.880  1.00 98.35           C  
ATOM   3127  CB  MET A 197     -13.762 -11.932  -7.901  1.00 98.35           C  
ATOM   3128  HB2 MET A 197     -12.997 -11.237  -7.555  1.00 98.35           H  
ATOM   3129  HB3 MET A 197     -14.518 -12.028  -7.122  1.00 98.35           H  
ATOM   3130  O   MET A 197     -16.272 -10.332  -8.098  1.00 98.35           O  
ATOM   3131  CG  MET A 197     -13.128 -13.307  -8.137  1.00 98.35           C  
ATOM   3132  HG2 MET A 197     -12.309 -13.193  -8.849  1.00 98.35           H  
ATOM   3133  HG3 MET A 197     -13.871 -13.968  -8.584  1.00 98.35           H  
ATOM   3134  SD  MET A 197     -12.465 -14.117  -6.656  1.00 98.35           S  
ATOM   3135  CE  MET A 197     -13.979 -14.470  -5.721  1.00 98.35           C  
ATOM   3136  HE1 MET A 197     -14.443 -13.537  -5.401  1.00 98.35           H  
ATOM   3137  HE2 MET A 197     -13.724 -15.049  -4.833  1.00 98.35           H  
ATOM   3138  HE3 MET A 197     -14.673 -15.039  -6.338  1.00 98.35           H  
ATOM   3139  N   LEU A 198     -15.121  -9.026  -9.509  1.00 98.61           N  
ATOM   3140  H   LEU A 198     -14.395  -8.978 -10.210  1.00 98.61           H  
ATOM   3141  CA  LEU A 198     -15.923  -7.811  -9.310  1.00 98.61           C  
ATOM   3142  HA  LEU A 198     -16.254  -7.776  -8.272  1.00 98.61           H  
ATOM   3143  C   LEU A 198     -17.214  -7.830 -10.145  1.00 98.61           C  
ATOM   3144  CB  LEU A 198     -15.057  -6.563  -9.570  1.00 98.61           C  
ATOM   3145  HB2 LEU A 198     -15.690  -5.676  -9.553  1.00 98.61           H  
ATOM   3146  HB3 LEU A 198     -14.635  -6.645 -10.572  1.00 98.61           H  
ATOM   3147  O   LEU A 198     -17.530  -6.897 -10.874  1.00 98.61           O  
ATOM   3148  CG  LEU A 198     -13.917  -6.353  -8.564  1.00 98.61           C  
ATOM   3149  HG  LEU A 198     -13.317  -7.261  -8.489  1.00 98.61           H  
ATOM   3150  CD1 LEU A 198     -13.017  -5.214  -9.029  1.00 98.61           C  
ATOM   3151 HD11 LEU A 198     -13.542  -4.266  -8.917  1.00 98.61           H  
ATOM   3152 HD12 LEU A 198     -12.107  -5.194  -8.429  1.00 98.61           H  
ATOM   3153 HD13 LEU A 198     -12.772  -5.316 -10.086  1.00 98.61           H  
ATOM   3154  CD2 LEU A 198     -14.447  -5.966  -7.184  1.00 98.61           C  
ATOM   3155 HD21 LEU A 198     -13.605  -5.766  -6.521  1.00 98.61           H  
ATOM   3156 HD22 LEU A 198     -15.049  -6.771  -6.763  1.00 98.61           H  
ATOM   3157 HD23 LEU A 198     -15.059  -5.068  -7.258  1.00 98.61           H  
ATOM   3158  N   ASN A 199     -17.991  -8.908 -10.050  1.00 98.18           N  
ATOM   3159  H   ASN A 199     -17.712  -9.621  -9.391  1.00 98.18           H  
ATOM   3160  CA  ASN A 199     -19.360  -8.902 -10.569  1.00 98.18           C  
ATOM   3161  HA  ASN A 199     -19.333  -8.556 -11.603  1.00 98.18           H  
ATOM   3162  C   ASN A 199     -20.235  -7.905  -9.779  1.00 98.18           C  
ATOM   3163  CB  ASN A 199     -19.909 -10.339 -10.574  1.00 98.18           C  
ATOM   3164  HB2 ASN A 199     -20.896 -10.352 -11.036  1.00 98.18           H  
ATOM   3165  HB3 ASN A 199     -19.252 -10.955 -11.187  1.00 98.18           H  
ATOM   3166  O   ASN A 199     -19.849  -7.449  -8.701  1.00 98.18           O  
ATOM   3167  CG  ASN A 199     -20.031 -10.951  -9.188  1.00 98.18           C  
ATOM   3168  ND2 ASN A 199     -19.623 -12.185  -9.021  1.00 98.18           N  
ATOM   3169 HD21 ASN A 199     -19.701 -12.551  -8.082  1.00 98.18           H  
ATOM   3170 HD22 ASN A 199     -19.230 -12.705  -9.792  1.00 98.18           H  
ATOM   3171  OD1 ASN A 199     -20.498 -10.348  -8.239  1.00 98.18           O  
ATOM   3172  N   LYS A 200     -21.443  -7.614 -10.277  1.00 98.43           N  
ATOM   3173  H   LYS A 200     -21.654  -7.935 -11.211  1.00 98.43           H  
ATOM   3174  CA  LYS A 200     -22.386  -6.678  -9.634  1.00 98.43           C  
ATOM   3175  HA  LYS A 200     -21.972  -5.671  -9.677  1.00 98.43           H  
ATOM   3176  C   LYS A 200     -22.623  -6.964  -8.149  1.00 98.43           C  
ATOM   3177  CB  LYS A 200     -23.728  -6.688 -10.381  1.00 98.43           C  
ATOM   3178  HB2 LYS A 200     -24.119  -7.704 -10.439  1.00 98.43           H  
ATOM   3179  HB3 LYS A 200     -24.436  -6.073  -9.825  1.00 98.43           H  
ATOM   3180  O   LYS A 200     -22.674  -6.041  -7.349  1.00 98.43           O  
ATOM   3181  CG  LYS A 200     -23.580  -6.103 -11.789  1.00 98.43           C  
ATOM   3182  HG2 LYS A 200     -23.130  -5.114 -11.705  1.00 98.43           H  
ATOM   3183  HG3 LYS A 200     -22.928  -6.739 -12.387  1.00 98.43           H  
ATOM   3184  CD  LYS A 200     -24.933  -5.966 -12.490  1.00 98.43           C  
ATOM   3185  HD2 LYS A 200     -25.580  -5.325 -11.891  1.00 98.43           H  
ATOM   3186  HD3 LYS A 200     -25.390  -6.948 -12.615  1.00 98.43           H  
ATOM   3187  CE  LYS A 200     -24.676  -5.319 -13.853  1.00 98.43           C  
ATOM   3188  HE2 LYS A 200     -24.082  -5.999 -14.463  1.00 98.43           H  
ATOM   3189  HE3 LYS A 200     -24.070  -4.427 -13.696  1.00 98.43           H  
ATOM   3190  NZ  LYS A 200     -25.937  -4.954 -14.539  1.00 98.43           N  
ATOM   3191  HZ1 LYS A 200     -26.444  -4.290 -13.973  1.00 98.43           H  
ATOM   3192  HZ2 LYS A 200     -25.712  -4.497 -15.411  1.00 98.43           H  
ATOM   3193  HZ3 LYS A 200     -26.503  -5.771 -14.717  1.00 98.43           H  
ATOM   3194  N   THR A 201     -22.730  -8.235  -7.758  1.00 98.34           N  
ATOM   3195  H   THR A 201     -22.617  -8.969  -8.443  1.00 98.34           H  
ATOM   3196  CA  THR A 201     -22.938  -8.611  -6.352  1.00 98.34           C  
ATOM   3197  HA  THR A 201     -23.801  -8.068  -5.968  1.00 98.34           H  
ATOM   3198  C   THR A 201     -21.747  -8.224  -5.482  1.00 98.34           C  
ATOM   3199  CB  THR A 201     -23.201 -10.117  -6.216  1.00 98.34           C  
ATOM   3200  HB  THR A 201     -22.326 -10.674  -6.551  1.00 98.34           H  
ATOM   3201  O   THR A 201     -21.937  -7.648  -4.416  1.00 98.34           O  
ATOM   3202  CG2 THR A 201     -23.526 -10.539  -4.783  1.00 98.34           C  
ATOM   3203 HG21 THR A 201     -22.645 -10.416  -4.153  1.00 98.34           H  
ATOM   3204 HG22 THR A 201     -24.338  -9.930  -4.386  1.00 98.34           H  
ATOM   3205 HG23 THR A 201     -23.818 -11.589  -4.772  1.00 98.34           H  
ATOM   3206  OG1 THR A 201     -24.299 -10.485  -7.018  1.00 98.34           O  
ATOM   3207  HG1 THR A 201     -25.077 -10.045  -6.668  1.00 98.34           H  
ATOM   3208  N   ASN A 202     -20.523  -8.525  -5.917  1.00 98.47           N  
ATOM   3209  H   ASN A 202     -20.416  -8.957  -6.824  1.00 98.47           H  
ATOM   3210  CA  ASN A 202     -19.331  -8.188  -5.146  1.00 98.47           C  
ATOM   3211  HA  ASN A 202     -19.507  -8.443  -4.100  1.00 98.47           H  
ATOM   3212  C   ASN A 202     -19.057  -6.682  -5.152  1.00 98.47           C  
ATOM   3213  CB  ASN A 202     -18.140  -9.016  -5.644  1.00 98.47           C  
ATOM   3214  HB2 ASN A 202     -18.116  -9.000  -6.734  1.00 98.47           H  
ATOM   3215  HB3 ASN A 202     -17.216  -8.569  -5.278  1.00 98.47           H  
ATOM   3216  O   ASN A 202     -18.739  -6.151  -4.097  1.00 98.47           O  
ATOM   3217  CG  ASN A 202     -18.169 -10.453  -5.149  1.00 98.47           C  
ATOM   3218  ND2 ASN A 202     -17.402 -11.318  -5.763  1.00 98.47           N  
ATOM   3219 HD21 ASN A 202     -17.342 -12.244  -5.364  1.00 98.47           H  
ATOM   3220 HD22 ASN A 202     -16.859 -11.007  -6.555  1.00 98.47           H  
ATOM   3221  OD1 ASN A 202     -18.848 -10.830  -4.205  1.00 98.47           O  
ATOM   3222  N   ALA A 203     -19.243  -5.984  -6.277  1.00 98.65           N  
ATOM   3223  H   ALA A 203     -19.523  -6.467  -7.119  1.00 98.65           H  
ATOM   3224  CA  ALA A 203     -19.119  -4.525  -6.329  1.00 98.65           C  
ATOM   3225  HA  ALA A 203     -18.110  -4.245  -6.026  1.00 98.65           H  
ATOM   3226  C   ALA A 203     -20.094  -3.840  -5.354  1.00 98.65           C  
ATOM   3227  CB  ALA A 203     -19.329  -4.064  -7.774  1.00 98.65           C  
ATOM   3228  HB1 ALA A 203     -20.338  -4.308  -8.107  1.00 98.65           H  
ATOM   3229  HB2 ALA A 203     -18.601  -4.542  -8.429  1.00 98.65           H  
ATOM   3230  HB3 ALA A 203     -19.196  -2.984  -7.831  1.00 98.65           H  
ATOM   3231  O   ALA A 203     -19.674  -3.017  -4.541  1.00 98.65           O  
ATOM   3232  N   LYS A 204     -21.360  -4.275  -5.334  1.00 98.69           N  
ATOM   3233  H   LYS A 204     -21.675  -4.886  -6.074  1.00 98.69           H  
ATOM   3234  CA  LYS A 204     -22.354  -3.785  -4.375  1.00 98.69           C  
ATOM   3235  HA  LYS A 204     -22.431  -2.703  -4.487  1.00 98.69           H  
ATOM   3236  C   LYS A 204     -21.952  -4.054  -2.922  1.00 98.69           C  
ATOM   3237  CB  LYS A 204     -23.715  -4.397  -4.713  1.00 98.69           C  
ATOM   3238  HB2 LYS A 204     -23.702  -5.469  -4.516  1.00 98.69           H  
ATOM   3239  HB3 LYS A 204     -23.932  -4.226  -5.767  1.00 98.69           H  
ATOM   3240  O   LYS A 204     -22.044  -3.157  -2.090  1.00 98.69           O  
ATOM   3241  CG  LYS A 204     -24.801  -3.720  -3.879  1.00 98.69           C  
ATOM   3242  HG2 LYS A 204     -24.573  -3.824  -2.818  1.00 98.69           H  
ATOM   3243  HG3 LYS A 204     -24.829  -2.660  -4.130  1.00 98.69           H  
ATOM   3244  CD  LYS A 204     -26.167  -4.343  -4.135  1.00 98.69           C  
ATOM   3245  HD2 LYS A 204     -26.148  -5.380  -3.797  1.00 98.69           H  
ATOM   3246  HD3 LYS A 204     -26.414  -4.288  -5.195  1.00 98.69           H  
ATOM   3247  CE  LYS A 204     -27.158  -3.524  -3.314  1.00 98.69           C  
ATOM   3248  HE2 LYS A 204     -27.353  -2.584  -3.829  1.00 98.69           H  
ATOM   3249  HE3 LYS A 204     -26.683  -3.280  -2.363  1.00 98.69           H  
ATOM   3250  NZ  LYS A 204     -28.397  -4.275  -3.047  1.00 98.69           N  
ATOM   3251  HZ1 LYS A 204     -28.841  -4.557  -3.909  1.00 98.69           H  
ATOM   3252  HZ2 LYS A 204     -28.144  -5.070  -2.478  1.00 98.69           H  
ATOM   3253  HZ3 LYS A 204     -29.011  -3.698  -2.490  1.00 98.69           H  
ATOM   3254  N   LYS A 205     -21.438  -5.252  -2.613  1.00 98.42           N  
ATOM   3255  H   LYS A 205     -21.412  -5.960  -3.333  1.00 98.42           H  
ATOM   3256  CA  LYS A 205     -20.909  -5.552  -1.270  1.00 98.42           C  
ATOM   3257  HA  LYS A 205     -21.701  -5.402  -0.537  1.00 98.42           H  
ATOM   3258  C   LYS A 205     -19.783  -4.595  -0.877  1.00 98.42           C  
ATOM   3259  CB  LYS A 205     -20.412  -6.996  -1.169  1.00 98.42           C  
ATOM   3260  HB2 LYS A 205     -19.806  -7.080  -0.268  1.00 98.42           H  
ATOM   3261  HB3 LYS A 205     -19.783  -7.236  -2.027  1.00 98.42           H  
ATOM   3262  O   LYS A 205     -19.765  -4.121   0.251  1.00 98.42           O  
ATOM   3263  CG  LYS A 205     -21.554  -8.006  -1.052  1.00 98.42           C  
ATOM   3264  HG2 LYS A 205     -22.206  -7.954  -1.924  1.00 98.42           H  
ATOM   3265  HG3 LYS A 205     -22.139  -7.783  -0.160  1.00 98.42           H  
ATOM   3266  CD  LYS A 205     -20.948  -9.405  -0.931  1.00 98.42           C  
ATOM   3267  HD2 LYS A 205     -20.385  -9.637  -1.835  1.00 98.42           H  
ATOM   3268  HD3 LYS A 205     -20.273  -9.418  -0.075  1.00 98.42           H  
ATOM   3269  CE  LYS A 205     -22.054 -10.434  -0.723  1.00 98.42           C  
ATOM   3270  HE2 LYS A 205     -22.670 -10.106   0.115  1.00 98.42           H  
ATOM   3271  HE3 LYS A 205     -22.680 -10.461  -1.615  1.00 98.42           H  
ATOM   3272  NZ  LYS A 205     -21.463 -11.761  -0.439  1.00 98.42           N  
ATOM   3273  HZ1 LYS A 205     -22.186 -12.449  -0.286  1.00 98.42           H  
ATOM   3274  HZ2 LYS A 205     -20.865 -12.041  -1.203  1.00 98.42           H  
ATOM   3275  HZ3 LYS A 205     -20.899 -11.693   0.396  1.00 98.42           H  
ATOM   3276  N   LEU A 206     -18.862  -4.265  -1.786  1.00 98.71           N  
ATOM   3277  H   LEU A 206     -18.929  -4.660  -2.712  1.00 98.71           H  
ATOM   3278  CA  LEU A 206     -17.804  -3.289  -1.491  1.00 98.71           C  
ATOM   3279  HA  LEU A 206     -17.244  -3.632  -0.621  1.00 98.71           H  
ATOM   3280  C   LEU A 206     -18.381  -1.923  -1.093  1.00 98.71           C  
ATOM   3281  CB  LEU A 206     -16.844  -3.149  -2.687  1.00 98.71           C  
ATOM   3282  HB2 LEU A 206     -17.407  -2.824  -3.562  1.00 98.71           H  
ATOM   3283  HB3 LEU A 206     -16.126  -2.363  -2.458  1.00 98.71           H  
ATOM   3284  O   LEU A 206     -17.903  -1.324  -0.129  1.00 98.71           O  
ATOM   3285  CG  LEU A 206     -16.063  -4.419  -3.051  1.00 98.71           C  
ATOM   3286  HG  LEU A 206     -16.744  -5.236  -3.295  1.00 98.71           H  
ATOM   3287  CD1 LEU A 206     -15.170  -4.157  -4.259  1.00 98.71           C  
ATOM   3288 HD11 LEU A 206     -14.646  -5.075  -4.525  1.00 98.71           H  
ATOM   3289 HD12 LEU A 206     -14.441  -3.385  -4.016  1.00 98.71           H  
ATOM   3290 HD13 LEU A 206     -15.779  -3.829  -5.102  1.00 98.71           H  
ATOM   3291  CD2 LEU A 206     -15.173  -4.888  -1.913  1.00 98.71           C  
ATOM   3292 HD21 LEU A 206     -15.761  -5.124  -1.025  1.00 98.71           H  
ATOM   3293 HD22 LEU A 206     -14.485  -4.078  -1.675  1.00 98.71           H  
ATOM   3294 HD23 LEU A 206     -14.625  -5.781  -2.212  1.00 98.71           H  
ATOM   3295  N   LYS A 207     -19.439  -1.463  -1.775  1.00 98.39           N  
ATOM   3296  H   LYS A 207     -19.769  -1.996  -2.566  1.00 98.39           H  
ATOM   3297  CA  LYS A 207     -20.150  -0.228  -1.415  1.00 98.39           C  
ATOM   3298  HA  LYS A 207     -19.409   0.568  -1.332  1.00 98.39           H  
ATOM   3299  C   LYS A 207     -20.841  -0.334  -0.053  1.00 98.39           C  
ATOM   3300  CB  LYS A 207     -21.156   0.127  -2.525  1.00 98.39           C  
ATOM   3301  HB2 LYS A 207     -21.939  -0.630  -2.565  1.00 98.39           H  
ATOM   3302  HB3 LYS A 207     -20.648   0.116  -3.489  1.00 98.39           H  
ATOM   3303  O   LYS A 207     -20.700   0.571   0.768  1.00 98.39           O  
ATOM   3304  CG  LYS A 207     -21.829   1.499  -2.346  1.00 98.39           C  
ATOM   3305  HG2 LYS A 207     -22.558   1.613  -3.149  1.00 98.39           H  
ATOM   3306  HG3 LYS A 207     -22.361   1.539  -1.396  1.00 98.39           H  
ATOM   3307  CD  LYS A 207     -20.823   2.657  -2.430  1.00 98.39           C  
ATOM   3308  HD2 LYS A 207     -20.204   2.494  -3.312  1.00 98.39           H  
ATOM   3309  HD3 LYS A 207     -20.178   2.665  -1.552  1.00 98.39           H  
ATOM   3310  CE  LYS A 207     -21.537   4.010  -2.552  1.00 98.39           C  
ATOM   3311  HE2 LYS A 207     -22.488   3.841  -3.057  1.00 98.39           H  
ATOM   3312  HE3 LYS A 207     -21.735   4.412  -1.558  1.00 98.39           H  
ATOM   3313  NZ  LYS A 207     -20.741   4.958  -3.374  1.00 98.39           N  
ATOM   3314  HZ1 LYS A 207     -20.624   4.566  -4.297  1.00 98.39           H  
ATOM   3315  HZ2 LYS A 207     -21.181   5.853  -3.531  1.00 98.39           H  
ATOM   3316  HZ3 LYS A 207     -19.796   5.109  -3.051  1.00 98.39           H  
ATOM   3317  N   GLU A 208     -21.550  -1.435   0.204  1.00 98.46           N  
ATOM   3318  H   GLU A 208     -21.637  -2.114  -0.538  1.00 98.46           H  
ATOM   3319  CA  GLU A 208     -22.261  -1.701   1.468  1.00 98.46           C  
ATOM   3320  HA  GLU A 208     -22.973  -0.897   1.654  1.00 98.46           H  
ATOM   3321  C   GLU A 208     -21.301  -1.722   2.673  1.00 98.46           C  
ATOM   3322  CB  GLU A 208     -23.045  -3.028   1.359  1.00 98.46           C  
ATOM   3323  HB2 GLU A 208     -22.373  -3.799   0.984  1.00 98.46           H  
ATOM   3324  HB3 GLU A 208     -23.380  -3.323   2.354  1.00 98.46           H  
ATOM   3325  O   GLU A 208     -21.586  -1.104   3.699  1.00 98.46           O  
ATOM   3326  CG  GLU A 208     -24.288  -2.925   0.446  1.00 98.46           C  
ATOM   3327  HG2 GLU A 208     -24.004  -2.455  -0.495  1.00 98.46           H  
ATOM   3328  HG3 GLU A 208     -25.006  -2.262   0.928  1.00 98.46           H  
ATOM   3329  CD  GLU A 208     -24.983  -4.270   0.125  1.00 98.46           C  
ATOM   3330  OE1 GLU A 208     -26.087  -4.232  -0.486  1.00 98.46           O  
ATOM   3331  OE2 GLU A 208     -24.420  -5.346   0.427  1.00 98.46           O  
ATOM   3332  N   HIS A 209     -20.124  -2.332   2.510  1.00 98.53           N  
ATOM   3333  H   HIS A 209     -19.979  -2.843   1.651  1.00 98.53           H  
ATOM   3334  CA  HIS A 209     -19.044  -2.376   3.504  1.00 98.53           C  
ATOM   3335  HA  HIS A 209     -19.492  -2.431   4.496  1.00 98.53           H  
ATOM   3336  C   HIS A 209     -18.158  -1.111   3.513  1.00 98.53           C  
ATOM   3337  CB  HIS A 209     -18.239  -3.668   3.304  1.00 98.53           C  
ATOM   3338  HB2 HIS A 209     -17.932  -3.760   2.262  1.00 98.53           H  
ATOM   3339  HB3 HIS A 209     -17.338  -3.622   3.916  1.00 98.53           H  
ATOM   3340  O   HIS A 209     -17.119  -1.071   4.172  1.00 98.53           O  
ATOM   3341  CG  HIS A 209     -18.992  -4.904   3.734  1.00 98.53           C  
ATOM   3342  CD2 HIS A 209     -19.744  -5.758   2.971  1.00 98.53           C  
ATOM   3343  HD2 HIS A 209     -19.918  -5.690   1.907  1.00 98.53           H  
ATOM   3344  ND1 HIS A 209     -19.046  -5.389   5.014  1.00 98.53           N  
ATOM   3345  HD1 HIS A 209     -18.670  -4.959   5.846  1.00 98.53           H  
ATOM   3346  CE1 HIS A 209     -19.808  -6.487   5.030  1.00 98.53           C  
ATOM   3347  HE1 HIS A 209     -20.031  -7.050   5.924  1.00 98.53           H  
ATOM   3348  NE2 HIS A 209     -20.245  -6.775   3.791  1.00 98.53           N  
ATOM   3349  N   LYS A 210     -18.564  -0.045   2.805  1.00 97.98           N  
ATOM   3350  H   LYS A 210     -19.416  -0.147   2.273  1.00 97.98           H  
ATOM   3351  CA  LYS A 210     -17.908   1.277   2.801  1.00 97.98           C  
ATOM   3352  HA  LYS A 210     -18.393   1.873   2.028  1.00 97.98           H  
ATOM   3353  C   LYS A 210     -16.424   1.230   2.411  1.00 97.98           C  
ATOM   3354  CB  LYS A 210     -18.118   1.981   4.153  1.00 97.98           C  
ATOM   3355  HB2 LYS A 210     -17.559   1.431   4.910  1.00 97.98           H  
ATOM   3356  HB3 LYS A 210     -17.706   2.988   4.091  1.00 97.98           H  
ATOM   3357  O   LYS A 210     -15.604   1.940   3.001  1.00 97.98           O  
ATOM   3358  CG  LYS A 210     -19.577   2.085   4.607  1.00 97.98           C  
ATOM   3359  HG2 LYS A 210     -20.134   2.723   3.921  1.00 97.98           H  
ATOM   3360  HG3 LYS A 210     -20.035   1.096   4.633  1.00 97.98           H  
ATOM   3361  CD  LYS A 210     -19.609   2.673   6.021  1.00 97.98           C  
ATOM   3362  HD2 LYS A 210     -18.991   2.052   6.670  1.00 97.98           H  
ATOM   3363  HD3 LYS A 210     -19.208   3.687   6.005  1.00 97.98           H  
ATOM   3364  CE  LYS A 210     -21.042   2.680   6.550  1.00 97.98           C  
ATOM   3365  HE2 LYS A 210     -21.458   1.683   6.408  1.00 97.98           H  
ATOM   3366  HE3 LYS A 210     -21.635   3.378   5.958  1.00 97.98           H  
ATOM   3367  NZ  LYS A 210     -21.070   3.040   7.988  1.00 97.98           N  
ATOM   3368  HZ1 LYS A 210     -22.017   3.020   8.340  1.00 97.98           H  
ATOM   3369  HZ2 LYS A 210     -20.535   2.364   8.514  1.00 97.98           H  
ATOM   3370  HZ3 LYS A 210     -20.668   3.954   8.142  1.00 97.98           H  
ATOM   3371  N   VAL A 211     -16.074   0.398   1.431  1.00 98.62           N  
ATOM   3372  H   VAL A 211     -16.796  -0.160   0.998  1.00 98.62           H  
ATOM   3373  CA  VAL A 211     -14.737   0.411   0.822  1.00 98.62           C  
ATOM   3374  HA  VAL A 211     -13.993   0.354   1.617  1.00 98.62           H  
ATOM   3375  C   VAL A 211     -14.542   1.737   0.093  1.00 98.62           C  
ATOM   3376  CB  VAL A 211     -14.535  -0.794  -0.110  1.00 98.62           C  
ATOM   3377  HB  VAL A 211     -15.341  -0.830  -0.843  1.00 98.62           H  
ATOM   3378  O   VAL A 211     -15.376   2.139  -0.715  1.00 98.62           O  
ATOM   3379  CG1 VAL A 211     -13.202  -0.742  -0.869  1.00 98.62           C  
ATOM   3380 HG11 VAL A 211     -13.189   0.111  -1.547  1.00 98.62           H  
ATOM   3381 HG12 VAL A 211     -12.372  -0.659  -0.167  1.00 98.62           H  
ATOM   3382 HG13 VAL A 211     -13.082  -1.647  -1.465  1.00 98.62           H  
ATOM   3383  CG2 VAL A 211     -14.559  -2.076   0.733  1.00 98.62           C  
ATOM   3384 HG21 VAL A 211     -14.338  -2.945   0.114  1.00 98.62           H  
ATOM   3385 HG22 VAL A 211     -13.815  -2.015   1.527  1.00 98.62           H  
ATOM   3386 HG23 VAL A 211     -15.544  -2.212   1.180  1.00 98.62           H  
ATOM   3387  N   ASP A 212     -13.442   2.425   0.396  1.00 97.11           N  
ATOM   3388  H   ASP A 212     -12.779   2.030   1.047  1.00 97.11           H  
ATOM   3389  CA  ASP A 212     -13.204   3.794  -0.063  1.00 97.11           C  
ATOM   3390  HA  ASP A 212     -14.155   4.322  -0.129  1.00 97.11           H  
ATOM   3391  C   ASP A 212     -12.550   3.829  -1.450  1.00 97.11           C  
ATOM   3392  CB  ASP A 212     -12.320   4.529   0.958  1.00 97.11           C  
ATOM   3393  HB2 ASP A 212     -11.322   4.091   0.946  1.00 97.11           H  
ATOM   3394  HB3 ASP A 212     -12.223   5.572   0.656  1.00 97.11           H  
ATOM   3395  O   ASP A 212     -12.770   4.765  -2.215  1.00 97.11           O  
ATOM   3396  CG  ASP A 212     -12.869   4.476   2.390  1.00 97.11           C  
ATOM   3397  OD1 ASP A 212     -13.752   5.276   2.762  1.00 97.11           O  
ATOM   3398  OD2 ASP A 212     -12.370   3.650   3.189  1.00 97.11           O  
ATOM   3399  N   PHE A 213     -11.727   2.824  -1.770  1.00 97.53           N  
ATOM   3400  H   PHE A 213     -11.585   2.095  -1.085  1.00 97.53           H  
ATOM   3401  CA  PHE A 213     -10.931   2.794  -2.995  1.00 97.53           C  
ATOM   3402  HA  PHE A 213     -11.455   3.366  -3.759  1.00 97.53           H  
ATOM   3403  C   PHE A 213     -10.739   1.372  -3.530  1.00 97.53           C  
ATOM   3404  CB  PHE A 213      -9.579   3.471  -2.711  1.00 97.53           C  
ATOM   3405  HB2 PHE A 213      -9.143   2.997  -1.832  1.00 97.53           H  
ATOM   3406  HB3 PHE A 213      -9.763   4.516  -2.462  1.00 97.53           H  
ATOM   3407  O   PHE A 213     -10.345   0.463  -2.799  1.00 97.53           O  
ATOM   3408  CG  PHE A 213      -8.576   3.423  -3.849  1.00 97.53           C  
ATOM   3409  CD1 PHE A 213      -7.253   2.991  -3.647  1.00 97.53           C  
ATOM   3410  HD1 PHE A 213      -6.927   2.698  -2.660  1.00 97.53           H  
ATOM   3411  CD2 PHE A 213      -8.972   3.828  -5.128  1.00 97.53           C  
ATOM   3412  HD2 PHE A 213      -9.983   4.178  -5.276  1.00 97.53           H  
ATOM   3413  CE1 PHE A 213      -6.346   2.948  -4.721  1.00 97.53           C  
ATOM   3414  HE1 PHE A 213      -5.332   2.610  -4.566  1.00 97.53           H  
ATOM   3415  CE2 PHE A 213      -8.078   3.789  -6.204  1.00 97.53           C  
ATOM   3416  HE2 PHE A 213      -8.425   4.108  -7.175  1.00 97.53           H  
ATOM   3417  CZ  PHE A 213      -6.757   3.350  -6.001  1.00 97.53           C  
ATOM   3418  HZ  PHE A 213      -6.049   3.325  -6.817  1.00 97.53           H  
ATOM   3419  N   VAL A 214     -10.955   1.172  -4.830  1.00 98.61           N  
ATOM   3420  H   VAL A 214     -11.297   1.941  -5.386  1.00 98.61           H  
ATOM   3421  CA  VAL A 214     -10.680  -0.101  -5.503  1.00 98.61           C  
ATOM   3422  HA  VAL A 214     -10.188  -0.774  -4.802  1.00 98.61           H  
ATOM   3423  C   VAL A 214      -9.727   0.130  -6.663  1.00 98.61           C  
ATOM   3424  CB  VAL A 214     -11.966  -0.809  -5.950  1.00 98.61           C  
ATOM   3425  HB  VAL A 214     -12.484  -0.172  -6.668  1.00 98.61           H  
ATOM   3426  O   VAL A 214      -9.985   0.910  -7.577  1.00 98.61           O  
ATOM   3427  CG1 VAL A 214     -11.658  -2.170  -6.593  1.00 98.61           C  
ATOM   3428 HG11 VAL A 214     -11.093  -2.027  -7.514  1.00 98.61           H  
ATOM   3429 HG12 VAL A 214     -12.589  -2.684  -6.836  1.00 98.61           H  
ATOM   3430 HG13 VAL A 214     -11.079  -2.788  -5.907  1.00 98.61           H  
ATOM   3431  CG2 VAL A 214     -12.901  -1.084  -4.768  1.00 98.61           C  
ATOM   3432 HG21 VAL A 214     -13.090  -0.166  -4.212  1.00 98.61           H  
ATOM   3433 HG22 VAL A 214     -12.452  -1.810  -4.090  1.00 98.61           H  
ATOM   3434 HG23 VAL A 214     -13.855  -1.458  -5.141  1.00 98.61           H  
ATOM   3435  N   GLN A 215      -8.613  -0.587  -6.636  1.00 98.23           N  
ATOM   3436  H   GLN A 215      -8.479  -1.222  -5.862  1.00 98.23           H  
ATOM   3437  CA  GLN A 215      -7.626  -0.594  -7.695  1.00 98.23           C  
ATOM   3438  HA  GLN A 215      -7.820   0.234  -8.378  1.00 98.23           H  
ATOM   3439  C   GLN A 215      -7.719  -1.902  -8.474  1.00 98.23           C  
ATOM   3440  CB  GLN A 215      -6.247  -0.378  -7.079  1.00 98.23           C  
ATOM   3441  HB2 GLN A 215      -5.995  -1.217  -6.431  1.00 98.23           H  
ATOM   3442  HB3 GLN A 215      -6.258   0.535  -6.484  1.00 98.23           H  
ATOM   3443  O   GLN A 215      -7.530  -2.984  -7.916  1.00 98.23           O  
ATOM   3444  CG  GLN A 215      -5.199  -0.240  -8.179  1.00 98.23           C  
ATOM   3445  HG2 GLN A 215      -5.427   0.620  -8.809  1.00 98.23           H  
ATOM   3446  HG3 GLN A 215      -5.192  -1.135  -8.801  1.00 98.23           H  
ATOM   3447  CD  GLN A 215      -3.833  -0.048  -7.563  1.00 98.23           C  
ATOM   3448  NE2 GLN A 215      -3.028  -1.083  -7.510  1.00 98.23           N  
ATOM   3449 HE21 GLN A 215      -3.318  -1.992  -7.840  1.00 98.23           H  
ATOM   3450 HE22 GLN A 215      -2.138  -0.895  -7.071  1.00 98.23           H  
ATOM   3451  OE1 GLN A 215      -3.470   1.023  -7.115  1.00 98.23           O  
ATOM   3452  N   ILE A 216      -7.965  -1.795  -9.775  1.00 98.79           N  
ATOM   3453  H   ILE A 216      -8.110  -0.874 -10.161  1.00 98.79           H  
ATOM   3454  CA  ILE A 216      -8.185  -2.930 -10.659  1.00 98.79           C  
ATOM   3455  HA  ILE A 216      -8.179  -3.838 -10.056  1.00 98.79           H  
ATOM   3456  C   ILE A 216      -7.044  -3.024 -11.656  1.00 98.79           C  
ATOM   3457  CB  ILE A 216      -9.563  -2.880 -11.340  1.00 98.79           C  
ATOM   3458  HB  ILE A 216      -9.594  -2.024 -12.015  1.00 98.79           H  
ATOM   3459  O   ILE A 216      -6.687  -2.084 -12.361  1.00 98.79           O  
ATOM   3460  CG1 ILE A 216     -10.667  -2.721 -10.273  1.00 98.79           C  
ATOM   3461 HG12 ILE A 216     -10.441  -1.862  -9.641  1.00 98.79           H  
ATOM   3462 HG13 ILE A 216     -10.703  -3.611  -9.644  1.00 98.79           H  
ATOM   3463  CG2 ILE A 216      -9.753  -4.182 -12.148  1.00 98.79           C  
ATOM   3464 HG21 ILE A 216      -9.066  -4.206 -12.994  1.00 98.79           H  
ATOM   3465 HG22 ILE A 216     -10.766  -4.249 -12.546  1.00 98.79           H  
ATOM   3466 HG23 ILE A 216      -9.573  -5.046 -11.509  1.00 98.79           H  
ATOM   3467  CD1 ILE A 216     -12.049  -2.434 -10.847  1.00 98.79           C  
ATOM   3468 HD11 ILE A 216     -12.411  -3.272 -11.442  1.00 98.79           H  
ATOM   3469 HD12 ILE A 216     -11.995  -1.529 -11.452  1.00 98.79           H  
ATOM   3470 HD13 ILE A 216     -12.748  -2.254 -10.030  1.00 98.79           H  
ATOM   3471  N   SER A 217      -6.450  -4.201 -11.693  1.00 98.51           N  
ATOM   3472  H   SER A 217      -6.807  -4.912 -11.072  1.00 98.51           H  
ATOM   3473  CA  SER A 217      -5.336  -4.523 -12.566  1.00 98.51           C  
ATOM   3474  HA  SER A 217      -4.543  -3.783 -12.456  1.00 98.51           H  
ATOM   3475  C   SER A 217      -5.736  -4.631 -14.043  1.00 98.51           C  
ATOM   3476  CB  SER A 217      -4.844  -5.870 -12.096  1.00 98.51           C  
ATOM   3477  HB2 SER A 217      -5.702  -6.463 -11.780  1.00 98.51           H  
ATOM   3478  HB3 SER A 217      -4.431  -6.391 -12.960  1.00 98.51           H  
ATOM   3479  O   SER A 217      -6.480  -5.538 -14.406  1.00 98.51           O  
ATOM   3480  OG  SER A 217      -3.920  -5.757 -11.022  1.00 98.51           O  
ATOM   3481  HG  SER A 217      -4.392  -5.345 -10.294  1.00 98.51           H  
ATOM   3482  N   LEU A 218      -5.156  -3.800 -14.912  1.00 98.68           N  
ATOM   3483  H   LEU A 218      -4.535  -3.091 -14.550  1.00 98.68           H  
ATOM   3484  CA  LEU A 218      -5.292  -3.890 -16.370  1.00 98.68           C  
ATOM   3485  HA  LEU A 218      -5.540  -4.918 -16.634  1.00 98.68           H  
ATOM   3486  C   LEU A 218      -3.962  -3.511 -17.026  1.00 98.68           C  
ATOM   3487  CB  LEU A 218      -6.437  -2.977 -16.836  1.00 98.68           C  
ATOM   3488  HB2 LEU A 218      -6.114  -1.942 -16.719  1.00 98.68           H  
ATOM   3489  HB3 LEU A 218      -7.306  -3.138 -16.197  1.00 98.68           H  
ATOM   3490  O   LEU A 218      -3.415  -2.454 -16.745  1.00 98.68           O  
ATOM   3491  CG  LEU A 218      -6.858  -3.164 -18.300  1.00 98.68           C  
ATOM   3492  HG  LEU A 218      -6.002  -3.013 -18.957  1.00 98.68           H  
ATOM   3493  CD1 LEU A 218      -7.442  -4.555 -18.546  1.00 98.68           C  
ATOM   3494 HD11 LEU A 218      -6.657  -5.310 -18.536  1.00 98.68           H  
ATOM   3495 HD12 LEU A 218      -7.944  -4.580 -19.513  1.00 98.68           H  
ATOM   3496 HD13 LEU A 218      -8.180  -4.788 -17.778  1.00 98.68           H  
ATOM   3497  CD2 LEU A 218      -7.931  -2.137 -18.648  1.00 98.68           C  
ATOM   3498 HD21 LEU A 218      -7.544  -1.127 -18.517  1.00 98.68           H  
ATOM   3499 HD22 LEU A 218      -8.800  -2.266 -18.002  1.00 98.68           H  
ATOM   3500 HD23 LEU A 218      -8.237  -2.270 -19.685  1.00 98.68           H  
ATOM   3501  N   ASP A 219      -3.425  -4.366 -17.896  1.00 98.28           N  
ATOM   3502  H   ASP A 219      -4.003  -5.125 -18.228  1.00 98.28           H  
ATOM   3503  CA  ASP A 219      -2.009  -4.281 -18.312  1.00 98.28           C  
ATOM   3504  HA  ASP A 219      -1.550  -3.404 -17.858  1.00 98.28           H  
ATOM   3505  C   ASP A 219      -1.786  -4.125 -19.811  1.00 98.28           C  
ATOM   3506  CB  ASP A 219      -1.238  -5.506 -17.831  1.00 98.28           C  
ATOM   3507  HB2 ASP A 219      -0.263  -5.569 -18.314  1.00 98.28           H  
ATOM   3508  HB3 ASP A 219      -1.793  -6.399 -18.121  1.00 98.28           H  
ATOM   3509  O   ASP A 219      -0.649  -4.186 -20.270  1.00 98.28           O  
ATOM   3510  CG  ASP A 219      -0.978  -5.518 -16.342  1.00 98.28           C  
ATOM   3511  OD1 ASP A 219      -0.663  -4.499 -15.701  1.00 98.28           O  
ATOM   3512  OD2 ASP A 219      -1.110  -6.633 -15.817  1.00 98.28           O  
ATOM   3513  N   GLY A 220      -2.844  -3.973 -20.592  1.00 97.87           N  
ATOM   3514  H   GLY A 220      -3.765  -3.888 -20.186  1.00 97.87           H  
ATOM   3515  CA  GLY A 220      -2.713  -3.783 -22.024  1.00 97.87           C  
ATOM   3516  HA2 GLY A 220      -1.952  -4.455 -22.420  1.00 97.87           H  
ATOM   3517  HA3 GLY A 220      -2.398  -2.757 -22.217  1.00 97.87           H  
ATOM   3518  C   GLY A 220      -4.015  -4.040 -22.750  1.00 97.87           C  
ATOM   3519  O   GLY A 220      -5.090  -4.067 -22.151  1.00 97.87           O  
ATOM   3520  N   THR A 221      -3.896  -4.270 -24.052  1.00 97.41           N  
ATOM   3521  H   THR A 221      -2.974  -4.252 -24.464  1.00 97.41           H  
ATOM   3522  CA  THR A 221      -4.996  -4.794 -24.866  1.00 97.41           C  
ATOM   3523  HA  THR A 221      -5.868  -4.151 -24.740  1.00 97.41           H  
ATOM   3524  C   THR A 221      -5.386  -6.207 -24.423  1.00 97.41           C  
ATOM   3525  CB  THR A 221      -4.606  -4.805 -26.349  1.00 97.41           C  
ATOM   3526  HB  THR A 221      -5.429  -5.232 -26.922  1.00 97.41           H  
ATOM   3527  O   THR A 221      -4.668  -6.845 -23.651  1.00 97.41           O  
ATOM   3528  CG2 THR A 221      -4.337  -3.402 -26.891  1.00 97.41           C  
ATOM   3529 HG21 THR A 221      -3.529  -2.923 -26.338  1.00 97.41           H  
ATOM   3530 HG22 THR A 221      -5.238  -2.797 -26.799  1.00 97.41           H  
ATOM   3531 HG23 THR A 221      -4.061  -3.474 -27.943  1.00 97.41           H  
ATOM   3532  OG1 THR A 221      -3.464  -5.600 -26.555  1.00 97.41           O  
ATOM   3533  HG1 THR A 221      -2.683  -5.096 -26.314  1.00 97.41           H  
ATOM   3534  N   LYS A 222      -6.513  -6.723 -24.930  1.00 98.12           N  
ATOM   3535  H   LYS A 222      -7.087  -6.133 -25.514  1.00 98.12           H  
ATOM   3536  CA  LYS A 222      -7.016  -8.065 -24.598  1.00 98.12           C  
ATOM   3537  HA  LYS A 222      -7.344  -8.063 -23.559  1.00 98.12           H  
ATOM   3538  C   LYS A 222      -5.945  -9.150 -24.678  1.00 98.12           C  
ATOM   3539  CB  LYS A 222      -8.231  -8.373 -25.484  1.00 98.12           C  
ATOM   3540  HB2 LYS A 222      -7.952  -8.312 -26.536  1.00 98.12           H  
ATOM   3541  HB3 LYS A 222      -8.987  -7.613 -25.285  1.00 98.12           H  
ATOM   3542  O   LYS A 222      -5.721  -9.857 -23.699  1.00 98.12           O  
ATOM   3543  CG  LYS A 222      -8.824  -9.763 -25.203  1.00 98.12           C  
ATOM   3544  HG2 LYS A 222      -8.856  -9.931 -24.127  1.00 98.12           H  
ATOM   3545  HG3 LYS A 222      -8.199 -10.534 -25.655  1.00 98.12           H  
ATOM   3546  CD  LYS A 222     -10.244  -9.854 -25.768  1.00 98.12           C  
ATOM   3547  HD2 LYS A 222     -10.218  -9.798 -26.856  1.00 98.12           H  
ATOM   3548  HD3 LYS A 222     -10.815  -9.007 -25.386  1.00 98.12           H  
ATOM   3549  CE  LYS A 222     -10.940 -11.143 -25.323  1.00 98.12           C  
ATOM   3550  HE2 LYS A 222     -10.564 -11.987 -25.901  1.00 98.12           H  
ATOM   3551  HE3 LYS A 222     -10.698 -11.321 -24.276  1.00 98.12           H  
ATOM   3552  NZ  LYS A 222     -12.409 -10.994 -25.468  1.00 98.12           N  
ATOM   3553  HZ1 LYS A 222     -12.938 -11.727 -25.017  1.00 98.12           H  
ATOM   3554  HZ2 LYS A 222     -12.739 -10.209 -24.925  1.00 98.12           H  
ATOM   3555  HZ3 LYS A 222     -12.723 -10.865 -26.419  1.00 98.12           H  
ATOM   3556  N   GLU A 223      -5.247  -9.244 -25.807  1.00 97.69           N  
ATOM   3557  H   GLU A 223      -5.439  -8.593 -26.555  1.00 97.69           H  
ATOM   3558  CA  GLU A 223      -4.201 -10.251 -26.003  1.00 97.69           C  
ATOM   3559  HA  GLU A 223      -4.629 -11.240 -25.840  1.00 97.69           H  
ATOM   3560  C   GLU A 223      -3.051 -10.080 -24.999  1.00 97.69           C  
ATOM   3561  CB  GLU A 223      -3.690 -10.173 -27.448  1.00 97.69           C  
ATOM   3562  HB2 GLU A 223      -4.539 -10.250 -28.127  1.00 97.69           H  
ATOM   3563  HB3 GLU A 223      -3.199  -9.212 -27.606  1.00 97.69           H  
ATOM   3564  O   GLU A 223      -2.672 -11.034 -24.312  1.00 97.69           O  
ATOM   3565  CG  GLU A 223      -2.705 -11.314 -27.744  1.00 97.69           C  
ATOM   3566  HG2 GLU A 223      -3.231 -12.263 -27.640  1.00 97.69           H  
ATOM   3567  HG3 GLU A 223      -1.903 -11.298 -27.006  1.00 97.69           H  
ATOM   3568  CD  GLU A 223      -2.068 -11.240 -29.136  1.00 97.69           C  
ATOM   3569  OE1 GLU A 223      -1.078 -11.987 -29.323  1.00 97.69           O  
ATOM   3570  OE2 GLU A 223      -2.562 -10.463 -29.982  1.00 97.69           O  
ATOM   3571  N   THR A 224      -2.524  -8.858 -24.875  1.00 97.70           N  
ATOM   3572  H   THR A 224      -2.845  -8.123 -25.488  1.00 97.70           H  
ATOM   3573  CA  THR A 224      -1.402  -8.547 -23.981  1.00 97.70           C  
ATOM   3574  HA  THR A 224      -0.554  -9.177 -24.250  1.00 97.70           H  
ATOM   3575  C   THR A 224      -1.755  -8.822 -22.522  1.00 97.70           C  
ATOM   3576  CB  THR A 224      -0.981  -7.081 -24.150  1.00 97.70           C  
ATOM   3577  HB  THR A 224      -1.809  -6.433 -23.865  1.00 97.70           H  
ATOM   3578  O   THR A 224      -0.990  -9.483 -21.818  1.00 97.70           O  
ATOM   3579  CG2 THR A 224       0.251  -6.719 -23.325  1.00 97.70           C  
ATOM   3580 HG21 THR A 224       0.028  -6.792 -22.260  1.00 97.70           H  
ATOM   3581 HG22 THR A 224       0.533  -5.690 -23.548  1.00 97.70           H  
ATOM   3582 HG23 THR A 224       1.080  -7.380 -23.576  1.00 97.70           H  
ATOM   3583  OG1 THR A 224      -0.652  -6.835 -25.492  1.00 97.70           O  
ATOM   3584  HG1 THR A 224      -0.754  -5.890 -25.626  1.00 97.70           H  
ATOM   3585  N   HIS A 225      -2.925  -8.372 -22.066  1.00 98.42           N  
ATOM   3586  H   HIS A 225      -3.533  -7.884 -22.709  1.00 98.42           H  
ATOM   3587  CA  HIS A 225      -3.379  -8.546 -20.692  1.00 98.42           C  
ATOM   3588  HA  HIS A 225      -2.622  -8.139 -20.021  1.00 98.42           H  
ATOM   3589  C   HIS A 225      -3.559 -10.026 -20.343  1.00 98.42           C  
ATOM   3590  CB  HIS A 225      -4.680  -7.769 -20.483  1.00 98.42           C  
ATOM   3591  HB2 HIS A 225      -5.432  -8.155 -21.171  1.00 98.42           H  
ATOM   3592  HB3 HIS A 225      -4.514  -6.719 -20.723  1.00 98.42           H  
ATOM   3593  O   HIS A 225      -3.007 -10.483 -19.344  1.00 98.42           O  
ATOM   3594  CG  HIS A 225      -5.201  -7.862 -19.070  1.00 98.42           C  
ATOM   3595  CD2 HIS A 225      -6.293  -8.572 -18.647  1.00 98.42           C  
ATOM   3596  HD2 HIS A 225      -6.939  -9.177 -19.266  1.00 98.42           H  
ATOM   3597  ND1 HIS A 225      -4.663  -7.250 -17.959  1.00 98.42           N  
ATOM   3598  HD1 HIS A 225      -3.761  -6.798 -17.900  1.00 98.42           H  
ATOM   3599  CE1 HIS A 225      -5.453  -7.530 -16.907  1.00 98.42           C  
ATOM   3600  HE1 HIS A 225      -5.287  -7.200 -15.892  1.00 98.42           H  
ATOM   3601  NE2 HIS A 225      -6.438  -8.360 -17.274  1.00 98.42           N  
ATOM   3602  N   GLU A 226      -4.253 -10.800 -21.181  1.00 98.28           N  
ATOM   3603  H   GLU A 226      -4.664 -10.388 -22.007  1.00 98.28           H  
ATOM   3604  CA  GLU A 226      -4.470 -12.233 -20.942  1.00 98.28           C  
ATOM   3605  HA  GLU A 226      -4.920 -12.373 -19.959  1.00 98.28           H  
ATOM   3606  C   GLU A 226      -3.150 -13.016 -20.942  1.00 98.28           C  
ATOM   3607  CB  GLU A 226      -5.432 -12.799 -21.996  1.00 98.28           C  
ATOM   3608  HB2 GLU A 226      -5.450 -13.884 -21.893  1.00 98.28           H  
ATOM   3609  HB3 GLU A 226      -5.074 -12.552 -22.995  1.00 98.28           H  
ATOM   3610  O   GLU A 226      -2.907 -13.841 -20.057  1.00 98.28           O  
ATOM   3611  CG  GLU A 226      -6.855 -12.255 -21.798  1.00 98.28           C  
ATOM   3612  HG2 GLU A 226      -7.157 -12.456 -20.770  1.00 98.28           H  
ATOM   3613  HG3 GLU A 226      -6.860 -11.172 -21.922  1.00 98.28           H  
ATOM   3614  CD  GLU A 226      -7.902 -12.883 -22.724  1.00 98.28           C  
ATOM   3615  OE1 GLU A 226      -9.089 -12.518 -22.559  1.00 98.28           O  
ATOM   3616  OE2 GLU A 226      -7.591 -13.845 -23.464  1.00 98.28           O  
ATOM   3617  N   LYS A 227      -2.239 -12.711 -21.877  1.00 97.54           N  
ATOM   3618  H   LYS A 227      -2.490 -12.027 -22.576  1.00 97.54           H  
ATOM   3619  CA  LYS A 227      -0.904 -13.329 -21.934  1.00 97.54           C  
ATOM   3620  HA  LYS A 227      -1.030 -14.412 -21.936  1.00 97.54           H  
ATOM   3621  C   LYS A 227      -0.046 -12.982 -20.717  1.00 97.54           C  
ATOM   3622  CB  LYS A 227      -0.224 -12.892 -23.239  1.00 97.54           C  
ATOM   3623  HB2 LYS A 227      -0.879 -13.153 -24.071  1.00 97.54           H  
ATOM   3624  HB3 LYS A 227      -0.108 -11.808 -23.233  1.00 97.54           H  
ATOM   3625  O   LYS A 227       0.743 -13.818 -20.271  1.00 97.54           O  
ATOM   3626  CG  LYS A 227       1.149 -13.546 -23.469  1.00 97.54           C  
ATOM   3627  HG2 LYS A 227       1.041 -14.630 -23.474  1.00 97.54           H  
ATOM   3628  HG3 LYS A 227       1.839 -13.253 -22.678  1.00 97.54           H  
ATOM   3629  CD  LYS A 227       1.715 -13.078 -24.816  1.00 97.54           C  
ATOM   3630  HD2 LYS A 227       1.012 -13.350 -25.603  1.00 97.54           H  
ATOM   3631  HD3 LYS A 227       1.798 -11.991 -24.801  1.00 97.54           H  
ATOM   3632  CE  LYS A 227       3.087 -13.687 -25.130  1.00 97.54           C  
ATOM   3633  HE2 LYS A 227       3.790 -13.398 -24.348  1.00 97.54           H  
ATOM   3634  HE3 LYS A 227       2.994 -14.773 -25.145  1.00 97.54           H  
ATOM   3635  NZ  LYS A 227       3.577 -13.204 -26.447  1.00 97.54           N  
ATOM   3636  HZ1 LYS A 227       4.471 -13.603 -26.697  1.00 97.54           H  
ATOM   3637  HZ2 LYS A 227       2.916 -13.426 -27.177  1.00 97.54           H  
ATOM   3638  HZ3 LYS A 227       3.666 -12.198 -26.452  1.00 97.54           H  
ATOM   3639  N   PHE A 228      -0.154 -11.760 -20.202  1.00 97.47           N  
ATOM   3640  H   PHE A 228      -0.770 -11.104 -20.661  1.00 97.47           H  
ATOM   3641  CA  PHE A 228       0.649 -11.278 -19.079  1.00 97.47           C  
ATOM   3642  HA  PHE A 228       1.657 -11.681 -19.173  1.00 97.47           H  
ATOM   3643  C   PHE A 228       0.108 -11.746 -17.718  1.00 97.47           C  
ATOM   3644  CB  PHE A 228       0.736  -9.755 -19.187  1.00 97.47           C  
ATOM   3645  HB2 PHE A 228      -0.260  -9.334 -19.055  1.00 97.47           H  
ATOM   3646  HB3 PHE A 228       1.071  -9.495 -20.191  1.00 97.47           H  
ATOM   3647  O   PHE A 228       0.890 -12.083 -16.825  1.00 97.47           O  
ATOM   3648  CG  PHE A 228       1.699  -9.100 -18.223  1.00 97.47           C  
ATOM   3649  CD1 PHE A 228       1.243  -8.066 -17.396  1.00 97.47           C  
ATOM   3650  HD1 PHE A 228       0.199  -7.791 -17.426  1.00 97.47           H  
ATOM   3651  CD2 PHE A 228       3.061  -9.456 -18.207  1.00 97.47           C  
ATOM   3652  HD2 PHE A 228       3.432 -10.229 -18.864  1.00 97.47           H  
ATOM   3653  CE1 PHE A 228       2.139  -7.356 -16.583  1.00 97.47           C  
ATOM   3654  HE1 PHE A 228       1.786  -6.533 -15.979  1.00 97.47           H  
ATOM   3655  CE2 PHE A 228       3.956  -8.771 -17.366  1.00 97.47           C  
ATOM   3656  HE2 PHE A 228       5.007  -9.019 -17.364  1.00 97.47           H  
ATOM   3657  CZ  PHE A 228       3.496  -7.710 -16.569  1.00 97.47           C  
ATOM   3658  HZ  PHE A 228       4.182  -7.158 -15.943  1.00 97.47           H  
ATOM   3659  N   ARG A 229      -1.220 -11.839 -17.578  1.00 97.68           N  
ATOM   3660  H   ARG A 229      -1.787 -11.491 -18.338  1.00 97.68           H  
ATOM   3661  CA  ARG A 229      -1.931 -12.332 -16.383  1.00 97.68           C  
ATOM   3662  HA  ARG A 229      -1.353 -12.090 -15.491  1.00 97.68           H  
ATOM   3663  C   ARG A 229      -2.113 -13.856 -16.351  1.00 97.68           C  
ATOM   3664  CB  ARG A 229      -3.282 -11.615 -16.300  1.00 97.68           C  
ATOM   3665  HB2 ARG A 229      -3.880 -12.066 -15.508  1.00 97.68           H  
ATOM   3666  HB3 ARG A 229      -3.801 -11.783 -17.244  1.00 97.68           H  
ATOM   3667  O   ARG A 229      -2.450 -14.416 -15.308  1.00 97.68           O  
ATOM   3668  CG  ARG A 229      -3.197 -10.100 -16.050  1.00 97.68           C  
ATOM   3669  HG2 ARG A 229      -2.527  -9.633 -16.771  1.00 97.68           H  
ATOM   3670  HG3 ARG A 229      -4.198  -9.690 -16.187  1.00 97.68           H  
ATOM   3671  CD  ARG A 229      -2.741  -9.776 -14.624  1.00 97.68           C  
ATOM   3672  HD2 ARG A 229      -1.794 -10.283 -14.439  1.00 97.68           H  
ATOM   3673  HD3 ARG A 229      -3.492 -10.140 -13.922  1.00 97.68           H  
ATOM   3674  NE  ARG A 229      -2.512  -8.342 -14.434  1.00 97.68           N  
ATOM   3675  HE  ARG A 229      -2.168  -7.822 -15.230  1.00 97.68           H  
ATOM   3676  NH1 ARG A 229      -2.710  -8.155 -12.162  1.00 97.68           N  
ATOM   3677 HH11 ARG A 229      -3.070  -9.097 -12.112  1.00 97.68           H  
ATOM   3678 HH12 ARG A 229      -2.808  -7.514 -11.388  1.00 97.68           H  
ATOM   3679  NH2 ARG A 229      -2.058  -6.396 -13.346  1.00 97.68           N  
ATOM   3680 HH21 ARG A 229      -2.080  -5.823 -12.514  1.00 97.68           H  
ATOM   3681 HH22 ARG A 229      -1.652  -6.043 -14.201  1.00 97.68           H  
ATOM   3682  CZ  ARG A 229      -2.417  -7.646 -13.320  1.00 97.68           C  
ATOM   3683  N   GLY A 230      -1.841 -14.530 -17.468  1.00 96.49           N  
ATOM   3684  H   GLY A 230      -1.731 -13.997 -18.318  1.00 96.49           H  
ATOM   3685  CA  GLY A 230      -1.667 -15.981 -17.551  1.00 96.49           C  
ATOM   3686  HA2 GLY A 230      -1.181 -16.337 -16.642  1.00 96.49           H  
ATOM   3687  HA3 GLY A 230      -1.009 -16.200 -18.392  1.00 96.49           H  
ATOM   3688  C   GLY A 230      -2.948 -16.793 -17.744  1.00 96.49           C  
ATOM   3689  O   GLY A 230      -2.870 -18.018 -17.759  1.00 96.49           O  
ATOM   3690  N   ILE A 231      -4.109 -16.154 -17.909  1.00 96.57           N  
ATOM   3691  H   ILE A 231      -4.094 -15.147 -17.987  1.00 96.57           H  
ATOM   3692  CA  ILE A 231      -5.397 -16.829 -18.122  1.00 96.57           C  
ATOM   3693  HA  ILE A 231      -5.218 -17.876 -18.367  1.00 96.57           H  
ATOM   3694  C   ILE A 231      -6.098 -16.184 -19.321  1.00 96.57           C  
ATOM   3695  CB  ILE A 231      -6.272 -16.783 -16.847  1.00 96.57           C  
ATOM   3696  HB  ILE A 231      -6.515 -15.737 -16.657  1.00 96.57           H  
ATOM   3697  O   ILE A 231      -6.193 -14.962 -19.403  1.00 96.57           O  
ATOM   3698  CG1 ILE A 231      -5.574 -17.323 -15.577  1.00 96.57           C  
ATOM   3699 HG12 ILE A 231      -6.227 -17.125 -14.727  1.00 96.57           H  
ATOM   3700 HG13 ILE A 231      -4.651 -16.769 -15.404  1.00 96.57           H  
ATOM   3701  CG2 ILE A 231      -7.593 -17.548 -17.047  1.00 96.57           C  
ATOM   3702 HG21 ILE A 231      -8.189 -17.499 -16.135  1.00 96.57           H  
ATOM   3703 HG22 ILE A 231      -7.401 -18.593 -17.293  1.00 96.57           H  
ATOM   3704 HG23 ILE A 231      -8.178 -17.113 -17.856  1.00 96.57           H  
ATOM   3705  CD1 ILE A 231      -5.261 -18.826 -15.561  1.00 96.57           C  
ATOM   3706 HD11 ILE A 231      -4.635 -19.050 -14.697  1.00 96.57           H  
ATOM   3707 HD12 ILE A 231      -4.735 -19.128 -16.467  1.00 96.57           H  
ATOM   3708 HD13 ILE A 231      -6.183 -19.401 -15.473  1.00 96.57           H  
ATOM   3709  N   LYS A 232      -6.590 -17.006 -20.254  1.00 96.41           N  
ATOM   3710  H   LYS A 232      -6.529 -18.000 -20.081  1.00 96.41           H  
ATOM   3711  CA  LYS A 232      -7.393 -16.550 -21.400  1.00 96.41           C  
ATOM   3712  HA  LYS A 232      -6.984 -15.612 -21.774  1.00 96.41           H  
ATOM   3713  C   LYS A 232      -8.838 -16.265 -20.987  1.00 96.41           C  
ATOM   3714  CB  LYS A 232      -7.364 -17.580 -22.538  1.00 96.41           C  
ATOM   3715  HB2 LYS A 232      -7.666 -18.554 -22.154  1.00 96.41           H  
ATOM   3716  HB3 LYS A 232      -8.089 -17.271 -23.290  1.00 96.41           H  
ATOM   3717  O   LYS A 232      -9.366 -16.927 -20.097  1.00 96.41           O  
ATOM   3718  CG  LYS A 232      -5.991 -17.689 -23.215  1.00 96.41           C  
ATOM   3719  HG2 LYS A 232      -5.674 -16.699 -23.542  1.00 96.41           H  
ATOM   3720  HG3 LYS A 232      -5.259 -18.083 -22.509  1.00 96.41           H  
ATOM   3721  CD  LYS A 232      -6.086 -18.618 -24.434  1.00 96.41           C  
ATOM   3722  HD2 LYS A 232      -6.373 -19.616 -24.103  1.00 96.41           H  
ATOM   3723  HD3 LYS A 232      -6.853 -18.233 -25.106  1.00 96.41           H  
ATOM   3724  CE  LYS A 232      -4.748 -18.678 -25.177  1.00 96.41           C  
ATOM   3725  HE2 LYS A 232      -4.456 -17.660 -25.434  1.00 96.41           H  
ATOM   3726  HE3 LYS A 232      -3.993 -19.085 -24.505  1.00 96.41           H  
ATOM   3727  NZ  LYS A 232      -4.851 -19.503 -26.408  1.00 96.41           N  
ATOM   3728  HZ1 LYS A 232      -3.970 -19.522 -26.901  1.00 96.41           H  
ATOM   3729  HZ2 LYS A 232      -5.546 -19.113 -27.029  1.00 96.41           H  
ATOM   3730  HZ3 LYS A 232      -5.120 -20.451 -26.184  1.00 96.41           H  
ATOM   3731  N   GLY A 233      -9.494 -15.329 -21.669  1.00 95.96           N  
ATOM   3732  H   GLY A 233      -8.995 -14.804 -22.373  1.00 95.96           H  
ATOM   3733  CA  GLY A 233     -10.902 -14.983 -21.444  1.00 95.96           C  
ATOM   3734  HA2 GLY A 233     -11.237 -14.368 -22.279  1.00 95.96           H  
ATOM   3735  HA3 GLY A 233     -11.501 -15.893 -21.422  1.00 95.96           H  
ATOM   3736  C   GLY A 233     -11.178 -14.196 -20.158  1.00 95.96           C  
ATOM   3737  O   GLY A 233     -12.324 -14.151 -19.710  1.00 95.96           O  
ATOM   3738  N   ILE A 234     -10.152 -13.604 -19.536  1.00 97.64           N  
ATOM   3739  H   ILE A 234      -9.238 -13.667 -19.960  1.00 97.64           H  
ATOM   3740  CA  ILE A 234     -10.327 -12.772 -18.334  1.00 97.64           C  
ATOM   3741  HA  ILE A 234     -11.247 -13.074 -17.833  1.00 97.64           H  
ATOM   3742  C   ILE A 234     -10.506 -11.294 -18.656  1.00 97.64           C  
ATOM   3743  CB  ILE A 234      -9.195 -12.950 -17.306  1.00 97.64           C  
ATOM   3744  HB  ILE A 234      -9.458 -12.351 -16.433  1.00 97.64           H  
ATOM   3745  O   ILE A 234     -11.063 -10.587 -17.826  1.00 97.64           O  
ATOM   3746  CG1 ILE A 234      -7.846 -12.422 -17.830  1.00 97.64           C  
ATOM   3747 HG12 ILE A 234      -7.969 -11.398 -18.184  1.00 97.64           H  
ATOM   3748 HG13 ILE A 234      -7.513 -13.032 -18.670  1.00 97.64           H  
ATOM   3749  CG2 ILE A 234      -9.132 -14.414 -16.856  1.00 97.64           C  
ATOM   3750 HG21 ILE A 234      -8.438 -14.519 -16.021  1.00 97.64           H  
ATOM   3751 HG22 ILE A 234     -10.118 -14.748 -16.533  1.00 97.64           H  
ATOM   3752 HG23 ILE A 234      -8.798 -15.029 -17.692  1.00 97.64           H  
ATOM   3753  CD1 ILE A 234      -6.747 -12.374 -16.772  1.00 97.64           C  
ATOM   3754 HD11 ILE A 234      -5.947 -11.738 -17.152  1.00 97.64           H  
ATOM   3755 HD12 ILE A 234      -7.130 -11.935 -15.851  1.00 97.64           H  
ATOM   3756 HD13 ILE A 234      -6.359 -13.374 -16.579  1.00 97.64           H  
ATOM   3757  N   TYR A 235     -10.063 -10.825 -19.829  1.00 98.62           N  
ATOM   3758  H   TYR A 235      -9.677 -11.460 -20.513  1.00 98.62           H  
ATOM   3759  CA  TYR A 235     -10.054  -9.392 -20.127  1.00 98.62           C  
ATOM   3760  HA  TYR A 235      -9.427  -8.878 -19.398  1.00 98.62           H  
ATOM   3761  C   TYR A 235     -11.455  -8.792 -20.027  1.00 98.62           C  
ATOM   3762  CB  TYR A 235      -9.477  -9.168 -21.523  1.00 98.62           C  
ATOM   3763  HB2 TYR A 235     -10.091  -9.706 -22.246  1.00 98.62           H  
ATOM   3764  HB3 TYR A 235      -8.471  -9.586 -21.561  1.00 98.62           H  
ATOM   3765  O   TYR A 235     -11.658  -7.818 -19.311  1.00 98.62           O  
ATOM   3766  CG  TYR A 235      -9.408  -7.709 -21.923  1.00 98.62           C  
ATOM   3767  CD1 TYR A 235     -10.442  -7.124 -22.679  1.00 98.62           C  
ATOM   3768  HD1 TYR A 235     -11.314  -7.701 -22.953  1.00 98.62           H  
ATOM   3769  CD2 TYR A 235      -8.299  -6.934 -21.535  1.00 98.62           C  
ATOM   3770  HD2 TYR A 235      -7.520  -7.371 -20.928  1.00 98.62           H  
ATOM   3771  CE1 TYR A 235     -10.353  -5.773 -23.063  1.00 98.62           C  
ATOM   3772  HE1 TYR A 235     -11.149  -5.308 -23.626  1.00 98.62           H  
ATOM   3773  CE2 TYR A 235      -8.195  -5.593 -21.941  1.00 98.62           C  
ATOM   3774  HE2 TYR A 235      -7.333  -5.006 -21.661  1.00 98.62           H  
ATOM   3775  OH  TYR A 235      -9.139  -3.707 -23.076  1.00 98.62           O  
ATOM   3776  HH  TYR A 235      -8.394  -3.256 -22.673  1.00 98.62           H  
ATOM   3777  CZ  TYR A 235      -9.229  -5.006 -22.697  1.00 98.62           C  
ATOM   3778  N   ASP A 236     -12.437  -9.430 -20.667  1.00 98.33           N  
ATOM   3779  H   ASP A 236     -12.198 -10.202 -21.273  1.00 98.33           H  
ATOM   3780  CA  ASP A 236     -13.816  -8.937 -20.676  1.00 98.33           C  
ATOM   3781  HA  ASP A 236     -13.818  -7.916 -21.057  1.00 98.33           H  
ATOM   3782  C   ASP A 236     -14.405  -8.905 -19.253  1.00 98.33           C  
ATOM   3783  CB  ASP A 236     -14.683  -9.797 -21.615  1.00 98.33           C  
ATOM   3784  HB2 ASP A 236     -14.765 -10.796 -21.188  1.00 98.33           H  
ATOM   3785  HB3 ASP A 236     -15.684  -9.367 -21.652  1.00 98.33           H  
ATOM   3786  O   ASP A 236     -15.096  -7.954 -18.898  1.00 98.33           O  
ATOM   3787  CG  ASP A 236     -14.156  -9.923 -23.055  1.00 98.33           C  
ATOM   3788  OD1 ASP A 236     -13.372  -9.078 -23.542  1.00 98.33           O  
ATOM   3789  OD2 ASP A 236     -14.423 -10.960 -23.701  1.00 98.33           O  
ATOM   3790  N   LYS A 237     -14.055  -9.885 -18.403  1.00 98.14           N  
ATOM   3791  H   LYS A 237     -13.395 -10.574 -18.736  1.00 98.14           H  
ATOM   3792  CA  LYS A 237     -14.456  -9.911 -16.986  1.00 98.14           C  
ATOM   3793  HA  LYS A 237     -15.531  -9.746 -16.918  1.00 98.14           H  
ATOM   3794  C   LYS A 237     -13.806  -8.791 -16.183  1.00 98.14           C  
ATOM   3795  CB  LYS A 237     -14.106 -11.250 -16.326  1.00 98.14           C  
ATOM   3796  HB2 LYS A 237     -13.035 -11.435 -16.405  1.00 98.14           H  
ATOM   3797  HB3 LYS A 237     -14.360 -11.178 -15.269  1.00 98.14           H  
ATOM   3798  O   LYS A 237     -14.463  -8.196 -15.339  1.00 98.14           O  
ATOM   3799  CG  LYS A 237     -14.875 -12.427 -16.927  1.00 98.14           C  
ATOM   3800  HG2 LYS A 237     -15.944 -12.218 -16.886  1.00 98.14           H  
ATOM   3801  HG3 LYS A 237     -14.576 -12.573 -17.965  1.00 98.14           H  
ATOM   3802  CD  LYS A 237     -14.569 -13.692 -16.123  1.00 98.14           C  
ATOM   3803  HD2 LYS A 237     -13.503 -13.909 -16.187  1.00 98.14           H  
ATOM   3804  HD3 LYS A 237     -14.845 -13.528 -15.081  1.00 98.14           H  
ATOM   3805  CE  LYS A 237     -15.376 -14.855 -16.697  1.00 98.14           C  
ATOM   3806  HE2 LYS A 237     -16.430 -14.578 -16.689  1.00 98.14           H  
ATOM   3807  HE3 LYS A 237     -15.078 -15.001 -17.735  1.00 98.14           H  
ATOM   3808  NZ  LYS A 237     -15.159 -16.091 -15.911  1.00 98.14           N  
ATOM   3809  HZ1 LYS A 237     -15.713 -16.845 -16.291  1.00 98.14           H  
ATOM   3810  HZ2 LYS A 237     -15.431 -15.934 -14.951  1.00 98.14           H  
ATOM   3811  HZ3 LYS A 237     -14.183 -16.349 -15.940  1.00 98.14           H  
ATOM   3812  N   THR A 238     -12.531  -8.497 -16.431  1.00 98.61           N  
ATOM   3813  H   THR A 238     -12.019  -9.063 -17.092  1.00 98.61           H  
ATOM   3814  CA  THR A 238     -11.830  -7.378 -15.791  1.00 98.61           C  
ATOM   3815  HA  THR A 238     -11.921  -7.475 -14.709  1.00 98.61           H  
ATOM   3816  C   THR A 238     -12.461  -6.044 -16.187  1.00 98.61           C  
ATOM   3817  CB  THR A 238     -10.338  -7.399 -16.149  1.00 98.61           C  
ATOM   3818  HB  THR A 238     -10.214  -7.311 -17.228  1.00 98.61           H  
ATOM   3819  O   THR A 238     -12.699  -5.210 -15.318  1.00 98.61           O  
ATOM   3820  CG2 THR A 238      -9.546  -6.284 -15.472  1.00 98.61           C  
ATOM   3821 HG21 THR A 238      -9.632  -6.366 -14.389  1.00 98.61           H  
ATOM   3822 HG22 THR A 238      -8.497  -6.367 -15.759  1.00 98.61           H  
ATOM   3823 HG23 THR A 238      -9.909  -5.307 -15.791  1.00 98.61           H  
ATOM   3824  OG1 THR A 238      -9.767  -8.612 -15.717  1.00 98.61           O  
ATOM   3825  HG1 THR A 238      -8.832  -8.442 -15.577  1.00 98.61           H  
ATOM   3826  N   ILE A 239     -12.793  -5.853 -17.470  1.00 98.70           N  
ATOM   3827  H   ILE A 239     -12.567  -6.578 -18.137  1.00 98.70           H  
ATOM   3828  CA  ILE A 239     -13.487  -4.648 -17.951  1.00 98.70           C  
ATOM   3829  HA  ILE A 239     -12.933  -3.771 -17.617  1.00 98.70           H  
ATOM   3830  C   ILE A 239     -14.881  -4.523 -17.329  1.00 98.70           C  
ATOM   3831  CB  ILE A 239     -13.554  -4.630 -19.496  1.00 98.70           C  
ATOM   3832  HB  ILE A 239     -14.031  -5.553 -19.826  1.00 98.70           H  
ATOM   3833  O   ILE A 239     -15.247  -3.440 -16.875  1.00 98.70           O  
ATOM   3834  CG1 ILE A 239     -12.159  -4.573 -20.161  1.00 98.70           C  
ATOM   3835 HG12 ILE A 239     -11.595  -5.471 -19.908  1.00 98.70           H  
ATOM   3836 HG13 ILE A 239     -12.291  -4.576 -21.243  1.00 98.70           H  
ATOM   3837  CG2 ILE A 239     -14.417  -3.459 -20.008  1.00 98.70           C  
ATOM   3838 HG21 ILE A 239     -15.463  -3.630 -19.752  1.00 98.70           H  
ATOM   3839 HG22 ILE A 239     -14.336  -3.384 -21.092  1.00 98.70           H  
ATOM   3840 HG23 ILE A 239     -14.087  -2.523 -19.557  1.00 98.70           H  
ATOM   3841  CD1 ILE A 239     -11.288  -3.372 -19.785  1.00 98.70           C  
ATOM   3842 HD11 ILE A 239     -10.350  -3.434 -20.336  1.00 98.70           H  
ATOM   3843 HD12 ILE A 239     -11.057  -3.385 -18.720  1.00 98.70           H  
ATOM   3844 HD13 ILE A 239     -11.792  -2.440 -20.043  1.00 98.70           H  
ATOM   3845  N   GLU A 240     -15.653  -5.610 -17.270  1.00 98.60           N  
ATOM   3846  H   GLU A 240     -15.335  -6.467 -17.700  1.00 98.60           H  
ATOM   3847  CA  GLU A 240     -16.946  -5.624 -16.577  1.00 98.60           C  
ATOM   3848  HA  GLU A 240     -17.589  -4.859 -17.011  1.00 98.60           H  
ATOM   3849  C   GLU A 240     -16.781  -5.290 -15.087  1.00 98.60           C  
ATOM   3850  CB  GLU A 240     -17.617  -6.994 -16.767  1.00 98.60           C  
ATOM   3851  HB2 GLU A 240     -17.083  -7.737 -16.175  1.00 98.60           H  
ATOM   3852  HB3 GLU A 240     -17.560  -7.276 -17.818  1.00 98.60           H  
ATOM   3853  O   GLU A 240     -17.544  -4.498 -14.545  1.00 98.60           O  
ATOM   3854  CG  GLU A 240     -19.097  -6.965 -16.355  1.00 98.60           C  
ATOM   3855  HG2 GLU A 240     -19.642  -6.334 -17.056  1.00 98.60           H  
ATOM   3856  HG3 GLU A 240     -19.181  -6.515 -15.366  1.00 98.60           H  
ATOM   3857  CD  GLU A 240     -19.751  -8.355 -16.302  1.00 98.60           C  
ATOM   3858  OE1 GLU A 240     -20.826  -8.446 -15.663  1.00 98.60           O  
ATOM   3859  OE2 GLU A 240     -19.181  -9.322 -16.859  1.00 98.60           O  
ATOM   3860  N   GLY A 241     -15.737  -5.822 -14.446  1.00 98.72           N  
ATOM   3861  H   GLY A 241     -15.173  -6.502 -14.936  1.00 98.72           H  
ATOM   3862  CA  GLY A 241     -15.393  -5.527 -13.061  1.00 98.72           C  
ATOM   3863  HA2 GLY A 241     -16.227  -5.822 -12.424  1.00 98.72           H  
ATOM   3864  HA3 GLY A 241     -14.507  -6.102 -12.790  1.00 98.72           H  
ATOM   3865  C   GLY A 241     -15.111  -4.051 -12.800  1.00 98.72           C  
ATOM   3866  O   GLY A 241     -15.602  -3.503 -11.816  1.00 98.72           O  
ATOM   3867  N   ILE A 242     -14.382  -3.392 -13.705  1.00 98.78           N  
ATOM   3868  H   ILE A 242     -13.998  -3.915 -14.479  1.00 98.78           H  
ATOM   3869  CA  ILE A 242     -14.146  -1.943 -13.639  1.00 98.78           C  
ATOM   3870  HA  ILE A 242     -13.739  -1.694 -12.659  1.00 98.78           H  
ATOM   3871  C   ILE A 242     -15.467  -1.184 -13.728  1.00 98.78           C  
ATOM   3872  CB  ILE A 242     -13.136  -1.486 -14.719  1.00 98.78           C  
ATOM   3873  HB  ILE A 242     -13.491  -1.818 -15.694  1.00 98.78           H  
ATOM   3874  O   ILE A 242     -15.739  -0.342 -12.875  1.00 98.78           O  
ATOM   3875  CG1 ILE A 242     -11.738  -2.091 -14.462  1.00 98.78           C  
ATOM   3876 HG12 ILE A 242     -11.840  -3.127 -14.140  1.00 98.78           H  
ATOM   3877 HG13 ILE A 242     -11.247  -1.539 -13.660  1.00 98.78           H  
ATOM   3878  CG2 ILE A 242     -13.024   0.051 -14.733  1.00 98.78           C  
ATOM   3879 HG21 ILE A 242     -13.955   0.502 -15.076  1.00 98.78           H  
ATOM   3880 HG22 ILE A 242     -12.230   0.382 -15.402  1.00 98.78           H  
ATOM   3881 HG23 ILE A 242     -12.811   0.418 -13.729  1.00 98.78           H  
ATOM   3882  CD1 ILE A 242     -10.821  -2.090 -15.689  1.00 98.78           C  
ATOM   3883 HD11 ILE A 242     -10.656  -1.075 -16.051  1.00 98.78           H  
ATOM   3884 HD12 ILE A 242      -9.860  -2.529 -15.420  1.00 98.78           H  
ATOM   3885 HD13 ILE A 242     -11.271  -2.687 -16.482  1.00 98.78           H  
ATOM   3886  N   LYS A 243     -16.311  -1.518 -14.710  1.00 98.69           N  
ATOM   3887  H   LYS A 243     -16.038  -2.257 -15.342  1.00 98.69           H  
ATOM   3888  CA  LYS A 243     -17.617  -0.868 -14.887  1.00 98.69           C  
ATOM   3889  HA  LYS A 243     -17.474   0.207 -14.995  1.00 98.69           H  
ATOM   3890  C   LYS A 243     -18.503  -1.032 -13.656  1.00 98.69           C  
ATOM   3891  CB  LYS A 243     -18.318  -1.405 -16.137  1.00 98.69           C  
ATOM   3892  HB2 LYS A 243     -18.360  -2.494 -16.098  1.00 98.69           H  
ATOM   3893  HB3 LYS A 243     -19.338  -1.021 -16.159  1.00 98.69           H  
ATOM   3894  O   LYS A 243     -19.033  -0.046 -13.174  1.00 98.69           O  
ATOM   3895  CG  LYS A 243     -17.593  -0.952 -17.409  1.00 98.69           C  
ATOM   3896  HG2 LYS A 243     -17.626   0.136 -17.466  1.00 98.69           H  
ATOM   3897  HG3 LYS A 243     -16.550  -1.266 -17.380  1.00 98.69           H  
ATOM   3898  CD  LYS A 243     -18.258  -1.544 -18.653  1.00 98.69           C  
ATOM   3899  HD2 LYS A 243     -18.218  -2.632 -18.601  1.00 98.69           H  
ATOM   3900  HD3 LYS A 243     -19.296  -1.215 -18.691  1.00 98.69           H  
ATOM   3901  CE  LYS A 243     -17.499  -1.045 -19.884  1.00 98.69           C  
ATOM   3902  HE2 LYS A 243     -16.470  -1.401 -19.826  1.00 98.69           H  
ATOM   3903  HE3 LYS A 243     -17.467   0.044 -19.847  1.00 98.69           H  
ATOM   3904  NZ  LYS A 243     -18.135  -1.491 -21.144  1.00 98.69           N  
ATOM   3905  HZ1 LYS A 243     -19.082  -1.140 -21.189  1.00 98.69           H  
ATOM   3906  HZ2 LYS A 243     -17.624  -1.119 -21.932  1.00 98.69           H  
ATOM   3907  HZ3 LYS A 243     -18.147  -2.500 -21.197  1.00 98.69           H  
ATOM   3908  N   ASN A 244     -18.582  -2.237 -13.090  1.00 98.77           N  
ATOM   3909  H   ASN A 244     -18.120  -3.010 -13.546  1.00 98.77           H  
ATOM   3910  CA  ASN A 244     -19.391  -2.490 -11.898  1.00 98.77           C  
ATOM   3911  HA  ASN A 244     -20.419  -2.192 -12.103  1.00 98.77           H  
ATOM   3912  C   ASN A 244     -18.926  -1.664 -10.684  1.00 98.77           C  
ATOM   3913  CB  ASN A 244     -19.356  -3.992 -11.569  1.00 98.77           C  
ATOM   3914  HB2 ASN A 244     -19.860  -4.152 -10.616  1.00 98.77           H  
ATOM   3915  HB3 ASN A 244     -18.318  -4.306 -11.459  1.00 98.77           H  
ATOM   3916  O   ASN A 244     -19.759  -1.209  -9.914  1.00 98.77           O  
ATOM   3917  CG  ASN A 244     -20.048  -4.880 -12.589  1.00 98.77           C  
ATOM   3918  ND2 ASN A 244     -19.603  -6.108 -12.712  1.00 98.77           N  
ATOM   3919 HD21 ASN A 244     -18.737  -6.331 -12.243  1.00 98.77           H  
ATOM   3920 HD22 ASN A 244     -19.920  -6.599 -13.536  1.00 98.77           H  
ATOM   3921  OD1 ASN A 244     -21.021  -4.536 -13.239  1.00 98.77           O  
ATOM   3922  N   VAL A 245     -17.618  -1.457 -10.493  1.00 98.72           N  
ATOM   3923  H   VAL A 245     -16.961  -1.853 -11.152  1.00 98.72           H  
ATOM   3924  CA  VAL A 245     -17.104  -0.610  -9.398  1.00 98.72           C  
ATOM   3925  HA  VAL A 245     -17.616  -0.874  -8.472  1.00 98.72           H  
ATOM   3926  C   VAL A 245     -17.402   0.869  -9.638  1.00 98.72           C  
ATOM   3927  CB  VAL A 245     -15.597  -0.846  -9.205  1.00 98.72           C  
ATOM   3928  HB  VAL A 245     -15.099  -0.802 -10.173  1.00 98.72           H  
ATOM   3929  O   VAL A 245     -17.790   1.568  -8.702  1.00 98.72           O  
ATOM   3930  CG1 VAL A 245     -14.898   0.146  -8.270  1.00 98.72           C  
ATOM   3931 HG11 VAL A 245     -15.110   1.177  -8.553  1.00 98.72           H  
ATOM   3932 HG12 VAL A 245     -13.821   0.006  -8.358  1.00 98.72           H  
ATOM   3933 HG13 VAL A 245     -15.211  -0.019  -7.239  1.00 98.72           H  
ATOM   3934  CG2 VAL A 245     -15.380  -2.233  -8.589  1.00 98.72           C  
ATOM   3935 HG21 VAL A 245     -15.686  -3.008  -9.291  1.00 98.72           H  
ATOM   3936 HG22 VAL A 245     -15.964  -2.329  -7.673  1.00 98.72           H  
ATOM   3937 HG23 VAL A 245     -14.325  -2.352  -8.344  1.00 98.72           H  
ATOM   3938  N   VAL A 246     -17.241   1.339 -10.878  1.00 97.70           N  
ATOM   3939  H   VAL A 246     -16.921   0.706 -11.597  1.00 97.70           H  
ATOM   3940  CA  VAL A 246     -17.575   2.717 -11.268  1.00 97.70           C  
ATOM   3941  HA  VAL A 246     -17.067   3.407 -10.594  1.00 97.70           H  
ATOM   3942  C   VAL A 246     -19.078   2.981 -11.108  1.00 97.70           C  
ATOM   3943  CB  VAL A 246     -17.089   3.001 -12.705  1.00 97.70           C  
ATOM   3944  HB  VAL A 246     -17.446   2.213 -13.368  1.00 97.70           H  
ATOM   3945  O   VAL A 246     -19.451   4.017 -10.564  1.00 97.70           O  
ATOM   3946  CG1 VAL A 246     -17.582   4.347 -13.250  1.00 97.70           C  
ATOM   3947 HG11 VAL A 246     -17.140   4.536 -14.228  1.00 97.70           H  
ATOM   3948 HG12 VAL A 246     -18.666   4.329 -13.365  1.00 97.70           H  
ATOM   3949 HG13 VAL A 246     -17.306   5.151 -12.568  1.00 97.70           H  
ATOM   3950  CG2 VAL A 246     -15.552   3.027 -12.761  1.00 97.70           C  
ATOM   3951 HG21 VAL A 246     -15.228   3.155 -13.794  1.00 97.70           H  
ATOM   3952 HG22 VAL A 246     -15.177   3.857 -12.163  1.00 97.70           H  
ATOM   3953 HG23 VAL A 246     -15.138   2.096 -12.376  1.00 97.70           H  
ATOM   3954  N   ASP A 247     -19.934   2.035 -11.503  1.00 97.98           N  
ATOM   3955  H   ASP A 247     -19.566   1.237 -12.000  1.00 97.98           H  
ATOM   3956  CA  ASP A 247     -21.397   2.135 -11.395  1.00 97.98           C  
ATOM   3957  HA  ASP A 247     -21.727   3.046 -11.896  1.00 97.98           H  
ATOM   3958  C   ASP A 247     -21.883   2.222  -9.933  1.00 97.98           C  
ATOM   3959  CB  ASP A 247     -22.059   0.927 -12.094  1.00 97.98           C  
ATOM   3960  HB2 ASP A 247     -21.596   0.010 -11.730  1.00 97.98           H  
ATOM   3961  HB3 ASP A 247     -23.108   0.899 -11.799  1.00 97.98           H  
ATOM   3962  O   ASP A 247     -22.910   2.842  -9.660  1.00 97.98           O  
ATOM   3963  CG  ASP A 247     -22.027   0.935 -13.634  1.00 97.98           C  
ATOM   3964  OD1 ASP A 247     -21.719   1.986 -14.241  1.00 97.98           O  
ATOM   3965  OD2 ASP A 247     -22.385  -0.120 -14.218  1.00 97.98           O  
ATOM   3966  N   GLU A 248     -21.141   1.645  -8.980  1.00 98.07           N  
ATOM   3967  H   GLU A 248     -20.326   1.126  -9.274  1.00 98.07           H  
ATOM   3968  CA  GLU A 248     -21.415   1.741  -7.534  1.00 98.07           C  
ATOM   3969  HA  GLU A 248     -22.494   1.782  -7.386  1.00 98.07           H  
ATOM   3970  C   GLU A 248     -20.850   3.030  -6.894  1.00 98.07           C  
ATOM   3971  CB  GLU A 248     -20.895   0.477  -6.823  1.00 98.07           C  
ATOM   3972  HB2 GLU A 248     -20.972   0.606  -5.744  1.00 98.07           H  
ATOM   3973  HB3 GLU A 248     -19.838   0.354  -7.060  1.00 98.07           H  
ATOM   3974  O   GLU A 248     -20.939   3.226  -5.674  1.00 98.07           O  
ATOM   3975  CG  GLU A 248     -21.637  -0.816  -7.216  1.00 98.07           C  
ATOM   3976  HG2 GLU A 248     -21.614  -0.933  -8.299  1.00 98.07           H  
ATOM   3977  HG3 GLU A 248     -21.092  -1.657  -6.787  1.00 98.07           H  
ATOM   3978  CD  GLU A 248     -23.101  -0.903  -6.754  1.00 98.07           C  
ATOM   3979  OE1 GLU A 248     -23.851  -1.712  -7.355  1.00 98.07           O  
ATOM   3980  OE2 GLU A 248     -23.463  -0.249  -5.749  1.00 98.07           O  
ATOM   3981  N   ASP A 249     -20.269   3.932  -7.695  1.00 96.41           N  
ATOM   3982  H   ASP A 249     -20.243   3.734  -8.685  1.00 96.41           H  
ATOM   3983  CA  ASP A 249     -19.661   5.192  -7.247  1.00 96.41           C  
ATOM   3984  HA  ASP A 249     -19.127   5.611  -8.100  1.00 96.41           H  
ATOM   3985  C   ASP A 249     -18.600   4.952  -6.155  1.00 96.41           C  
ATOM   3986  CB  ASP A 249     -20.774   6.190  -6.886  1.00 96.41           C  
ATOM   3987  HB2 ASP A 249     -21.344   5.808  -6.040  1.00 96.41           H  
ATOM   3988  HB3 ASP A 249     -21.456   6.273  -7.732  1.00 96.41           H  
ATOM   3989  O   ASP A 249     -18.590   5.569  -5.085  1.00 96.41           O  
ATOM   3990  CG  ASP A 249     -20.262   7.592  -6.553  1.00 96.41           C  
ATOM   3991  OD1 ASP A 249     -19.453   8.133  -7.340  1.00 96.41           O  
ATOM   3992  OD2 ASP A 249     -20.730   8.121  -5.515  1.00 96.41           O  
ATOM   3993  N   ILE A 250     -17.751   3.948  -6.380  1.00 97.38           N  
ATOM   3994  H   ILE A 250     -17.849   3.439  -7.247  1.00 97.38           H  
ATOM   3995  CA  ILE A 250     -16.568   3.679  -5.562  1.00 97.38           C  
ATOM   3996  HA  ILE A 250     -16.677   4.164  -4.592  1.00 97.38           H  
ATOM   3997  C   ILE A 250     -15.369   4.297  -6.275  1.00 97.38           C  
ATOM   3998  CB  ILE A 250     -16.381   2.168  -5.319  1.00 97.38           C  
ATOM   3999  HB  ILE A 250     -16.243   1.693  -6.290  1.00 97.38           H  
ATOM   4000  O   ILE A 250     -15.220   4.141  -7.489  1.00 97.38           O  
ATOM   4001  CG1 ILE A 250     -17.623   1.535  -4.650  1.00 97.38           C  
ATOM   4002 HG12 ILE A 250     -17.749   1.945  -3.648  1.00 97.38           H  
ATOM   4003 HG13 ILE A 250     -18.511   1.781  -5.232  1.00 97.38           H  
ATOM   4004  CG2 ILE A 250     -15.123   1.926  -4.461  1.00 97.38           C  
ATOM   4005 HG21 ILE A 250     -15.192   2.481  -3.525  1.00 97.38           H  
ATOM   4006 HG22 ILE A 250     -14.226   2.229  -5.001  1.00 97.38           H  
ATOM   4007 HG23 ILE A 250     -15.028   0.866  -4.228  1.00 97.38           H  
ATOM   4008  CD1 ILE A 250     -17.562   0.004  -4.566  1.00 97.38           C  
ATOM   4009 HD11 ILE A 250     -18.543  -0.381  -4.287  1.00 97.38           H  
ATOM   4010 HD12 ILE A 250     -16.842  -0.310  -3.811  1.00 97.38           H  
ATOM   4011 HD13 ILE A 250     -17.291  -0.414  -5.535  1.00 97.38           H  
ATOM   4012  N   PHE A 251     -14.484   4.969  -5.529  1.00 96.50           N  
ATOM   4013  H   PHE A 251     -14.622   5.035  -4.531  1.00 96.50           H  
ATOM   4014  CA  PHE A 251     -13.277   5.543  -6.117  1.00 96.50           C  
ATOM   4015  HA  PHE A 251     -13.592   6.258  -6.877  1.00 96.50           H  
ATOM   4016  C   PHE A 251     -12.471   4.424  -6.786  1.00 96.50           C  
ATOM   4017  CB  PHE A 251     -12.464   6.293  -5.055  1.00 96.50           C  
ATOM   4018  HB2 PHE A 251     -11.885   5.580  -4.468  1.00 96.50           H  
ATOM   4019  HB3 PHE A 251     -13.154   6.788  -4.372  1.00 96.50           H  
ATOM   4020  O   PHE A 251     -12.058   3.465  -6.131  1.00 96.50           O  
ATOM   4021  CG  PHE A 251     -11.518   7.338  -5.615  1.00 96.50           C  
ATOM   4022  CD1 PHE A 251     -10.337   6.958  -6.276  1.00 96.50           C  
ATOM   4023  HD1 PHE A 251     -10.115   5.915  -6.447  1.00 96.50           H  
ATOM   4024  CD2 PHE A 251     -11.821   8.704  -5.472  1.00 96.50           C  
ATOM   4025  HD2 PHE A 251     -12.735   9.005  -4.983  1.00 96.50           H  
ATOM   4026  CE1 PHE A 251      -9.449   7.933  -6.754  1.00 96.50           C  
ATOM   4027  HE1 PHE A 251      -8.558   7.626  -7.281  1.00 96.50           H  
ATOM   4028  CE2 PHE A 251     -10.939   9.682  -5.965  1.00 96.50           C  
ATOM   4029  HE2 PHE A 251     -11.179  10.729  -5.854  1.00 96.50           H  
ATOM   4030  CZ  PHE A 251      -9.748   9.296  -6.598  1.00 96.50           C  
ATOM   4031  HZ  PHE A 251      -9.083  10.051  -6.992  1.00 96.50           H  
ATOM   4032  N   CYS A 252     -12.263   4.527  -8.095  1.00 97.60           N  
ATOM   4033  H   CYS A 252     -12.662   5.324  -8.571  1.00 97.60           H  
ATOM   4034  CA  CYS A 252     -11.720   3.447  -8.903  1.00 97.60           C  
ATOM   4035  HA  CYS A 252     -11.523   2.587  -8.262  1.00 97.60           H  
ATOM   4036  C   CYS A 252     -10.402   3.862  -9.553  1.00 97.60           C  
ATOM   4037  CB  CYS A 252     -12.778   2.993  -9.916  1.00 97.60           C  
ATOM   4038  HB2 CYS A 252     -13.703   2.772  -9.383  1.00 97.60           H  
ATOM   4039  HB3 CYS A 252     -12.984   3.790 -10.630  1.00 97.60           H  
ATOM   4040  O   CYS A 252     -10.275   4.960 -10.102  1.00 97.60           O  
ATOM   4041  SG  CYS A 252     -12.213   1.497 -10.784  1.00 97.60           S  
ATOM   4042  HG  CYS A 252     -11.307   2.091 -11.565  1.00 97.60           H  
ATOM   4043  N   ALA A 253      -9.425   2.959  -9.532  1.00 97.43           N  
ATOM   4044  H   ALA A 253      -9.592   2.089  -9.047  1.00 97.43           H  
ATOM   4045  CA  ALA A 253      -8.209   3.093 -10.315  1.00 97.43           C  
ATOM   4046  HA  ALA A 253      -8.309   3.985 -10.934  1.00 97.43           H  
ATOM   4047  C   ALA A 253      -7.998   1.907 -11.242  1.00 97.43           C  
ATOM   4048  CB  ALA A 253      -6.986   3.269  -9.417  1.00 97.43           C  
ATOM   4049  HB1 ALA A 253      -7.090   4.172  -8.815  1.00 97.43           H  
ATOM   4050  HB2 ALA A 253      -6.894   2.404  -8.761  1.00 97.43           H  
ATOM   4051  HB3 ALA A 253      -6.088   3.359 -10.029  1.00 97.43           H  
ATOM   4052  O   ALA A 253      -8.221   0.762 -10.856  1.00 97.43           O  
ATOM   4053  N   ILE A 254      -7.448   2.179 -12.419  1.00 98.40           N  
ATOM   4054  H   ILE A 254      -7.283   3.149 -12.647  1.00 98.40           H  
ATOM   4055  CA  ILE A 254      -6.759   1.160 -13.204  1.00 98.40           C  
ATOM   4056  HA  ILE A 254      -7.167   0.182 -12.950  1.00 98.40           H  
ATOM   4057  C   ILE A 254      -5.284   1.164 -12.813  1.00 98.40           C  
ATOM   4058  CB  ILE A 254      -6.996   1.365 -14.710  1.00 98.40           C  
ATOM   4059  HB  ILE A 254      -6.835   2.414 -14.961  1.00 98.40           H  
ATOM   4060  O   ILE A 254      -4.643   2.212 -12.829  1.00 98.40           O  
ATOM   4061  CG1 ILE A 254      -8.460   0.983 -15.016  1.00 98.40           C  
ATOM   4062 HG12 ILE A 254      -9.115   1.555 -14.358  1.00 98.40           H  
ATOM   4063 HG13 ILE A 254      -8.619  -0.074 -14.803  1.00 98.40           H  
ATOM   4064  CG2 ILE A 254      -6.013   0.511 -15.524  1.00 98.40           C  
ATOM   4065 HG21 ILE A 254      -6.015  -0.508 -15.136  1.00 98.40           H  
ATOM   4066 HG22 ILE A 254      -5.004   0.917 -15.450  1.00 98.40           H  
ATOM   4067 HG23 ILE A 254      -6.287   0.509 -16.579  1.00 98.40           H  
ATOM   4068  CD1 ILE A 254      -8.889   1.270 -16.455  1.00 98.40           C  
ATOM   4069 HD11 ILE A 254      -9.978   1.282 -16.512  1.00 98.40           H  
ATOM   4070 HD12 ILE A 254      -8.508   0.501 -17.127  1.00 98.40           H  
ATOM   4071 HD13 ILE A 254      -8.502   2.242 -16.761  1.00 98.40           H  
ATOM   4072  N   ALA A 255      -4.738  -0.004 -12.484  1.00 97.62           N  
ATOM   4073  H   ALA A 255      -5.333  -0.820 -12.496  1.00 97.62           H  
ATOM   4074  CA  ALA A 255      -3.314  -0.191 -12.239  1.00 97.62           C  
ATOM   4075  HA  ALA A 255      -2.822   0.782 -12.251  1.00 97.62           H  
ATOM   4076  C   ALA A 255      -2.666  -1.047 -13.324  1.00 97.62           C  
ATOM   4077  CB  ALA A 255      -3.098  -0.777 -10.849  1.00 97.62           C  
ATOM   4078  HB1 ALA A 255      -3.347  -0.001 -10.125  1.00 97.62           H  
ATOM   4079  HB2 ALA A 255      -3.724  -1.658 -10.707  1.00 97.62           H  
ATOM   4080  HB3 ALA A 255      -2.051  -1.050 -10.720  1.00 97.62           H  
ATOM   4081  O   ALA A 255      -3.108  -2.167 -13.589  1.00 97.62           O  
ATOM   4082  N   THR A 256      -1.578  -0.532 -13.891  1.00 98.10           N  
ATOM   4083  H   THR A 256      -1.292   0.394 -13.610  1.00 98.10           H  
ATOM   4084  CA  THR A 256      -0.801  -1.198 -14.939  1.00 98.10           C  
ATOM   4085  HA  THR A 256      -1.242  -2.167 -15.172  1.00 98.10           H  
ATOM   4086  C   THR A 256       0.627  -1.412 -14.473  1.00 98.10           C  
ATOM   4087  CB  THR A 256      -0.794  -0.361 -16.223  1.00 98.10           C  
ATOM   4088  HB  THR A 256      -0.390   0.628 -16.003  1.00 98.10           H  
ATOM   4089  O   THR A 256       1.345  -0.443 -14.235  1.00 98.10           O  
ATOM   4090  CG2 THR A 256       0.055  -0.987 -17.331  1.00 98.10           C  
ATOM   4091 HG21 THR A 256       1.100  -0.717 -17.184  1.00 98.10           H  
ATOM   4092 HG22 THR A 256      -0.271  -0.617 -18.303  1.00 98.10           H  
ATOM   4093 HG23 THR A 256      -0.027  -2.074 -17.309  1.00 98.10           H  
ATOM   4094  OG1 THR A 256      -2.098  -0.189 -16.715  1.00 98.10           O  
ATOM   4095  HG1 THR A 256      -2.560  -1.028 -16.660  1.00 98.10           H  
ATOM   4096  N   THR A 257       1.079  -2.662 -14.400  1.00 97.42           N  
ATOM   4097  H   THR A 257       0.461  -3.408 -14.687  1.00 97.42           H  
ATOM   4098  CA  THR A 257       2.498  -2.969 -14.182  1.00 97.42           C  
ATOM   4099  HA  THR A 257       2.951  -2.189 -13.569  1.00 97.42           H  
ATOM   4100  C   THR A 257       3.202  -2.992 -15.531  1.00 97.42           C  
ATOM   4101  CB  THR A 257       2.698  -4.299 -13.446  1.00 97.42           C  
ATOM   4102  HB  THR A 257       2.310  -5.120 -14.049  1.00 97.42           H  
ATOM   4103  O   THR A 257       2.998  -3.913 -16.324  1.00 97.42           O  
ATOM   4104  CG2 THR A 257       4.176  -4.542 -13.137  1.00 97.42           C  
ATOM   4105 HG21 THR A 257       4.600  -3.670 -12.638  1.00 97.42           H  
ATOM   4106 HG22 THR A 257       4.720  -4.737 -14.061  1.00 97.42           H  
ATOM   4107 HG23 THR A 257       4.279  -5.409 -12.484  1.00 97.42           H  
ATOM   4108  OG1 THR A 257       2.028  -4.289 -12.209  1.00 97.42           O  
ATOM   4109  HG1 THR A 257       1.537  -5.112 -12.161  1.00 97.42           H  
ATOM   4110  N   ALA A 258       4.024  -1.981 -15.809  1.00 96.89           N  
ATOM   4111  H   ALA A 258       4.166  -1.254 -15.122  1.00 96.89           H  
ATOM   4112  CA  ALA A 258       4.717  -1.886 -17.090  1.00 96.89           C  
ATOM   4113  HA  ALA A 258       4.080  -2.332 -17.853  1.00 96.89           H  
ATOM   4114  C   ALA A 258       6.041  -2.661 -17.094  1.00 96.89           C  
ATOM   4115  CB  ALA A 258       4.882  -0.424 -17.490  1.00 96.89           C  
ATOM   4116  HB1 ALA A 258       5.437   0.120 -16.725  1.00 96.89           H  
ATOM   4117  HB2 ALA A 258       3.891   0.008 -17.622  1.00 96.89           H  
ATOM   4118  HB3 ALA A 258       5.413  -0.362 -18.440  1.00 96.89           H  
ATOM   4119  O   ALA A 258       6.888  -2.507 -16.216  1.00 96.89           O  
ATOM   4120  N   THR A 259       6.204  -3.473 -18.132  1.00 97.31           N  
ATOM   4121  H   THR A 259       5.441  -3.524 -18.792  1.00 97.31           H  
ATOM   4122  CA  THR A 259       7.363  -4.314 -18.448  1.00 97.31           C  
ATOM   4123  HA  THR A 259       8.247  -3.962 -17.917  1.00 97.31           H  
ATOM   4124  C   THR A 259       7.623  -4.240 -19.951  1.00 97.31           C  
ATOM   4125  CB  THR A 259       7.103  -5.785 -18.067  1.00 97.31           C  
ATOM   4126  HB  THR A 259       8.011  -6.365 -18.235  1.00 97.31           H  
ATOM   4127  O   THR A 259       6.767  -3.778 -20.715  1.00 97.31           O  
ATOM   4128  CG2 THR A 259       6.700  -5.969 -16.608  1.00 97.31           C  
ATOM   4129 HG21 THR A 259       5.742  -5.490 -16.409  1.00 97.31           H  
ATOM   4130 HG22 THR A 259       7.466  -5.520 -15.976  1.00 97.31           H  
ATOM   4131 HG23 THR A 259       6.637  -7.033 -16.378  1.00 97.31           H  
ATOM   4132  OG1 THR A 259       6.096  -6.343 -18.883  1.00 97.31           O  
ATOM   4133  HG1 THR A 259       5.333  -5.764 -18.827  1.00 97.31           H  
ATOM   4134  N   LYS A 260       8.746  -4.782 -20.427  1.00 97.28           N  
ATOM   4135  H   LYS A 260       9.435  -5.125 -19.772  1.00 97.28           H  
ATOM   4136  CA  LYS A 260       9.010  -4.898 -21.872  1.00 97.28           C  
ATOM   4137  HA  LYS A 260       9.047  -3.900 -22.309  1.00 97.28           H  
ATOM   4138  C   LYS A 260       7.927  -5.673 -22.630  1.00 97.28           C  
ATOM   4139  CB  LYS A 260      10.363  -5.569 -22.108  1.00 97.28           C  
ATOM   4140  HB2 LYS A 260      10.467  -5.772 -23.174  1.00 97.28           H  
ATOM   4141  HB3 LYS A 260      10.405  -6.516 -21.571  1.00 97.28           H  
ATOM   4142  O   LYS A 260       7.787  -5.509 -23.838  1.00 97.28           O  
ATOM   4143  CG  LYS A 260      11.524  -4.671 -21.677  1.00 97.28           C  
ATOM   4144  HG2 LYS A 260      11.431  -3.691 -22.144  1.00 97.28           H  
ATOM   4145  HG3 LYS A 260      11.516  -4.558 -20.593  1.00 97.28           H  
ATOM   4146  CD  LYS A 260      12.832  -5.321 -22.124  1.00 97.28           C  
ATOM   4147  HD2 LYS A 260      12.887  -5.330 -23.213  1.00 97.28           H  
ATOM   4148  HD3 LYS A 260      12.844  -6.350 -21.765  1.00 97.28           H  
ATOM   4149  CE  LYS A 260      14.021  -4.543 -21.568  1.00 97.28           C  
ATOM   4150  HE2 LYS A 260      13.657  -3.888 -20.775  1.00 97.28           H  
ATOM   4151  HE3 LYS A 260      14.433  -3.897 -22.343  1.00 97.28           H  
ATOM   4152  NZ  LYS A 260      15.029  -5.479 -21.020  1.00 97.28           N  
ATOM   4153  HZ1 LYS A 260      15.685  -4.987 -20.430  1.00 97.28           H  
ATOM   4154  HZ2 LYS A 260      14.560  -6.149 -20.427  1.00 97.28           H  
ATOM   4155  HZ3 LYS A 260      15.498  -6.003 -21.744  1.00 97.28           H  
ATOM   4156  N   LEU A 261       7.145  -6.503 -21.935  1.00 96.71           N  
ATOM   4157  H   LEU A 261       7.271  -6.544 -20.934  1.00 96.71           H  
ATOM   4158  CA  LEU A 261       6.083  -7.306 -22.540  1.00 96.71           C  
ATOM   4159  HA  LEU A 261       6.454  -7.730 -23.473  1.00 96.71           H  
ATOM   4160  C   LEU A 261       4.833  -6.497 -22.903  1.00 96.71           C  
ATOM   4161  CB  LEU A 261       5.691  -8.451 -21.589  1.00 96.71           C  
ATOM   4162  HB2 LEU A 261       4.918  -9.042 -22.079  1.00 96.71           H  
ATOM   4163  HB3 LEU A 261       5.246  -8.022 -20.690  1.00 96.71           H  
ATOM   4164  O   LEU A 261       4.057  -6.957 -23.736  1.00 96.71           O  
ATOM   4165  CG  LEU A 261       6.835  -9.390 -21.171  1.00 96.71           C  
ATOM   4166  HG  LEU A 261       7.587  -8.833 -20.613  1.00 96.71           H  
ATOM   4167  CD1 LEU A 261       6.264 -10.484 -20.265  1.00 96.71           C  
ATOM   4168 HD11 LEU A 261       5.891 -10.022 -19.351  1.00 96.71           H  
ATOM   4169 HD12 LEU A 261       5.454 -11.010 -20.772  1.00 96.71           H  
ATOM   4170 HD13 LEU A 261       7.049 -11.190 -19.995  1.00 96.71           H  
ATOM   4171  CD2 LEU A 261       7.501 -10.059 -22.375  1.00 96.71           C  
ATOM   4172 HD21 LEU A 261       8.011  -9.307 -22.977  1.00 96.71           H  
ATOM   4173 HD22 LEU A 261       6.759 -10.574 -22.985  1.00 96.71           H  
ATOM   4174 HD23 LEU A 261       8.254 -10.768 -22.029  1.00 96.71           H  
ATOM   4175  N   ASN A 262       4.606  -5.345 -22.265  1.00 97.34           N  
ATOM   4176  H   ASN A 262       5.266  -5.042 -21.563  1.00 97.34           H  
ATOM   4177  CA  ASN A 262       3.338  -4.621 -22.375  1.00 97.34           C  
ATOM   4178  HA  ASN A 262       2.857  -4.900 -23.313  1.00 97.34           H  
ATOM   4179  C   ASN A 262       3.452  -3.092 -22.420  1.00 97.34           C  
ATOM   4180  CB  ASN A 262       2.408  -5.056 -21.233  1.00 97.34           C  
ATOM   4181  HB2 ASN A 262       2.323  -6.142 -21.208  1.00 97.34           H  
ATOM   4182  HB3 ASN A 262       1.420  -4.649 -21.449  1.00 97.34           H  
ATOM   4183  O   ASN A 262       2.440  -2.436 -22.649  1.00 97.34           O  
ATOM   4184  CG  ASN A 262       2.838  -4.575 -19.857  1.00 97.34           C  
ATOM   4185  ND2 ASN A 262       1.910  -4.330 -18.974  1.00 97.34           N  
ATOM   4186 HD21 ASN A 262       2.195  -4.117 -18.029  1.00 97.34           H  
ATOM   4187 HD22 ASN A 262       0.944  -4.332 -19.269  1.00 97.34           H  
ATOM   4188  OD1 ASN A 262       4.012  -4.445 -19.553  1.00 97.34           O  
ATOM   4189  N   TYR A 263       4.636  -2.500 -22.234  1.00 96.84           N  
ATOM   4190  H   TYR A 263       5.431  -3.059 -21.958  1.00 96.84           H  
ATOM   4191  CA  TYR A 263       4.743  -1.043 -22.093  1.00 96.84           C  
ATOM   4192  HA  TYR A 263       4.145  -0.761 -21.226  1.00 96.84           H  
ATOM   4193  C   TYR A 263       4.204  -0.244 -23.288  1.00 96.84           C  
ATOM   4194  CB  TYR A 263       6.176  -0.632 -21.781  1.00 96.84           C  
ATOM   4195  HB2 TYR A 263       6.105   0.366 -21.349  1.00 96.84           H  
ATOM   4196  HB3 TYR A 263       6.579  -1.291 -21.012  1.00 96.84           H  
ATOM   4197  O   TYR A 263       3.658   0.837 -23.106  1.00 96.84           O  
ATOM   4198  CG  TYR A 263       7.124  -0.530 -22.960  1.00 96.84           C  
ATOM   4199  CD1 TYR A 263       7.630  -1.681 -23.595  1.00 96.84           C  
ATOM   4200  HD1 TYR A 263       7.371  -2.662 -23.226  1.00 96.84           H  
ATOM   4201  CD2 TYR A 263       7.488   0.748 -23.429  1.00 96.84           C  
ATOM   4202  HD2 TYR A 263       7.120   1.640 -22.943  1.00 96.84           H  
ATOM   4203  CE1 TYR A 263       8.488  -1.548 -24.708  1.00 96.84           C  
ATOM   4204  HE1 TYR A 263       8.906  -2.422 -25.185  1.00 96.84           H  
ATOM   4205  CE2 TYR A 263       8.349   0.884 -24.529  1.00 96.84           C  
ATOM   4206  HE2 TYR A 263       8.628   1.871 -24.868  1.00 96.84           H  
ATOM   4207  OH  TYR A 263       9.633  -0.111 -26.278  1.00 96.84           O  
ATOM   4208  HH  TYR A 263       9.984   0.783 -26.264  1.00 96.84           H  
ATOM   4209  CZ  TYR A 263       8.846  -0.264 -25.178  1.00 96.84           C  
ATOM   4210  N   ARG A 264       4.258  -0.807 -24.501  1.00 96.68           N  
ATOM   4211  H   ARG A 264       4.742  -1.691 -24.576  1.00 96.68           H  
ATOM   4212  CA  ARG A 264       3.695  -0.187 -25.714  1.00 96.68           C  
ATOM   4213  HA  ARG A 264       4.026   0.851 -25.757  1.00 96.68           H  
ATOM   4214  C   ARG A 264       2.168  -0.118 -25.734  1.00 96.68           C  
ATOM   4215  CB  ARG A 264       4.197  -0.919 -26.963  1.00 96.68           C  
ATOM   4216  HB2 ARG A 264       3.721  -0.480 -27.839  1.00 96.68           H  
ATOM   4217  HB3 ARG A 264       3.924  -1.973 -26.909  1.00 96.68           H  
ATOM   4218  O   ARG A 264       1.609   0.651 -26.509  1.00 96.68           O  
ATOM   4219  CG  ARG A 264       5.712  -0.776 -27.107  1.00 96.68           C  
ATOM   4220  HG2 ARG A 264       6.208  -1.306 -26.294  1.00 96.68           H  
ATOM   4221  HG3 ARG A 264       5.982   0.279 -27.059  1.00 96.68           H  
ATOM   4222  CD  ARG A 264       6.185  -1.352 -28.439  1.00 96.68           C  
ATOM   4223  HD2 ARG A 264       5.696  -0.820 -29.255  1.00 96.68           H  
ATOM   4224  HD3 ARG A 264       5.907  -2.405 -28.481  1.00 96.68           H  
ATOM   4225  NE  ARG A 264       7.641  -1.185 -28.550  1.00 96.68           N  
ATOM   4226  HE  ARG A 264       8.026  -0.354 -28.124  1.00 96.68           H  
ATOM   4227  NH1 ARG A 264       8.184  -3.192 -29.530  1.00 96.68           N  
ATOM   4228 HH11 ARG A 264       8.894  -3.831 -29.858  1.00 96.68           H  
ATOM   4229 HH12 ARG A 264       7.201  -3.412 -29.601  1.00 96.68           H  
ATOM   4230  NH2 ARG A 264       9.790  -1.761 -28.922  1.00 96.68           N  
ATOM   4231 HH21 ARG A 264      10.060  -0.986 -28.333  1.00 96.68           H  
ATOM   4232 HH22 ARG A 264      10.502  -2.412 -29.222  1.00 96.68           H  
ATOM   4233  CZ  ARG A 264       8.525  -2.045 -29.009  1.00 96.68           C  
ATOM   4234  N   ASP A 265       1.491  -0.905 -24.903  1.00 97.47           N  
ATOM   4235  H   ASP A 265       2.004  -1.496 -24.265  1.00 97.47           H  
ATOM   4236  CA  ASP A 265       0.039  -0.833 -24.743  1.00 97.47           C  
ATOM   4237  HA  ASP A 265      -0.406  -0.446 -25.660  1.00 97.47           H  
ATOM   4238  C   ASP A 265      -0.384   0.151 -23.640  1.00 97.47           C  
ATOM   4239  CB  ASP A 265      -0.546  -2.233 -24.496  1.00 97.47           C  
ATOM   4240  HB2 ASP A 265       0.083  -2.790 -23.801  1.00 97.47           H  
ATOM   4241  HB3 ASP A 265      -1.520  -2.100 -24.025  1.00 97.47           H  
ATOM   4242  O   ASP A 265      -1.557   0.516 -23.597  1.00 97.47           O  
ATOM   4243  CG  ASP A 265      -0.810  -3.072 -25.752  1.00 97.47           C  
ATOM   4244  OD1 ASP A 265      -0.730  -2.548 -26.893  1.00 97.47           O  
ATOM   4245  OD2 ASP A 265      -1.260  -4.231 -25.561  1.00 97.47           O  
ATOM   4246  N   VAL A 266       0.537   0.632 -22.792  1.00 97.51           N  
ATOM   4247  H   VAL A 266       1.500   0.353 -22.917  1.00 97.51           H  
ATOM   4248  CA  VAL A 266       0.236   1.592 -21.710  1.00 97.51           C  
ATOM   4249  HA  VAL A 266      -0.412   1.089 -20.992  1.00 97.51           H  
ATOM   4250  C   VAL A 266      -0.554   2.815 -22.204  1.00 97.51           C  
ATOM   4251  CB  VAL A 266       1.512   2.020 -20.951  1.00 97.51           C  
ATOM   4252  HB  VAL A 266       2.267   2.363 -21.658  1.00 97.51           H  
ATOM   4253  O   VAL A 266      -1.577   3.105 -21.582  1.00 97.51           O  
ATOM   4254  CG1 VAL A 266       1.268   3.160 -19.955  1.00 97.51           C  
ATOM   4255 HG11 VAL A 266       1.057   4.086 -20.490  1.00 97.51           H  
ATOM   4256 HG12 VAL A 266       0.421   2.920 -19.312  1.00 97.51           H  
ATOM   4257 HG13 VAL A 266       2.156   3.323 -19.345  1.00 97.51           H  
ATOM   4258  CG2 VAL A 266       2.090   0.839 -20.162  1.00 97.51           C  
ATOM   4259 HG21 VAL A 266       1.450   0.617 -19.308  1.00 97.51           H  
ATOM   4260 HG22 VAL A 266       3.089   1.095 -19.809  1.00 97.51           H  
ATOM   4261 HG23 VAL A 266       2.148  -0.047 -20.795  1.00 97.51           H  
ATOM   4262  N   PRO A 267      -0.202   3.484 -23.327  1.00 96.23           N  
ATOM   4263  CA  PRO A 267      -0.988   4.615 -23.829  1.00 96.23           C  
ATOM   4264  HA  PRO A 267      -0.935   5.425 -23.102  1.00 96.23           H  
ATOM   4265  C   PRO A 267      -2.463   4.262 -24.078  1.00 96.23           C  
ATOM   4266  CB  PRO A 267      -0.307   5.059 -25.129  1.00 96.23           C  
ATOM   4267  HB2 PRO A 267      -0.304   6.145 -25.226  1.00 96.23           H  
ATOM   4268  HB3 PRO A 267      -0.806   4.614 -25.990  1.00 96.23           H  
ATOM   4269  O   PRO A 267      -3.352   5.022 -23.698  1.00 96.23           O  
ATOM   4270  CG  PRO A 267       1.113   4.504 -25.044  1.00 96.23           C  
ATOM   4271  HG2 PRO A 267       1.779   5.218 -24.560  1.00 96.23           H  
ATOM   4272  HG3 PRO A 267       1.502   4.250 -26.030  1.00 96.23           H  
ATOM   4273  CD  PRO A 267       0.971   3.267 -24.169  1.00 96.23           C  
ATOM   4274  HD2 PRO A 267       1.882   3.128 -23.587  1.00 96.23           H  
ATOM   4275  HD3 PRO A 267       0.799   2.401 -24.810  1.00 96.23           H  
ATOM   4276  N   LYS A 268      -2.728   3.070 -24.631  1.00 96.97           N  
ATOM   4277  H   LYS A 268      -1.952   2.447 -24.803  1.00 96.97           H  
ATOM   4278  CA  LYS A 268      -4.091   2.590 -24.910  1.00 96.97           C  
ATOM   4279  HA  LYS A 268      -4.641   3.368 -25.438  1.00 96.97           H  
ATOM   4280  C   LYS A 268      -4.860   2.298 -23.625  1.00 96.97           C  
ATOM   4281  CB  LYS A 268      -4.062   1.314 -25.761  1.00 96.97           C  
ATOM   4282  HB2 LYS A 268      -5.092   1.012 -25.954  1.00 96.97           H  
ATOM   4283  HB3 LYS A 268      -3.590   0.522 -25.181  1.00 96.97           H  
ATOM   4284  O   LYS A 268      -6.052   2.570 -23.551  1.00 96.97           O  
ATOM   4285  CG  LYS A 268      -3.339   1.453 -27.108  1.00 96.97           C  
ATOM   4286  HG2 LYS A 268      -2.323   1.811 -26.946  1.00 96.97           H  
ATOM   4287  HG3 LYS A 268      -3.874   2.152 -27.751  1.00 96.97           H  
ATOM   4288  CD  LYS A 268      -3.281   0.068 -27.759  1.00 96.97           C  
ATOM   4289  HD2 LYS A 268      -2.869  -0.626 -27.027  1.00 96.97           H  
ATOM   4290  HD3 LYS A 268      -4.285  -0.260 -28.026  1.00 96.97           H  
ATOM   4291  CE  LYS A 268      -2.380   0.056 -28.993  1.00 96.97           C  
ATOM   4292  HE2 LYS A 268      -2.925   0.456 -29.848  1.00 96.97           H  
ATOM   4293  HE3 LYS A 268      -1.526   0.704 -28.797  1.00 96.97           H  
ATOM   4294  NZ  LYS A 268      -1.896  -1.325 -29.244  1.00 96.97           N  
ATOM   4295  HZ1 LYS A 268      -2.658  -1.957 -29.442  1.00 96.97           H  
ATOM   4296  HZ2 LYS A 268      -1.432  -1.685 -28.422  1.00 96.97           H  
ATOM   4297  HZ3 LYS A 268      -1.221  -1.350 -29.995  1.00 96.97           H  
ATOM   4298  N   VAL A 269      -4.195   1.757 -22.601  1.00 97.71           N  
ATOM   4299  H   VAL A 269      -3.213   1.551 -22.720  1.00 97.71           H  
ATOM   4300  CA  VAL A 269      -4.829   1.547 -21.287  1.00 97.71           C  
ATOM   4301  HA  VAL A 269      -5.775   1.028 -21.442  1.00 97.71           H  
ATOM   4302  C   VAL A 269      -5.156   2.889 -20.632  1.00 97.71           C  
ATOM   4303  CB  VAL A 269      -3.968   0.692 -20.340  1.00 97.71           C  
ATOM   4304  HB  VAL A 269      -3.066   1.238 -20.064  1.00 97.71           H  
ATOM   4305  O   VAL A 269      -6.210   3.025 -20.021  1.00 97.71           O  
ATOM   4306  CG1 VAL A 269      -4.756   0.333 -19.075  1.00 97.71           C  
ATOM   4307 HG11 VAL A 269      -5.057   1.232 -18.537  1.00 97.71           H  
ATOM   4308 HG12 VAL A 269      -4.145  -0.277 -18.411  1.00 97.71           H  
ATOM   4309 HG13 VAL A 269      -5.654  -0.221 -19.348  1.00 97.71           H  
ATOM   4310  CG2 VAL A 269      -3.567  -0.646 -20.967  1.00 97.71           C  
ATOM   4311 HG21 VAL A 269      -2.960  -0.479 -21.856  1.00 97.71           H  
ATOM   4312 HG22 VAL A 269      -2.970  -1.209 -20.250  1.00 97.71           H  
ATOM   4313 HG23 VAL A 269      -4.456  -1.216 -21.239  1.00 97.71           H  
ATOM   4314  N   MET A 270      -4.296   3.898 -20.796  1.00 95.02           N  
ATOM   4315  H   MET A 270      -3.427   3.718 -21.277  1.00 95.02           H  
ATOM   4316  CA  MET A 270      -4.567   5.255 -20.320  1.00 95.02           C  
ATOM   4317  HA  MET A 270      -4.798   5.215 -19.255  1.00 95.02           H  
ATOM   4318  C   MET A 270      -5.776   5.885 -21.027  1.00 95.02           C  
ATOM   4319  CB  MET A 270      -3.332   6.143 -20.525  1.00 95.02           C  
ATOM   4320  HB2 MET A 270      -3.025   6.102 -21.570  1.00 95.02           H  
ATOM   4321  HB3 MET A 270      -3.601   7.177 -20.310  1.00 95.02           H  
ATOM   4322  O   MET A 270      -6.555   6.566 -20.373  1.00 95.02           O  
ATOM   4323  CG  MET A 270      -2.123   5.777 -19.665  1.00 95.02           C  
ATOM   4324  HG2 MET A 270      -2.332   6.013 -18.621  1.00 95.02           H  
ATOM   4325  HG3 MET A 270      -1.943   4.704 -19.736  1.00 95.02           H  
ATOM   4326  SD  MET A 270      -0.618   6.640 -20.199  1.00 95.02           S  
ATOM   4327  CE  MET A 270      -0.885   8.281 -19.480  1.00 95.02           C  
ATOM   4328  HE1 MET A 270      -0.697   8.236 -18.407  1.00 95.02           H  
ATOM   4329  HE2 MET A 270      -0.193   8.991 -19.932  1.00 95.02           H  
ATOM   4330  HE3 MET A 270      -1.912   8.608 -19.639  1.00 95.02           H  
ATOM   4331  N   ASP A 271      -5.937   5.694 -22.343  1.00 93.73           N  
ATOM   4332  H   ASP A 271      -5.251   5.153 -22.849  1.00 93.73           H  
ATOM   4333  CA  ASP A 271      -7.139   6.141 -23.076  1.00 93.73           C  
ATOM   4334  HA  ASP A 271      -7.294   7.209 -22.920  1.00 93.73           H  
ATOM   4335  C   ASP A 271      -8.399   5.430 -22.567  1.00 93.73           C  
ATOM   4336  CB  ASP A 271      -6.988   5.883 -24.589  1.00 93.73           C  
ATOM   4337  HB2 ASP A 271      -6.771   4.828 -24.755  1.00 93.73           H  
ATOM   4338  HB3 ASP A 271      -7.939   6.106 -25.073  1.00 93.73           H  
ATOM   4339  O   ASP A 271      -9.410   6.067 -22.278  1.00 93.73           O  
ATOM   4340  CG  ASP A 271      -5.912   6.734 -25.263  1.00 93.73           C  
ATOM   4341  OD1 ASP A 271      -5.743   7.904 -24.847  1.00 93.73           O  
ATOM   4342  OD2 ASP A 271      -5.220   6.210 -26.158  1.00 93.73           O  
ATOM   4343  N   LEU A 272      -8.309   4.113 -22.380  1.00 95.74           N  
ATOM   4344  H   LEU A 272      -7.467   3.643 -22.683  1.00 95.74           H  
ATOM   4345  CA  LEU A 272      -9.407   3.301 -21.865  1.00 95.74           C  
ATOM   4346  HA  LEU A 272     -10.278   3.472 -22.498  1.00 95.74           H  
ATOM   4347  C   LEU A 272      -9.795   3.679 -20.427  1.00 95.74           C  
ATOM   4348  CB  LEU A 272      -8.982   1.833 -21.981  1.00 95.74           C  
ATOM   4349  HB2 LEU A 272      -8.084   1.683 -21.382  1.00 95.74           H  
ATOM   4350  HB3 LEU A 272      -8.733   1.630 -23.023  1.00 95.74           H  
ATOM   4351  O   LEU A 272     -10.968   3.622 -20.074  1.00 95.74           O  
ATOM   4352  CG  LEU A 272     -10.044   0.823 -21.525  1.00 95.74           C  
ATOM   4353  HG  LEU A 272     -10.252   0.961 -20.464  1.00 95.74           H  
ATOM   4354  CD1 LEU A 272     -11.346   0.921 -22.319  1.00 95.74           C  
ATOM   4355 HD11 LEU A 272     -12.028   0.122 -22.029  1.00 95.74           H  
ATOM   4356 HD12 LEU A 272     -11.150   0.863 -23.390  1.00 95.74           H  
ATOM   4357 HD13 LEU A 272     -11.838   1.873 -22.119  1.00 95.74           H  
ATOM   4358  CD2 LEU A 272      -9.471  -0.578 -21.721  1.00 95.74           C  
ATOM   4359 HD21 LEU A 272      -9.318  -0.765 -22.784  1.00 95.74           H  
ATOM   4360 HD22 LEU A 272      -8.518  -0.653 -21.197  1.00 95.74           H  
ATOM   4361 HD23 LEU A 272     -10.173  -1.312 -21.325  1.00 95.74           H  
ATOM   4362  N   ALA A 273      -8.837   4.087 -19.591  1.00 95.56           N  
ATOM   4363  H   ALA A 273      -7.880   4.068 -19.913  1.00 95.56           H  
ATOM   4364  CA  ALA A 273      -9.116   4.580 -18.245  1.00 95.56           C  
ATOM   4365  HA  ALA A 273      -9.650   3.806 -17.694  1.00 95.56           H  
ATOM   4366  C   ALA A 273     -10.037   5.812 -18.273  1.00 95.56           C  
ATOM   4367  CB  ALA A 273      -7.776   4.866 -17.550  1.00 95.56           C  
ATOM   4368  HB1 ALA A 273      -7.946   5.128 -16.505  1.00 95.56           H  
ATOM   4369  HB2 ALA A 273      -7.272   5.700 -18.039  1.00 95.56           H  
ATOM   4370  HB3 ALA A 273      -7.137   3.985 -17.595  1.00 95.56           H  
ATOM   4371  O   ALA A 273     -11.015   5.866 -17.525  1.00 95.56           O  
ATOM   4372  N   GLU A 274      -9.777   6.753 -19.183  1.00 92.42           N  
ATOM   4373  H   GLU A 274      -8.993   6.633 -19.807  1.00 92.42           H  
ATOM   4374  CA  GLU A 274     -10.659   7.906 -19.377  1.00 92.42           C  
ATOM   4375  HA  GLU A 274     -10.836   8.384 -18.413  1.00 92.42           H  
ATOM   4376  C   GLU A 274     -12.026   7.493 -19.931  1.00 92.42           C  
ATOM   4377  CB  GLU A 274     -10.029   8.934 -20.326  1.00 92.42           C  
ATOM   4378  HB2 GLU A 274     -10.756   9.731 -20.482  1.00 92.42           H  
ATOM   4379  HB3 GLU A 274      -9.831   8.466 -21.290  1.00 92.42           H  
ATOM   4380  O   GLU A 274     -13.043   7.995 -19.460  1.00 92.42           O  
ATOM   4381  CG  GLU A 274      -8.737   9.566 -19.797  1.00 92.42           C  
ATOM   4382  HG2 GLU A 274      -8.920   9.936 -18.788  1.00 92.42           H  
ATOM   4383  HG3 GLU A 274      -7.960   8.804 -19.752  1.00 92.42           H  
ATOM   4384  CD  GLU A 274      -8.262  10.735 -20.677  1.00 92.42           C  
ATOM   4385  OE1 GLU A 274      -7.512  11.588 -20.156  1.00 92.42           O  
ATOM   4386  OE2 GLU A 274      -8.687  10.836 -21.856  1.00 92.42           O  
ATOM   4387  N   GLU A 275     -12.072   6.573 -20.901  1.00 93.96           N  
ATOM   4388  H   GLU A 275     -11.201   6.215 -21.267  1.00 93.96           H  
ATOM   4389  CA  GLU A 275     -13.331   6.063 -21.471  1.00 93.96           C  
ATOM   4390  HA  GLU A 275     -13.892   6.895 -21.896  1.00 93.96           H  
ATOM   4391  C   GLU A 275     -14.221   5.407 -20.405  1.00 93.96           C  
ATOM   4392  CB  GLU A 275     -13.009   5.059 -22.593  1.00 93.96           C  
ATOM   4393  HB2 GLU A 275     -12.323   5.528 -23.299  1.00 93.96           H  
ATOM   4394  HB3 GLU A 275     -12.517   4.189 -22.156  1.00 93.96           H  
ATOM   4395  O   GLU A 275     -15.438   5.595 -20.392  1.00 93.96           O  
ATOM   4396  CG  GLU A 275     -14.263   4.592 -23.352  1.00 93.96           C  
ATOM   4397  HG2 GLU A 275     -15.000   4.227 -22.637  1.00 93.96           H  
ATOM   4398  HG3 GLU A 275     -14.696   5.446 -23.873  1.00 93.96           H  
ATOM   4399  CD  GLU A 275     -13.988   3.463 -24.359  1.00 93.96           C  
ATOM   4400  OE1 GLU A 275     -14.968   2.766 -24.716  1.00 93.96           O  
ATOM   4401  OE2 GLU A 275     -12.816   3.282 -24.762  1.00 93.96           O  
ATOM   4402  N   LEU A 276     -13.610   4.666 -19.479  1.00 95.75           N  
ATOM   4403  H   LEU A 276     -12.611   4.544 -19.566  1.00 95.75           H  
ATOM   4404  CA  LEU A 276     -14.294   3.998 -18.373  1.00 95.75           C  
ATOM   4405  HA  LEU A 276     -15.273   3.670 -18.721  1.00 95.75           H  
ATOM   4406  C   LEU A 276     -14.585   4.930 -17.186  1.00 95.75           C  
ATOM   4407  CB  LEU A 276     -13.477   2.761 -17.954  1.00 95.75           C  
ATOM   4408  HB2 LEU A 276     -12.471   3.090 -17.694  1.00 95.75           H  
ATOM   4409  HB3 LEU A 276     -13.925   2.325 -17.061  1.00 95.75           H  
ATOM   4410  O   LEU A 276     -15.145   4.471 -16.195  1.00 95.75           O  
ATOM   4411  CG  LEU A 276     -13.383   1.666 -19.033  1.00 95.75           C  
ATOM   4412  HG  LEU A 276     -12.976   2.078 -19.957  1.00 95.75           H  
ATOM   4413  CD1 LEU A 276     -12.454   0.549 -18.556  1.00 95.75           C  
ATOM   4414 HD11 LEU A 276     -11.479   0.975 -18.319  1.00 95.75           H  
ATOM   4415 HD12 LEU A 276     -12.871   0.065 -17.672  1.00 95.75           H  
ATOM   4416 HD13 LEU A 276     -12.328  -0.185 -19.352  1.00 95.75           H  
ATOM   4417  CD2 LEU A 276     -14.739   1.031 -19.355  1.00 95.75           C  
ATOM   4418 HD21 LEU A 276     -15.385   1.777 -19.817  1.00 95.75           H  
ATOM   4419 HD22 LEU A 276     -14.593   0.215 -20.064  1.00 95.75           H  
ATOM   4420 HD23 LEU A 276     -15.196   0.662 -18.437  1.00 95.75           H  
ATOM   4421  N   ASN A 277     -14.230   6.217 -17.276  1.00 94.06           N  
ATOM   4422  H   ASN A 277     -13.804   6.528 -18.137  1.00 94.06           H  
ATOM   4423  CA  ASN A 277     -14.404   7.220 -16.222  1.00 94.06           C  
ATOM   4424  HA  ASN A 277     -13.841   8.098 -16.537  1.00 94.06           H  
ATOM   4425  C   ASN A 277     -13.802   6.815 -14.865  1.00 94.06           C  
ATOM   4426  CB  ASN A 277     -15.881   7.643 -16.115  1.00 94.06           C  
ATOM   4427  HB2 ASN A 277     -16.484   6.787 -15.812  1.00 94.06           H  
ATOM   4428  HB3 ASN A 277     -15.985   8.407 -15.344  1.00 94.06           H  
ATOM   4429  O   ASN A 277     -14.332   7.181 -13.815  1.00 94.06           O  
ATOM   4430  CG  ASN A 277     -16.418   8.233 -17.399  1.00 94.06           C  
ATOM   4431  ND2 ASN A 277     -17.411   7.613 -17.989  1.00 94.06           N  
ATOM   4432 HD21 ASN A 277     -17.701   6.714 -17.633  1.00 94.06           H  
ATOM   4433 HD22 ASN A 277     -17.625   7.923 -18.926  1.00 94.06           H  
ATOM   4434  OD1 ASN A 277     -15.973   9.265 -17.876  1.00 94.06           O  
ATOM   4435  N   VAL A 278     -12.686   6.076 -14.856  1.00 95.49           N  
ATOM   4436  H   VAL A 278     -12.246   5.845 -15.736  1.00 95.49           H  
ATOM   4437  CA  VAL A 278     -12.007   5.772 -13.588  1.00 95.49           C  
ATOM   4438  HA  VAL A 278     -12.778   5.493 -12.870  1.00 95.49           H  
ATOM   4439  C   VAL A 278     -11.331   7.029 -13.048  1.00 95.49           C  
ATOM   4440  CB  VAL A 278     -11.038   4.579 -13.659  1.00 95.49           C  
ATOM   4441  HB  VAL A 278     -10.733   4.338 -12.641  1.00 95.49           H  
ATOM   4442  O   VAL A 278     -10.826   7.863 -13.807  1.00 95.49           O  
ATOM   4443  CG1 VAL A 278     -11.740   3.342 -14.225  1.00 95.49           C  
ATOM   4444 HG11 VAL A 278     -11.962   3.482 -15.283  1.00 95.49           H  
ATOM   4445 HG12 VAL A 278     -12.675   3.175 -13.690  1.00 95.49           H  
ATOM   4446 HG13 VAL A 278     -11.109   2.462 -14.101  1.00 95.49           H  
ATOM   4447  CG2 VAL A 278      -9.767   4.859 -14.459  1.00 95.49           C  
ATOM   4448 HG21 VAL A 278     -10.034   5.135 -15.480  1.00 95.49           H  
ATOM   4449 HG22 VAL A 278      -9.134   3.972 -14.476  1.00 95.49           H  
ATOM   4450 HG23 VAL A 278      -9.207   5.677 -14.007  1.00 95.49           H  
ATOM   4451  N   ASN A 279     -11.282   7.164 -11.725  1.00 93.28           N  
ATOM   4452  H   ASN A 279     -11.695   6.455 -11.137  1.00 93.28           H  
ATOM   4453  CA  ASN A 279     -10.697   8.337 -11.089  1.00 93.28           C  
ATOM   4454  HA  ASN A 279     -11.150   9.231 -11.519  1.00 93.28           H  
ATOM   4455  C   ASN A 279      -9.192   8.410 -11.348  1.00 93.28           C  
ATOM   4456  CB  ASN A 279     -10.986   8.303  -9.587  1.00 93.28           C  
ATOM   4457  HB2 ASN A 279     -10.474   7.448  -9.145  1.00 93.28           H  
ATOM   4458  HB3 ASN A 279     -10.606   9.218  -9.133  1.00 93.28           H  
ATOM   4459  O   ASN A 279      -8.693   9.483 -11.680  1.00 93.28           O  
ATOM   4460  CG  ASN A 279     -12.457   8.168  -9.268  1.00 93.28           C  
ATOM   4461  ND2 ASN A 279     -13.186   9.251  -9.151  1.00 93.28           N  
ATOM   4462 HD21 ASN A 279     -14.168   9.094  -8.972  1.00 93.28           H  
ATOM   4463 HD22 ASN A 279     -12.781  10.170  -9.257  1.00 93.28           H  
ATOM   4464  OD1 ASN A 279     -12.969   7.070  -9.148  1.00 93.28           O  
ATOM   4465  N   TYR A 280      -8.482   7.279 -11.237  1.00 94.17           N  
ATOM   4466  H   TYR A 280      -8.983   6.437 -10.993  1.00 94.17           H  
ATOM   4467  CA  TYR A 280      -7.027   7.208 -11.392  1.00 94.17           C  
ATOM   4468  HA  TYR A 280      -6.668   8.158 -11.786  1.00 94.17           H  
ATOM   4469  C   TYR A 280      -6.564   6.154 -12.402  1.00 94.17           C  
ATOM   4470  CB  TYR A 280      -6.357   6.969 -10.024  1.00 94.17           C  
ATOM   4471  HB2 TYR A 280      -6.853   6.113  -9.567  1.00 94.17           H  
ATOM   4472  HB3 TYR A 280      -5.318   6.689 -10.196  1.00 94.17           H  
ATOM   4473  O   TYR A 280      -7.096   5.052 -12.496  1.00 94.17           O  
ATOM   4474  CG  TYR A 280      -6.373   8.098  -9.001  1.00 94.17           C  
ATOM   4475  CD1 TYR A 280      -6.662   9.424  -9.369  1.00 94.17           C  
ATOM   4476  HD1 TYR A 280      -6.824   9.686 -10.404  1.00 94.17           H  
ATOM   4477  CD2 TYR A 280      -6.056   7.822  -7.654  1.00 94.17           C  
ATOM   4478  HD2 TYR A 280      -5.814   6.814  -7.354  1.00 94.17           H  
ATOM   4479  CE1 TYR A 280      -6.713  10.452  -8.417  1.00 94.17           C  
ATOM   4480  HE1 TYR A 280      -6.962  11.462  -8.708  1.00 94.17           H  
ATOM   4481  CE2 TYR A 280      -6.078   8.854  -6.692  1.00 94.17           C  
ATOM   4482  HE2 TYR A 280      -5.845   8.633  -5.661  1.00 94.17           H  
ATOM   4483  OH  TYR A 280      -6.486  11.167  -6.157  1.00 94.17           O  
ATOM   4484  HH  TYR A 280      -6.332  10.835  -5.269  1.00 94.17           H  
ATOM   4485  CZ  TYR A 280      -6.424  10.169  -7.073  1.00 94.17           C  
ATOM   4486  N   PHE A 281      -5.479   6.471 -13.097  1.00 95.08           N  
ATOM   4487  H   PHE A 281      -5.117   7.408 -12.999  1.00 95.08           H  
ATOM   4488  CA  PHE A 281      -4.608   5.499 -13.739  1.00 95.08           C  
ATOM   4489  HA  PHE A 281      -5.050   4.503 -13.693  1.00 95.08           H  
ATOM   4490  C   PHE A 281      -3.281   5.484 -12.981  1.00 95.08           C  
ATOM   4491  CB  PHE A 281      -4.420   5.863 -15.211  1.00 95.08           C  
ATOM   4492  HB2 PHE A 281      -5.380   5.789 -15.722  1.00 95.08           H  
ATOM   4493  HB3 PHE A 281      -4.092   6.900 -15.269  1.00 95.08           H  
ATOM   4494  O   PHE A 281      -2.647   6.527 -12.822  1.00 95.08           O  
ATOM   4495  CG  PHE A 281      -3.409   4.976 -15.910  1.00 95.08           C  
ATOM   4496  CD1 PHE A 281      -2.034   5.284 -15.853  1.00 95.08           C  
ATOM   4497  HD1 PHE A 281      -1.695   6.170 -15.336  1.00 95.08           H  
ATOM   4498  CD2 PHE A 281      -3.835   3.808 -16.565  1.00 95.08           C  
ATOM   4499  HD2 PHE A 281      -4.884   3.554 -16.602  1.00 95.08           H  
ATOM   4500  CE1 PHE A 281      -1.092   4.430 -16.450  1.00 95.08           C  
ATOM   4501  HE1 PHE A 281      -0.040   4.672 -16.414  1.00 95.08           H  
ATOM   4502  CE2 PHE A 281      -2.888   2.951 -17.149  1.00 95.08           C  
ATOM   4503  HE2 PHE A 281      -3.203   2.033 -17.623  1.00 95.08           H  
ATOM   4504  CZ  PHE A 281      -1.521   3.256 -17.088  1.00 95.08           C  
ATOM   4505  HZ  PHE A 281      -0.804   2.572 -17.517  1.00 95.08           H  
ATOM   4506  N   MET A 282      -2.844   4.314 -12.524  1.00 94.17           N  
ATOM   4507  H   MET A 282      -3.407   3.495 -12.701  1.00 94.17           H  
ATOM   4508  CA  MET A 282      -1.609   4.147 -11.768  1.00 94.17           C  
ATOM   4509  HA  MET A 282      -1.136   5.122 -11.651  1.00 94.17           H  
ATOM   4510  C   MET A 282      -0.626   3.250 -12.517  1.00 94.17           C  
ATOM   4511  CB  MET A 282      -1.931   3.642 -10.356  1.00 94.17           C  
ATOM   4512  HB2 MET A 282      -2.274   2.608 -10.389  1.00 94.17           H  
ATOM   4513  HB3 MET A 282      -2.733   4.257  -9.949  1.00 94.17           H  
ATOM   4514  O   MET A 282      -0.821   2.038 -12.635  1.00 94.17           O  
ATOM   4515  CG  MET A 282      -0.701   3.756  -9.446  1.00 94.17           C  
ATOM   4516  HG2 MET A 282       0.025   3.002  -9.749  1.00 94.17           H  
ATOM   4517  HG3 MET A 282      -0.244   4.736  -9.585  1.00 94.17           H  
ATOM   4518  SD  MET A 282      -1.041   3.547  -7.678  1.00 94.17           S  
ATOM   4519  CE  MET A 282      -1.919   5.096  -7.328  1.00 94.17           C  
ATOM   4520  HE1 MET A 282      -2.793   5.191  -7.973  1.00 94.17           H  
ATOM   4521  HE2 MET A 282      -1.249   5.940  -7.491  1.00 94.17           H  
ATOM   4522  HE3 MET A 282      -2.258   5.098  -6.292  1.00 94.17           H  
ATOM   4523  N   LEU A 283       0.474   3.843 -12.975  1.00 95.00           N  
ATOM   4524  H   LEU A 283       0.565   4.843 -12.864  1.00 95.00           H  
ATOM   4525  CA  LEU A 283       1.604   3.108 -13.521  1.00 95.00           C  
ATOM   4526  HA  LEU A 283       1.212   2.298 -14.136  1.00 95.00           H  
ATOM   4527  C   LEU A 283       2.419   2.505 -12.375  1.00 95.00           C  
ATOM   4528  CB  LEU A 283       2.449   4.029 -14.411  1.00 95.00           C  
ATOM   4529  HB2 LEU A 283       1.800   4.526 -15.132  1.00 95.00           H  
ATOM   4530  HB3 LEU A 283       2.911   4.794 -13.787  1.00 95.00           H  
ATOM   4531  O   LEU A 283       3.098   3.202 -11.616  1.00 95.00           O  
ATOM   4532  CG  LEU A 283       3.540   3.266 -15.179  1.00 95.00           C  
ATOM   4533  HG  LEU A 283       4.134   2.668 -14.488  1.00 95.00           H  
ATOM   4534  CD1 LEU A 283       2.932   2.356 -16.245  1.00 95.00           C  
ATOM   4535 HD11 LEU A 283       2.496   1.470 -15.784  1.00 95.00           H  
ATOM   4536 HD12 LEU A 283       2.165   2.889 -16.807  1.00 95.00           H  
ATOM   4537 HD13 LEU A 283       3.714   2.051 -16.941  1.00 95.00           H  
ATOM   4538  CD2 LEU A 283       4.481   4.242 -15.880  1.00 95.00           C  
ATOM   4539 HD21 LEU A 283       5.332   3.701 -16.293  1.00 95.00           H  
ATOM   4540 HD22 LEU A 283       3.954   4.736 -16.697  1.00 95.00           H  
ATOM   4541 HD23 LEU A 283       4.845   4.989 -15.175  1.00 95.00           H  
ATOM   4542  N   TYR A 284       2.364   1.188 -12.258  1.00 93.86           N  
ATOM   4543  H   TYR A 284       1.810   0.670 -12.925  1.00 93.86           H  
ATOM   4544  CA  TYR A 284       3.165   0.443 -11.312  1.00 93.86           C  
ATOM   4545  HA  TYR A 284       3.238   1.041 -10.404  1.00 93.86           H  
ATOM   4546  C   TYR A 284       4.577   0.232 -11.838  1.00 93.86           C  
ATOM   4547  CB  TYR A 284       2.483  -0.869 -10.924  1.00 93.86           C  
ATOM   4548  HB2 TYR A 284       3.241  -1.633 -10.749  1.00 93.86           H  
ATOM   4549  HB3 TYR A 284       1.847  -1.226 -11.734  1.00 93.86           H  
ATOM   4550  O   TYR A 284       4.803  -0.265 -12.943  1.00 93.86           O  
ATOM   4551  CG  TYR A 284       1.651  -0.713  -9.673  1.00 93.86           C  
ATOM   4552  CD1 TYR A 284       2.105  -1.272  -8.465  1.00 93.86           C  
ATOM   4553  HD1 TYR A 284       3.028  -1.832  -8.457  1.00 93.86           H  
ATOM   4554  CD2 TYR A 284       0.458   0.031  -9.707  1.00 93.86           C  
ATOM   4555  HD2 TYR A 284       0.117   0.475 -10.630  1.00 93.86           H  
ATOM   4556  CE1 TYR A 284       1.350  -1.118  -7.288  1.00 93.86           C  
ATOM   4557  HE1 TYR A 284       1.682  -1.566  -6.363  1.00 93.86           H  
ATOM   4558  CE2 TYR A 284      -0.293   0.197  -8.530  1.00 93.86           C  
ATOM   4559  HE2 TYR A 284      -1.207   0.772  -8.539  1.00 93.86           H  
ATOM   4560  OH  TYR A 284      -0.592  -0.265  -6.191  1.00 93.86           O  
ATOM   4561  HH  TYR A 284      -0.179  -0.674  -5.426  1.00 93.86           H  
ATOM   4562  CZ  TYR A 284       0.146  -0.386  -7.323  1.00 93.86           C  
ATOM   4563  N   ASN A 285       5.541   0.578 -10.991  1.00 89.73           N  
ATOM   4564  H   ASN A 285       5.282   1.032 -10.126  1.00 89.73           H  
ATOM   4565  CA  ASN A 285       6.937   0.289 -11.227  1.00 89.73           C  
ATOM   4566  HA  ASN A 285       7.174   0.552 -12.257  1.00 89.73           H  
ATOM   4567  C   ASN A 285       7.202  -1.210 -11.025  1.00 89.73           C  
ATOM   4568  CB  ASN A 285       7.758   1.173 -10.278  1.00 89.73           C  
ATOM   4569  HB2 ASN A 285       7.600   0.852  -9.249  1.00 89.73           H  
ATOM   4570  HB3 ASN A 285       7.429   2.208 -10.372  1.00 89.73           H  
ATOM   4571  O   ASN A 285       7.170  -1.692  -9.893  1.00 89.73           O  
ATOM   4572  CG  ASN A 285       9.223   1.115 -10.630  1.00 89.73           C  
ATOM   4573  ND2 ASN A 285      10.094   1.014  -9.651  1.00 89.73           N  
ATOM   4574 HD21 ASN A 285      11.030   0.738  -9.911  1.00 89.73           H  
ATOM   4575 HD22 ASN A 285       9.735   0.829  -8.725  1.00 89.73           H  
ATOM   4576  OD1 ASN A 285       9.603   1.152 -11.791  1.00 89.73           O  
ATOM   4577  N   TYR A 286       7.479  -1.937 -12.107  1.00 95.67           N  
ATOM   4578  H   TYR A 286       7.396  -1.514 -13.021  1.00 95.67           H  
ATOM   4579  CA  TYR A 286       7.832  -3.353 -12.036  1.00 95.67           C  
ATOM   4580  HA  TYR A 286       7.034  -3.883 -11.516  1.00 95.67           H  
ATOM   4581  C   TYR A 286       9.137  -3.577 -11.263  1.00 95.67           C  
ATOM   4582  CB  TYR A 286       7.942  -3.921 -13.450  1.00 95.67           C  
ATOM   4583  HB2 TYR A 286       8.610  -3.292 -14.037  1.00 95.67           H  
ATOM   4584  HB3 TYR A 286       6.960  -3.894 -13.924  1.00 95.67           H  
ATOM   4585  O   TYR A 286      10.121  -2.869 -11.483  1.00 95.67           O  
ATOM   4586  CG  TYR A 286       8.456  -5.342 -13.472  1.00 95.67           C  
ATOM   4587  CD1 TYR A 286       9.753  -5.602 -13.950  1.00 95.67           C  
ATOM   4588  HD1 TYR A 286      10.372  -4.785 -14.292  1.00 95.67           H  
ATOM   4589  CD2 TYR A 286       7.662  -6.389 -12.967  1.00 95.67           C  
ATOM   4590  HD2 TYR A 286       6.679  -6.189 -12.569  1.00 95.67           H  
ATOM   4591  CE1 TYR A 286      10.244  -6.917 -13.984  1.00 95.67           C  
ATOM   4592  HE1 TYR A 286      11.228  -7.131 -14.372  1.00 95.67           H  
ATOM   4593  CE2 TYR A 286       8.166  -7.702 -12.966  1.00 95.67           C  
ATOM   4594  HE2 TYR A 286       7.602  -8.522 -12.547  1.00 95.67           H  
ATOM   4595  OH  TYR A 286       9.876  -9.236 -13.561  1.00 95.67           O  
ATOM   4596  HH  TYR A 286      10.736  -9.305 -13.981  1.00 95.67           H  
ATOM   4597  CZ  TYR A 286       9.439  -7.964 -13.502  1.00 95.67           C  
ATOM   4598  N   ILE A 287       9.146  -4.567 -10.370  1.00 95.84           N  
ATOM   4599  H   ILE A 287       8.324  -5.150 -10.296  1.00 95.84           H  
ATOM   4600  CA  ILE A 287      10.317  -5.003  -9.605  1.00 95.84           C  
ATOM   4601  HA  ILE A 287      11.200  -4.488  -9.984  1.00 95.84           H  
ATOM   4602  C   ILE A 287      10.462  -6.516  -9.822  1.00 95.84           C  
ATOM   4603  CB  ILE A 287      10.162  -4.675  -8.099  1.00 95.84           C  
ATOM   4604  HB  ILE A 287       9.418  -5.355  -7.684  1.00 95.84           H  
ATOM   4605  O   ILE A 287       9.481  -7.225  -9.584  1.00 95.84           O  
ATOM   4606  CG1 ILE A 287       9.658  -3.243  -7.819  1.00 95.84           C  
ATOM   4607 HG12 ILE A 287       8.679  -3.114  -8.281  1.00 95.84           H  
ATOM   4608 HG13 ILE A 287       9.510  -3.122  -6.746  1.00 95.84           H  
ATOM   4609  CG2 ILE A 287      11.487  -4.920  -7.359  1.00 95.84           C  
ATOM   4610 HG21 ILE A 287      11.358  -4.753  -6.290  1.00 95.84           H  
ATOM   4611 HG22 ILE A 287      11.812  -5.950  -7.505  1.00 95.84           H  
ATOM   4612 HG23 ILE A 287      12.264  -4.261  -7.748  1.00 95.84           H  
ATOM   4613  CD1 ILE A 287      10.580  -2.120  -8.288  1.00 95.84           C  
ATOM   4614 HD11 ILE A 287      11.030  -2.332  -9.257  1.00 95.84           H  
ATOM   4615 HD12 ILE A 287      11.368  -2.000  -7.544  1.00 95.84           H  
ATOM   4616 HD13 ILE A 287       9.998  -1.200  -8.340  1.00 95.84           H  
ATOM   4617  N   PRO A 288      11.633  -7.025 -10.251  1.00 96.18           N  
ATOM   4618  CA  PRO A 288      11.834  -8.451 -10.506  1.00 96.18           C  
ATOM   4619  HA  PRO A 288      10.970  -8.862 -11.029  1.00 96.18           H  
ATOM   4620  C   PRO A 288      11.997  -9.218  -9.186  1.00 96.18           C  
ATOM   4621  CB  PRO A 288      13.038  -8.534 -11.446  1.00 96.18           C  
ATOM   4622  HB2 PRO A 288      13.614  -9.450 -11.316  1.00 96.18           H  
ATOM   4623  HB3 PRO A 288      12.689  -8.456 -12.476  1.00 96.18           H  
ATOM   4624  O   PRO A 288      13.095  -9.464  -8.692  1.00 96.18           O  
ATOM   4625  CG  PRO A 288      13.852  -7.291 -11.108  1.00 96.18           C  
ATOM   4626  HG2 PRO A 288      14.543  -7.514 -10.295  1.00 96.18           H  
ATOM   4627  HG3 PRO A 288      14.398  -6.937 -11.983  1.00 96.18           H  
ATOM   4628  CD  PRO A 288      12.815  -6.268 -10.647  1.00 96.18           C  
ATOM   4629  HD2 PRO A 288      13.212  -5.689  -9.813  1.00 96.18           H  
ATOM   4630  HD3 PRO A 288      12.565  -5.613 -11.481  1.00 96.18           H  
ATOM   4631  N   VAL A 289      10.863  -9.524  -8.560  1.00 95.64           N  
ATOM   4632  H   VAL A 289      10.003  -9.237  -9.006  1.00 95.64           H  
ATOM   4633  CA  VAL A 289      10.741 -10.328  -7.337  1.00 95.64           C  
ATOM   4634  HA  VAL A 289      11.666 -10.887  -7.192  1.00 95.64           H  
ATOM   4635  C   VAL A 289       9.624 -11.356  -7.505  1.00 95.64           C  
ATOM   4636  CB  VAL A 289      10.504  -9.459  -6.083  1.00 95.64           C  
ATOM   4637  HB  VAL A 289      10.329 -10.121  -5.235  1.00 95.64           H  
ATOM   4638  O   VAL A 289       8.778 -11.234  -8.395  1.00 95.64           O  
ATOM   4639  CG1 VAL A 289      11.739  -8.618  -5.751  1.00 95.64           C  
ATOM   4640 HG11 VAL A 289      11.977  -7.959  -6.586  1.00 95.64           H  
ATOM   4641 HG12 VAL A 289      11.557  -8.014  -4.862  1.00 95.64           H  
ATOM   4642 HG13 VAL A 289      12.590  -9.275  -5.571  1.00 95.64           H  
ATOM   4643  CG2 VAL A 289       9.290  -8.532  -6.211  1.00 95.64           C  
ATOM   4644 HG21 VAL A 289       9.489  -7.750  -6.944  1.00 95.64           H  
ATOM   4645 HG22 VAL A 289       9.078  -8.073  -5.245  1.00 95.64           H  
ATOM   4646 HG23 VAL A 289       8.422  -9.106  -6.536  1.00 95.64           H  
ATOM   4647  N   GLY A 290       9.598 -12.377  -6.648  1.00 94.91           N  
ATOM   4648  H   GLY A 290      10.345 -12.470  -5.974  1.00 94.91           H  
ATOM   4649  CA  GLY A 290       8.648 -13.480  -6.784  1.00 94.91           C  
ATOM   4650  HA2 GLY A 290       8.720 -14.142  -5.921  1.00 94.91           H  
ATOM   4651  HA3 GLY A 290       7.633 -13.087  -6.838  1.00 94.91           H  
ATOM   4652  C   GLY A 290       8.946 -14.288  -8.045  1.00 94.91           C  
ATOM   4653  O   GLY A 290      10.038 -14.833  -8.171  1.00 94.91           O  
ATOM   4654  N   VAL A 291       7.989 -14.353  -8.976  1.00 95.47           N  
ATOM   4655  H   VAL A 291       7.132 -13.843  -8.816  1.00 95.47           H  
ATOM   4656  CA  VAL A 291       8.202 -14.985 -10.298  1.00 95.47           C  
ATOM   4657  HA  VAL A 291       8.986 -15.736 -10.197  1.00 95.47           H  
ATOM   4658  C   VAL A 291       8.713 -14.014 -11.363  1.00 95.47           C  
ATOM   4659  CB  VAL A 291       6.951 -15.721 -10.816  1.00 95.47           C  
ATOM   4660  HB  VAL A 291       7.206 -16.240 -11.740  1.00 95.47           H  
ATOM   4661  O   VAL A 291       8.858 -14.402 -12.519  1.00 95.47           O  
ATOM   4662  CG1 VAL A 291       6.497 -16.779  -9.816  1.00 95.47           C  
ATOM   4663 HG11 VAL A 291       6.136 -16.296  -8.909  1.00 95.47           H  
ATOM   4664 HG12 VAL A 291       5.692 -17.372 -10.250  1.00 95.47           H  
ATOM   4665 HG13 VAL A 291       7.328 -17.440  -9.572  1.00 95.47           H  
ATOM   4666  CG2 VAL A 291       5.772 -14.784 -11.108  1.00 95.47           C  
ATOM   4667 HG21 VAL A 291       4.941 -15.362 -11.511  1.00 95.47           H  
ATOM   4668 HG22 VAL A 291       5.454 -14.294 -10.188  1.00 95.47           H  
ATOM   4669 HG23 VAL A 291       6.065 -14.036 -11.844  1.00 95.47           H  
ATOM   4670  N   GLY A 292       8.917 -12.745 -11.004  1.00 94.14           N  
ATOM   4671  H   GLY A 292       8.829 -12.490 -10.030  1.00 94.14           H  
ATOM   4672  CA  GLY A 292       9.364 -11.719 -11.933  1.00 94.14           C  
ATOM   4673  HA2 GLY A 292       9.361 -10.752 -11.430  1.00 94.14           H  
ATOM   4674  HA3 GLY A 292       8.672 -11.674 -12.774  1.00 94.14           H  
ATOM   4675  C   GLY A 292      10.778 -11.976 -12.461  1.00 94.14           C  
ATOM   4676  O   GLY A 292      11.705 -12.192 -11.688  1.00 94.14           O  
ATOM   4677  N   ASP A 293      10.930 -11.893 -13.781  1.00 95.42           N  
ATOM   4678  H   ASP A 293      10.103 -11.728 -14.336  1.00 95.42           H  
ATOM   4679  CA  ASP A 293      12.204 -11.978 -14.495  1.00 95.42           C  
ATOM   4680  HA  ASP A 293      12.879 -12.621 -13.930  1.00 95.42           H  
ATOM   4681  C   ASP A 293      12.867 -10.591 -14.641  1.00 95.42           C  
ATOM   4682  CB  ASP A 293      11.934 -12.654 -15.849  1.00 95.42           C  
ATOM   4683  HB2 ASP A 293      11.446 -11.946 -16.519  1.00 95.42           H  
ATOM   4684  HB3 ASP A 293      11.247 -13.485 -15.691  1.00 95.42           H  
ATOM   4685  O   ASP A 293      12.187  -9.577 -14.837  1.00 95.42           O  
ATOM   4686  CG  ASP A 293      13.189 -13.199 -16.527  1.00 95.42           C  
ATOM   4687  OD1 ASP A 293      14.256 -12.566 -16.366  1.00 95.42           O  
ATOM   4688  OD2 ASP A 293      13.041 -14.229 -17.215  1.00 95.42           O  
ATOM   4689  N   TYR A 294      14.195 -10.534 -14.570  1.00 96.41           N  
ATOM   4690  H   TYR A 294      14.679 -11.420 -14.620  1.00 96.41           H  
ATOM   4691  CA  TYR A 294      14.981  -9.324 -14.811  1.00 96.41           C  
ATOM   4692  HA  TYR A 294      14.564  -8.503 -14.228  1.00 96.41           H  
ATOM   4693  C   TYR A 294      14.952  -8.901 -16.288  1.00 96.41           C  
ATOM   4694  CB  TYR A 294      16.427  -9.561 -14.355  1.00 96.41           C  
ATOM   4695  HB2 TYR A 294      17.026  -8.697 -14.640  1.00 96.41           H  
ATOM   4696  HB3 TYR A 294      16.832 -10.422 -14.887  1.00 96.41           H  
ATOM   4697  O   TYR A 294      15.008  -7.704 -16.579  1.00 96.41           O  
ATOM   4698  CG  TYR A 294      16.584  -9.779 -12.861  1.00 96.41           C  
ATOM   4699  CD1 TYR A 294      16.815  -8.683 -12.010  1.00 96.41           C  
ATOM   4700  HD1 TYR A 294      16.866  -7.691 -12.433  1.00 96.41           H  
ATOM   4701  CD2 TYR A 294      16.494 -11.072 -12.316  1.00 96.41           C  
ATOM   4702  HD2 TYR A 294      16.313 -11.920 -12.960  1.00 96.41           H  
ATOM   4703  CE1 TYR A 294      16.967  -8.864 -10.621  1.00 96.41           C  
ATOM   4704  HE1 TYR A 294      17.133  -8.020  -9.969  1.00 96.41           H  
ATOM   4705  CE2 TYR A 294      16.627 -11.260 -10.927  1.00 96.41           C  
ATOM   4706  HE2 TYR A 294      16.549 -12.248 -10.499  1.00 96.41           H  
ATOM   4707  OH  TYR A 294      17.013 -10.386  -8.745  1.00 96.41           O  
ATOM   4708  HH  TYR A 294      17.308  -9.620  -8.247  1.00 96.41           H  
ATOM   4709  CZ  TYR A 294      16.868 -10.162 -10.077  1.00 96.41           C  
ATOM   4710  N   ASP A 295      14.808  -9.845 -17.222  1.00 96.93           N  
ATOM   4711  H   ASP A 295      14.785 -10.813 -16.934  1.00 96.93           H  
ATOM   4712  CA  ASP A 295      14.861  -9.568 -18.664  1.00 96.93           C  
ATOM   4713  HA  ASP A 295      15.755  -8.983 -18.876  1.00 96.93           H  
ATOM   4714  C   ASP A 295      13.670  -8.739 -19.155  1.00 96.93           C  
ATOM   4715  CB  ASP A 295      14.942 -10.892 -19.440  1.00 96.93           C  
ATOM   4716  HB2 ASP A 295      14.679 -10.700 -20.480  1.00 96.93           H  
ATOM   4717  HB3 ASP A 295      14.213 -11.597 -19.041  1.00 96.93           H  
ATOM   4718  O   ASP A 295      13.787  -7.967 -20.116  1.00 96.93           O  
ATOM   4719  CG  ASP A 295      16.343 -11.518 -19.432  1.00 96.93           C  
ATOM   4720  OD1 ASP A 295      17.309 -10.792 -19.095  1.00 96.93           O  
ATOM   4721  OD2 ASP A 295      16.451 -12.676 -19.889  1.00 96.93           O  
ATOM   4722  N   ILE A 296      12.532  -8.848 -18.465  1.00 96.40           N  
ATOM   4723  H   ILE A 296      12.536  -9.470 -17.669  1.00 96.40           H  
ATOM   4724  CA  ILE A 296      11.318  -8.091 -18.779  1.00 96.40           C  
ATOM   4725  HA  ILE A 296      11.342  -7.870 -19.846  1.00 96.40           H  
ATOM   4726  C   ILE A 296      11.267  -6.725 -18.085  1.00 96.40           C  
ATOM   4727  CB  ILE A 296      10.040  -8.924 -18.538  1.00 96.40           C  
ATOM   4728  HB  ILE A 296       9.204  -8.348 -18.936  1.00 96.40           H  
ATOM   4729  O   ILE A 296      10.347  -5.955 -18.371  1.00 96.40           O  
ATOM   4730  CG1 ILE A 296       9.764  -9.172 -17.041  1.00 96.40           C  
ATOM   4731 HG12 ILE A 296      10.527  -9.844 -16.646  1.00 96.40           H  
ATOM   4732 HG13 ILE A 296       9.819  -8.228 -16.499  1.00 96.40           H  
ATOM   4733  CG2 ILE A 296      10.115 -10.243 -19.331  1.00 96.40           C  
ATOM   4734 HG21 ILE A 296      10.884 -10.893 -18.914  1.00 96.40           H  
ATOM   4735 HG22 ILE A 296      10.361 -10.036 -20.372  1.00 96.40           H  
ATOM   4736 HG23 ILE A 296       9.162 -10.769 -19.288  1.00 96.40           H  
ATOM   4737  CD1 ILE A 296       8.387  -9.783 -16.758  1.00 96.40           C  
ATOM   4738 HD11 ILE A 296       7.609  -9.174 -17.218  1.00 96.40           H  
ATOM   4739 HD12 ILE A 296       8.218  -9.819 -15.681  1.00 96.40           H  
ATOM   4740 HD13 ILE A 296       8.335 -10.800 -17.148  1.00 96.40           H  
ATOM   4741  N   ASP A 297      12.219  -6.397 -17.202  1.00 97.13           N  
ATOM   4742  H   ASP A 297      12.992  -7.028 -17.042  1.00 97.13           H  
ATOM   4743  CA  ASP A 297      12.291  -5.054 -16.624  1.00 97.13           C  
ATOM   4744  HA  ASP A 297      11.289  -4.820 -16.264  1.00 97.13           H  
ATOM   4745  C   ASP A 297      12.628  -4.031 -17.719  1.00 97.13           C  
ATOM   4746  CB  ASP A 297      13.250  -4.968 -15.409  1.00 97.13           C  
ATOM   4747  HB2 ASP A 297      14.277  -4.907 -15.771  1.00 97.13           H  
ATOM   4748  HB3 ASP A 297      13.153  -5.876 -14.814  1.00 97.13           H  
ATOM   4749  O   ASP A 297      13.429  -4.294 -18.622  1.00 97.13           O  
ATOM   4750  CG  ASP A 297      12.954  -3.759 -14.489  1.00 97.13           C  
ATOM   4751  OD1 ASP A 297      12.086  -2.932 -14.859  1.00 97.13           O  
ATOM   4752  OD2 ASP A 297      13.516  -3.629 -13.377  1.00 97.13           O  
ATOM   4753  N   LEU A 298      11.985  -2.867 -17.651  1.00 96.64           N  
ATOM   4754  H   LEU A 298      11.468  -2.691 -16.801  1.00 96.64           H  
ATOM   4755  CA  LEU A 298      12.216  -1.767 -18.583  1.00 96.64           C  
ATOM   4756  HA  LEU A 298      12.114  -2.137 -19.603  1.00 96.64           H  
ATOM   4757  C   LEU A 298      13.640  -1.241 -18.436  1.00 96.64           C  
ATOM   4758  CB  LEU A 298      11.208  -0.630 -18.344  1.00 96.64           C  
ATOM   4759  HB2 LEU A 298      11.457   0.201 -19.005  1.00 96.64           H  
ATOM   4760  HB3 LEU A 298      11.320  -0.274 -17.320  1.00 96.64           H  
ATOM   4761  O   LEU A 298      14.164  -1.145 -17.319  1.00 96.64           O  
ATOM   4762  CG  LEU A 298       9.742  -1.010 -18.575  1.00 96.64           C  
ATOM   4763  HG  LEU A 298       9.476  -1.853 -17.937  1.00 96.64           H  
ATOM   4764  CD1 LEU A 298       8.841   0.170 -18.212  1.00 96.64           C  
ATOM   4765 HD11 LEU A 298       8.985   0.438 -17.165  1.00 96.64           H  
ATOM   4766 HD12 LEU A 298       9.079   1.026 -18.844  1.00 96.64           H  
ATOM   4767 HD13 LEU A 298       7.799  -0.111 -18.365  1.00 96.64           H  
ATOM   4768  CD2 LEU A 298       9.487  -1.387 -20.030  1.00 96.64           C  
ATOM   4769 HD21 LEU A 298       9.712  -0.547 -20.686  1.00 96.64           H  
ATOM   4770 HD22 LEU A 298       8.439  -1.663 -20.147  1.00 96.64           H  
ATOM   4771 HD23 LEU A 298      10.103  -2.235 -20.327  1.00 96.64           H  
ATOM   4772  N   SER A 299      14.240  -0.816 -19.546  1.00 95.46           N  
ATOM   4773  H   SER A 299      13.741  -0.878 -20.422  1.00 95.46           H  
ATOM   4774  CA  SER A 299      15.457  -0.013 -19.481  1.00 95.46           C  
ATOM   4775  HA  SER A 299      16.171  -0.573 -18.877  1.00 95.46           H  
ATOM   4776  C   SER A 299      15.180   1.330 -18.783  1.00 95.46           C  
ATOM   4777  CB  SER A 299      16.088   0.178 -20.868  1.00 95.46           C  
ATOM   4778  HB2 SER A 299      15.899  -0.699 -21.487  1.00 95.46           H  
ATOM   4779  HB3 SER A 299      17.166   0.282 -20.743  1.00 95.46           H  
ATOM   4780  O   SER A 299      14.023   1.757 -18.663  1.00 95.46           O  
ATOM   4781  OG  SER A 299      15.619   1.335 -21.524  1.00 95.46           O  
ATOM   4782  HG  SER A 299      16.378   1.905 -21.671  1.00 95.46           H  
ATOM   4783  N   PRO A 300      16.221   2.027 -18.297  1.00 95.02           N  
ATOM   4784  CA  PRO A 300      16.060   3.388 -17.801  1.00 95.02           C  
ATOM   4785  HA  PRO A 300      15.440   3.361 -16.904  1.00 95.02           H  
ATOM   4786  C   PRO A 300      15.397   4.338 -18.815  1.00 95.02           C  
ATOM   4787  CB  PRO A 300      17.470   3.833 -17.416  1.00 95.02           C  
ATOM   4788  HB2 PRO A 300      17.965   4.305 -18.264  1.00 95.02           H  
ATOM   4789  HB3 PRO A 300      17.437   4.497 -16.553  1.00 95.02           H  
ATOM   4790  O   PRO A 300      14.587   5.162 -18.412  1.00 95.02           O  
ATOM   4791  CG  PRO A 300      18.184   2.528 -17.073  1.00 95.02           C  
ATOM   4792  HG2 PRO A 300      17.917   2.220 -16.062  1.00 95.02           H  
ATOM   4793  HG3 PRO A 300      19.265   2.613 -17.180  1.00 95.02           H  
ATOM   4794  CD  PRO A 300      17.583   1.556 -18.085  1.00 95.02           C  
ATOM   4795  HD2 PRO A 300      17.607   0.543 -17.683  1.00 95.02           H  
ATOM   4796  HD3 PRO A 300      18.137   1.611 -19.022  1.00 95.02           H  
ATOM   4797  N   GLU A 301      15.678   4.196 -20.114  1.00 95.62           N  
ATOM   4798  H   GLU A 301      16.357   3.500 -20.387  1.00 95.62           H  
ATOM   4799  CA  GLU A 301      15.078   5.000 -21.192  1.00 95.62           C  
ATOM   4800  HA  GLU A 301      15.158   6.058 -20.939  1.00 95.62           H  
ATOM   4801  C   GLU A 301      13.598   4.701 -21.402  1.00 95.62           C  
ATOM   4802  CB  GLU A 301      15.764   4.765 -22.547  1.00 95.62           C  
ATOM   4803  HB2 GLU A 301      15.638   3.730 -22.865  1.00 95.62           H  
ATOM   4804  HB3 GLU A 301      15.261   5.389 -23.286  1.00 95.62           H  
ATOM   4805  O   GLU A 301      12.794   5.624 -21.391  1.00 95.62           O  
ATOM   4806  CG  GLU A 301      17.242   5.129 -22.582  1.00 95.62           C  
ATOM   4807  HG2 GLU A 301      17.370   6.125 -22.160  1.00 95.62           H  
ATOM   4808  HG3 GLU A 301      17.558   5.167 -23.625  1.00 95.62           H  
ATOM   4809  CD  GLU A 301      18.137   4.133 -21.849  1.00 95.62           C  
ATOM   4810  OE1 GLU A 301      19.293   4.528 -21.623  1.00 95.62           O  
ATOM   4811  OE2 GLU A 301      17.737   2.987 -21.526  1.00 95.62           O  
ATOM   4812  N   GLU A 302      13.232   3.425 -21.566  1.00 96.00           N  
ATOM   4813  H   GLU A 302      13.945   2.710 -21.577  1.00 96.00           H  
ATOM   4814  CA  GLU A 302      11.833   3.010 -21.780  1.00 96.00           C  
ATOM   4815  HA  GLU A 302      11.442   3.442 -22.701  1.00 96.00           H  
ATOM   4816  C   GLU A 302      10.943   3.473 -20.620  1.00 96.00           C  
ATOM   4817  CB  GLU A 302      11.771   1.474 -21.848  1.00 96.00           C  
ATOM   4818  HB2 GLU A 302      12.258   1.082 -20.954  1.00 96.00           H  
ATOM   4819  HB3 GLU A 302      10.725   1.167 -21.832  1.00 96.00           H  
ATOM   4820  O   GLU A 302       9.782   3.847 -20.775  1.00 96.00           O  
ATOM   4821  CG  GLU A 302      12.427   0.859 -23.093  1.00 96.00           C  
ATOM   4822  HG2 GLU A 302      13.425   1.277 -23.224  1.00 96.00           H  
ATOM   4823  HG3 GLU A 302      11.834   1.135 -23.965  1.00 96.00           H  
ATOM   4824  CD  GLU A 302      12.546  -0.677 -23.012  1.00 96.00           C  
ATOM   4825  OE1 GLU A 302      12.467  -1.334 -24.075  1.00 96.00           O  
ATOM   4826  OE2 GLU A 302      12.753  -1.221 -21.897  1.00 96.00           O  
ATOM   4827  N   ARG A 303      11.509   3.468 -19.417  1.00 95.18           N  
ATOM   4828  H   ARG A 303      12.463   3.143 -19.364  1.00 95.18           H  
ATOM   4829  CA  ARG A 303      10.859   3.975 -18.218  1.00 95.18           C  
ATOM   4830  HA  ARG A 303       9.843   3.583 -18.165  1.00 95.18           H  
ATOM   4831  C   ARG A 303      10.741   5.494 -18.212  1.00 95.18           C  
ATOM   4832  CB  ARG A 303      11.686   3.446 -17.072  1.00 95.18           C  
ATOM   4833  HB2 ARG A 303      11.602   2.359 -17.091  1.00 95.18           H  
ATOM   4834  HB3 ARG A 303      12.727   3.712 -17.254  1.00 95.18           H  
ATOM   4835  O   ARG A 303       9.685   5.991 -17.834  1.00 95.18           O  
ATOM   4836  CG  ARG A 303      11.290   3.979 -15.702  1.00 95.18           C  
ATOM   4837  HG2 ARG A 303      11.492   5.048 -15.646  1.00 95.18           H  
ATOM   4838  HG3 ARG A 303      10.243   3.775 -15.477  1.00 95.18           H  
ATOM   4839  CD  ARG A 303      12.223   3.232 -14.761  1.00 95.18           C  
ATOM   4840  HD2 ARG A 303      13.202   3.158 -15.233  1.00 95.18           H  
ATOM   4841  HD3 ARG A 303      12.425   3.831 -13.872  1.00 95.18           H  
ATOM   4842  NE  ARG A 303      11.687   1.900 -14.428  1.00 95.18           N  
ATOM   4843  HE  ARG A 303      10.783   1.870 -13.980  1.00 95.18           H  
ATOM   4844  NH1 ARG A 303      13.363   0.707 -15.442  1.00 95.18           N  
ATOM   4845 HH11 ARG A 303      13.807   1.559 -15.752  1.00 95.18           H  
ATOM   4846 HH12 ARG A 303      13.639  -0.152 -15.895  1.00 95.18           H  
ATOM   4847  NH2 ARG A 303      11.543  -0.332 -14.703  1.00 95.18           N  
ATOM   4848 HH21 ARG A 303      10.581  -0.351 -14.396  1.00 95.18           H  
ATOM   4849 HH22 ARG A 303      11.971  -1.226 -14.901  1.00 95.18           H  
ATOM   4850  CZ  ARG A 303      12.204   0.766 -14.860  1.00 95.18           C  
ATOM   4851  N   GLU A 304      11.789   6.215 -18.602  1.00 93.62           N  
ATOM   4852  H   GLU A 304      12.626   5.738 -18.905  1.00 93.62           H  
ATOM   4853  CA  GLU A 304      11.749   7.675 -18.731  1.00 93.62           C  
ATOM   4854  HA  GLU A 304      11.506   8.106 -17.760  1.00 93.62           H  
ATOM   4855  C   GLU A 304      10.662   8.103 -19.724  1.00 93.62           C  
ATOM   4856  CB  GLU A 304      13.124   8.198 -19.188  1.00 93.62           C  
ATOM   4857  HB2 GLU A 304      13.238   8.034 -20.259  1.00 93.62           H  
ATOM   4858  HB3 GLU A 304      13.919   7.643 -18.690  1.00 93.62           H  
ATOM   4859  O   GLU A 304       9.863   8.984 -19.419  1.00 93.62           O  
ATOM   4860  CG  GLU A 304      13.315   9.694 -18.897  1.00 93.62           C  
ATOM   4861  HG2 GLU A 304      12.488  10.259 -19.327  1.00 93.62           H  
ATOM   4862  HG3 GLU A 304      14.234  10.021 -19.383  1.00 93.62           H  
ATOM   4863  CD  GLU A 304      13.429   9.988 -17.397  1.00 93.62           C  
ATOM   4864  OE1 GLU A 304      13.216  11.142 -16.962  1.00 93.62           O  
ATOM   4865  OE2 GLU A 304      13.774   9.081 -16.602  1.00 93.62           O  
ATOM   4866  N   GLU A 305      10.578   7.412 -20.863  1.00 94.87           N  
ATOM   4867  H   GLU A 305      11.278   6.706 -21.041  1.00 94.87           H  
ATOM   4868  CA  GLU A 305       9.559   7.614 -21.895  1.00 94.87           C  
ATOM   4869  HA  GLU A 305       9.667   8.614 -22.316  1.00 94.87           H  
ATOM   4870  C   GLU A 305       8.140   7.507 -21.319  1.00 94.87           C  
ATOM   4871  CB  GLU A 305       9.797   6.585 -23.014  1.00 94.87           C  
ATOM   4872  HB2 GLU A 305       9.667   5.585 -22.602  1.00 94.87           H  
ATOM   4873  HB3 GLU A 305      10.824   6.681 -23.365  1.00 94.87           H  
ATOM   4874  O   GLU A 305       7.344   8.435 -21.465  1.00 94.87           O  
ATOM   4875  CG  GLU A 305       8.852   6.748 -24.214  1.00 94.87           C  
ATOM   4876  HG2 GLU A 305       7.823   6.765 -23.856  1.00 94.87           H  
ATOM   4877  HG3 GLU A 305       9.060   7.704 -24.694  1.00 94.87           H  
ATOM   4878  CD  GLU A 305       8.984   5.612 -25.248  1.00 94.87           C  
ATOM   4879  OE1 GLU A 305       8.129   5.563 -26.161  1.00 94.87           O  
ATOM   4880  OE2 GLU A 305       9.902   4.765 -25.126  1.00 94.87           O  
ATOM   4881  N   LEU A 306       7.827   6.426 -20.592  1.00 94.44           N  
ATOM   4882  H   LEU A 306       8.510   5.685 -20.521  1.00 94.44           H  
ATOM   4883  CA  LEU A 306       6.509   6.271 -19.967  1.00 94.44           C  
ATOM   4884  HA  LEU A 306       5.741   6.352 -20.736  1.00 94.44           H  
ATOM   4885  C   LEU A 306       6.216   7.360 -18.933  1.00 94.44           C  
ATOM   4886  CB  LEU A 306       6.400   4.916 -19.262  1.00 94.44           C  
ATOM   4887  HB2 LEU A 306       7.247   4.820 -18.583  1.00 94.44           H  
ATOM   4888  HB3 LEU A 306       5.491   4.927 -18.660  1.00 94.44           H  
ATOM   4889  O   LEU A 306       5.091   7.848 -18.858  1.00 94.44           O  
ATOM   4890  CG  LEU A 306       6.342   3.680 -20.165  1.00 94.44           C  
ATOM   4891  HG  LEU A 306       7.260   3.594 -20.745  1.00 94.44           H  
ATOM   4892  CD1 LEU A 306       6.227   2.475 -19.226  1.00 94.44           C  
ATOM   4893 HD11 LEU A 306       6.491   1.566 -19.766  1.00 94.44           H  
ATOM   4894 HD12 LEU A 306       5.215   2.403 -18.827  1.00 94.44           H  
ATOM   4895 HD13 LEU A 306       6.939   2.573 -18.406  1.00 94.44           H  
ATOM   4896  CD2 LEU A 306       5.145   3.696 -21.119  1.00 94.44           C  
ATOM   4897 HD21 LEU A 306       5.292   4.468 -21.874  1.00 94.44           H  
ATOM   4898 HD22 LEU A 306       4.224   3.898 -20.572  1.00 94.44           H  
ATOM   4899 HD23 LEU A 306       5.065   2.736 -21.630  1.00 94.44           H  
ATOM   4900  N   LEU A 307       7.196   7.731 -18.105  1.00 92.10           N  
ATOM   4901  H   LEU A 307       8.117   7.340 -18.239  1.00 92.10           H  
ATOM   4902  CA  LEU A 307       6.983   8.757 -17.083  1.00 92.10           C  
ATOM   4903  HA  LEU A 307       6.075   8.517 -16.529  1.00 92.10           H  
ATOM   4904  C   LEU A 307       6.735  10.136 -17.699  1.00 92.10           C  
ATOM   4905  CB  LEU A 307       8.169   8.798 -16.116  1.00 92.10           C  
ATOM   4906  HB2 LEU A 307       9.083   8.949 -16.691  1.00 92.10           H  
ATOM   4907  HB3 LEU A 307       8.045   9.663 -15.463  1.00 92.10           H  
ATOM   4908  O   LEU A 307       5.880  10.865 -17.193  1.00 92.10           O  
ATOM   4909  CG  LEU A 307       8.328   7.542 -15.247  1.00 92.10           C  
ATOM   4910  HG  LEU A 307       8.503   6.665 -15.870  1.00 92.10           H  
ATOM   4911  CD1 LEU A 307       9.536   7.752 -14.348  1.00 92.10           C  
ATOM   4912 HD11 LEU A 307       9.471   8.716 -13.843  1.00 92.10           H  
ATOM   4913 HD12 LEU A 307       9.560   6.955 -13.605  1.00 92.10           H  
ATOM   4914 HD13 LEU A 307      10.438   7.730 -14.960  1.00 92.10           H  
ATOM   4915  CD2 LEU A 307       7.138   7.202 -14.345  1.00 92.10           C  
ATOM   4916 HD21 LEU A 307       6.241   7.071 -14.950  1.00 92.10           H  
ATOM   4917 HD22 LEU A 307       6.977   7.996 -13.615  1.00 92.10           H  
ATOM   4918 HD23 LEU A 307       7.344   6.264 -13.830  1.00 92.10           H  
ATOM   4919  N   ASN A 308       7.429  10.467 -18.790  1.00 91.49           N  
ATOM   4920  H   ASN A 308       8.138   9.832 -19.127  1.00 91.49           H  
ATOM   4921  CA  ASN A 308       7.177  11.681 -19.566  1.00 91.49           C  
ATOM   4922  HA  ASN A 308       7.215  12.549 -18.908  1.00 91.49           H  
ATOM   4923  C   ASN A 308       5.775  11.648 -20.178  1.00 91.49           C  
ATOM   4924  CB  ASN A 308       8.264  11.836 -20.641  1.00 91.49           C  
ATOM   4925  HB2 ASN A 308       8.321  10.929 -21.243  1.00 91.49           H  
ATOM   4926  HB3 ASN A 308       8.000  12.664 -21.298  1.00 91.49           H  
ATOM   4927  O   ASN A 308       5.012  12.593 -19.994  1.00 91.49           O  
ATOM   4928  CG  ASN A 308       9.628  12.134 -20.051  1.00 91.49           C  
ATOM   4929  ND2 ASN A 308      10.692  11.867 -20.765  1.00 91.49           N  
ATOM   4930 HD21 ASN A 308      10.591  11.460 -21.684  1.00 91.49           H  
ATOM   4931 HD22 ASN A 308      11.579  12.037 -20.314  1.00 91.49           H  
ATOM   4932  OD1 ASN A 308       9.771  12.609 -18.941  1.00 91.49           O  
ATOM   4933  N   LEU A 309       5.376  10.523 -20.779  1.00 91.65           N  
ATOM   4934  H   LEU A 309       6.057   9.794 -20.937  1.00 91.65           H  
ATOM   4935  CA  LEU A 309       4.030  10.348 -21.326  1.00 91.65           C  
ATOM   4936  HA  LEU A 309       3.882  11.097 -22.104  1.00 91.65           H  
ATOM   4937  C   LEU A 309       2.933  10.547 -20.265  1.00 91.65           C  
ATOM   4938  CB  LEU A 309       3.944   8.948 -21.951  1.00 91.65           C
[truncated: 206,802 more chars]
