# Supplementary material for: Biosynthesis of GMGT lipids by a radical SAM enzyme associated with anaerobic archaea and oxygen-deficient environments
Source: Nat Commun. 2024 Jun 19;15:5256. doi: 10.1038/s41467-024-49650-x (PMC11186832; doi:10.1038/s41467-024-49650-x)
Supplement: Supplementary file 4 — Supplementary Datasets 1-3 [file 41467_2024_49650_MOESM4_ESM.zip › Supplementary Datasets 1-3/Supplementary Dataset 2.pdb]

ATOM      1  N   MET A   1     -39.377  -1.561 -38.575  1.00 33.92           N  
ATOM      2  H   MET A   1     -38.481  -2.023 -38.629  1.00 33.92           H  
ATOM      3  H2  MET A   1     -40.102  -2.264 -38.603  1.00 33.92           H  
ATOM      4  H3  MET A   1     -39.486  -0.937 -39.362  1.00 33.92           H  
ATOM      5  CA  MET A   1     -39.489  -0.813 -37.309  1.00 33.92           C  
ATOM      6  HA  MET A   1     -38.698  -0.066 -37.238  1.00 33.92           H  
ATOM      7  C   MET A   1     -39.316  -1.797 -36.169  1.00 33.92           C  
ATOM      8  CB  MET A   1     -40.844  -0.100 -37.174  1.00 33.92           C  
ATOM      9  HB2 MET A   1     -41.651  -0.816 -37.324  1.00 33.92           H  
ATOM     10  HB3 MET A   1     -40.926   0.296 -36.162  1.00 33.92           H  
ATOM     11  O   MET A   1     -40.260  -2.480 -35.810  1.00 33.92           O  
ATOM     12  CG  MET A   1     -41.038   1.064 -38.147  1.00 33.92           C  
ATOM     13  HG2 MET A   1     -40.252   1.804 -37.998  1.00 33.92           H  
ATOM     14  HG3 MET A   1     -40.988   0.692 -39.170  1.00 33.92           H  
ATOM     15  SD  MET A   1     -42.645   1.856 -37.898  1.00 33.92           S  
ATOM     16  CE  MET A   1     -42.752   2.892 -39.378  1.00 33.92           C  
ATOM     17  HE1 MET A   1     -41.921   3.597 -39.393  1.00 33.92           H  
ATOM     18  HE2 MET A   1     -42.722   2.269 -40.272  1.00 33.92           H  
ATOM     19  HE3 MET A   1     -43.689   3.448 -39.359  1.00 33.92           H  
ATOM     20  N   THR A   2     -38.098  -1.914 -35.663  1.00 36.38           N  
ATOM     21  H   THR A   2     -37.335  -1.388 -36.064  1.00 36.38           H  
ATOM     22  CA  THR A   2     -37.796  -2.501 -34.352  1.00 36.38           C  
ATOM     23  HA  THR A   2     -38.648  -2.393 -33.681  1.00 36.38           H  
ATOM     24  C   THR A   2     -36.667  -1.643 -33.810  1.00 36.38           C  
ATOM     25  CB  THR A   2     -37.405  -3.993 -34.396  1.00 36.38           C  
ATOM     26  HB  THR A   2     -36.906  -4.252 -33.463  1.00 36.38           H  
ATOM     27  O   THR A   2     -35.496  -2.003 -33.899  1.00 36.38           O  
ATOM     28  CG2 THR A   2     -38.610  -4.918 -34.548  1.00 36.38           C  
ATOM     29 HG21 THR A   2     -39.067  -4.788 -35.530  1.00 36.38           H  
ATOM     30 HG22 THR A   2     -38.282  -5.952 -34.447  1.00 36.38           H  
ATOM     31 HG23 THR A   2     -39.345  -4.704 -33.772  1.00 36.38           H  
ATOM     32  OG1 THR A   2     -36.528  -4.237 -35.472  1.00 36.38           O  
ATOM     33  HG1 THR A   2     -35.676  -3.893 -35.193  1.00 36.38           H  
ATOM     34  N   GLU A   3     -37.014  -0.426 -33.396  1.00 38.62           N  
ATOM     35  H   GLU A   3     -37.992  -0.176 -33.344  1.00 38.62           H  
ATOM     36  CA  GLU A   3     -36.114   0.385 -32.586  1.00 38.62           C  
ATOM     37  HA  GLU A   3     -35.121   0.414 -33.035  1.00 38.62           H  
ATOM     38  C   GLU A   3     -36.015  -0.318 -31.235  1.00 38.62           C  
ATOM     39  CB  GLU A   3     -36.628   1.827 -32.454  1.00 38.62           C  
ATOM     40  HB2 GLU A   3     -36.091   2.315 -31.641  1.00 38.62           H  
ATOM     41  HB3 GLU A   3     -37.692   1.811 -32.219  1.00 38.62           H  
ATOM     42  O   GLU A   3     -36.990  -0.423 -30.493  1.00 38.62           O  
ATOM     43  CG  GLU A   3     -36.378   2.617 -33.748  1.00 38.62           C  
ATOM     44  HG2 GLU A   3     -35.310   2.591 -33.967  1.00 38.62           H  
ATOM     45  HG3 GLU A   3     -36.897   2.121 -34.568  1.00 38.62           H  
ATOM     46  CD  GLU A   3     -36.848   4.078 -33.677  1.00 38.62           C  
ATOM     47  OE1 GLU A   3     -36.391   4.854 -34.545  1.00 38.62           O  
ATOM     48  OE2 GLU A   3     -37.695   4.387 -32.812  1.00 38.62           O  
ATOM     49  N   THR A   4     -34.850  -0.897 -30.965  1.00 39.50           N  
ATOM     50  H   THR A   4     -34.104  -0.851 -31.646  1.00 39.50           H  
ATOM     51  CA  THR A   4     -34.502  -1.421 -29.650  1.00 39.50           C  
ATOM     52  HA  THR A   4     -35.227  -2.177 -29.348  1.00 39.50           H  
ATOM     53  C   THR A   4     -34.552  -0.268 -28.659  1.00 39.50           C  
ATOM     54  CB  THR A   4     -33.101  -2.050 -29.667  1.00 39.50           C  
ATOM     55  HB  THR A   4     -32.730  -2.138 -28.646  1.00 39.50           H  
ATOM     56  O   THR A   4     -33.672   0.593 -28.657  1.00 39.50           O  
ATOM     57  CG2 THR A   4     -33.119  -3.440 -30.300  1.00 39.50           C  
ATOM     58 HG21 THR A   4     -33.768  -4.099 -29.723  1.00 39.50           H  
ATOM     59 HG22 THR A   4     -32.109  -3.849 -30.298  1.00 39.50           H  
ATOM     60 HG23 THR A   4     -33.481  -3.379 -31.326  1.00 39.50           H  
ATOM     61  OG1 THR A   4     -32.221  -1.243 -30.422  1.00 39.50           O  
ATOM     62  HG1 THR A   4     -32.240  -0.379 -30.005  1.00 39.50           H  
ATOM     63  N   VAL A   5     -35.603  -0.251 -27.844  1.00 36.88           N  
ATOM     64  H   VAL A   5     -36.342  -0.917 -28.015  1.00 36.88           H  
ATOM     65  CA  VAL A   5     -35.738   0.614 -26.675  1.00 36.88           C  
ATOM     66  HA  VAL A   5     -35.650   1.657 -26.978  1.00 36.88           H  
ATOM     67  C   VAL A   5     -34.588   0.265 -25.729  1.00 36.88           C  
ATOM     68  CB  VAL A   5     -37.120   0.398 -26.018  1.00 36.88           C  
ATOM     69  HB  VAL A   5     -37.220  -0.647 -25.724  1.00 36.88           H  
ATOM     70  O   VAL A   5     -34.585  -0.802 -25.121  1.00 36.88           O  
ATOM     71  CG1 VAL A   5     -37.310   1.272 -24.774  1.00 36.88           C  
ATOM     72 HG11 VAL A   5     -37.203   2.326 -25.033  1.00 36.88           H  
ATOM     73 HG12 VAL A   5     -36.568   1.014 -24.018  1.00 36.88           H  
ATOM     74 HG13 VAL A   5     -38.299   1.102 -24.348  1.00 36.88           H  
ATOM     75  CG2 VAL A   5     -38.257   0.725 -27.000  1.00 36.88           C  
ATOM     76 HG21 VAL A   5     -39.220   0.589 -26.507  1.00 36.88           H  
ATOM     77 HG22 VAL A   5     -38.222   0.064 -27.866  1.00 36.88           H  
ATOM     78 HG23 VAL A   5     -38.172   1.758 -27.339  1.00 36.88           H  
ATOM     79  N   GLN A   6     -33.568   1.123 -25.664  1.00 30.57           N  
ATOM     80  H   GLN A   6     -33.596   1.952 -26.239  1.00 30.57           H  
ATOM     81  CA  GLN A   6     -32.544   1.032 -24.626  1.00 30.57           C  
ATOM     82  HA  GLN A   6     -32.166   0.011 -24.577  1.00 30.57           H  
ATOM     83  C   GLN A   6     -33.203   1.358 -23.284  1.00 30.57           C  
ATOM     84  CB  GLN A   6     -31.372   1.987 -24.917  1.00 30.57           C  
ATOM     85  HB2 GLN A   6     -30.803   2.127 -23.998  1.00 30.57           H  
ATOM     86  HB3 GLN A   6     -31.756   2.957 -25.233  1.00 30.57           H  
ATOM     87  O   GLN A   6     -33.810   2.420 -23.134  1.00 30.57           O  
ATOM     88  CG  GLN A   6     -30.418   1.424 -25.983  1.00 30.57           C  
ATOM     89  HG2 GLN A   6     -30.963   1.280 -26.916  1.00 30.57           H  
ATOM     90  HG3 GLN A   6     -30.050   0.455 -25.647  1.00 30.57           H  
ATOM     91  CD  GLN A   6     -29.217   2.329 -26.262  1.00 30.57           C  
ATOM     92  NE2 GLN A   6     -28.193   1.820 -26.910  1.00 30.57           N  
ATOM     93 HE21 GLN A   6     -28.204   0.854 -27.207  1.00 30.57           H  
ATOM     94 HE22 GLN A   6     -27.428   2.457 -27.082  1.00 30.57           H  
ATOM     95  OE1 GLN A   6     -29.159   3.500 -25.931  1.00 30.57           O  
ATOM     96  N   GLU A   7     -33.107   0.441 -22.322  1.00 33.02           N  
ATOM     97  H   GLU A   7     -32.635  -0.433 -22.506  1.00 33.02           H  
ATOM     98  CA  GLU A   7     -33.598   0.678 -20.967  1.00 33.02           C  
ATOM     99  HA  GLU A   7     -34.662   0.898 -21.047  1.00 33.02           H  
ATOM    100  C   GLU A   7     -32.869   1.877 -20.326  1.00 33.02           C  
ATOM    101  CB  GLU A   7     -33.438  -0.564 -20.079  1.00 33.02           C  
ATOM    102  HB2 GLU A   7     -33.528  -0.251 -19.039  1.00 33.02           H  
ATOM    103  HB3 GLU A   7     -32.445  -0.988 -20.227  1.00 33.02           H  
ATOM    104  O   GLU A   7     -31.642   2.006 -20.443  1.00 33.02           O  
ATOM    105  CG  GLU A   7     -34.517  -1.626 -20.344  1.00 33.02           C  
ATOM    106  HG2 GLU A   7     -34.400  -2.001 -21.360  1.00 33.02           H  
ATOM    107  HG3 GLU A   7     -35.495  -1.150 -20.268  1.00 33.02           H  
ATOM    108  CD  GLU A   7     -34.443  -2.800 -19.352  1.00 33.02           C  
ATOM    109  OE1 GLU A   7     -35.480  -3.485 -19.201  1.00 33.02           O  
ATOM    110  OE2 GLU A   7     -33.360  -3.010 -18.762  1.00 33.02           O  
ATOM    111  N   PRO A   8     -33.596   2.762 -19.621  1.00 30.26           N  
ATOM    112  CA  PRO A   8     -33.006   3.904 -18.942  1.00 30.26           C  
ATOM    113  HA  PRO A   8     -32.351   4.442 -19.628  1.00 30.26           H  
ATOM    114  C   PRO A   8     -32.184   3.414 -17.745  1.00 30.26           C  
ATOM    115  CB  PRO A   8     -34.181   4.814 -18.570  1.00 30.26           C  
ATOM    116  HB2 PRO A   8     -34.027   5.312 -17.613  1.00 30.26           H  
ATOM    117  HB3 PRO A   8     -34.317   5.557 -19.357  1.00 30.26           H  
ATOM    118  O   PRO A   8     -32.720   3.077 -16.694  1.00 30.26           O  
ATOM    119  CG  PRO A   8     -35.404   3.895 -18.532  1.00 30.26           C  
ATOM    120  HG2 PRO A   8     -36.284   4.400 -18.931  1.00 30.26           H  
ATOM    121  HG3 PRO A   8     -35.588   3.569 -17.509  1.00 30.26           H  
ATOM    122  CD  PRO A   8     -35.029   2.691 -19.391  1.00 30.26           C  
ATOM    123  HD2 PRO A   8     -35.559   2.745 -20.342  1.00 30.26           H  
ATOM    124  HD3 PRO A   8     -35.287   1.770 -18.868  1.00 30.26           H  
ATOM    125  N   GLY A   9     -30.864   3.355 -17.928  1.00 37.20           N  
ATOM    126  H   GLY A   9     -30.528   3.543 -18.862  1.00 37.20           H  
ATOM    127  CA  GLY A   9     -29.906   2.924 -16.907  1.00 37.20           C  
ATOM    128  HA2 GLY A   9     -30.373   2.165 -16.279  1.00 37.20           H  
ATOM    129  HA3 GLY A   9     -29.642   3.774 -16.278  1.00 37.20           H  
ATOM    130  C   GLY A   9     -28.621   2.319 -17.475  1.00 37.20           C  
ATOM    131  O   GLY A   9     -27.581   2.380 -16.822  1.00 37.20           O  
ATOM    132  N   SER A  10     -28.637   1.813 -18.714  1.00 36.03           N  
ATOM    133  H   SER A  10     -29.515   1.731 -19.206  1.00 36.03           H  
ATOM    134  CA  SER A  10     -27.430   1.292 -19.362  1.00 36.03           C  
ATOM    135  HA  SER A  10     -26.744   0.949 -18.587  1.00 36.03           H  
ATOM    136  C   SER A  10     -26.700   2.390 -20.144  1.00 36.03           C  
ATOM    137  CB  SER A  10     -27.743   0.048 -20.208  1.00 36.03           C  
ATOM    138  HB2 SER A  10     -28.329  -0.658 -19.620  1.00 36.03           H  
ATOM    139  HB3 SER A  10     -26.804  -0.431 -20.486  1.00 36.03           H  
ATOM    140  O   SER A  10     -26.727   2.425 -21.377  1.00 36.03           O  
ATOM    141  OG  SER A  10     -28.446   0.376 -21.387  1.00 36.03           O  
ATOM    142  HG  SER A  10     -28.043   1.167 -21.753  1.00 36.03           H  
ATOM    143  N   HIS A  11     -25.992   3.288 -19.457  1.00 45.91           N  
ATOM    144  H   HIS A  11     -26.033   3.259 -18.448  1.00 45.91           H  
ATOM    145  CA  HIS A  11     -24.838   3.914 -20.103  1.00 45.91           C  
ATOM    146  HA  HIS A  11     -25.134   4.334 -21.064  1.00 45.91           H  
ATOM    147  C   HIS A  11     -23.826   2.797 -20.364  1.00 45.91           C  
ATOM    148  CB  HIS A  11     -24.238   5.036 -19.242  1.00 45.91           C  
ATOM    149  HB2 HIS A  11     -24.184   4.711 -18.203  1.00 45.91           H  
ATOM    150  HB3 HIS A  11     -23.219   5.227 -19.579  1.00 45.91           H  
ATOM    151  O   HIS A  11     -23.033   2.465 -19.488  1.00 45.91           O  
ATOM    152  CG  HIS A  11     -24.985   6.341 -19.330  1.00 45.91           C  
ATOM    153  CD2 HIS A  11     -25.399   7.113 -18.279  1.00 45.91           C  
ATOM    154  HD2 HIS A  11     -25.271   6.884 -17.231  1.00 45.91           H  
ATOM    155  ND1 HIS A  11     -25.332   7.010 -20.484  1.00 45.91           N  
ATOM    156  HD1 HIS A  11     -25.203   6.682 -21.431  1.00 45.91           H  
ATOM    157  CE1 HIS A  11     -25.950   8.150 -20.135  1.00 45.91           C  
ATOM    158  HE1 HIS A  11     -26.360   8.874 -20.823  1.00 45.91           H  
ATOM    159  NE2 HIS A  11     -26.006   8.260 -18.800  1.00 45.91           N  
ATOM    160  N   GLY A  12     -23.896   2.161 -21.539  1.00 54.26           N  
ATOM    161  H   GLY A  12     -24.669   2.376 -22.152  1.00 54.26           H  
ATOM    162  CA  GLY A  12     -22.921   1.156 -21.945  1.00 54.26           C  
ATOM    163  HA2 GLY A  12     -23.013   0.273 -21.314  1.00 54.26           H  
ATOM    164  HA3 GLY A  12     -23.081   0.874 -22.986  1.00 54.26           H  
ATOM    165  C   GLY A  12     -21.528   1.758 -21.802  1.00 54.26           C  
ATOM    166  O   GLY A  12     -21.177   2.701 -22.515  1.00 54.26           O  
ATOM    167  N   PHE A  13     -20.766   1.286 -20.818  1.00 67.24           N  
ATOM    168  H   PHE A  13     -21.156   0.604 -20.184  1.00 67.24           H  
ATOM    169  CA  PHE A  13     -19.454   1.834 -20.527  1.00 67.24           C  
ATOM    170  HA  PHE A  13     -19.551   2.910 -20.385  1.00 67.24           H  
ATOM    171  C   PHE A  13     -18.546   1.591 -21.729  1.00 67.24           C  
ATOM    172  CB  PHE A  13     -18.902   1.217 -19.237  1.00 67.24           C  
ATOM    173  HB2 PHE A  13     -19.002   0.133 -19.290  1.00 67.24           H  
ATOM    174  HB3 PHE A  13     -17.835   1.428 -19.172  1.00 67.24           H  
ATOM    175  O   PHE A  13     -18.171   0.461 -22.031  1.00 67.24           O  
ATOM    176  CG  PHE A  13     -19.558   1.732 -17.968  1.00 67.24           C  
ATOM    177  CD1 PHE A  13     -19.524   3.104 -17.652  1.00 67.24           C  
ATOM    178  HD1 PHE A  13     -19.091   3.808 -18.348  1.00 67.24           H  
ATOM    179  CD2 PHE A  13     -20.212   0.843 -17.096  1.00 67.24           C  
ATOM    180  HD2 PHE A  13     -20.263  -0.211 -17.326  1.00 67.24           H  
ATOM    181  CE1 PHE A  13     -20.087   3.581 -16.454  1.00 67.24           C  
ATOM    182  HE1 PHE A  13     -20.066   4.634 -16.217  1.00 67.24           H  
ATOM    183  CE2 PHE A  13     -20.806   1.321 -15.914  1.00 67.24           C  
ATOM    184  HE2 PHE A  13     -21.313   0.635 -15.253  1.00 67.24           H  
ATOM    185  CZ  PHE A  13     -20.734   2.686 -15.586  1.00 67.24           C  
ATOM    186  HZ  PHE A  13     -21.193   3.045 -14.677  1.00 67.24           H  
ATOM    187  N   ARG A  14     -18.199   2.665 -22.442  1.00 80.03           N  
ATOM    188  H   ARG A  14     -18.660   3.540 -22.237  1.00 80.03           H  
ATOM    189  CA  ARG A  14     -17.247   2.583 -23.546  1.00 80.03           C  
ATOM    190  HA  ARG A  14     -17.555   1.753 -24.183  1.00 80.03           H  
ATOM    191  C   ARG A  14     -15.865   2.257 -22.984  1.00 80.03           C  
ATOM    192  CB  ARG A  14     -17.281   3.878 -24.369  1.00 80.03           C  
ATOM    193  HB2 ARG A  14     -16.897   4.700 -23.766  1.00 80.03           H  
ATOM    194  HB3 ARG A  14     -18.314   4.095 -24.640  1.00 80.03           H  
ATOM    195  O   ARG A  14     -15.418   2.913 -22.035  1.00 80.03           O  
ATOM    196  CG  ARG A  14     -16.451   3.752 -25.654  1.00 80.03           C  
ATOM    197  HG2 ARG A  14     -16.827   2.921 -26.252  1.00 80.03           H  
ATOM    198  HG3 ARG A  14     -15.409   3.564 -25.395  1.00 80.03           H  
ATOM    199  CD  ARG A  14     -16.528   5.042 -26.471  1.00 80.03           C  
ATOM    200  HD2 ARG A  14     -16.195   5.871 -25.846  1.00 80.03           H  
ATOM    201  HD3 ARG A  14     -17.564   5.210 -26.763  1.00 80.03           H  
ATOM    202  NE  ARG A  14     -15.675   4.960 -27.670  1.00 80.03           N  
ATOM    203  HE  ARG A  14     -15.101   4.132 -27.754  1.00 80.03           H  
ATOM    204  NH1 ARG A  14     -16.223   7.003 -28.559  1.00 80.03           N  
ATOM    205 HH11 ARG A  14     -16.131   7.699 -29.286  1.00 80.03           H  
ATOM    206 HH12 ARG A  14     -16.831   7.170 -27.770  1.00 80.03           H  
ATOM    207  NH2 ARG A  14     -14.780   5.681 -29.633  1.00 80.03           N  
ATOM    208 HH21 ARG A  14     -14.701   6.383 -30.356  1.00 80.03           H  
ATOM    209 HH22 ARG A  14     -14.256   4.821 -29.700  1.00 80.03           H  
ATOM    210  CZ  ARG A  14     -15.564   5.878 -28.612  1.00 80.03           C  
ATOM    211  N   LEU A  15     -15.208   1.274 -23.595  1.00 88.14           N  
ATOM    212  H   LEU A  15     -15.687   0.740 -24.306  1.00 88.14           H  
ATOM    213  CA  LEU A  15     -13.812   0.948 -23.326  1.00 88.14           C  
ATOM    214  HA  LEU A  15     -13.693   0.773 -22.257  1.00 88.14           H  
ATOM    215  C   LEU A  15     -12.922   2.139 -23.688  1.00 88.14           C  
ATOM    216  CB  LEU A  15     -13.398  -0.330 -24.088  1.00 88.14           C  
ATOM    217  HB2 LEU A  15     -12.341  -0.521 -23.905  1.00 88.14           H  
ATOM    218  HB3 LEU A  15     -13.522  -0.161 -25.158  1.00 88.14           H  
ATOM    219  O   LEU A  15     -13.096   2.782 -24.728  1.00 88.14           O  
ATOM    220  CG  LEU A  15     -14.202  -1.581 -23.686  1.00 88.14           C  
ATOM    221  HG  LEU A  15     -15.264  -1.398 -23.849  1.00 88.14           H  
ATOM    222  CD1 LEU A  15     -13.804  -2.801 -24.500  1.00 88.14           C  
ATOM    223 HD11 LEU A  15     -12.753  -3.035 -24.334  1.00 88.14           H  
ATOM    224 HD12 LEU A  15     -13.966  -2.600 -25.559  1.00 88.14           H  
ATOM    225 HD13 LEU A  15     -14.412  -3.659 -24.214  1.00 88.14           H  
ATOM    226  CD2 LEU A  15     -13.982  -1.942 -22.227  1.00 88.14           C  
ATOM    227 HD21 LEU A  15     -12.925  -2.119 -22.031  1.00 88.14           H  
ATOM    228 HD22 LEU A  15     -14.351  -1.149 -21.577  1.00 88.14           H  
ATOM    229 HD23 LEU A  15     -14.552  -2.840 -21.984  1.00 88.14           H  
ATOM    230  N   LEU A  16     -11.975   2.437 -22.809  1.00 91.15           N  
ATOM    231  H   LEU A  16     -11.873   1.836 -22.003  1.00 91.15           H  
ATOM    232  CA  LEU A  16     -10.913   3.396 -23.052  1.00 91.15           C  
ATOM    233  HA  LEU A  16     -11.368   4.305 -23.448  1.00 91.15           H  
ATOM    234  C   LEU A  16      -9.941   2.814 -24.094  1.00 91.15           C  
ATOM    235  CB  LEU A  16     -10.199   3.734 -21.729  1.00 91.15           C  
ATOM    236  HB2 LEU A  16      -9.759   2.817 -21.338  1.00 91.15           H  
ATOM    237  HB3 LEU A  16      -9.388   4.434 -21.931  1.00 91.15           H  
ATOM    238  O   LEU A  16      -9.736   1.594 -24.141  1.00 91.15           O  
ATOM    239  CG  LEU A  16     -11.099   4.321 -20.626  1.00 91.15           C  
ATOM    240  HG  LEU A  16     -11.935   3.648 -20.435  1.00 91.15           H  
ATOM    241  CD1 LEU A  16     -10.302   4.456 -19.331  1.00 91.15           C  
ATOM    242 HD11 LEU A  16     -10.960   4.816 -18.540  1.00 91.15           H  
ATOM    243 HD12 LEU A  16      -9.903   3.486 -19.035  1.00 91.15           H  
ATOM    244 HD13 LEU A  16      -9.486   5.167 -19.463  1.00 91.15           H  
ATOM    245  CD2 LEU A  16     -11.652   5.697 -21.001  1.00 91.15           C  
ATOM    246 HD21 LEU A  16     -12.238   6.088 -20.170  1.00 91.15           H  
ATOM    247 HD22 LEU A  16     -12.296   5.620 -21.877  1.00 91.15           H  
ATOM    248 HD23 LEU A  16     -10.830   6.386 -21.199  1.00 91.15           H  
ATOM    249  N   PRO A  17      -9.310   3.654 -24.931  1.00 89.74           N  
ATOM    250  CA  PRO A  17      -8.289   3.187 -25.858  1.00 89.74           C  
ATOM    251  HA  PRO A  17      -8.755   2.510 -26.573  1.00 89.74           H  
ATOM    252  C   PRO A  17      -7.154   2.465 -25.123  1.00 89.74           C  
ATOM    253  CB  PRO A  17      -7.785   4.438 -26.587  1.00 89.74           C  
ATOM    254  HB2 PRO A  17      -6.914   4.846 -26.075  1.00 89.74           H  
ATOM    255  HB3 PRO A  17      -7.548   4.228 -27.630  1.00 89.74           H  
ATOM    256  O   PRO A  17      -6.669   2.930 -24.090  1.00 89.74           O  
ATOM    257  CG  PRO A  17      -8.947   5.422 -26.456  1.00 89.74           C  
ATOM    258  HG2 PRO A  17      -9.685   5.222 -27.233  1.00 89.74           H  
ATOM    259  HG3 PRO A  17      -8.609   6.457 -26.502  1.00 89.74           H  
ATOM    260  CD  PRO A  17      -9.538   5.080 -25.092  1.00 89.74           C  
ATOM    261  HD2 PRO A  17     -10.599   5.331 -25.083  1.00 89.74           H  
ATOM    262  HD3 PRO A  17      -9.010   5.623 -24.308  1.00 89.74           H  
ATOM    263  N   ALA A  18      -6.693   1.343 -25.680  1.00 93.04           N  
ATOM    264  H   ALA A  18      -7.152   0.972 -26.499  1.00 93.04           H  
ATOM    265  CA  ALA A  18      -5.489   0.688 -25.185  1.00 93.04           C  
ATOM    266  HA  ALA A  18      -5.667   0.423 -24.143  1.00 93.04           H  
ATOM    267  C   ALA A  18      -4.287   1.654 -25.281  1.00 93.04           C  
ATOM    268  CB  ALA A  18      -5.242  -0.598 -25.976  1.00 93.04           C  
ATOM    269  HB1 ALA A  18      -6.125  -1.235 -25.931  1.00 93.04           H  
ATOM    270  HB2 ALA A  18      -4.397  -1.138 -25.547  1.00 93.04           H  
ATOM    271  HB3 ALA A  18      -5.017  -0.357 -27.014  1.00 93.04           H  
ATOM    272  O   ALA A  18      -4.138   2.343 -26.295  1.00 93.04           O  
ATOM    273  N   PRO A  19      -3.400   1.701 -24.271  1.00 94.31           N  
ATOM    274  CA  PRO A  19      -2.309   2.678 -24.236  1.00 94.31           C  
ATOM    275  HA  PRO A  19      -2.690   3.666 -24.493  1.00 94.31           H  
ATOM    276  C   PRO A  19      -1.151   2.353 -25.191  1.00 94.31           C  
ATOM    277  CB  PRO A  19      -1.866   2.675 -22.778  1.00 94.31           C  
ATOM    278  HB2 PRO A  19      -0.826   2.980 -22.660  1.00 94.31           H  
ATOM    279  HB3 PRO A  19      -2.526   3.347 -22.230  1.00 94.31           H  
ATOM    280  O   PRO A  19      -0.226   3.151 -25.350  1.00 94.31           O  
ATOM    281  CG  PRO A  19      -2.112   1.233 -22.333  1.00 94.31           C  
ATOM    282  HG2 PRO A  19      -1.309   0.593 -22.698  1.00 94.31           H  
ATOM    283  HG3 PRO A  19      -2.214   1.150 -21.251  1.00 94.31           H  
ATOM    284  CD  PRO A  19      -3.415   0.895 -23.055  1.00 94.31           C  
ATOM    285  HD2 PRO A  19      -3.459  -0.170 -23.281  1.00 94.31           H  
ATOM    286  HD3 PRO A  19      -4.264   1.187 -22.437  1.00 94.31           H  
ATOM    287  N   SER A  20      -1.187   1.176 -25.813  1.00 96.34           N  
ATOM    288  H   SER A  20      -2.006   0.596 -25.698  1.00 96.34           H  
ATOM    289  CA  SER A  20      -0.178   0.683 -26.741  1.00 96.34           C  
ATOM    290  HA  SER A  20       0.276   1.528 -27.258  1.00 96.34           H  
ATOM    291  C   SER A  20      -0.799  -0.235 -27.790  1.00 96.34           C  
ATOM    292  CB  SER A  20       0.915  -0.048 -25.958  1.00 96.34           C  
ATOM    293  HB2 SER A  20       1.750  -0.289 -26.616  1.00 96.34           H  
ATOM    294  HB3 SER A  20       1.272   0.612 -25.167  1.00 96.34           H  
ATOM    295  O   SER A  20      -1.973  -0.607 -27.703  1.00 96.34           O  
ATOM    296  OG  SER A  20       0.431  -1.250 -25.403  1.00 96.34           O  
ATOM    297  HG  SER A  20       0.352  -1.148 -24.451  1.00 96.34           H  
ATOM    298  N   LYS A  21       0.003  -0.606 -28.789  1.00 95.86           N  
ATOM    299  H   LYS A  21       0.948  -0.251 -28.787  1.00 95.86           H  
ATOM    300  CA  LYS A  21      -0.354  -1.596 -29.813  1.00 95.86           C  
ATOM    301  HA  LYS A  21      -1.260  -2.124 -29.516  1.00 95.86           H  
ATOM    302  C   LYS A  21       0.751  -2.633 -29.942  1.00 95.86           C  
ATOM    303  CB  LYS A  21      -0.578  -0.903 -31.164  1.00 95.86           C  
ATOM    304  HB2 LYS A  21       0.334  -0.377 -31.446  1.00 95.86           H  
ATOM    305  HB3 LYS A  21      -0.774  -1.666 -31.918  1.00 95.86           H  
ATOM    306  O   LYS A  21       1.923  -2.278 -29.848  1.00 95.86           O  
ATOM    307  CG  LYS A  21      -1.751   0.086 -31.144  1.00 95.86           C  
ATOM    308  HG2 LYS A  21      -2.668  -0.444 -30.888  1.00 95.86           H  
ATOM    309  HG3 LYS A  21      -1.569   0.864 -30.404  1.00 95.86           H  
ATOM    310  CD  LYS A  21      -1.897   0.738 -32.522  1.00 95.86           C  
ATOM    311  HD2 LYS A  21      -0.965   1.243 -32.775  1.00 95.86           H  
ATOM    312  HD3 LYS A  21      -2.089  -0.035 -33.267  1.00 95.86           H  
ATOM    313  CE  LYS A  21      -3.045   1.750 -32.511  1.00 95.86           C  
ATOM    314  HE2 LYS A  21      -2.853   2.485 -31.729  1.00 95.86           H  
ATOM    315  HE3 LYS A  21      -3.968   1.228 -32.261  1.00 95.86           H  
ATOM    316  NZ  LYS A  21      -3.166   2.420 -33.829  1.00 95.86           N  
ATOM    317  HZ1 LYS A  21      -3.310   1.735 -34.557  1.00 95.86           H  
ATOM    318  HZ2 LYS A  21      -2.314   2.918 -34.043  1.00 95.86           H  
ATOM    319  HZ3 LYS A  21      -3.933   3.077 -33.833  1.00 95.86           H  
ATOM    320  N   PHE A  22       0.394  -3.878 -30.227  1.00 96.90           N  
ATOM    321  H   PHE A  22      -0.581  -4.135 -30.170  1.00 96.90           H  
ATOM    322  CA  PHE A  22       1.351  -4.933 -30.534  1.00 96.90           C  
ATOM    323  HA  PHE A  22       2.359  -4.589 -30.303  1.00 96.90           H  
ATOM    324  C   PHE A  22       1.317  -5.294 -32.019  1.00 96.90           C  
ATOM    325  CB  PHE A  22       1.069  -6.124 -29.626  1.00 96.90           C  
ATOM    326  HB2 PHE A  22       0.044  -6.462 -29.783  1.00 96.90           H  
ATOM    327  HB3 PHE A  22       1.167  -5.782 -28.596  1.00 96.90           H  
ATOM    328  O   PHE A  22       0.294  -5.728 -32.546  1.00 96.90           O  
ATOM    329  CG  PHE A  22       2.011  -7.289 -29.811  1.00 96.90           C  
ATOM    330  CD1 PHE A  22       1.525  -8.531 -30.256  1.00 96.90           C  
ATOM    331  HD1 PHE A  22       0.479  -8.649 -30.497  1.00 96.90           H  
ATOM    332  CD2 PHE A  22       3.373  -7.139 -29.501  1.00 96.90           C  
ATOM    333  HD2 PHE A  22       3.750  -6.184 -29.165  1.00 96.90           H  
ATOM    334  CE1 PHE A  22       2.398  -9.627 -30.366  1.00 96.90           C  
ATOM    335  HE1 PHE A  22       2.019 -10.587 -30.683  1.00 96.90           H  
ATOM    336  CE2 PHE A  22       4.244  -8.234 -29.604  1.00 96.90           C  
ATOM    337  HE2 PHE A  22       5.283  -8.122 -29.332  1.00 96.90           H  
ATOM    338  CZ  PHE A  22       3.754  -9.481 -30.028  1.00 96.90           C  
ATOM    339  HZ  PHE A  22       4.412 -10.336 -30.076  1.00 96.90           H  
ATOM    340  N   GLU A  23       2.449  -5.121 -32.698  1.00 95.11           N  
ATOM    341  H   GLU A  23       3.260  -4.778 -32.203  1.00 95.11           H  
ATOM    342  CA  GLU A  23       2.606  -5.404 -34.124  1.00 95.11           C  
ATOM    343  HA  GLU A  23       1.810  -6.070 -34.458  1.00 95.11           H  
ATOM    344  C   GLU A  23       3.954  -6.090 -34.364  1.00 95.11           C  
ATOM    345  CB  GLU A  23       2.531  -4.106 -34.946  1.00 95.11           C  
ATOM    346  HB2 GLU A  23       2.817  -4.331 -35.973  1.00 95.11           H  
ATOM    347  HB3 GLU A  23       3.253  -3.398 -34.538  1.00 95.11           H  
ATOM    348  O   GLU A  23       4.990  -5.616 -33.904  1.00 95.11           O  
ATOM    349  CG  GLU A  23       1.137  -3.453 -34.966  1.00 95.11           C  
ATOM    350  HG2 GLU A  23       0.444  -4.127 -35.469  1.00 95.11           H  
ATOM    351  HG3 GLU A  23       0.794  -3.310 -33.941  1.00 95.11           H  
ATOM    352  CD  GLU A  23       1.122  -2.082 -35.666  1.00 95.11           C  
ATOM    353  OE1 GLU A  23       0.055  -1.428 -35.631  1.00 95.11           O  
ATOM    354  OE2 GLU A  23       2.187  -1.641 -36.180  1.00 95.11           O  
ATOM    355  N   LYS A  24       3.959  -7.200 -35.117  1.00 92.93           N  
ATOM    356  H   LYS A  24       3.068  -7.546 -35.441  1.00 92.93           H  
ATOM    357  CA  LYS A  24       5.187  -7.890 -35.569  1.00 92.93           C  
ATOM    358  HA  LYS A  24       4.900  -8.869 -35.952  1.00 92.93           H  
ATOM    359  C   LYS A  24       6.204  -8.186 -34.444  1.00 92.93           C  
ATOM    360  CB  LYS A  24       5.835  -7.107 -36.732  1.00 92.93           C  
ATOM    361  HB2 LYS A  24       6.714  -7.655 -37.070  1.00 92.93           H  
ATOM    362  HB3 LYS A  24       6.168  -6.138 -36.362  1.00 92.93           H  
ATOM    363  O   LYS A  24       7.405  -8.042 -34.642  1.00 92.93           O  
ATOM    364  CG  LYS A  24       4.917  -6.896 -37.946  1.00 92.93           C  
ATOM    365  HG2 LYS A  24       4.038  -6.321 -37.651  1.00 92.93           H  
ATOM    366  HG3 LYS A  24       4.598  -7.864 -38.330  1.00 92.93           H  
ATOM    367  CD  LYS A  24       5.670  -6.129 -39.041  1.00 92.93           C  
ATOM    368  HD2 LYS A  24       5.984  -5.164 -38.645  1.00 92.93           H  
ATOM    369  HD3 LYS A  24       6.553  -6.698 -39.331  1.00 92.93           H  
ATOM    370  CE  LYS A  24       4.769  -5.917 -40.263  1.00 92.93           C  
ATOM    371  HE2 LYS A  24       3.878  -5.375 -39.946  1.00 92.93           H  
ATOM    372  HE3 LYS A  24       4.452  -6.891 -40.635  1.00 92.93           H  
ATOM    373  NZ  LYS A  24       5.471  -5.164 -41.333  1.00 92.93           N  
ATOM    374  HZ1 LYS A  24       5.757  -4.255 -40.997  1.00 92.93           H  
ATOM    375  HZ2 LYS A  24       6.294  -5.664 -41.638  1.00 92.93           H  
ATOM    376  HZ3 LYS A  24       4.866  -5.032 -42.130  1.00 92.93           H  
ATOM    377  N   GLY A  25       5.737  -8.599 -33.262  1.00 93.49           N  
ATOM    378  H   GLY A  25       4.737  -8.659 -33.132  1.00 93.49           H  
ATOM    379  CA  GLY A  25       6.618  -8.933 -32.131  1.00 93.49           C  
ATOM    380  HA2 GLY A  25       6.085  -9.592 -31.445  1.00 93.49           H  
ATOM    381  HA3 GLY A  25       7.488  -9.476 -32.502  1.00 93.49           H  
ATOM    382  C   GLY A  25       7.131  -7.728 -31.331  1.00 93.49           C  
ATOM    383  O   GLY A  25       7.991  -7.892 -30.462  1.00 93.49           O  
ATOM    384  N   VAL A  26       6.605  -6.530 -31.597  1.00 97.15           N  
ATOM    385  H   VAL A  26       5.937  -6.445 -32.350  1.00 97.15           H  
ATOM    386  CA  VAL A  26       6.991  -5.281 -30.935  1.00 97.15           C  
ATOM    387  HA  VAL A  26       7.662  -5.501 -30.104  1.00 97.15           H  
ATOM    388  C   VAL A  26       5.756  -4.590 -30.369  1.00 97.15           C  
ATOM    389  CB  VAL A  26       7.746  -4.358 -31.912  1.00 97.15           C  
ATOM    390  HB  VAL A  26       7.088  -4.087 -32.738  1.00 97.15           H  
ATOM    391  O   VAL A  26       4.751  -4.403 -31.056  1.00 97.15           O  
ATOM    392  CG1 VAL A  26       8.214  -3.071 -31.226  1.00 97.15           C  
ATOM    393 HG11 VAL A  26       8.762  -2.460 -31.943  1.00 97.15           H  
ATOM    394 HG12 VAL A  26       8.863  -3.302 -30.381  1.00 97.15           H  
ATOM    395 HG13 VAL A  26       7.360  -2.486 -30.882  1.00 97.15           H  
ATOM    396  CG2 VAL A  26       8.988  -5.055 -32.488  1.00 97.15           C  
ATOM    397 HG21 VAL A  26       9.548  -4.356 -33.109  1.00 97.15           H  
ATOM    398 HG22 VAL A  26       9.625  -5.412 -31.678  1.00 97.15           H  
ATOM    399 HG23 VAL A  26       8.690  -5.897 -33.113  1.00 97.15           H  
ATOM    400  N   VAL A  27       5.829  -4.198 -29.102  1.00 97.76           N  
ATOM    401  H   VAL A  27       6.686  -4.376 -28.599  1.00 97.76           H  
ATOM    402  CA  VAL A  27       4.861  -3.305 -28.470  1.00 97.76           C  
ATOM    403  HA  VAL A  27       3.874  -3.478 -28.899  1.00 97.76           H  
ATOM    404  C   VAL A  27       5.274  -1.865 -28.746  1.00 97.76           C  
ATOM    405  CB  VAL A  27       4.768  -3.560 -26.959  1.00 97.76           C  
ATOM    406  HB  VAL A  27       5.748  -3.414 -26.505  1.00 97.76           H  
ATOM    407  O   VAL A  27       6.377  -1.455 -28.394  1.00 97.76           O  
ATOM    408  CG1 VAL A  27       3.777  -2.598 -26.303  1.00 97.76           C  
ATOM    409 HG11 VAL A  27       4.112  -1.566 -26.407  1.00 97.76           H  
ATOM    410 HG12 VAL A  27       3.736  -2.826 -25.237  1.00 97.76           H  
ATOM    411 HG13 VAL A  27       2.786  -2.712 -26.742  1.00 97.76           H  
ATOM    412  CG2 VAL A  27       4.319  -4.989 -26.652  1.00 97.76           C  
ATOM    413 HG21 VAL A  27       3.357  -5.170 -27.132  1.00 97.76           H  
ATOM    414 HG22 VAL A  27       5.056  -5.703 -27.021  1.00 97.76           H  
ATOM    415 HG23 VAL A  27       4.226  -5.121 -25.574  1.00 97.76           H  
ATOM    416  N   LYS A  28       4.378  -1.089 -29.345  1.00 96.89           N  
ATOM    417  H   LYS A  28       3.503  -1.518 -29.612  1.00 96.89           H  
ATOM    418  CA  LYS A  28       4.522   0.350 -29.564  1.00 96.89           C  
ATOM    419  HA  LYS A  28       5.572   0.637 -29.504  1.00 96.89           H  
ATOM    420  C   LYS A  28       3.760   1.099 -28.478  1.00 96.89           C  
ATOM    421  CB  LYS A  28       4.004   0.711 -30.960  1.00 96.89           C  
ATOM    422  HB2 LYS A  28       4.026   1.795 -31.069  1.00 96.89           H  
ATOM    423  HB3 LYS A  28       2.971   0.376 -31.059  1.00 96.89           H  
ATOM    424  O   LYS A  28       2.527   1.068 -28.460  1.00 96.89           O  
ATOM    425  CG  LYS A  28       4.852   0.086 -32.075  1.00 96.89           C  
ATOM    426  HG2 LYS A  28       4.869  -0.999 -31.971  1.00 96.89           H  
ATOM    427  HG3 LYS A  28       5.871   0.466 -32.011  1.00 96.89           H  
ATOM    428  CD  LYS A  28       4.253   0.445 -33.436  1.00 96.89           C  
ATOM    429  HD2 LYS A  28       3.246   0.032 -33.496  1.00 96.89           H  
ATOM    430  HD3 LYS A  28       4.204   1.529 -33.537  1.00 96.89           H  
ATOM    431  CE  LYS A  28       5.108  -0.134 -34.562  1.00 96.89           C  
ATOM    432  HE2 LYS A  28       6.066   0.384 -34.578  1.00 96.89           H  
ATOM    433  HE3 LYS A  28       5.303  -1.185 -34.349  1.00 96.89           H  
ATOM    434  NZ  LYS A  28       4.411  -0.004 -35.864  1.00 96.89           N  
ATOM    435  HZ1 LYS A  28       3.575  -0.569 -35.883  1.00 96.89           H  
ATOM    436  HZ2 LYS A  28       4.142   0.955 -36.036  1.00 96.89           H  
ATOM    437  HZ3 LYS A  28       5.004  -0.328 -36.615  1.00 96.89           H  
ATOM    438  N   PHE A  29       4.484   1.749 -27.572  1.00 95.23           N  
ATOM    439  H   PHE A  29       5.487   1.746 -27.688  1.00 95.23           H  
ATOM    440  CA  PHE A  29       3.930   2.500 -26.446  1.00 95.23           C  
ATOM    441  HA  PHE A  29       2.841   2.485 -26.500  1.00 95.23           H  
ATOM    442  C   PHE A  29       4.382   3.961 -26.529  1.00 95.23           C  
ATOM    443  CB  PHE A  29       4.332   1.822 -25.127  1.00 95.23           C  
ATOM    444  HB2 PHE A  29       4.305   0.742 -25.277  1.00 95.23           H  
ATOM    445  HB3 PHE A  29       5.359   2.076 -24.865  1.00 95.23           H  
ATOM    446  O   PHE A  29       5.453   4.327 -26.045  1.00 95.23           O  
ATOM    447  CG  PHE A  29       3.417   2.161 -23.966  1.00 95.23           C  
ATOM    448  CD1 PHE A  29       3.187   3.495 -23.572  1.00 95.23           C  
ATOM    449  HD1 PHE A  29       3.721   4.307 -24.045  1.00 95.23           H  
ATOM    450  CD2 PHE A  29       2.770   1.121 -23.280  1.00 95.23           C  
ATOM    451  HD2 PHE A  29       2.945   0.094 -23.563  1.00 95.23           H  
ATOM    452  CE1 PHE A  29       2.306   3.781 -22.516  1.00 95.23           C  
ATOM    453  HE1 PHE A  29       2.163   4.799 -22.185  1.00 95.23           H  
ATOM    454  CE2 PHE A  29       1.877   1.409 -22.242  1.00 95.23           C  
ATOM    455  HE2 PHE A  29       1.372   0.595 -21.745  1.00 95.23           H  
ATOM    456  CZ  PHE A  29       1.657   2.735 -21.842  1.00 95.23           C  
ATOM    457  HZ  PHE A  29       1.013   2.951 -21.003  1.00 95.23           H  
ATOM    458  N   GLY A  30       3.566   4.816 -27.153  1.00 90.01           N  
ATOM    459  H   GLY A  30       2.736   4.446 -27.595  1.00 90.01           H  
ATOM    460  CA  GLY A  30       4.040   6.138 -27.579  1.00 90.01           C  
ATOM    461  HA2 GLY A  30       3.248   6.679 -28.097  1.00 90.01           H  
ATOM    462  HA3 GLY A  30       4.358   6.716 -26.711  1.00 90.01           H  
ATOM    463  C   GLY A  30       5.222   5.985 -28.541  1.00 90.01           C  
ATOM    464  O   GLY A  30       5.149   5.169 -29.457  1.00 90.01           O  
ATOM    465  N   ASP A  31       6.316   6.700 -28.280  1.00 89.44           N  
ATOM    466  H   ASP A  31       6.276   7.423 -27.576  1.00 89.44           H  
ATOM    467  CA  ASP A  31       7.542   6.638 -29.091  1.00 89.44           C  
ATOM    468  HA  ASP A  31       7.263   6.542 -30.140  1.00 89.44           H  
ATOM    469  C   ASP A  31       8.447   5.441 -28.751  1.00 89.44           C  
ATOM    470  CB  ASP A  31       8.322   7.952 -28.936  1.00 89.44           C  
ATOM    471  HB2 ASP A  31       8.678   8.029 -27.909  1.00 89.44           H  
ATOM    472  HB3 ASP A  31       9.190   7.934 -29.596  1.00 89.44           H  
ATOM    473  O   ASP A  31       9.491   5.247 -29.373  1.00 89.44           O  
ATOM    474  CG  ASP A  31       7.478   9.178 -29.280  1.00 89.44           C  
ATOM    475  OD1 ASP A  31       6.695   9.099 -30.252  1.00 89.44           O  
ATOM    476  OD2 ASP A  31       7.573  10.159 -28.511  1.00 89.44           O  
ATOM    477  N   ARG A  32       8.085   4.634 -27.744  1.00 93.29           N  
ATOM    478  H   ARG A  32       7.193   4.793 -27.298  1.00 93.29           H  
ATOM    479  CA  ARG A  32       8.880   3.468 -27.352  1.00 93.29           C  
ATOM    480  HA  ARG A  32       9.917   3.662 -27.625  1.00 93.29           H  
ATOM    481  C   ARG A  32       8.472   2.221 -28.115  1.00 93.29           C  
ATOM    482  CB  ARG A  32       8.836   3.230 -25.840  1.00 93.29           C  
ATOM    483  HB2 ARG A  32       9.279   2.253 -25.646  1.00 93.29           H  
ATOM    484  HB3 ARG A  32       7.807   3.215 -25.482  1.00 93.29           H  
ATOM    485  O   ARG A  32       7.308   1.822 -28.106  1.00 93.29           O  
ATOM    486  CG  ARG A  32       9.646   4.299 -25.098  1.00 93.29           C  
ATOM    487  HG2 ARG A  32       9.073   5.223 -25.033  1.00 93.29           H  
ATOM    488  HG3 ARG A  32      10.576   4.490 -25.632  1.00 93.29           H  
ATOM    489  CD  ARG A  32       9.987   3.788 -23.701  1.00 93.29           C  
ATOM    490  HD2 ARG A  32      10.437   2.799 -23.792  1.00 93.29           H  
ATOM    491  HD3 ARG A  32       9.074   3.714 -23.110  1.00 93.29           H  
ATOM    492  NE  ARG A  32      10.915   4.685 -23.007  1.00 93.29           N  
ATOM    493  HE  ARG A  32      10.889   5.664 -23.254  1.00 93.29           H  
ATOM    494  NH1 ARG A  32      11.720   3.128 -21.515  1.00 93.29           N  
ATOM    495 HH11 ARG A  32      11.129   2.419 -21.925  1.00 93.29           H  
ATOM    496 HH12 ARG A  32      12.065   2.995 -20.576  1.00 93.29           H  
ATOM    497  NH2 ARG A  32      12.282   5.257 -21.286  1.00 93.29           N  
ATOM    498 HH21 ARG A  32      12.169   6.222 -21.563  1.00 93.29           H  
ATOM    499 HH22 ARG A  32      12.194   5.082 -20.295  1.00 93.29           H  
ATOM    500  CZ  ARG A  32      11.641   4.351 -21.957  1.00 93.29           C  
ATOM    501  N   GLU A  33       9.474   1.551 -28.667  1.00 96.40           N  
ATOM    502  H   GLU A  33      10.389   1.980 -28.674  1.00 96.40           H  
ATOM    503  CA  GLU A  33       9.367   0.204 -29.215  1.00 96.40           C  
ATOM    504  HA  GLU A  33       8.318  -0.043 -29.381  1.00 96.40           H  
ATOM    505  C   GLU A  33       9.946  -0.812 -28.231  1.00 96.40           C  
ATOM    506  CB  GLU A  33      10.081   0.116 -30.565  1.00 96.40           C  
ATOM    507  HB2 GLU A  33      10.091  -0.932 -30.864  1.00 96.40           H  
ATOM    508  HB3 GLU A  33      11.112   0.455 -30.463  1.00 96.40           H  
ATOM    509  O   GLU A  33      11.135  -0.797 -27.912  1.00 96.40           O  
ATOM    510  CG  GLU A  33       9.369   0.946 -31.643  1.00 96.40           C  
ATOM    511  HG2 GLU A  33       8.296   0.775 -31.555  1.00 96.40           H  
ATOM    512  HG3 GLU A  33       9.559   2.004 -31.467  1.00 96.40           H  
ATOM    513  CD  GLU A  33       9.807   0.569 -33.066  1.00 96.40           C  
ATOM    514  OE1 GLU A  33       9.041   0.902 -34.000  1.00 96.40           O  
ATOM    515  OE2 GLU A  33      10.846  -0.118 -33.214  1.00 96.40           O  
ATOM    516  N   ILE A  34       9.097  -1.711 -27.747  1.00 97.71           N  
ATOM    517  H   ILE A  34       8.129  -1.649 -28.028  1.00 97.71           H  
ATOM    518  CA  ILE A  34       9.448  -2.702 -26.735  1.00 97.71           C  
ATOM    519  HA  ILE A  34      10.486  -2.559 -26.433  1.00 97.71           H  
ATOM    520  C   ILE A  34       9.318  -4.080 -27.359  1.00 97.71           C  
ATOM    521  CB  ILE A  34       8.590  -2.532 -25.469  1.00 97.71           C  
ATOM    522  HB  ILE A  34       7.546  -2.715 -25.726  1.00 97.71           H  
ATOM    523  O   ILE A  34       8.234  -4.536 -27.721  1.00 97.71           O  
ATOM    524  CG1 ILE A  34       8.695  -1.091 -24.919  1.00 97.71           C  
ATOM    525 HG12 ILE A  34       9.712  -0.900 -24.575  1.00 97.71           H  
ATOM    526 HG13 ILE A  34       8.466  -0.376 -25.709  1.00 97.71           H  
ATOM    527  CG2 ILE A  34       9.026  -3.573 -24.426  1.00 97.71           C  
ATOM    528 HG21 ILE A  34       8.877  -4.586 -24.799  1.00 97.71           H  
ATOM    529 HG22 ILE A  34      10.075  -3.425 -24.170  1.00 97.71           H  
ATOM    530 HG23 ILE A  34       8.426  -3.470 -23.522  1.00 97.71           H  
ATOM    531  CD1 ILE A  34       7.713  -0.794 -23.786  1.00 97.71           C  
ATOM    532 HD11 ILE A  34       6.710  -1.122 -24.058  1.00 97.71           H  
ATOM    533 HD12 ILE A  34       7.696   0.280 -23.602  1.00 97.71           H  
ATOM    534 HD13 ILE A  34       8.041  -1.297 -22.876  1.00 97.71           H  
ATOM    535  N   LYS A  35      10.452  -4.753 -27.514  1.00 97.74           N  
ATOM    536  H   LYS A  35      11.303  -4.315 -27.193  1.00 97.74           H  
ATOM    537  CA  LYS A  35      10.507  -6.074 -28.139  1.00 97.74           C  
ATOM    538  HA  LYS A  35       9.856  -6.071 -29.014  1.00 97.74           H  
ATOM    539  C   LYS A  35       9.954  -7.141 -27.189  1.00 97.74           C  
ATOM    540  CB  LYS A  35      11.940  -6.351 -28.605  1.00 97.74           C  
ATOM    541  HB2 LYS A  35      12.593  -6.312 -27.733  1.00 97.74           H  
ATOM    542  HB3 LYS A  35      11.981  -7.350 -29.039  1.00 97.74           H  
ATOM    543  O   LYS A  35       9.995  -6.991 -25.967  1.00 97.74           O  
ATOM    544  CG  LYS A  35      12.430  -5.334 -29.660  1.00 97.74           C  
ATOM    545  HG2 LYS A  35      12.303  -4.317 -29.289  1.00 97.74           H  
ATOM    546  HG3 LYS A  35      11.851  -5.447 -30.576  1.00 97.74           H  
ATOM    547  CD  LYS A  35      13.915  -5.548 -29.959  1.00 97.74           C  
ATOM    548  HD2 LYS A  35      14.039  -6.531 -30.415  1.00 97.74           H  
ATOM    549  HD3 LYS A  35      14.442  -5.483 -29.007  1.00 97.74           H  
ATOM    550  CE  LYS A  35      14.550  -4.502 -30.871  1.00 97.74           C  
ATOM    551  HE2 LYS A  35      14.088  -4.537 -31.857  1.00 97.74           H  
ATOM    552  HE3 LYS A  35      14.348  -3.518 -30.446  1.00 97.74           H  
ATOM    553  NZ  LYS A  35      16.022  -4.708 -30.962  1.00 97.74           N  
ATOM    554  HZ1 LYS A  35      16.480  -3.893 -31.345  1.00 97.74           H  
ATOM    555  HZ2 LYS A  35      16.427  -4.865 -30.051  1.00 97.74           H  
ATOM    556  HZ3 LYS A  35      16.263  -5.517 -31.518  1.00 97.74           H  
ATOM    557  N   VAL A  36       9.477  -8.244 -27.750  1.00 97.82           N  
ATOM    558  H   VAL A  36       9.394  -8.278 -28.756  1.00 97.82           H  
ATOM    559  CA  VAL A  36       8.994  -9.405 -26.993  1.00 97.82           C  
ATOM    560  HA  VAL A  36       9.096  -9.217 -25.924  1.00 97.82           H  
ATOM    561  C   VAL A  36       9.858 -10.618 -27.319  1.00 97.82           C  
ATOM    562  CB  VAL A  36       7.498  -9.644 -27.274  1.00 97.82           C  
ATOM    563  HB  VAL A  36       7.354  -9.800 -28.343  1.00 97.82           H  
ATOM    564  O   VAL A  36      10.282 -10.804 -28.459  1.00 97.82           O  
ATOM    565  CG1 VAL A  36       6.941 -10.869 -26.538  1.00 97.82           C  
ATOM    566 HG11 VAL A  36       7.403 -11.780 -26.920  1.00 97.82           H  
ATOM    567 HG12 VAL A  36       7.119 -10.799 -25.465  1.00 97.82           H  
ATOM    568 HG13 VAL A  36       5.867 -10.948 -26.711  1.00 97.82           H  
ATOM    569  CG2 VAL A  36       6.684  -8.411 -26.852  1.00 97.82           C  
ATOM    570 HG21 VAL A  36       6.921  -7.564 -27.496  1.00 97.82           H  
ATOM    571 HG22 VAL A  36       6.918  -8.142 -25.821  1.00 97.82           H  
ATOM    572 HG23 VAL A  36       5.618  -8.617 -26.938  1.00 97.82           H  
ATOM    573  N   GLY A  37      10.135 -11.434 -26.309  1.00 96.76           N  
ATOM    574  H   GLY A  37       9.854 -11.161 -25.377  1.00 96.76           H  
ATOM    575  CA  GLY A  37      10.847 -12.696 -26.442  1.00 96.76           C  
ATOM    576  HA2 GLY A  37      10.748 -13.080 -27.458  1.00 96.76           H  
ATOM    577  HA3 GLY A  37      10.378 -13.418 -25.774  1.00 96.76           H  
ATOM    578  C   GLY A  37      12.334 -12.616 -26.103  1.00 96.76           C  
ATOM    579  O   GLY A  37      12.981 -11.566 -26.180  1.00 96.76           O  
ATOM    580  N   GLY A  38      12.856 -13.779 -25.735  1.00 96.61           N  
ATOM    581  H   GLY A  38      12.239 -14.578 -25.708  1.00 96.61           H  
ATOM    582  CA  GLY A  38      14.223 -14.075 -25.323  1.00 96.61           C  
ATOM    583  HA2 GLY A  38      14.494 -13.483 -24.448  1.00 96.61           H  
ATOM    584  HA3 GLY A  38      14.913 -13.854 -26.138  1.00 96.61           H  
ATOM    585  C   GLY A  38      14.318 -15.564 -24.967  1.00 96.61           C  
ATOM    586  O   GLY A  38      13.297 -16.255 -25.007  1.00 96.61           O  
ATOM    587  N   PRO A  39      15.510 -16.088 -24.657  1.00 97.72           N  
ATOM    588  CA  PRO A  39      15.653 -17.487 -24.278  1.00 97.72           C  
ATOM    589  HA  PRO A  39      15.125 -18.124 -24.988  1.00 97.72           H  
ATOM    590  C   PRO A  39      15.088 -17.738 -22.874  1.00 97.72           C  
ATOM    591  CB  PRO A  39      17.153 -17.773 -24.369  1.00 97.72           C  
ATOM    592  HB2 PRO A  39      17.470 -18.540 -23.663  1.00 97.72           H  
ATOM    593  HB3 PRO A  39      17.405 -18.067 -25.388  1.00 97.72           H  
ATOM    594  O   PRO A  39      15.260 -16.913 -21.976  1.00 97.72           O  
ATOM    595  CG  PRO A  39      17.788 -16.418 -24.059  1.00 97.72           C  
ATOM    596  HG2 PRO A  39      17.859 -16.310 -22.976  1.00 97.72           H  
ATOM    597  HG3 PRO A  39      18.772 -16.317 -24.515  1.00 97.72           H  
ATOM    598  CD  PRO A  39      16.793 -15.402 -24.622  1.00 97.72           C  
ATOM    599  HD2 PRO A  39      16.754 -14.518 -23.985  1.00 97.72           H  
ATOM    600  HD3 PRO A  39      17.085 -15.128 -25.636  1.00 97.72           H  
ATOM    601  N   LEU A  40      14.454 -18.897 -22.677  1.00 97.90           N  
ATOM    602  H   LEU A  40      14.348 -19.537 -23.451  1.00 97.90           H  
ATOM    603  CA  LEU A  40      14.122 -19.387 -21.341  1.00 97.90           C  
ATOM    604  HA  LEU A  40      13.551 -18.611 -20.832  1.00 97.90           H  
ATOM    605  C   LEU A  40      15.437 -19.674 -20.589  1.00 97.90           C  
ATOM    606  CB  LEU A  40      13.239 -20.644 -21.450  1.00 97.90           C  
ATOM    607  HB2 LEU A  40      12.382 -20.423 -22.088  1.00 97.90           H  
ATOM    608  HB3 LEU A  40      13.820 -21.432 -21.929  1.00 97.90           H  
ATOM    609  O   LEU A  40      16.281 -20.400 -21.130  1.00 97.90           O  
ATOM    610  CG  LEU A  40      12.721 -21.168 -20.095  1.00 97.90           C  
ATOM    611  HG  LEU A  40      13.556 -21.301 -19.407  1.00 97.90           H  
ATOM    612  CD1 LEU A  40      11.697 -20.223 -19.463  1.00 97.90           C  
ATOM    613 HD11 LEU A  40      12.152 -19.262 -19.223  1.00 97.90           H  
ATOM    614 HD12 LEU A  40      10.850 -20.077 -20.134  1.00 97.90           H  
ATOM    615 HD13 LEU A  40      11.329 -20.658 -18.534  1.00 97.90           H  
ATOM    616  CD2 LEU A  40      12.038 -22.520 -20.295  1.00 97.90           C  
ATOM    617 HD21 LEU A  40      12.750 -23.236 -20.706  1.00 97.90           H  
ATOM    618 HD22 LEU A  40      11.187 -22.422 -20.969  1.00 97.90           H  
ATOM    619 HD23 LEU A  40      11.690 -22.899 -19.334  1.00 97.90           H  
ATOM    620  N   PRO A  41      15.655 -19.111 -19.388  1.00 97.88           N  
ATOM    621  CA  PRO A  41      16.877 -19.371 -18.643  1.00 97.88           C  
ATOM    622  HA  PRO A  41      17.724 -19.083 -19.267  1.00 97.88           H  
ATOM    623  C   PRO A  41      17.017 -20.846 -18.270  1.00 97.88           C  
ATOM    624  CB  PRO A  41      16.841 -18.470 -17.414  1.00 97.88           C  
ATOM    625  HB2 PRO A  41      16.510 -19.036 -16.543  1.00 97.88           H  
ATOM    626  HB3 PRO A  41      17.821 -18.027 -17.236  1.00 97.88           H  
ATOM    627  O   PRO A  41      16.039 -21.510 -17.930  1.00 97.88           O  
ATOM    628  CG  PRO A  41      15.810 -17.405 -17.772  1.00 97.88           C  
ATOM    629  HG2 PRO A  41      16.295 -16.585 -18.302  1.00 97.88           H  
ATOM    630  HG3 PRO A  41      15.289 -17.050 -16.883  1.00 97.88           H  
ATOM    631  CD  PRO A  41      14.848 -18.108 -18.714  1.00 97.88           C  
ATOM    632  HD2 PRO A  41      14.423 -17.381 -19.405  1.00 97.88           H  
ATOM    633  HD3 PRO A  41      14.062 -18.597 -18.139  1.00 97.88           H  
ATOM    634  N   LYS A  42      18.250 -21.352 -18.327  1.00 96.94           N  
ATOM    635  H   LYS A  42      19.012 -20.720 -18.527  1.00 96.94           H  
ATOM    636  CA  LYS A  42      18.584 -22.708 -17.878  1.00 96.94           C  
ATOM    637  HA  LYS A  42      17.738 -23.367 -18.078  1.00 96.94           H  
ATOM    638  C   LYS A  42      18.804 -22.710 -16.369  1.00 96.94           C  
ATOM    639  CB  LYS A  42      19.816 -23.235 -18.624  1.00 96.94           C  
ATOM    640  HB2 LYS A  42      20.658 -22.566 -18.445  1.00 96.94           H  
ATOM    641  HB3 LYS A  42      20.070 -24.217 -18.223  1.00 96.94           H  
ATOM    642  O   LYS A  42      19.234 -21.695 -15.825  1.00 96.94           O  
ATOM    643  CG  LYS A  42      19.564 -23.360 -20.134  1.00 96.94           C  
ATOM    644  HG2 LYS A  42      18.699 -24.002 -20.301  1.00 96.94           H  
ATOM    645  HG3 LYS A  42      19.365 -22.377 -20.559  1.00 96.94           H  
ATOM    646  CD  LYS A  42      20.788 -23.968 -20.824  1.00 96.94           C  
ATOM    647  HD2 LYS A  42      20.986 -24.949 -20.391  1.00 96.94           H  
ATOM    648  HD3 LYS A  42      21.651 -23.324 -20.651  1.00 96.94           H  
ATOM    649  CE  LYS A  42      20.532 -24.106 -22.326  1.00 96.94           C  
ATOM    650  HE2 LYS A  42      20.343 -23.116 -22.741  1.00 96.94           H  
ATOM    651  HE3 LYS A  42      19.634 -24.708 -22.468  1.00 96.94           H  
ATOM    652  NZ  LYS A  42      21.688 -24.744 -23.002  1.00 96.94           N  
ATOM    653  HZ1 LYS A  42      22.524 -24.192 -22.867  1.00 96.94           H  
ATOM    654  HZ2 LYS A  42      21.515 -24.848 -23.991  1.00 96.94           H  
ATOM    655  HZ3 LYS A  42      21.854 -25.659 -22.608  1.00 96.94           H  
ATOM    656  N   LEU A  43      18.534 -23.842 -15.728  1.00 97.68           N  
ATOM    657  H   LEU A  43      18.239 -24.643 -16.267  1.00 97.68           H  
ATOM    658  CA  LEU A  43      18.846 -24.091 -14.320  1.00 97.68           C  
ATOM    659  HA  LEU A  43      18.969 -23.148 -13.787  1.00 97.68           H  
ATOM    660  C   LEU A  43      20.173 -24.845 -14.201  1.00 97.68           C  
ATOM    661  CB  LEU A  43      17.691 -24.871 -13.671  1.00 97.68           C  
ATOM    662  HB2 LEU A  43      17.575 -25.824 -14.187  1.00 97.68           H  
ATOM    663  HB3 LEU A  43      17.961 -25.091 -12.638  1.00 97.68           H  
ATOM    664  O   LEU A  43      20.516 -25.614 -15.103  1.00 97.68           O  
ATOM    665  CG  LEU A  43      16.345 -24.127 -13.681  1.00 97.68           C  
ATOM    666  HG  LEU A  43      16.029 -23.954 -14.709  1.00 97.68           H  
ATOM    667  CD1 LEU A  43      15.292 -24.988 -13.001  1.00 97.68           C  
ATOM    668 HD11 LEU A  43      15.617 -25.232 -11.990  1.00 97.68           H  
ATOM    669 HD12 LEU A  43      15.144 -25.910 -13.564  1.00 97.68           H  
ATOM    670 HD13 LEU A  43      14.362 -24.422 -12.955  1.00 97.68           H  
ATOM    671  CD2 LEU A  43      16.393 -22.783 -12.953  1.00 97.68           C  
ATOM    672 HD21 LEU A  43      17.061 -22.093 -13.470  1.00 97.68           H  
ATOM    673 HD22 LEU A  43      16.757 -22.923 -11.935  1.00 97.68           H  
ATOM    674 HD23 LEU A  43      15.400 -22.335 -12.926  1.00 97.68           H  
ATOM    675  N   SER A  44      20.910 -24.611 -13.116  1.00 96.17           N  
ATOM    676  H   SER A  44      20.577 -23.948 -12.431  1.00 96.17           H  
ATOM    677  CA  SER A  44      22.056 -25.445 -12.728  1.00 96.17           C  
ATOM    678  HA  SER A  44      22.532 -25.831 -13.629  1.00 96.17           H  
ATOM    679  C   SER A  44      21.619 -26.662 -11.904  1.00 96.17           C  
ATOM    680  CB  SER A  44      23.104 -24.608 -11.985  1.00 96.17           C  
ATOM    681  HB2 SER A  44      23.936 -25.240 -11.676  1.00 96.17           H  
ATOM    682  HB3 SER A  44      23.486 -23.851 -12.670  1.00 96.17           H  
ATOM    683  O   SER A  44      20.488 -26.733 -11.435  1.00 96.17           O  
ATOM    684  OG  SER A  44      22.566 -23.953 -10.860  1.00 96.17           O  
ATOM    685  HG  SER A  44      22.798 -24.418 -10.052  1.00 96.17           H  
ATOM    686  N   ASP A  45      22.524 -27.623 -11.697  1.00 96.13           N  
ATOM    687  H   ASP A  45      23.400 -27.582 -12.199  1.00 96.13           H  
ATOM    688  CA  ASP A  45      22.220 -28.899 -11.022  1.00 96.13           C  
ATOM    689  HA  ASP A  45      21.434 -29.412 -11.577  1.00 96.13           H  
ATOM    690  C   ASP A  45      21.732 -28.743  -9.569  1.00 96.13           C  
ATOM    691  CB  ASP A  45      23.479 -29.784 -11.026  1.00 96.13           C  
ATOM    692  HB2 ASP A  45      24.267 -29.273 -10.474  1.00 96.13           H  
ATOM    693  HB3 ASP A  45      23.255 -30.714 -10.504  1.00 96.13           H  
ATOM    694  O   ASP A  45      21.041 -29.609  -9.039  1.00 96.13           O  
ATOM    695  CG  ASP A  45      23.991 -30.138 -12.426  1.00 96.13           C  
ATOM    696  OD1 ASP A  45      23.175 -30.167 -13.374  1.00 96.13           O  
ATOM    697  OD2 ASP A  45      25.220 -30.338 -12.545  1.00 96.13           O  
ATOM    698  N   ASN A  46      22.091 -27.637  -8.914  1.00 96.86           N  
ATOM    699  H   ASN A  46      22.625 -26.947  -9.422  1.00 96.86           H  
ATOM    700  CA  ASN A  46      21.675 -27.294  -7.553  1.00 96.86           C  
ATOM    701  HA  ASN A  46      21.395 -28.214  -7.040  1.00 96.86           H  
ATOM    702  C   ASN A  46      20.431 -26.387  -7.498  1.00 96.86           C  
ATOM    703  CB  ASN A  46      22.872 -26.683  -6.802  1.00 96.86           C  
ATOM    704  HB2 ASN A  46      22.602 -26.582  -5.751  1.00 96.86           H  
ATOM    705  HB3 ASN A  46      23.729 -27.353  -6.869  1.00 96.86           H  
ATOM    706  O   ASN A  46      20.126 -25.847  -6.434  1.00 96.86           O  
ATOM    707  CG  ASN A  46      23.279 -25.319  -7.341  1.00 96.86           C  
ATOM    708  ND2 ASN A  46      23.672 -24.406  -6.485  1.00 96.86           N  
ATOM    709 HD21 ASN A  46      23.949 -23.516  -6.874  1.00 96.86           H  
ATOM    710 HD22 ASN A  46      23.651 -24.590  -5.493  1.00 96.86           H  
ATOM    711  OD1 ASN A  46      23.295 -25.062  -8.536  1.00 96.86           O  
ATOM    712  N   GLU A  47      19.746 -26.184  -8.624  1.00 98.31           N  
ATOM    713  H   GLU A  47      20.030 -26.667  -9.464  1.00 98.31           H  
ATOM    714  CA  GLU A  47      18.566 -25.330  -8.735  1.00 98.31           C  
ATOM    715  HA  GLU A  47      18.377 -24.857  -7.771  1.00 98.31           H  
ATOM    716  C   GLU A  47      17.329 -26.153  -9.099  1.00 98.31           C  
ATOM    717  CB  GLU A  47      18.802 -24.212  -9.763  1.00 98.31           C  
ATOM    718  HB2 GLU A  47      19.125 -24.654 -10.706  1.00 98.31           H  
ATOM    719  HB3 GLU A  47      17.865 -23.682  -9.933  1.00 98.31           H  
ATOM    720  O   GLU A  47      17.354 -26.991 -10.001  1.00 98.31           O  
ATOM    721  CG  GLU A  47      19.856 -23.207  -9.280  1.00 98.31           C  
ATOM    722  HG2 GLU A  47      19.467 -22.706  -8.394  1.00 98.31           H  
ATOM    723  HG3 GLU A  47      20.759 -23.737  -8.976  1.00 98.31           H  
ATOM    724  CD  GLU A  47      20.236 -22.145 -10.324  1.00 98.31           C  
ATOM    725  OE1 GLU A  47      20.875 -21.140  -9.914  1.00 98.31           O  
ATOM    726  OE2 GLU A  47      19.886 -22.264 -11.527  1.00 98.31           O  
ATOM    727  N   LYS A  48      16.210 -25.888  -8.421  1.00 98.02           N  
ATOM    728  H   LYS A  48      16.248 -25.176  -7.705  1.00 98.02           H  
ATOM    729  CA  LYS A  48      14.931 -26.564  -8.684  1.00 98.02           C  
ATOM    730  HA  LYS A  48      15.079 -27.329  -9.446  1.00 98.02           H  
ATOM    731  C   LYS A  48      13.913 -25.571  -9.223  1.00 98.02           C  
ATOM    732  CB  LYS A  48      14.465 -27.276  -7.409  1.00 98.02           C  
ATOM    733  HB2 LYS A  48      14.413 -26.552  -6.596  1.00 98.02           H  
ATOM    734  HB3 LYS A  48      15.201 -28.035  -7.144  1.00 98.02           H  
ATOM    735  O   LYS A  48      13.661 -24.549  -8.595  1.00 98.02           O  
ATOM    736  CG  LYS A  48      13.089 -27.936  -7.563  1.00 98.02           C  
ATOM    737  HG2 LYS A  48      13.101 -28.647  -8.390  1.00 98.02           H  
ATOM    738  HG3 LYS A  48      12.347 -27.164  -7.764  1.00 98.02           H  
ATOM    739  CD  LYS A  48      12.712 -28.653  -6.265  1.00 98.02           C  
ATOM    740  HD2 LYS A  48      13.293 -29.570  -6.165  1.00 98.02           H  
ATOM    741  HD3 LYS A  48      12.962 -28.001  -5.428  1.00 98.02           H  
ATOM    742  CE  LYS A  48      11.215 -28.973  -6.249  1.00 98.02           C  
ATOM    743  HE2 LYS A  48      10.731 -28.394  -7.035  1.00 98.02           H  
ATOM    744  HE3 LYS A  48      11.058 -30.032  -6.453  1.00 98.02           H  
ATOM    745  NZ  LYS A  48      10.634 -28.583  -4.944  1.00 98.02           N  
ATOM    746  HZ1 LYS A  48      10.870 -27.615  -4.778  1.00 98.02           H  
ATOM    747  HZ2 LYS A  48       9.625 -28.633  -4.940  1.00 98.02           H  
ATOM    748  HZ3 LYS A  48      11.030 -29.099  -4.171  1.00 98.02           H  
ATOM    749  N   LEU A  49      13.309 -25.878 -10.371  1.00 98.21           N  
ATOM    750  H   LEU A  49      13.557 -26.743 -10.830  1.00 98.21           H  
ATOM    751  CA  LEU A  49      12.251 -25.048 -10.946  1.00 98.21           C  
ATOM    752  HA  LEU A  49      12.646 -24.040 -11.067  1.00 98.21           H  
ATOM    753  C   LEU A  49      11.044 -24.998 -10.003  1.00 98.21           C  
ATOM    754  CB  LEU A  49      11.825 -25.608 -12.317  1.00 98.21           C  
ATOM    755  HB2 LEU A  49      12.698 -25.794 -12.943  1.00 98.21           H  
ATOM    756  HB3 LEU A  49      11.346 -26.574 -12.153  1.00 98.21           H  
ATOM    757  O   LEU A  49      10.523 -26.045  -9.620  1.00 98.21           O  
ATOM    758  CG  LEU A  49      10.839 -24.707 -13.087  1.00 98.21           C  
ATOM    759  HG  LEU A  49       9.935 -24.562 -12.496  1.00 98.21           H  
ATOM    760  CD1 LEU A  49      11.422 -23.335 -13.439  1.00 98.21           C  
ATOM    761 HD11 LEU A  49      11.619 -22.763 -12.532  1.00 98.21           H  
ATOM    762 HD12 LEU A  49      10.699 -22.772 -14.029  1.00 98.21           H  
ATOM    763 HD13 LEU A  49      12.345 -23.449 -14.008  1.00 98.21           H  
ATOM    764  CD2 LEU A  49      10.453 -25.403 -14.392  1.00 98.21           C  
ATOM    765 HD21 LEU A  49      10.006 -26.372 -14.169  1.00 98.21           H  
ATOM    766 HD22 LEU A  49      11.333 -25.545 -15.020  1.00 98.21           H  
ATOM    767 HD23 LEU A  49       9.718 -24.801 -14.926  1.00 98.21           H  
ATOM    768  N   THR A  50      10.577 -23.791  -9.696  1.00 97.14           N  
ATOM    769  H   THR A  50      11.103 -22.977  -9.980  1.00 97.14           H  
ATOM    770  CA  THR A  50       9.323 -23.557  -8.972  1.00 97.14           C  
ATOM    771  HA  THR A  50       9.015 -24.471  -8.463  1.00 97.14           H  
ATOM    772  C   THR A  50       8.216 -23.186  -9.952  1.00 97.14           C  
ATOM    773  CB  THR A  50       9.492 -22.462  -7.908  1.00 97.14           C  
ATOM    774  HB  THR A  50       9.647 -21.502  -8.400  1.00 97.14           H  
ATOM    775  O   THR A  50       7.203 -23.874 -10.023  1.00 97.14           O  
ATOM    776  CG2 THR A  50       8.287 -22.345  -6.983  1.00 97.14           C  
ATOM    777 HG21 THR A  50       8.499 -21.617  -6.200  1.00 97.14           H  
ATOM    778 HG22 THR A  50       7.412 -22.003  -7.536  1.00 97.14           H  
ATOM    779 HG23 THR A  50       8.066 -23.309  -6.525  1.00 97.14           H  
ATOM    780  OG1 THR A  50      10.610 -22.723  -7.098  1.00 97.14           O  
ATOM    781  HG1 THR A  50      10.398 -23.474  -6.540  1.00 97.14           H  
ATOM    782  N   ARG A  51       8.413 -22.123 -10.747  1.00 96.67           N  
ATOM    783  H   ARG A  51       9.299 -21.644 -10.681  1.00 96.67           H  
ATOM    784  CA  ARG A  51       7.432 -21.627 -11.730  1.00 96.67           C  
ATOM    785  HA  ARG A  51       6.833 -22.468 -12.080  1.00 96.67           H  
ATOM    786  C   ARG A  51       8.129 -21.033 -12.954  1.00 96.67           C  
ATOM    787  CB  ARG A  51       6.471 -20.600 -11.078  1.00 96.67           C  
ATOM    788  HB2 ARG A  51       5.879 -20.128 -11.862  1.00 96.67           H  
ATOM    789  HB3 ARG A  51       7.050 -19.822 -10.581  1.00 96.67           H  
ATOM    790  O   ARG A  51       9.256 -20.545 -12.870  1.00 96.67           O  
ATOM    791  CG  ARG A  51       5.488 -21.228 -10.064  1.00 96.67           C  
ATOM    792  HG2 ARG A  51       6.045 -21.646  -9.226  1.00 96.67           H  
ATOM    793  HG3 ARG A  51       4.938 -22.032 -10.553  1.00 96.67           H  
ATOM    794  CD  ARG A  51       4.476 -20.217  -9.496  1.00 96.67           C  
ATOM    795  HD2 ARG A  51       5.020 -19.404  -9.015  1.00 96.67           H  
ATOM    796  HD3 ARG A  51       3.906 -19.793 -10.323  1.00 96.67           H  
ATOM    797  NE  ARG A  51       3.568 -20.841  -8.500  1.00 96.67           N  
ATOM    798  HE  ARG A  51       3.977 -21.255  -7.675  1.00 96.67           H  
ATOM    799  NH1 ARG A  51       1.521 -20.225  -9.382  1.00 96.67           N  
ATOM    800 HH11 ARG A  51       0.538 -20.132  -9.172  1.00 96.67           H  
ATOM    801 HH12 ARG A  51       1.953 -19.643 -10.086  1.00 96.67           H  
ATOM    802  NH2 ARG A  51       1.571 -21.422  -7.538  1.00 96.67           N  
ATOM    803 HH21 ARG A  51       2.017 -21.714  -6.681  1.00 96.67           H  
ATOM    804 HH22 ARG A  51       0.589 -21.229  -7.403  1.00 96.67           H  
ATOM    805  CZ  ARG A  51       2.240 -20.830  -8.481  1.00 96.67           C  
ATOM    806  N   VAL A  52       7.443 -21.049 -14.092  1.00 98.15           N  
ATOM    807  H   VAL A  52       6.491 -21.385 -14.056  1.00 98.15           H  
ATOM    808  CA  VAL A  52       7.816 -20.274 -15.285  1.00 98.15           C  
ATOM    809  HA  VAL A  52       8.826 -19.881 -15.177  1.00 98.15           H  
ATOM    810  C   VAL A  52       6.848 -19.106 -15.380  1.00 98.15           C  
ATOM    811  CB  VAL A  52       7.765 -21.124 -16.570  1.00 98.15           C  
ATOM    812  HB  VAL A  52       6.755 -21.509 -16.711  1.00 98.15           H  
ATOM    813  O   VAL A  52       5.648 -19.327 -15.351  1.00 98.15           O  
ATOM    814  CG1 VAL A  52       8.149 -20.296 -17.805  1.00 98.15           C  
ATOM    815 HG11 VAL A  52       8.170 -20.935 -18.687  1.00 98.15           H  
ATOM    816 HG12 VAL A  52       7.412 -19.511 -17.972  1.00 98.15           H  
ATOM    817 HG13 VAL A  52       9.129 -19.841 -17.659  1.00 98.15           H  
ATOM    818  CG2 VAL A  52       8.725 -22.316 -16.486  1.00 98.15           C  
ATOM    819 HG21 VAL A  52       8.424 -22.972 -15.669  1.00 98.15           H  
ATOM    820 HG22 VAL A  52       9.743 -21.968 -16.313  1.00 98.15           H  
ATOM    821 HG23 VAL A  52       8.689 -22.888 -17.413  1.00 98.15           H  
ATOM    822  N   THR A  53       7.367 -17.890 -15.518  1.00 97.84           N  
ATOM    823  H   THR A  53       8.369 -17.811 -15.616  1.00 97.84           H  
ATOM    824  CA  THR A  53       6.573 -16.658 -15.646  1.00 97.84           C  
ATOM    825  HA  THR A  53       5.543 -16.923 -15.887  1.00 97.84           H  
ATOM    826  C   THR A  53       7.111 -15.807 -16.802  1.00 97.84           C  
ATOM    827  CB  THR A  53       6.514 -15.895 -14.301  1.00 97.84           C  
ATOM    828  HB  THR A  53       6.108 -16.561 -13.539  1.00 97.84           H  
ATOM    829  O   THR A  53       8.077 -16.166 -17.483  1.00 97.84           O  
ATOM    830  CG2 THR A  53       7.876 -15.374 -13.834  1.00 97.84           C  
ATOM    831 HG21 THR A  53       8.226 -14.589 -14.504  1.00 97.84           H  
ATOM    832 HG22 THR A  53       8.601 -16.187 -13.793  1.00 97.84           H  
ATOM    833 HG23 THR A  53       7.766 -14.957 -12.832  1.00 97.84           H  
ATOM    834  OG1 THR A  53       5.681 -14.760 -14.409  1.00 97.84           O  
ATOM    835  HG1 THR A  53       5.511 -14.427 -13.525  1.00 97.84           H  
ATOM    836  N   SER A  54       6.496 -14.653 -17.041  1.00 98.20           N  
ATOM    837  H   SER A  54       5.790 -14.402 -16.364  1.00 98.20           H  
ATOM    838  CA  SER A  54       7.078 -13.588 -17.854  1.00 98.20           C  
ATOM    839  HA  SER A  54       7.937 -13.979 -18.399  1.00 98.20           H  
ATOM    840  C   SER A  54       7.586 -12.454 -16.964  1.00 98.20           C  
ATOM    841  CB  SER A  54       6.083 -13.099 -18.904  1.00 98.20           C  
ATOM    842  HB2 SER A  54       6.535 -12.290 -19.479  1.00 98.20           H  
ATOM    843  HB3 SER A  54       5.176 -12.740 -18.418  1.00 98.20           H  
ATOM    844  O   SER A  54       7.012 -12.122 -15.929  1.00 98.20           O  
ATOM    845  OG  SER A  54       5.766 -14.149 -19.791  1.00 98.20           O  
ATOM    846  HG  SER A  54       5.453 -14.885 -19.261  1.00 98.20           H  
ATOM    847  N   SER A  55       8.669 -11.818 -17.389  1.00 98.36           N  
ATOM    848  H   SER A  55       9.086 -12.132 -18.253  1.00 98.36           H  
ATOM    849  CA  SER A  55       9.287 -10.688 -16.700  1.00 98.36           C  
ATOM    850  HA  SER A  55       8.562 -10.221 -16.034  1.00 98.36           H  
ATOM    851  C   SER A  55       9.743  -9.637 -17.711  1.00 98.36           C  
ATOM    852  CB  SER A  55      10.446 -11.212 -15.850  1.00 98.36           C  
ATOM    853  HB2 SER A  55      11.246 -11.553 -16.508  1.00 98.36           H  
ATOM    854  HB3 SER A  55      10.102 -12.052 -15.247  1.00 98.36           H  
ATOM    855  O   SER A  55       9.573  -9.790 -18.921  1.00 98.36           O  
ATOM    856  OG  SER A  55      10.931 -10.205 -14.981  1.00 98.36           O  
ATOM    857  HG  SER A  55      10.340 -10.224 -14.224  1.00 98.36           H  
ATOM    858  N   LEU A  56      10.331  -8.550 -17.220  1.00 97.66           N  
ATOM    859  H   LEU A  56      10.498  -8.526 -16.224  1.00 97.66           H  
ATOM    860  CA  LEU A  56      10.839  -7.454 -18.034  1.00 97.66           C  
ATOM    861  HA  LEU A  56      10.603  -7.637 -19.082  1.00 97.66           H  
ATOM    862  C   LEU A  56      12.355  -7.349 -17.917  1.00 97.66           C  
ATOM    863  CB  LEU A  56      10.161  -6.142 -17.624  1.00 97.66           C  
ATOM    864  HB2 LEU A  56      10.454  -5.905 -16.601  1.00 97.66           H  
ATOM    865  HB3 LEU A  56      10.531  -5.347 -18.271  1.00 97.66           H  
ATOM    866  O   LEU A  56      12.923  -7.495 -16.835  1.00 97.66           O  
ATOM    867  CG  LEU A  56       8.625  -6.168 -17.698  1.00 97.66           C  
ATOM    868  HG  LEU A  56       8.231  -6.901 -16.993  1.00 97.66           H  
ATOM    869  CD1 LEU A  56       8.118  -4.792 -17.297  1.00 97.66           C  
ATOM    870 HD11 LEU A  56       7.029  -4.805 -17.280  1.00 97.66           H  
ATOM    871 HD12 LEU A  56       8.473  -4.544 -16.297  1.00 97.66           H  
ATOM    872 HD13 LEU A  56       8.461  -4.045 -18.013  1.00 97.66           H  
ATOM    873  CD2 LEU A  56       8.089  -6.490 -19.093  1.00 97.66           C  
ATOM    874 HD21 LEU A  56       7.002  -6.411 -19.095  1.00 97.66           H  
ATOM    875 HD22 LEU A  56       8.353  -7.510 -19.374  1.00 97.66           H  
ATOM    876 HD23 LEU A  56       8.499  -5.792 -19.824  1.00 97.66           H  
ATOM    877  N   CYS A  57      13.022  -7.036 -19.026  1.00 96.45           N  
ATOM    878  H   CYS A  57      12.508  -6.998 -19.894  1.00 96.45           H  
ATOM    879  CA  CYS A  57      14.411  -6.595 -18.980  1.00 96.45           C  
ATOM    880  HA  CYS A  57      15.000  -7.368 -18.488  1.00 96.45           H  
ATOM    881  C   CYS A  57      14.510  -5.264 -18.206  1.00 96.45           C  
ATOM    882  CB  CYS A  57      14.939  -6.432 -20.406  1.00 96.45           C  
ATOM    883  HB2 CYS A  57      14.864  -7.381 -20.936  1.00 96.45           H  
ATOM    884  HB3 CYS A  57      14.340  -5.688 -20.931  1.00 96.45           H  
ATOM    885  O   CYS A  57      13.873  -4.295 -18.624  1.00 96.45           O  
ATOM    886  SG  CYS A  57      16.668  -5.879 -20.338  1.00 96.45           S  
ATOM    887  HG  CYS A  57      17.158  -6.864 -19.580  1.00 96.45           H  
ATOM    888  N   PRO A  58      15.349  -5.154 -17.156  1.00 93.52           N  
ATOM    889  CA  PRO A  58      15.493  -3.908 -16.402  1.00 93.52           C  
ATOM    890  HA  PRO A  58      14.505  -3.608 -16.054  1.00 93.52           H  
ATOM    891  C   PRO A  58      16.072  -2.739 -17.210  1.00 93.52           C  
ATOM    892  CB  PRO A  58      16.391  -4.248 -15.204  1.00 93.52           C  
ATOM    893  HB2 PRO A  58      16.085  -3.715 -14.304  1.00 93.52           H  
ATOM    894  HB3 PRO A  58      17.430  -4.019 -15.439  1.00 93.52           H  
ATOM    895  O   PRO A  58      15.906  -1.593 -16.814  1.00 93.52           O  
ATOM    896  CG  PRO A  58      16.238  -5.758 -15.047  1.00 93.52           C  
ATOM    897  HG2 PRO A  58      15.334  -5.981 -14.480  1.00 93.52           H  
ATOM    898  HG3 PRO A  58      17.110  -6.211 -14.575  1.00 93.52           H  
ATOM    899  CD  PRO A  58      16.072  -6.225 -16.487  1.00 93.52           C  
ATOM    900  HD2 PRO A  58      17.051  -6.344 -16.951  1.00 93.52           H  
ATOM    901  HD3 PRO A  58      15.528  -7.169 -16.505  1.00 93.52           H  
ATOM    902  N   ALA A  59      16.748  -3.020 -18.329  1.00 93.02           N  
ATOM    903  H   ALA A  59      16.863  -3.989 -18.589  1.00 93.02           H  
ATOM    904  CA  ALA A  59      17.376  -2.004 -19.172  1.00 93.02           C  
ATOM    905  HA  ALA A  59      17.621  -1.135 -18.560  1.00 93.02           H  
ATOM    906  C   ALA A  59      16.466  -1.504 -20.308  1.00 93.02           C  
ATOM    907  CB  ALA A  59      18.692  -2.580 -19.706  1.00 93.02           C  
ATOM    908  HB1 ALA A  59      19.343  -2.859 -18.877  1.00 93.02           H  
ATOM    909  HB2 ALA A  59      18.496  -3.455 -20.326  1.00 93.02           H  
ATOM    910  HB3 ALA A  59      19.197  -1.828 -20.313  1.00 93.02           H  
ATOM    911  O   ALA A  59      16.405  -0.304 -20.550  1.00 93.02           O  
ATOM    912  N   CYS A  60      15.756  -2.402 -21.005  1.00 95.08           N  
ATOM    913  H   CYS A  60      15.876  -3.381 -20.785  1.00 95.08           H  
ATOM    914  CA  CYS A  60      14.969  -2.046 -22.198  1.00 95.08           C  
ATOM    915  HA  CYS A  60      14.958  -0.960 -22.296  1.00 95.08           H  
ATOM    916  C   CYS A  60      13.486  -2.439 -22.154  1.00 95.08           C  
ATOM    917  CB  CYS A  60      15.666  -2.589 -23.453  1.00 95.08           C  
ATOM    918  HB2 CYS A  60      15.180  -2.162 -24.330  1.00 95.08           H  
ATOM    919  HB3 CYS A  60      16.702  -2.249 -23.449  1.00 95.08           H  
ATOM    920  O   CYS A  60      12.804  -2.344 -23.171  1.00 95.08           O  
ATOM    921  SG  CYS A  60      15.581  -4.407 -23.565  1.00 95.08           S  
ATOM    922  HG  CYS A  60      16.210  -4.475 -24.741  1.00 95.08           H  
ATOM    923  N   TYR A  61      12.983  -2.929 -21.017  1.00 96.11           N  
ATOM    924  H   TYR A  61      13.587  -2.962 -20.208  1.00 96.11           H  
ATOM    925  CA  TYR A  61      11.591  -3.367 -20.809  1.00 96.11           C  
ATOM    926  HA  TYR A  61      11.540  -3.791 -19.805  1.00 96.11           H  
ATOM    927  C   TYR A  61      11.095  -4.500 -21.708  1.00 96.11           C  
ATOM    928  CB  TYR A  61      10.630  -2.171 -20.839  1.00 96.11           C  
ATOM    929  HB2 TYR A  61      10.600  -1.765 -21.850  1.00 96.11           H  
ATOM    930  HB3 TYR A  61       9.626  -2.526 -20.604  1.00 96.11           H  
ATOM    931  O   TYR A  61       9.923  -4.859 -21.647  1.00 96.11           O  
ATOM    932  CG  TYR A  61      10.915  -1.050 -19.868  1.00 96.11           C  
ATOM    933  CD1 TYR A  61      11.673  -1.266 -18.698  1.00 96.11           C  
ATOM    934  HD1 TYR A  61      12.100  -2.230 -18.465  1.00 96.11           H  
ATOM    935  CD2 TYR A  61      10.348   0.214 -20.114  1.00 96.11           C  
ATOM    936  HD2 TYR A  61       9.730   0.368 -20.986  1.00 96.11           H  
ATOM    937  CE1 TYR A  61      11.885  -0.213 -17.798  1.00 96.11           C  
ATOM    938  HE1 TYR A  61      12.497  -0.368 -16.921  1.00 96.11           H  
ATOM    939  CE2 TYR A  61      10.540   1.261 -19.194  1.00 96.11           C  
ATOM    940  HE2 TYR A  61      10.069   2.223 -19.333  1.00 96.11           H  
ATOM    941  OH  TYR A  61      11.506   2.058 -17.152  1.00 96.11           O  
ATOM    942  HH  TYR A  61      11.862   1.760 -16.312  1.00 96.11           H  
ATOM    943  CZ  TYR A  61      11.312   1.049 -18.035  1.00 96.11           C  
ATOM    944  N   ARG A  62      11.973  -5.105 -22.514  1.00 97.84           N  
ATOM    945  H   ARG A  62      12.883  -4.678 -22.608  1.00 97.84           H  
ATOM    946  CA  ARG A  62      11.649  -6.286 -23.317  1.00 97.84           C  
ATOM    947  HA  ARG A  62      10.954  -5.976 -24.098  1.00 97.84           H  
ATOM    948  C   ARG A  62      10.954  -7.339 -22.454  1.00 97.84           C  
ATOM    949  CB  ARG A  62      12.942  -6.814 -23.950  1.00 97.84           C  
ATOM    950  HB2 ARG A  62      13.678  -6.946 -23.157  1.00 97.84           H  
ATOM    951  HB3 ARG A  62      13.317  -6.061 -24.643  1.00 97.84           H  
ATOM    952  O   ARG A  62      11.470  -7.671 -21.387  1.00 97.84           O  
ATOM    953  CG  ARG A  62      12.799  -8.147 -24.698  1.00 97.84           C  
ATOM    954  HG2 ARG A  62      12.140  -8.051 -25.560  1.00 97.84           H  
ATOM    955  HG3 ARG A  62      12.396  -8.905 -24.026  1.00 97.84           H  
ATOM    956  CD  ARG A  62      14.175  -8.616 -25.166  1.00 97.84           C  
ATOM    957  HD2 ARG A  62      14.887  -8.491 -24.350  1.00 97.84           H  
ATOM    958  HD3 ARG A  62      14.135  -9.685 -25.373  1.00 97.84           H  
ATOM    959  NE  ARG A  62      14.670  -7.896 -26.354  1.00 97.84           N  
ATOM    960  HE  ARG A  62      15.297  -7.119 -26.202  1.00 97.84           H  
ATOM    961  NH1 ARG A  62      13.675  -9.244 -27.931  1.00 97.84           N  
ATOM    962 HH11 ARG A  62      13.549  -9.547 -28.886  1.00 97.84           H  
ATOM    963 HH12 ARG A  62      13.218  -9.778 -27.205  1.00 97.84           H  
ATOM    964  NH2 ARG A  62      15.258  -7.790 -28.537  1.00 97.84           N  
ATOM    965 HH21 ARG A  62      15.955  -7.084 -28.345  1.00 97.84           H  
ATOM    966 HH22 ARG A  62      15.260  -8.221 -29.450  1.00 97.84           H  
ATOM    967  CZ  ARG A  62      14.518  -8.301 -27.598  1.00 97.84           C  
ATOM    968  N   ILE A  63       9.834  -7.873 -22.938  1.00 98.31           N  
ATOM    969  H   ILE A  63       9.498  -7.542 -23.831  1.00 98.31           H  
ATOM    970  CA  ILE A  63       9.140  -8.987 -22.278  1.00 98.31           C  
ATOM    971  HA  ILE A  63       9.084  -8.779 -21.209  1.00 98.31           H  
ATOM    972  C   ILE A  63       9.967 -10.244 -22.494  1.00 98.31           C  
ATOM    973  CB  ILE A  63       7.706  -9.201 -22.799  1.00 98.31           C  
ATOM    974  HB  ILE A  63       7.765  -9.494 -23.847  1.00 98.31           H  
ATOM    975  O   ILE A  63      10.273 -10.593 -23.636  1.00 98.31           O  
ATOM    976  CG1 ILE A  63       6.907  -7.899 -22.715  1.00 98.31           C  
ATOM    977 HG12 ILE A  63       7.437  -7.134 -23.281  1.00 98.31           H  
ATOM    978 HG13 ILE A  63       6.836  -7.597 -21.670  1.00 98.31           H  
ATOM    979  CG2 ILE A  63       7.000 -10.316 -22.005  1.00 98.31           C  
ATOM    980 HG21 ILE A  63       6.976 -10.064 -20.945  1.00 98.31           H  
ATOM    981 HG22 ILE A  63       7.514 -11.269 -22.130  1.00 98.31           H  
ATOM    982 HG23 ILE A  63       5.975 -10.451 -22.351  1.00 98.31           H  
ATOM    983  CD1 ILE A  63       5.502  -7.985 -23.309  1.00 98.31           C  
ATOM    984 HD11 ILE A  63       4.781  -8.214 -22.524  1.00 98.31           H  
ATOM    985 HD12 ILE A  63       5.260  -7.026 -23.768  1.00 98.31           H  
ATOM    986 HD13 ILE A  63       5.455  -8.755 -24.078  1.00 98.31           H  
ATOM    987  N   LEU A  64      10.336 -10.906 -21.408  1.00 98.58           N  
ATOM    988  H   LEU A  64      10.001 -10.578 -20.514  1.00 98.58           H  
ATOM    989  CA  LEU A  64      11.204 -12.074 -21.401  1.00 98.58           C  
ATOM    990  HA  LEU A  64      11.416 -12.374 -22.427  1.00 98.58           H  
ATOM    991  C   LEU A  64      10.520 -13.231 -20.678  1.00 98.58           C  
ATOM    992  CB  LEU A  64      12.517 -11.722 -20.684  1.00 98.58           C  
ATOM    993  HB2 LEU A  64      13.108 -12.631 -20.569  1.00 98.58           H  
ATOM    994  HB3 LEU A  64      12.274 -11.360 -19.685  1.00 98.58           H  
ATOM    995  O   LEU A  64       9.893 -12.990 -19.645  1.00 98.58           O  
ATOM    996  CG  LEU A  64      13.370 -10.667 -21.400  1.00 98.58           C  
ATOM    997  HG  LEU A  64      12.787  -9.762 -21.576  1.00 98.58           H  
ATOM    998  CD1 LEU A  64      14.555 -10.290 -20.515  1.00 98.58           C  
ATOM    999 HD11 LEU A  64      15.138 -11.182 -20.284  1.00 98.58           H  
ATOM   1000 HD12 LEU A  64      14.188  -9.853 -19.587  1.00 98.58           H  
ATOM   1001 HD13 LEU A  64      15.182  -9.566 -21.035  1.00 98.58           H  
ATOM   1002  CD2 LEU A  64      13.878 -11.178 -22.746  1.00 98.58           C  
ATOM   1003 HD21 LEU A  64      14.625 -10.495 -23.151  1.00 98.58           H  
ATOM   1004 HD22 LEU A  64      13.047 -11.251 -23.448  1.00 98.58           H  
ATOM   1005 HD23 LEU A  64      14.318 -12.166 -22.615  1.00 98.58           H  
ATOM   1006  N   PRO A  65      10.685 -14.479 -21.145  1.00 98.45           N  
ATOM   1007  CA  PRO A  65      10.426 -15.621 -20.283  1.00 98.45           C  
ATOM   1008  HA  PRO A  65       9.396 -15.607 -19.929  1.00 98.45           H  
ATOM   1009  C   PRO A  65      11.379 -15.574 -19.080  1.00 98.45           C  
ATOM   1010  CB  PRO A  65      10.649 -16.850 -21.161  1.00 98.45           C  
ATOM   1011  HB2 PRO A  65       9.727 -17.090 -21.692  1.00 98.45           H  
ATOM   1012  HB3 PRO A  65      10.990 -17.710 -20.584  1.00 98.45           H  
ATOM   1013  O   PRO A  65      12.550 -15.197 -19.203  1.00 98.45           O  
ATOM   1014  CG  PRO A  65      11.705 -16.379 -22.157  1.00 98.45           C  
ATOM   1015  HG2 PRO A  65      12.692 -16.465 -21.702  1.00 98.45           H  
ATOM   1016  HG3 PRO A  65      11.656 -16.946 -23.086  1.00 98.45           H  
ATOM   1017  CD  PRO A  65      11.370 -14.903 -22.363  1.00 98.45           C  
ATOM   1018  HD2 PRO A  65      12.292 -14.345 -22.527  1.00 98.45           H  
ATOM   1019  HD3 PRO A  65      10.698 -14.792 -23.213  1.00 98.45           H  
ATOM   1020  N   ALA A  66      10.868 -15.950 -17.916  1.00 98.68           N  
ATOM   1021  H   ALA A  66       9.899 -16.233 -17.871  1.00 98.68           H  
ATOM   1022  CA  ALA A  66      11.604 -15.986 -16.666  1.00 98.68           C  
ATOM   1023  HA  ALA A  66      12.673 -15.969 -16.880  1.00 98.68           H  
ATOM   1024  C   ALA A  66      11.306 -17.281 -15.909  1.00 98.68           C  
ATOM   1025  CB  ALA A  66      11.252 -14.740 -15.848  1.00 98.68           C  
ATOM   1026  HB1 ALA A  66      10.180 -14.723 -15.651  1.00 98.68           H  
ATOM   1027  HB2 ALA A  66      11.790 -14.751 -14.900  1.00 98.68           H  
ATOM   1028  HB3 ALA A  66      11.528 -13.850 -16.412  1.00 98.68           H  
ATOM   1029  O   ALA A  66      10.228 -17.861 -16.038  1.00 98.68           O  
ATOM   1030  N   VAL A  67      12.272 -17.726 -15.115  1.00 98.62           N  
ATOM   1031  H   VAL A  67      13.102 -17.160 -15.010  1.00 98.62           H  
ATOM   1032  CA  VAL A  67      12.118 -18.874 -14.216  1.00 98.62           C  
ATOM   1033  HA  VAL A  67      11.117 -19.292 -14.324  1.00 98.62           H  
ATOM   1034  C   VAL A  67      12.240 -18.392 -12.782  1.00 98.62           C  
ATOM   1035  CB  VAL A  67      13.108 -20.015 -14.528  1.00 98.62           C  
ATOM   1036  HB  VAL A  67      12.977 -20.798 -13.781  1.00 98.62           H  
ATOM   1037  O   VAL A  67      13.156 -17.632 -12.462  1.00 98.62           O  
ATOM   1038  CG1 VAL A  67      12.807 -20.621 -15.903  1.00 98.62           C  
ATOM   1039 HG11 VAL A  67      12.957 -19.880 -16.687  1.00 98.62           H  
ATOM   1040 HG12 VAL A  67      11.773 -20.965 -15.927  1.00 98.62           H  
ATOM   1041 HG13 VAL A  67      13.463 -21.473 -16.084  1.00 98.62           H  
ATOM   1042  CG2 VAL A  67      14.578 -19.581 -14.509  1.00 98.62           C  
ATOM   1043 HG21 VAL A  67      14.868 -19.283 -13.502  1.00 98.62           H  
ATOM   1044 HG22 VAL A  67      15.213 -20.415 -14.810  1.00 98.62           H  
ATOM   1045 HG23 VAL A  67      14.731 -18.741 -15.188  1.00 98.62           H  
ATOM   1046  N   ILE A  68      11.314 -18.832 -11.938  1.00 98.50           N  
ATOM   1047  H   ILE A  68      10.593 -19.441 -12.299  1.00 98.50           H  
ATOM   1048  CA  ILE A  68      11.421 -18.759 -10.485  1.00 98.50           C  
ATOM   1049  HA  ILE A  68      12.162 -18.003 -10.223  1.00 98.50           H  
ATOM   1050  C   ILE A  68      11.911 -20.126 -10.021  1.00 98.50           C  
ATOM   1051  CB  ILE A  68      10.086 -18.353  -9.828  1.00 98.50           C  
ATOM   1052  HB  ILE A  68       9.326 -19.081 -10.112  1.00 98.50           H  
ATOM   1053  O   ILE A  68      11.329 -21.148 -10.395  1.00 98.50           O  
ATOM   1054  CG1 ILE A  68       9.645 -16.950 -10.310  1.00 98.50           C  
ATOM   1055 HG12 ILE A  68       9.737 -16.880 -11.394  1.00 98.50           H  
ATOM   1056 HG13 ILE A  68      10.296 -16.195  -9.869  1.00 98.50           H  
ATOM   1057  CG2 ILE A  68      10.236 -18.362  -8.294  1.00 98.50           C  
ATOM   1058 HG21 ILE A  68       9.291 -18.101  -7.819  1.00 98.50           H  
ATOM   1059 HG22 ILE A  68      10.999 -17.647  -7.986  1.00 98.50           H  
ATOM   1060 HG23 ILE A  68      10.513 -19.354  -7.937  1.00 98.50           H  
ATOM   1061  CD1 ILE A  68       8.189 -16.617  -9.967  1.00 98.50           C  
ATOM   1062 HD11 ILE A  68       7.522 -17.331 -10.449  1.00 98.50           H  
ATOM   1063 HD12 ILE A  68       7.954 -15.616 -10.331  1.00 98.50           H  
ATOM   1064 HD13 ILE A  68       8.026 -16.643  -8.890  1.00 98.50           H  
ATOM   1065  N   PHE A  69      12.995 -20.156  -9.255  1.00 98.56           N  
ATOM   1066  H   PHE A  69      13.415 -19.284  -8.967  1.00 98.56           H  
ATOM   1067  CA  PHE A  69      13.662 -21.394  -8.861  1.00 98.56           C  
ATOM   1068  HA  PHE A  69      12.929 -22.200  -8.856  1.00 98.56           H  
ATOM   1069  C   PHE A  69      14.233 -21.313  -7.449  1.00 98.56           C  
ATOM   1070  CB  PHE A  69      14.761 -21.742  -9.878  1.00 98.56           C  
ATOM   1071  HB2 PHE A  69      15.181 -22.717  -9.633  1.00 98.56           H  
ATOM   1072  HB3 PHE A  69      14.309 -21.824 -10.866  1.00 98.56           H  
ATOM   1073  O   PHE A  69      14.569 -20.236  -6.952  1.00 98.56           O  
ATOM   1074  CG  PHE A  69      15.890 -20.734  -9.928  1.00 98.56           C  
ATOM   1075  CD1 PHE A  69      15.743 -19.563 -10.690  1.00 98.56           C  
ATOM   1076  HD1 PHE A  69      14.827 -19.388 -11.234  1.00 98.56           H  
ATOM   1077  CD2 PHE A  69      17.049 -20.922  -9.152  1.00 98.56           C  
ATOM   1078  HD2 PHE A  69      17.153 -21.803  -8.537  1.00 98.56           H  
ATOM   1079  CE1 PHE A  69      16.748 -18.588 -10.678  1.00 98.56           C  
ATOM   1080  HE1 PHE A  69      16.582 -17.654 -11.195  1.00 98.56           H  
ATOM   1081  CE2 PHE A  69      18.066 -19.953  -9.160  1.00 98.56           C  
ATOM   1082  HE2 PHE A  69      18.954 -20.100  -8.563  1.00 98.56           H  
ATOM   1083  CZ  PHE A  69      17.920 -18.793  -9.935  1.00 98.56           C  
ATOM   1084  HZ  PHE A  69      18.688 -18.034  -9.914  1.00 98.56           H  
ATOM   1085  N   GLU A  70      14.366 -22.476  -6.825  1.00 98.24           N  
ATOM   1086  H   GLU A  70      14.057 -23.305  -7.311  1.00 98.24           H  
ATOM   1087  CA  GLU A  70      14.952 -22.650  -5.504  1.00 98.24           C  
ATOM   1088  HA  GLU A  70      14.681 -21.792  -4.888  1.00 98.24           H  
ATOM   1089  C   GLU A  70      16.478 -22.760  -5.589  1.00 98.24           C  
ATOM   1090  CB  GLU A  70      14.406 -23.910  -4.822  1.00 98.24           C  
ATOM   1091  HB2 GLU A  70      14.751 -24.778  -5.385  1.00 98.24           H  
ATOM   1092  HB3 GLU A  70      14.841 -23.968  -3.824  1.00 98.24           H  
ATOM   1093  O   GLU A  70      17.003 -23.490  -6.433  1.00 98.24           O  
ATOM   1094  CG  GLU A  70      12.879 -23.981  -4.695  1.00 98.24           C  
ATOM   1095  HG2 GLU A  70      12.531 -23.188  -4.034  1.00 98.24           H  
ATOM   1096  HG3 GLU A  70      12.433 -23.838  -5.679  1.00 98.24           H  
ATOM   1097  CD  GLU A  70      12.436 -25.349  -4.154  1.00 98.24           C  
ATOM   1098  OE1 GLU A  70      11.460 -25.931  -4.685  1.00 98.24           O  
ATOM   1099  OE2 GLU A  70      13.066 -25.883  -3.221  1.00 98.24           O  
ATOM   1100  N   ARG A  71      17.180 -22.089  -4.672  1.00 98.16           N  
ATOM   1101  H   ARG A  71      16.666 -21.468  -4.064  1.00 98.16           H  
ATOM   1102  CA  ARG A  71      18.614 -22.262  -4.402  1.00 98.16           C  
ATOM   1103  HA  ARG A  71      18.879 -23.308  -4.561  1.00 98.16           H  
ATOM   1104  C   ARG A  71      18.892 -21.882  -2.948  1.00 98.16           C  
ATOM   1105  CB  ARG A  71      19.413 -21.389  -5.386  1.00 98.16           C  
ATOM   1106  HB2 ARG A  71      19.169 -20.341  -5.214  1.00 98.16           H  
ATOM   1107  HB3 ARG A  71      19.104 -21.644  -6.400  1.00 98.16           H  
ATOM   1108  O   ARG A  71      18.506 -20.795  -2.533  1.00 98.16           O  
ATOM   1109  CG  ARG A  71      20.932 -21.589  -5.274  1.00 98.16           C  
ATOM   1110  HG2 ARG A  71      21.156 -22.652  -5.367  1.00 98.16           H  
ATOM   1111  HG3 ARG A  71      21.282 -21.239  -4.303  1.00 98.16           H  
ATOM   1112  CD  ARG A  71      21.676 -20.836  -6.384  1.00 98.16           C  
ATOM   1113  HD2 ARG A  71      22.734 -21.093  -6.329  1.00 98.16           H  
ATOM   1114  HD3 ARG A  71      21.294 -21.173  -7.348  1.00 98.16           H  
ATOM   1115  NE  ARG A  71      21.526 -19.377  -6.247  1.00 98.16           N  
ATOM   1116  HE  ARG A  71      21.341 -19.036  -5.314  1.00 98.16           H  
ATOM   1117  NH1 ARG A  71      21.844 -18.776  -8.463  1.00 98.16           N  
ATOM   1118 HH11 ARG A  71      21.702 -18.058  -9.159  1.00 98.16           H  
ATOM   1119 HH12 ARG A  71      21.731 -19.728  -8.779  1.00 98.16           H  
ATOM   1120  NH2 ARG A  71      21.443 -17.225  -6.923  1.00 98.16           N  
ATOM   1121 HH21 ARG A  71      21.464 -16.567  -7.689  1.00 98.16           H  
ATOM   1122 HH22 ARG A  71      21.029 -16.979  -6.036  1.00 98.16           H  
ATOM   1123  CZ  ARG A  71      21.619 -18.480  -7.212  1.00 98.16           C  
ATOM   1124  N   GLU A  72      19.559 -22.755  -2.189  1.00 95.87           N  
ATOM   1125  H   GLU A  72      19.856 -23.623  -2.610  1.00 95.87           H  
ATOM   1126  CA  GLU A  72      19.941 -22.493  -0.782  1.00 95.87           C  
ATOM   1127  HA  GLU A  72      20.260 -23.434  -0.333  1.00 95.87           H  
ATOM   1128  C   GLU A  72      18.763 -22.000   0.090  1.00 95.87           C  
ATOM   1129  CB  GLU A  72      21.146 -21.534  -0.722  1.00 95.87           C  
ATOM   1130  HB2 GLU A  72      20.865 -20.592  -1.193  1.00 95.87           H  
ATOM   1131  HB3 GLU A  72      21.388 -21.339   0.323  1.00 95.87           H  
ATOM   1132  O   GLU A  72      18.844 -20.964   0.746  1.00 95.87           O  
ATOM   1133  CG  GLU A  72      22.412 -22.077  -1.401  1.00 95.87           C  
ATOM   1134  HG2 GLU A  72      22.176 -22.380  -2.421  1.00 95.87           H  
ATOM   1135  HG3 GLU A  72      22.743 -22.964  -0.860  1.00 95.87           H  
ATOM   1136  CD  GLU A  72      23.556 -21.047  -1.450  1.00 95.87           C  
ATOM   1137  OE1 GLU A  72      24.604 -21.399  -2.036  1.00 95.87           O  
ATOM   1138  OE2 GLU A  72      23.383 -19.904  -0.962  1.00 95.87           O  
ATOM   1139  N   ASP A  73      17.636 -22.719   0.046  1.00 96.79           N  
ATOM   1140  H   ASP A  73      17.661 -23.591  -0.463  1.00 96.79           H  
ATOM   1141  CA  ASP A  73      16.403 -22.433   0.805  1.00 96.79           C  
ATOM   1142  HA  ASP A  73      15.685 -23.191   0.492  1.00 96.79           H  
ATOM   1143  C   ASP A  73      15.695 -21.107   0.478  1.00 96.79           C  
ATOM   1144  CB  ASP A  73      16.610 -22.672   2.310  1.00 96.79           C  
ATOM   1145  HB2 ASP A  73      15.657 -22.557   2.826  1.00 96.79           H  
ATOM   1146  HB3 ASP A  73      17.304 -21.932   2.710  1.00 96.79           H  
ATOM   1147  O   ASP A  73      14.779 -20.686   1.186  1.00 96.79           O  
ATOM   1148  CG  ASP A  73      17.131 -24.084   2.580  1.00 96.79           C  
ATOM   1149  OD1 ASP A  73      16.581 -25.033   1.961  1.00 96.79           O  
ATOM   1150  OD2 ASP A  73      18.102 -24.214   3.355  1.00 96.79           O  
ATOM   1151  N   LYS A  74      16.066 -20.467  -0.635  1.00 98.15           N  
ATOM   1152  H   LYS A  74      16.857 -20.838  -1.142  1.00 98.15           H  
ATOM   1153  CA  LYS A  74      15.456 -19.229  -1.135  1.00 98.15           C  
ATOM   1154  HA  LYS A  74      14.593 -18.971  -0.520  1.00 98.15           H  
ATOM   1155  C   LYS A  74      14.965 -19.392  -2.558  1.00 98.15           C  
ATOM   1156  CB  LYS A  74      16.469 -18.084  -1.069  1.00 98.15           C  
ATOM   1157  HB2 LYS A  74      17.316 -18.308  -1.717  1.00 98.15           H  
ATOM   1158  HB3 LYS A  74      15.993 -17.164  -1.410  1.00 98.15           H  
ATOM   1159  O   LYS A  74      15.434 -20.262  -3.288  1.00 98.15           O  
ATOM   1160  CG  LYS A  74      16.965 -17.898   0.359  1.00 98.15           C  
ATOM   1161  HG2 LYS A  74      17.542 -18.770   0.667  1.00 98.15           H  
ATOM   1162  HG3 LYS A  74      16.105 -17.799   1.021  1.00 98.15           H  
ATOM   1163  CD  LYS A  74      17.853 -16.671   0.475  1.00 98.15           C  
ATOM   1164  HD2 LYS A  74      18.714 -16.780  -0.184  1.00 98.15           H  
ATOM   1165  HD3 LYS A  74      17.280 -15.779   0.218  1.00 98.15           H  
ATOM   1166  CE  LYS A  74      18.289 -16.627   1.932  1.00 98.15           C  
ATOM   1167  HE2 LYS A  74      17.395 -16.614   2.555  1.00 98.15           H  
ATOM   1168  HE3 LYS A  74      18.833 -17.546   2.153  1.00 98.15           H  
ATOM   1169  NZ  LYS A  74      19.123 -15.441   2.188  1.00 98.15           N  
ATOM   1170  HZ1 LYS A  74      18.560 -14.619   2.023  1.00 98.15           H  
ATOM   1171  HZ2 LYS A  74      19.927 -15.468   1.577  1.00 98.15           H  
ATOM   1172  HZ3 LYS A  74      19.417 -15.459   3.154  1.00 98.15           H  
ATOM   1173  N   LEU A  75      14.062 -18.507  -2.966  1.00 98.30           N  
ATOM   1174  H   LEU A  75      13.746 -17.809  -2.308  1.00 98.30           H  
ATOM   1175  CA  LEU A  75      13.607 -18.402  -4.344  1.00 98.30           C  
ATOM   1176  HA  LEU A  75      13.914 -19.298  -4.884  1.00 98.30           H  
ATOM   1177  C   LEU A  75      14.257 -17.202  -5.023  1.00 98.30           C  
ATOM   1178  CB  LEU A  75      12.079 -18.327  -4.438  1.00 98.30           C  
ATOM   1179  HB2 LEU A  75      11.707 -17.578  -3.738  1.00 98.30           H  
ATOM   1180  HB3 LEU A  75      11.830 -17.990  -5.445  1.00 98.30           H  
ATOM   1181  O   LEU A  75      14.272 -16.084  -4.499  1.00 98.30           O  
ATOM   1182  CG  LEU A  75      11.357 -19.666  -4.215  1.00 98.30           C  
ATOM   1183  HG  LEU A  75      11.775 -20.422  -4.879  1.00 98.30           H  
ATOM   1184  CD1 LEU A  75      11.430 -20.163  -2.776  1.00 98.30           C  
ATOM   1185 HD11 LEU A  75      12.437 -20.513  -2.549  1.00 98.30           H  
ATOM   1186 HD12 LEU A  75      10.757 -21.012  -2.661  1.00 98.30           H  
ATOM   1187 HD13 LEU A  75      11.138 -19.371  -2.086  1.00 98.30           H  
ATOM   1188  CD2 LEU A  75       9.884 -19.482  -4.554  1.00 98.30           C  
ATOM   1189 HD21 LEU A  75       9.361 -20.427  -4.411  1.00 98.30           H  
ATOM   1190 HD22 LEU A  75       9.436 -18.726  -3.908  1.00 98.30           H  
ATOM   1191 HD23 LEU A  75       9.767 -19.185  -5.596  1.00 98.30           H  
ATOM   1192  N   TYR A  76      14.730 -17.434  -6.237  1.00 98.15           N  
ATOM   1193  H   TYR A  76      14.659 -18.375  -6.596  1.00 98.15           H  
ATOM   1194  CA  TYR A  76      15.284 -16.426  -7.128  1.00 98.15           C  
ATOM   1195  HA  TYR A  76      15.244 -15.443  -6.661  1.00 98.15           H  
ATOM   1196  C   TYR A  76      14.466 -16.377  -8.410  1.00 98.15           C  
ATOM   1197  CB  TYR A  76      16.746 -16.763  -7.424  1.00 98.15           C  
ATOM   1198  HB2 TYR A  76      16.785 -17.778  -7.818  1.00 98.15           H  
ATOM   1199  HB3 TYR A  76      17.123 -16.089  -8.193  1.00 98.15           H  
ATOM   1200  O   TYR A  76      13.860 -17.370  -8.806  1.00 98.15           O  
ATOM   1201  CG  TYR A  76      17.651 -16.684  -6.215  1.00 98.15           C  
ATOM   1202  CD1 TYR A  76      18.328 -15.486  -5.920  1.00 98.15           C  
ATOM   1203  HD1 TYR A  76      18.203 -14.633  -6.571  1.00 98.15           H  
ATOM   1204  CD2 TYR A  76      17.793 -17.802  -5.372  1.00 98.15           C  
ATOM   1205  HD2 TYR A  76      17.264 -18.717  -5.590  1.00 98.15           H  
ATOM   1206  CE1 TYR A  76      19.143 -15.399  -4.775  1.00 98.15           C  
ATOM   1207  HE1 TYR A  76      19.646 -14.473  -4.541  1.00 98.15           H  
ATOM   1208  CE2 TYR A  76      18.605 -17.718  -4.227  1.00 98.15           C  
ATOM   1209  HE2 TYR A  76      18.708 -18.567  -3.567  1.00 98.15           H  
ATOM   1210  OH  TYR A  76      20.065 -16.444  -2.823  1.00 98.15           O  
ATOM   1211  HH  TYR A  76      20.525 -15.604  -2.753  1.00 98.15           H  
ATOM   1212  CZ  TYR A  76      19.272 -16.518  -3.922  1.00 98.15           C  
ATOM   1213  N   ILE A  77      14.479 -15.227  -9.078  1.00 98.22           N  
ATOM   1214  H   ILE A  77      15.004 -14.457  -8.688  1.00 98.22           H  
ATOM   1215  CA  ILE A  77      13.927 -15.068 -10.423  1.00 98.22           C  
ATOM   1216  HA  ILE A  77      13.502 -16.024 -10.730  1.00 98.22           H  
ATOM   1217  C   ILE A  77      15.058 -14.744 -11.394  1.00 98.22           C  
ATOM   1218  CB  ILE A  77      12.761 -14.060 -10.438  1.00 98.22           C  
ATOM   1219  HB  ILE A  77      12.004 -14.447  -9.755  1.00 98.22           H  
ATOM   1220  O   ILE A  77      15.842 -13.823 -11.152  1.00 98.22           O  
ATOM   1221  CG1 ILE A  77      12.121 -13.985 -11.843  1.00 98.22           C  
ATOM   1222 HG12 ILE A  77      11.872 -14.996 -12.164  1.00 98.22           H  
ATOM   1223 HG13 ILE A  77      12.836 -13.569 -12.553  1.00 98.22           H  
ATOM   1224  CG2 ILE A  77      13.166 -12.670  -9.926  1.00 98.22           C  
ATOM   1225 HG21 ILE A  77      13.773 -12.143 -10.663  1.00 98.22           H  
ATOM   1226 HG22 ILE A  77      12.252 -12.113  -9.721  1.00 98.22           H  
ATOM   1227 HG23 ILE A  77      13.719 -12.739  -8.989  1.00 98.22           H  
ATOM   1228  CD1 ILE A  77      10.836 -13.146 -11.902  1.00 98.22           C  
ATOM   1229 HD11 ILE A  77      11.054 -12.095 -11.711  1.00 98.22           H  
ATOM   1230 HD12 ILE A  77      10.392 -13.233 -12.894  1.00 98.22           H  
ATOM   1231 HD13 ILE A  77      10.121 -13.509 -11.164  1.00 98.22           H  
ATOM   1232  N   ARG A  78      15.148 -15.500 -12.493  1.00 98.51           N  
ATOM   1233  H   ARG A  78      14.477 -16.249 -12.589  1.00 98.51           H  
ATOM   1234  CA  ARG A  78      16.142 -15.311 -13.564  1.00 98.51           C  
ATOM   1235  HA  ARG A  78      16.744 -14.437 -13.316  1.00 98.51           H  
ATOM   1236  C   ARG A  78      15.449 -15.028 -14.890  1.00 98.51           C  
ATOM   1237  CB  ARG A  78      17.100 -16.519 -13.622  1.00 98.51           C  
ATOM   1238  HB2 ARG A  78      17.594 -16.595 -12.653  1.00 98.51           H  
ATOM   1239  HB3 ARG A  78      16.520 -17.425 -13.798  1.00 98.51           H  
ATOM   1240  O   ARG A  78      14.408 -15.607 -15.192  1.00 98.51           O  
ATOM   1241  CG  ARG A  78      18.227 -16.428 -14.667  1.00 98.51           C  
ATOM   1242  HG2 ARG A  78      18.897 -15.607 -14.409  1.00 98.51           H  
ATOM   1243  HG3 ARG A  78      17.801 -16.227 -15.650  1.00 98.51           H  
ATOM   1244  CD  ARG A  78      19.033 -17.738 -14.765  1.00 98.51           C  
ATOM   1245  HD2 ARG A  78      18.349 -18.560 -14.976  1.00 98.51           H  
ATOM   1246  HD3 ARG A  78      19.739 -17.656 -15.591  1.00 98.51           H  
ATOM   1247  NE  ARG A  78      19.790 -18.029 -13.542  1.00 98.51           N  
ATOM   1248  HE  ARG A  78      20.310 -17.271 -13.123  1.00 98.51           H  
ATOM   1249  NH1 ARG A  78      19.641 -20.350 -13.469  1.00 98.51           N  
ATOM   1250 HH11 ARG A  78      19.759 -21.147 -12.859  1.00 98.51           H  
ATOM   1251 HH12 ARG A  78      19.370 -20.487 -14.432  1.00 98.51           H  
ATOM   1252  NH2 ARG A  78      20.566 -19.252 -11.828  1.00 98.51           N  
ATOM   1253 HH21 ARG A  78      20.741 -18.391 -11.329  1.00 98.51           H  
ATOM   1254 HH22 ARG A  78      20.641 -20.128 -11.331  1.00 98.51           H  
ATOM   1255  CZ  ARG A  78      19.987 -19.205 -12.974  1.00 98.51           C  
ATOM   1256  N   LYS A  79      16.051 -14.151 -15.695  1.00 98.41           N  
ATOM   1257  H   LYS A  79      16.875 -13.699 -15.326  1.00 98.41           H  
ATOM   1258  CA  LYS A  79      15.647 -13.812 -17.072  1.00 98.41           C  
ATOM   1259  HA  LYS A  79      15.188 -14.688 -17.531  1.00 98.41           H  
ATOM   1260  C   LYS A  79      16.861 -13.419 -17.903  1.00 98.41           C  
ATOM   1261  CB  LYS A  79      14.591 -12.699 -17.056  1.00 98.41           C  
ATOM   1262  HB2 LYS A  79      13.743 -13.074 -16.483  1.00 98.41           H  
ATOM   1263  HB3 LYS A  79      14.241 -12.508 -18.070  1.00 98.41           H  
ATOM   1264  O   LYS A  79      17.814 -12.847 -17.378  1.00 98.41           O  
ATOM   1265  CG  LYS A  79      15.098 -11.385 -16.433  1.00 98.41           C  
ATOM   1266  HG2 LYS A  79      15.619 -10.790 -17.183  1.00 98.41           H  
ATOM   1267  HG3 LYS A  79      15.782 -11.603 -15.614  1.00 98.41           H  
ATOM   1268  CD  LYS A  79      13.924 -10.604 -15.854  1.00 98.41           C  
ATOM   1269  HD2 LYS A  79      13.382 -11.275 -15.187  1.00 98.41           H  
ATOM   1270  HD3 LYS A  79      13.258 -10.278 -16.653  1.00 98.41           H  
ATOM   1271  CE  LYS A  79      14.395  -9.401 -15.042  1.00 98.41           C  
ATOM   1272  HE2 LYS A  79      14.553  -8.566 -15.725  1.00 98.41           H  
ATOM   1273  HE3 LYS A  79      15.334  -9.638 -14.543  1.00 98.41           H  
ATOM   1274  NZ  LYS A  79      13.380  -9.041 -14.030  1.00 98.41           N  
ATOM   1275  HZ1 LYS A  79      13.346  -8.044 -13.872  1.00 98.41           H  
ATOM   1276  HZ2 LYS A  79      12.460  -9.322 -14.338  1.00 98.41           H  
ATOM   1277  HZ3 LYS A  79      13.560  -9.481 -13.140  1.00 98.41           H  
ATOM   1278  N   ILE A  80      16.819 -13.686 -19.205  1.00 98.47           N  
ATOM   1279  H   ILE A  80      16.007 -14.155 -19.580  1.00 98.47           H  
ATOM   1280  CA  ILE A  80      17.939 -13.405 -20.112  1.00 98.47           C  
ATOM   1281  HA  ILE A  80      18.725 -12.873 -19.576  1.00 98.47           H  
ATOM   1282  C   ILE A  80      17.464 -12.497 -21.241  1.00 98.47           C  
ATOM   1283  CB  ILE A  80      18.564 -14.716 -20.627  1.00 98.47           C  
ATOM   1284  HB  ILE A  80      17.775 -15.278 -21.127  1.00 98.47           H  
ATOM   1285  O   ILE A  80      16.631 -12.875 -22.062  1.00 98.47           O  
ATOM   1286  CG1 ILE A  80      19.113 -15.583 -19.470  1.00 98.47           C  
ATOM   1287 HG12 ILE A  80      19.972 -15.087 -19.018  1.00 98.47           H  
ATOM   1288 HG13 ILE A  80      18.354 -15.700 -18.696  1.00 98.47           H  
ATOM   1289  CG2 ILE A  80      19.695 -14.400 -21.630  1.00 98.47           C  
ATOM   1290 HG21 ILE A  80      20.474 -13.815 -21.142  1.00 98.47           H  
ATOM   1291 HG22 ILE A  80      19.312 -13.849 -22.489  1.00 98.47           H  
ATOM   1292 HG23 ILE A  80      20.135 -15.321 -22.010  1.00 98.47           H  
ATOM   1293  CD1 ILE A  80      19.528 -16.993 -19.905  1.00 98.47           C  
ATOM   1294 HD11 ILE A  80      19.739 -17.593 -19.019  1.00 98.47           H  
ATOM   1295 HD12 ILE A  80      18.725 -17.459 -20.475  1.00 98.47           H  
ATOM   1296 HD13 ILE A  80      20.433 -16.955 -20.512  1.00 98.47           H  
ATOM   1297  N   CYS A  81      18.015 -11.287 -21.300  1.00 98.25           N  
ATOM   1298  H   CYS A  81      18.749 -11.072 -20.641  1.00 98.25           H  
ATOM   1299  CA  CYS A  81      17.812 -10.371 -22.409  1.00 98.25           C  
ATOM   1300  HA  CYS A  81      16.809 -10.521 -22.809  1.00 98.25           H  
ATOM   1301  C   CYS A  81      18.867 -10.622 -23.497  1.00 98.25           C  
ATOM   1302  CB  CYS A  81      17.911  -8.935 -21.893  1.00 98.25           C  
ATOM   1303  HB2 CYS A  81      17.252  -8.796 -21.036  1.00 98.25           H  
ATOM   1304  HB3 CYS A  81      18.937  -8.750 -21.575  1.00 98.25           H  
ATOM   1305  O   CYS A  81      20.054 -10.508 -23.196  1.00 98.25           O  
ATOM   1306  SG  CYS A  81      17.457  -7.799 -23.236  1.00 98.25           S  
ATOM   1307  HG  CYS A  81      16.223  -7.523 -22.805  1.00 98.25           H  
ATOM   1308  N   PRO A  82      18.485 -10.849 -24.767  1.00 98.19           N  
ATOM   1309  CA  PRO A  82      19.452 -10.998 -25.861  1.00 98.19           C  
ATOM   1310  HA  PRO A  82      20.042 -11.898 -25.686  1.00 98.19           H  
ATOM   1311  C   PRO A  82      20.417  -9.813 -26.034  1.00 98.19           C  
ATOM   1312  CB  PRO A  82      18.598 -11.186 -27.119  1.00 98.19           C  
ATOM   1313  HB2 PRO A  82      19.091 -11.833 -27.844  1.00 98.19           H  
ATOM   1314  HB3 PRO A  82      18.370 -10.219 -27.567  1.00 98.19           H  
ATOM   1315  O   PRO A  82      21.507  -9.984 -26.560  1.00 98.19           O  
ATOM   1316  CG  PRO A  82      17.308 -11.810 -26.588  1.00 98.19           C  
ATOM   1317  HG2 PRO A  82      16.461 -11.623 -27.247  1.00 98.19           H  
ATOM   1318  HG3 PRO A  82      17.455 -12.881 -26.442  1.00 98.19           H  
ATOM   1319  CD  PRO A  82      17.134 -11.129 -25.234  1.00 98.19           C  
ATOM   1320  HD2 PRO A  82      16.600 -11.794 -24.556  1.00 98.19           H  
ATOM   1321  HD3 PRO A  82      16.591 -10.192 -25.357  1.00 98.19           H  
ATOM   1322  N   GLU A  83      20.016  -8.614 -25.602  1.00 97.67           N  
ATOM   1323  H   GLU A  83      19.101  -8.544 -25.180  1.00 97.67           H  
ATOM   1324  CA  GLU A  83      20.797  -7.376 -25.749  1.00 97.67           C  
ATOM   1325  HA  GLU A  83      21.540  -7.488 -26.538  1.00 97.67           H  
ATOM   1326  C   GLU A  83      21.565  -6.995 -24.473  1.00 97.67           C  
ATOM   1327  CB  GLU A  83      19.834  -6.242 -26.142  1.00 97.67           C  
ATOM   1328  HB2 GLU A  83      19.018  -6.229 -25.419  1.00 97.67           H  
ATOM   1329  HB3 GLU A  83      20.355  -5.286 -26.090  1.00 97.67           H  
ATOM   1330  O   GLU A  83      22.578  -6.310 -24.552  1.00 97.67           O  
ATOM   1331  CG  GLU A  83      19.251  -6.403 -27.560  1.00 97.67           C  
ATOM   1332  HG2 GLU A  83      20.027  -6.173 -28.291  1.00 97.67           H  
ATOM   1333  HG3 GLU A  83      18.950  -7.440 -27.709  1.00 97.67           H  
ATOM   1334  CD  GLU A  83      18.017  -5.522 -27.823  1.00 97.67           C  
ATOM   1335  OE1 GLU A  83      17.284  -5.808 -28.810  1.00 97.67           O  
ATOM   1336  OE2 GLU A  83      17.666  -4.667 -26.985  1.00 97.67           O  
ATOM   1337  N   HIS A  84      21.095  -7.428 -23.298  1.00 96.51           N  
ATOM   1338  H   HIS A  84      20.307  -8.060 -23.307  1.00 96.51           H  
ATOM   1339  CA  HIS A  84      21.608  -6.954 -22.004  1.00 96.51           C  
ATOM   1340  HA  HIS A  84      22.488  -6.335 -22.181  1.00 96.51           H  
ATOM   1341  C   HIS A  84      22.089  -8.075 -21.072  1.00 96.51           C  
ATOM   1342  CB  HIS A  84      20.564  -6.058 -21.322  1.00 96.51           C  
ATOM   1343  HB2 HIS A  84      21.016  -5.634 -20.426  1.00 96.51           H  
ATOM   1344  HB3 HIS A  84      19.704  -6.658 -21.027  1.00 96.51           H  
ATOM   1345  O   HIS A  84      22.516  -7.797 -19.954  1.00 96.51           O  
ATOM   1346  CG  HIS A  84      20.087  -4.914 -22.174  1.00 96.51           C  
ATOM   1347  CD2 HIS A  84      20.761  -3.751 -22.424  1.00 96.51           C  
ATOM   1348  HD2 HIS A  84      21.730  -3.480 -22.031  1.00 96.51           H  
ATOM   1349  ND1 HIS A  84      18.923  -4.872 -22.903  1.00 96.51           N  
ATOM   1350  HD1 HIS A  84      18.244  -5.614 -22.991  1.00 96.51           H  
ATOM   1351  CE1 HIS A  84      18.919  -3.730 -23.609  1.00 96.51           C  
ATOM   1352  HE1 HIS A  84      18.198  -3.466 -24.368  1.00 96.51           H  
ATOM   1353  NE2 HIS A  84      19.998  -2.996 -23.316  1.00 96.51           N  
ATOM   1354  N   GLY A  85      22.031  -9.330 -21.520  1.00 97.02           N  
ATOM   1355  H   GLY A  85      21.630  -9.506 -22.430  1.00 97.02           H  
ATOM   1356  CA  GLY A  85      22.492 -10.487 -20.764  1.00 97.02           C  
ATOM   1357  HA2 GLY A  85      23.437 -10.239 -20.281  1.00 97.02           H  
ATOM   1358  HA3 GLY A  85      22.672 -11.313 -21.452  1.00 97.02           H  
ATOM   1359  C   GLY A  85      21.510 -10.964 -19.697  1.00 97.02           C  
ATOM   1360  O   GLY A  85      20.300 -10.730 -19.767  1.00 97.02           O  
ATOM   1361  N   GLU A  86      22.048 -11.699 -18.732  1.00 97.10           N  
ATOM   1362  H   GLU A  86      23.052 -11.810 -18.705  1.00 97.10           H  
ATOM   1363  CA  GLU A  86      21.288 -12.334 -17.662  1.00 97.10           C  
ATOM   1364  HA  GLU A  86      20.315 -12.628 -18.055  1.00 97.10           H  
ATOM   1365  C   GLU A  86      21.050 -11.387 -16.483  1.00 97.10           C  
ATOM   1366  CB  GLU A  86      22.005 -13.617 -17.229  1.00 97.10           C  
ATOM   1367  HB2 GLU A  86      22.186 -14.227 -18.114  1.00 97.10           H  
ATOM   1368  HB3 GLU A  86      22.965 -13.365 -16.778  1.00 97.10           H  
ATOM   1369  O   GLU A  86      21.946 -10.675 -16.025  1.00 97.10           O  
ATOM   1370  CG  GLU A  86      21.166 -14.421 -16.229  1.00 97.10           C  
ATOM   1371  HG2 GLU A  86      21.028 -13.838 -15.319  1.00 97.10           H  
ATOM   1372  HG3 GLU A  86      20.181 -14.613 -16.654  1.00 97.10           H  
ATOM   1373  CD  GLU A  86      21.842 -15.747 -15.889  1.00 97.10           C  
ATOM   1374  OE1 GLU A  86      22.162 -15.930 -14.695  1.00 97.10           O  
ATOM   1375  OE2 GLU A  86      21.990 -16.564 -16.825  1.00 97.10           O  
ATOM   1376  N   PHE A  87      19.830 -11.432 -15.956  1.00 95.38           N  
ATOM   1377  H   PHE A  87      19.156 -12.060 -16.370  1.00 95.38           H  
ATOM   1378  CA  PHE A  87      19.447 -10.794 -14.709  1.00 95.38           C  
ATOM   1379  HA  PHE A  87      20.325 -10.342 -14.247  1.00 95.38           H  
ATOM   1380  C   PHE A  87      18.894 -11.855 -13.768  1.00 95.38           C  
ATOM   1381  CB  PHE A  87      18.412  -9.693 -14.965  1.00 95.38           C  
ATOM   1382  HB2 PHE A  87      17.505 -10.146 -15.364  1.00 95.38           H  
ATOM   1383  HB3 PHE A  87      18.153  -9.226 -14.014  1.00 95.38           H  
ATOM   1384  O   PHE A  87      18.001 -12.614 -14.141  1.00 95.38           O  
ATOM   1385  CG  PHE A  87      18.875  -8.625 -15.930  1.00 95.38           C  
ATOM   1386  CD1 PHE A  87      19.554  -7.489 -15.453  1.00 95.38           C  
ATOM   1387  HD1 PHE A  87      19.740  -7.377 -14.395  1.00 95.38           H  
ATOM   1388  CD2 PHE A  87      18.665  -8.790 -17.311  1.00 95.38           C  
ATOM   1389  HD2 PHE A  87      18.198  -9.691 -17.682  1.00 95.38           H  
ATOM   1390  CE1 PHE A  87      20.007  -6.511 -16.354  1.00 95.38           C  
ATOM   1391  HE1 PHE A  87      20.543  -5.645 -15.996  1.00 95.38           H  
ATOM   1392  CE2 PHE A  87      19.133  -7.821 -18.213  1.00 95.38           C  
ATOM   1393  HE2 PHE A  87      19.037  -7.988 -19.275  1.00 95.38           H  
ATOM   1394  CZ  PHE A  87      19.796  -6.678 -17.732  1.00 95.38           C  
ATOM   1395  HZ  PHE A  87      20.181  -5.941 -18.421  1.00 95.38           H  
ATOM   1396  N   GLU A  88      19.400 -11.856 -12.542  1.00 95.69           N  
ATOM   1397  H   GLU A  88      20.143 -11.211 -12.314  1.00 95.69           H  
ATOM   1398  CA  GLU A  88      18.942 -12.706 -11.451  1.00 95.69           C  
ATOM   1399  HA  GLU A  88      17.954 -13.101 -11.688  1.00 95.69           H  
ATOM   1400  C   GLU A  88      18.855 -11.862 -10.177  1.00 95.69           C  
ATOM   1401  CB  GLU A  88      19.909 -13.885 -11.288  1.00 95.69           C  
ATOM   1402  HB2 GLU A  88      20.012 -14.402 -12.242  1.00 95.69           H  
ATOM   1403  HB3 GLU A  88      20.886 -13.492 -11.008  1.00 95.69           H  
ATOM   1404  O   GLU A  88      19.782 -11.095  -9.877  1.00 95.69           O  
ATOM   1405  CG  GLU A  88      19.450 -14.898 -10.234  1.00 95.69           C  
ATOM   1406  HG2 GLU A  88      18.604 -15.467 -10.618  1.00 95.69           H  
ATOM   1407  HG3 GLU A  88      19.134 -14.382  -9.327  1.00 95.69           H  
ATOM   1408  CD  GLU A  88      20.614 -15.822  -9.882  1.00 95.69           C  
ATOM   1409  OE1 GLU A  88      21.427 -15.444  -9.003  1.00 95.69           O  
ATOM   1410  OE2 GLU A  88      20.744 -16.909 -10.476  1.00 95.69           O  
ATOM   1411  N   ASP A  89      17.756 -11.990  -9.436  1.00 94.76           N  
ATOM   1412  H   ASP A  89      17.033 -12.630  -9.732  1.00 94.76           H  
ATOM   1413  CA  ASP A  89      17.582 -11.339  -8.136  1.00 94.76           C  
ATOM   1414  HA  ASP A  89      18.569 -11.230  -7.687  1.00 94.76           H  
ATOM   1415  C   ASP A  89      16.763 -12.208  -7.171  1.00 94.76           C  
ATOM   1416  CB  ASP A  89      16.983  -9.925  -8.305  1.00 94.76           C  
ATOM   1417  HB2 ASP A  89      17.124  -9.601  -9.336  1.00 94.76           H  
ATOM   1418  HB3 ASP A  89      15.911  -9.945  -8.106  1.00 94.76           H  
ATOM   1419  O   ASP A  89      16.132 -13.191  -7.571  1.00 94.76           O  
ATOM   1420  CG  ASP A  89      17.667  -8.902  -7.381  1.00 94.76           C  
ATOM   1421  OD1 ASP A  89      17.929  -9.246  -6.205  1.00 94.76           O  
ATOM   1422  OD2 ASP A  89      18.044  -7.803  -7.870  1.00 94.76           O  
ATOM   1423  N   LEU A  90      16.815 -11.856  -5.885  1.00 95.61           N  
ATOM   1424  H   LEU A  90      17.260 -10.975  -5.670  1.00 95.61           H  
ATOM   1425  CA  LEU A  90      16.058 -12.529  -4.831  1.00 95.61           C  
ATOM   1426  HA  LEU A  90      16.228 -13.602  -4.914  1.00 95.61           H  
ATOM   1427  C   LEU A  90      14.559 -12.255  -5.015  1.00 95.61           C  
ATOM   1428  CB  LEU A  90      16.567 -12.042  -3.461  1.00 95.61           C  
ATOM   1429  HB2 LEU A  90      17.629 -12.274  -3.374  1.00 95.61           H  
ATOM   1430  HB3 LEU A  90      16.460 -10.958  -3.424  1.00 95.61           H  
ATOM   1431  O   LEU A  90      14.133 -11.099  -4.957  1.00 95.61           O  
ATOM   1432  CG  LEU A  90      15.820 -12.648  -2.257  1.00 95.61           C  
ATOM   1433  HG  LEU A  90      14.744 -12.527  -2.381  1.00 95.61           H  
ATOM   1434  CD1 LEU A  90      16.145 -14.133  -2.104  1.00 95.61           C  
ATOM   1435 HD11 LEU A  90      17.216 -14.284  -1.966  1.00 95.61           H  
ATOM   1436 HD12 LEU A  90      15.817 -14.687  -2.984  1.00 95.61           H  
ATOM   1437 HD13 LEU A  90      15.604 -14.534  -1.248  1.00 95.61           H  
ATOM   1438  CD2 LEU A  90      16.236 -11.927  -0.974  1.00 95.61           C  
ATOM   1439 HD21 LEU A  90      15.989 -10.868  -1.050  1.00 95.61           H  
ATOM   1440 HD22 LEU A  90      17.305 -12.045  -0.800  1.00 95.61           H  
ATOM   1441 HD23 LEU A  90      15.686 -12.340  -0.129  1.00 95.61           H  
ATOM   1442  N   TYR A  91      13.781 -13.324  -5.189  1.00 96.64           N  
ATOM   1443  H   TYR A  91      14.207 -14.239  -5.166  1.00 96.64           H  
ATOM   1444  CA  TYR A  91      12.326 -13.274  -5.336  1.00 96.64           C  
ATOM   1445  HA  TYR A  91      12.032 -12.306  -5.742  1.00 96.64           H  
ATOM   1446  C   TYR A  91      11.622 -13.436  -3.983  1.00 96.64           C  
ATOM   1447  CB  TYR A  91      11.898 -14.356  -6.339  1.00 96.64           C  
ATOM   1448  HB2 TYR A  91      12.435 -14.197  -7.273  1.00 96.64           H  
ATOM   1449  HB3 TYR A  91      12.186 -15.337  -5.961  1.00 96.64           H  
ATOM   1450  O   TYR A  91      10.745 -12.644  -3.637  1.00 96.64           O  
ATOM   1451  CG  TYR A  91      10.413 -14.367  -6.640  1.00 96.64           C  
ATOM   1452  CD1 TYR A  91       9.569 -15.297  -6.003  1.00 96.64           C  
ATOM   1453  HD1 TYR A  91       9.976 -16.011  -5.303  1.00 96.64           H  
ATOM   1454  CD2 TYR A  91       9.876 -13.456  -7.571  1.00 96.64           C  
ATOM   1455  HD2 TYR A  91      10.518 -12.740  -8.062  1.00 96.64           H  
ATOM   1456  CE1 TYR A  91       8.192 -15.312  -6.293  1.00 96.64           C  
ATOM   1457  HE1 TYR A  91       7.547 -16.041  -5.825  1.00 96.64           H  
ATOM   1458  CE2 TYR A  91       8.503 -13.493  -7.886  1.00 96.64           C  
ATOM   1459  HE2 TYR A  91       8.094 -12.821  -8.627  1.00 96.64           H  
ATOM   1460  OH  TYR A  91       6.332 -14.494  -7.563  1.00 96.64           O  
ATOM   1461  HH  TYR A  91       6.129 -14.197  -8.453  1.00 96.64           H  
ATOM   1462  CZ  TYR A  91       7.655 -14.424  -7.250  1.00 96.64           C  
ATOM   1463  N   TYR A  92      12.039 -14.430  -3.189  1.00 97.42           N  
ATOM   1464  H   TYR A  92      12.771 -15.041  -3.520  1.00 97.42           H  
ATOM   1465  CA  TYR A  92      11.466 -14.710  -1.870  1.00 97.42           C  
ATOM   1466  HA  TYR A  92      11.165 -13.767  -1.416  1.00 97.42           H  
ATOM   1467  C   TYR A  92      12.503 -15.380  -0.953  1.00 97.42           C  
ATOM   1468  CB  TYR A  92      10.214 -15.583  -2.052  1.00 97.42           C  
ATOM   1469  HB2 TYR A  92      10.501 -16.632  -2.119  1.00 97.42           H  
ATOM   1470  HB3 TYR A  92       9.724 -15.325  -2.991  1.00 97.42           H  
ATOM   1471  O   TYR A  92      13.146 -16.354  -1.341  1.00 97.42           O  
ATOM   1472  CG  TYR A  92       9.181 -15.417  -0.963  1.00 97.42           C  
ATOM   1473  CD1 TYR A  92       9.082 -16.371   0.060  1.00 97.42           C  
ATOM   1474  HD1 TYR A  92       9.769 -17.204   0.081  1.00 97.42           H  
ATOM   1475  CD2 TYR A  92       8.286 -14.332  -1.003  1.00 97.42           C  
ATOM   1476  HD2 TYR A  92       8.358 -13.604  -1.797  1.00 97.42           H  
ATOM   1477  CE1 TYR A  92       8.063 -16.279   1.024  1.00 97.42           C  
ATOM   1478  HE1 TYR A  92       7.978 -17.035   1.791  1.00 97.42           H  
ATOM   1479  CE2 TYR A  92       7.286 -14.214  -0.019  1.00 97.42           C  
ATOM   1480  HE2 TYR A  92       6.582 -13.395  -0.041  1.00 97.42           H  
ATOM   1481  OH  TYR A  92       6.202 -15.059   1.937  1.00 97.42           O  
ATOM   1482  HH  TYR A  92       6.099 -15.847   2.475  1.00 97.42           H  
ATOM   1483  CZ  TYR A  92       7.165 -15.192   0.991  1.00 97.42           C  
ATOM   1484  N   GLY A  93      12.700 -14.843   0.252  1.00 96.78           N  
ATOM   1485  H   GLY A  93      12.183 -14.010   0.493  1.00 96.78           H  
ATOM   1486  CA  GLY A  93      13.800 -15.205   1.158  1.00 96.78           C  
ATOM   1487  HA2 GLY A  93      14.726 -15.260   0.585  1.00 96.78           H  
ATOM   1488  HA3 GLY A  93      13.915 -14.401   1.885  1.00 96.78           H  
ATOM   1489  C   GLY A  93      13.692 -16.518   1.948  1.00 96.78           C  
ATOM   1490  O   GLY A  93      14.624 -16.808   2.693  1.00 96.78           O  
ATOM   1491  N   ASP A  94      12.604 -17.285   1.821  1.00 97.80           N  
ATOM   1492  H   ASP A  94      11.885 -16.992   1.175  1.00 97.80           H  
ATOM   1493  CA  ASP A  94      12.368 -18.560   2.531  1.00 97.80           C  
ATOM   1494  HA  ASP A  94      13.313 -19.086   2.669  1.00 97.80           H  
ATOM   1495  C   ASP A  94      11.431 -19.452   1.693  1.00 97.80           C  
ATOM   1496  CB  ASP A  94      11.778 -18.257   3.930  1.00 97.80           C  
ATOM   1497  HB2 ASP A  94      12.485 -17.620   4.461  1.00 97.80           H  
ATOM   1498  HB3 ASP A  94      10.852 -17.697   3.800  1.00 97.80           H  
ATOM   1499  O   ASP A  94      10.277 -19.084   1.446  1.00 97.80           O  
ATOM   1500  CG  ASP A  94      11.473 -19.472   4.828  1.00 97.80           C  
ATOM   1501  OD1 ASP A  94      11.080 -20.521   4.278  1.00 97.80           O  
ATOM   1502  OD2 ASP A  94      11.548 -19.329   6.079  1.00 97.80           O  
ATOM   1503  N   LYS A  95      11.926 -20.603   1.221  1.00 97.48           N  
ATOM   1504  H   LYS A  95      12.883 -20.834   1.445  1.00 97.48           H  
ATOM   1505  CA  LYS A  95      11.162 -21.511   0.348  1.00 97.48           C  
ATOM   1506  HA  LYS A  95      10.712 -20.910  -0.442  1.00 97.48           H  
ATOM   1507  C   LYS A  95       9.976 -22.173   1.045  1.00 97.48           C  
ATOM   1508  CB  LYS A  95      12.087 -22.564  -0.301  1.00 97.48           C  
ATOM   1509  HB2 LYS A  95      11.543 -23.046  -1.112  1.00 97.48           H  
ATOM   1510  HB3 LYS A  95      12.967 -22.076  -0.720  1.00 97.48           H  
ATOM   1511  O   LYS A  95       8.936 -22.353   0.418  1.00 97.48           O  
ATOM   1512  CG  LYS A  95      12.525 -23.644   0.699  1.00 97.48           C  
ATOM   1513  HG2 LYS A  95      13.109 -23.183   1.496  1.00 97.48           H  
ATOM   1514  HG3 LYS A  95      11.637 -24.107   1.130  1.00 97.48           H  
ATOM   1515  CD  LYS A  95      13.312 -24.798   0.092  1.00 97.48           C  
ATOM   1516  HD2 LYS A  95      14.256 -24.444  -0.321  1.00 97.48           H  
ATOM   1517  HD3 LYS A  95      12.728 -25.273  -0.696  1.00 97.48           H  
ATOM   1518  CE  LYS A  95      13.525 -25.785   1.242  1.00 97.48           C  
ATOM   1519  HE2 LYS A  95      12.604 -26.347   1.399  1.00 97.48           H  
ATOM   1520  HE3 LYS A  95      13.703 -25.228   2.162  1.00 97.48           H  
ATOM   1521  NZ  LYS A  95      14.672 -26.676   0.991  1.00 97.48           N  
ATOM   1522  HZ1 LYS A  95      14.663 -27.031   0.046  1.00 97.48           H  
ATOM   1523  HZ2 LYS A  95      15.508 -26.137   1.164  1.00 97.48           H  
ATOM   1524  HZ3 LYS A  95      14.680 -27.414   1.681  1.00 97.48           H  
ATOM   1525  N   ASP A  96      10.111 -22.518   2.320  1.00 97.47           N  
ATOM   1526  H   ASP A  96      10.920 -22.205   2.837  1.00 97.47           H  
ATOM   1527  CA  ASP A  96       9.084 -23.275   3.033  1.00 97.47           C  
ATOM   1528  HA  ASP A  96       8.705 -24.071   2.392  1.00 97.47           H  
ATOM   1529  C   ASP A  96       7.918 -22.340   3.353  1.00 97.47           C  
ATOM   1530  CB  ASP A  96       9.680 -23.923   4.294  1.00 97.47           C  
ATOM   1531  HB2 ASP A  96      10.088 -23.144   4.937  1.00 97.47           H  
ATOM   1532  HB3 ASP A  96       8.878 -24.420   4.839  1.00 97.47           H  
ATOM   1533  O   ASP A  96       6.751 -22.686   3.158  1.00 97.47           O  
ATOM   1534  CG  ASP A  96      10.772 -24.963   3.992  1.00 97.47           C  
ATOM   1535  OD1 ASP A  96      10.689 -25.651   2.946  1.00 97.47           O  
ATOM   1536  OD2 ASP A  96      11.715 -25.065   4.807  1.00 97.47           O  
ATOM   1537  N   LEU A  97       8.237 -21.092   3.716  1.00 97.62           N  
ATOM   1538  H   LEU A  97       9.213 -20.880   3.866  1.00 97.62           H  
ATOM   1539  CA  LEU A  97       7.240 -20.038   3.859  1.00 97.62           C  
ATOM   1540  HA  LEU A  97       6.468 -20.411   4.532  1.00 97.62           H  
ATOM   1541  C   LEU A  97       6.560 -19.699   2.521  1.00 97.62           C  
ATOM   1542  CB  LEU A  97       7.910 -18.810   4.491  1.00 97.62           C  
ATOM   1543  HB2 LEU A  97       8.418 -19.118   5.404  1.00 97.62           H  
ATOM   1544  HB3 LEU A  97       8.660 -18.435   3.794  1.00 97.62           H  
ATOM   1545  O   LEU A  97       5.357 -19.436   2.511  1.00 97.62           O  
ATOM   1546  CG  LEU A  97       6.929 -17.674   4.829  1.00 97.62           C  
ATOM   1547  HG  LEU A  97       6.447 -17.325   3.916  1.00 97.62           H  
ATOM   1548  CD1 LEU A  97       5.861 -18.104   5.836  1.00 97.62           C  
ATOM   1549 HD11 LEU A  97       6.324 -18.591   6.695  1.00 97.62           H  
ATOM   1550 HD12 LEU A  97       5.303 -17.233   6.179  1.00 97.62           H  
ATOM   1551 HD13 LEU A  97       5.165 -18.794   5.360  1.00 97.62           H  
ATOM   1552  CD2 LEU A  97       7.687 -16.495   5.433  1.00 97.62           C  
ATOM   1553 HD21 LEU A  97       8.630 -16.346   4.907  1.00 97.62           H  
ATOM   1554 HD22 LEU A  97       7.078 -15.594   5.351  1.00 97.62           H  
ATOM   1555 HD23 LEU A  97       7.916 -16.696   6.480  1.00 97.62           H  
ATOM   1556  N   TYR A  98       7.293 -19.715   1.398  1.00 97.57           N  
ATOM   1557  H   TYR A  98       8.279 -19.926   1.462  1.00 97.57           H  
ATOM   1558  CA  TYR A  98       6.682 -19.547   0.075  1.00 97.57           C  
ATOM   1559  HA  TYR A  98       6.146 -18.598   0.058  1.00 97.57           H  
ATOM   1560  C   TYR A  98       5.654 -20.646  -0.191  1.00 97.57           C  
ATOM   1561  CB  TYR A  98       7.727 -19.521  -1.048  1.00 97.57           C  
ATOM   1562  HB2 TYR A  98       8.337 -20.424  -1.004  1.00 97.57           H  
ATOM   1563  HB3 TYR A  98       8.400 -18.676  -0.901  1.00 97.57           H  
ATOM   1564  O   TYR A  98       4.513 -20.325  -0.503  1.00 97.57           O  
ATOM   1565  CG  TYR A  98       7.119 -19.423  -2.434  1.00 97.57           C  
ATOM   1566  CD1 TYR A  98       6.927 -20.594  -3.194  1.00 97.57           C  
ATOM   1567  HD1 TYR A  98       7.205 -21.557  -2.791  1.00 97.57           H  
ATOM   1568  CD2 TYR A  98       6.714 -18.175  -2.951  1.00 97.57           C  
ATOM   1569  HD2 TYR A  98       6.840 -17.284  -2.353  1.00 97.57           H  
ATOM   1570  CE1 TYR A  98       6.360 -20.517  -4.478  1.00 97.57           C  
ATOM   1571  HE1 TYR A  98       6.187 -21.414  -5.055  1.00 97.57           H  
ATOM   1572  CE2 TYR A  98       6.130 -18.099  -4.233  1.00 97.57           C  
ATOM   1573  HE2 TYR A  98       5.802 -17.150  -4.630  1.00 97.57           H  
ATOM   1574  OH  TYR A  98       5.428 -19.217  -6.253  1.00 97.57           O  
ATOM   1575  HH  TYR A  98       4.928 -18.413  -6.410  1.00 97.57           H  
ATOM   1576  CZ  TYR A  98       5.962 -19.273  -5.004  1.00 97.57           C  
ATOM   1577  N   TYR A  99       6.018 -21.919  -0.007  1.00 97.45           N  
ATOM   1578  H   TYR A  99       6.973 -22.123   0.252  1.00 97.45           H  
ATOM   1579  CA  TYR A  99       5.109 -23.042  -0.254  1.00 97.45           C  
ATOM   1580  HA  TYR A  99       4.700 -22.930  -1.258  1.00 97.45           H  
ATOM   1581  C   TYR A  99       3.901 -23.054   0.678  1.00 97.45           C  
ATOM   1582  CB  TYR A  99       5.880 -24.366  -0.163  1.00 97.45           C  
ATOM   1583  HB2 TYR A  99       6.473 -24.380   0.751  1.00 97.45           H  
ATOM   1584  HB3 TYR A  99       5.163 -25.184  -0.104  1.00 97.45           H  
ATOM   1585  O   TYR A  99       2.788 -23.330   0.229  1.00 97.45           O  
ATOM   1586  CG  TYR A  99       6.767 -24.622  -1.364  1.00 97.45           C  
ATOM   1587  CD1 TYR A  99       6.194 -24.575  -2.648  1.00 97.45           C  
ATOM   1588  HD1 TYR A  99       5.138 -24.383  -2.772  1.00 97.45           H  
ATOM   1589  CD2 TYR A  99       8.140 -24.910  -1.214  1.00 97.45           C  
ATOM   1590  HD2 TYR A  99       8.576 -24.941  -0.226  1.00 97.45           H  
ATOM   1591  CE1 TYR A  99       6.989 -24.780  -3.781  1.00 97.45           C  
ATOM   1592  HE1 TYR A  99       6.549 -24.735  -4.766  1.00 97.45           H  
ATOM   1593  CE2 TYR A  99       8.943 -25.130  -2.354  1.00 97.45           C  
ATOM   1594  HE2 TYR A  99       9.998 -25.338  -2.245  1.00 97.45           H  
ATOM   1595  OH  TYR A  99       9.067 -25.259  -4.779  1.00 97.45           O  
ATOM   1596  HH  TYR A  99       9.996 -25.448  -4.627  1.00 97.45           H  
ATOM   1597  CZ  TYR A  99       8.359 -25.055  -3.640  1.00 97.45           C  
ATOM   1598  N   LYS A 100       4.087 -22.672   1.947  1.00 96.70           N  
ATOM   1599  H   LYS A 100       5.031 -22.532   2.277  1.00 96.70           H  
ATOM   1600  CA  LYS A 100       2.964 -22.444   2.861  1.00 96.70           C  
ATOM   1601  HA  LYS A 100       2.403 -23.373   2.971  1.00 96.70           H  
ATOM   1602  C   LYS A 100       1.998 -21.403   2.295  1.00 96.70           C  
ATOM   1603  CB  LYS A 100       3.499 -22.010   4.233  1.00 96.70           C  
ATOM   1604  HB2 LYS A 100       4.199 -22.758   4.605  1.00 96.70           H  
ATOM   1605  HB3 LYS A 100       4.027 -21.063   4.129  1.00 96.70           H  
ATOM   1606  O   LYS A 100       0.790 -21.597   2.333  1.00 96.70           O  
ATOM   1607  CG  LYS A 100       2.352 -21.852   5.242  1.00 96.70           C  
ATOM   1608  HG2 LYS A 100       1.551 -21.248   4.815  1.00 96.70           H  
ATOM   1609  HG3 LYS A 100       1.951 -22.836   5.487  1.00 96.70           H  
ATOM   1610  CD  LYS A 100       2.814 -21.151   6.515  1.00 96.70           C  
ATOM   1611  HD2 LYS A 100       3.220 -20.173   6.256  1.00 96.70           H  
ATOM   1612  HD3 LYS A 100       3.580 -21.745   7.014  1.00 96.70           H  
ATOM   1613  CE  LYS A 100       1.599 -20.987   7.429  1.00 96.70           C  
ATOM   1614  HE2 LYS A 100       0.733 -20.675   6.845  1.00 96.70           H  
ATOM   1615  HE3 LYS A 100       1.353 -21.957   7.862  1.00 96.70           H  
ATOM   1616  NZ  LYS A 100       1.864 -20.001   8.493  1.00 96.70           N  
ATOM   1617  HZ1 LYS A 100       1.169 -20.075   9.222  1.00 96.70           H  
ATOM   1618  HZ2 LYS A 100       2.750 -20.195   8.937  1.00 96.70           H  
ATOM   1619  HZ3 LYS A 100       1.831 -19.051   8.151  1.00 96.70           H  
ATOM   1620  N   PHE A 101       2.509 -20.281   1.792  1.00 97.35           N  
ATOM   1621  H   PHE A 101       3.512 -20.169   1.772  1.00 97.35           H  
ATOM   1622  CA  PHE A 101       1.663 -19.210   1.264  1.00 97.35           C  
ATOM   1623  HA  PHE A 101       0.837 -19.037   1.954  1.00 97.35           H  
ATOM   1624  C   PHE A 101       1.021 -19.597  -0.074  1.00 97.35           C  
ATOM   1625  CB  PHE A 101       2.487 -17.922   1.159  1.00 97.35           C  
ATOM   1626  HB2 PHE A 101       1.961 -17.244   0.488  1.00 97.35           H  
ATOM   1627  HB3 PHE A 101       3.452 -18.142   0.702  1.00 97.35           H  
ATOM   1628  O   PHE A 101      -0.139 -19.271  -0.315  1.00 97.35           O  
ATOM   1629  CG  PHE A 101       2.716 -17.153   2.447  1.00 97.35           C  
ATOM   1630  CD1 PHE A 101       2.601 -17.746   3.723  1.00 97.35           C  
ATOM   1631  HD1 PHE A 101       2.359 -18.792   3.835  1.00 97.35           H  
ATOM   1632  CD2 PHE A 101       3.051 -15.793   2.351  1.00 97.35           C  
ATOM   1633  HD2 PHE A 101       3.157 -15.329   1.381  1.00 97.35           H  
ATOM   1634  CE1 PHE A 101       2.795 -16.977   4.882  1.00 97.35           C  
ATOM   1635  HE1 PHE A 101       2.711 -17.440   5.854  1.00 97.35           H  
ATOM   1636  CE2 PHE A 101       3.278 -15.038   3.509  1.00 97.35           C  
ATOM   1637  HE2 PHE A 101       3.592 -14.010   3.402  1.00 97.35           H  
ATOM   1638  CZ  PHE A 101       3.140 -15.621   4.778  1.00 97.35           C  
ATOM   1639  HZ  PHE A 101       3.323 -15.042   5.671  1.00 97.35           H  
ATOM   1640  N   ASP A 102       1.747 -20.327  -0.915  1.00 95.94           N  
ATOM   1641  H   ASP A 102       2.707 -20.525  -0.672  1.00 95.94           H  
ATOM   1642  CA  ASP A 102       1.267 -20.851  -2.194  1.00 95.94           C  
ATOM   1643  HA  ASP A 102       0.902 -20.020  -2.798  1.00 95.94           H  
ATOM   1644  C   ASP A 102       0.103 -21.840  -2.013  1.00 95.94           C  
ATOM   1645  CB  ASP A 102       2.454 -21.500  -2.921  1.00 95.94           C  
ATOM   1646  HB2 ASP A 102       3.361 -20.931  -2.714  1.00 95.94           H  
ATOM   1647  HB3 ASP A 102       2.604 -22.516  -2.556  1.00 95.94           H  
ATOM   1648  O   ASP A 102      -0.848 -21.832  -2.783  1.00 95.94           O  
ATOM   1649  CG  ASP A 102       2.277 -21.498  -4.434  1.00 95.94           C  
ATOM   1650  OD1 ASP A 102       2.136 -20.389  -4.992  1.00 95.94           O  
ATOM   1651  OD2 ASP A 102       2.415 -22.564  -5.074  1.00 95.94           O  
ATOM   1652  N   TYR A 103       0.090 -22.623  -0.930  1.00 96.02           N  
ATOM   1653  H   TYR A 103       0.913 -22.649  -0.345  1.00 96.02           H  
ATOM   1654  CA  TYR A 103      -1.033 -23.514  -0.599  1.00 96.02           C  
ATOM   1655  HA  TYR A 103      -1.186 -24.202  -1.431  1.00 96.02           H  
ATOM   1656  C   TYR A 103      -2.370 -22.777  -0.361  1.00 96.02           C  
ATOM   1657  CB  TYR A 103      -0.640 -24.320   0.641  1.00 96.02           C  
ATOM   1658  HB2 TYR A 103       0.285 -24.860   0.437  1.00 96.02           H  
ATOM   1659  HB3 TYR A 103      -0.448 -23.636   1.468  1.00 96.02           H  
ATOM   1660  O   TYR A 103      -3.461 -23.327  -0.561  1.00 96.02           O  
ATOM   1661  CG  TYR A 103      -1.694 -25.317   1.071  1.00 96.02           C  
ATOM   1662  CD1 TYR A 103      -2.517 -25.045   2.182  1.00 96.02           C  
ATOM   1663  HD1 TYR A 103      -2.389 -24.128   2.737  1.00 96.02           H  
ATOM   1664  CD2 TYR A 103      -1.854 -26.516   0.354  1.00 96.02           C  
ATOM   1665  HD2 TYR A 103      -1.228 -26.718  -0.502  1.00 96.02           H  
ATOM   1666  CE1 TYR A 103      -3.468 -25.993   2.607  1.00 96.02           C  
ATOM   1667  HE1 TYR A 103      -4.056 -25.818   3.496  1.00 96.02           H  
ATOM   1668  CE2 TYR A 103      -2.823 -27.454   0.761  1.00 96.02           C  
ATOM   1669  HE2 TYR A 103      -2.942 -28.389   0.234  1.00 96.02           H  
ATOM   1670  OH  TYR A 103      -4.505 -28.142   2.330  1.00 96.02           O  
ATOM   1671  HH  TYR A 103      -4.706 -28.061   3.265  1.00 96.02           H  
ATOM   1672  CZ  TYR A 103      -3.614 -27.207   1.906  1.00 96.02           C  
ATOM   1673  N   TRP A 104      -2.302 -21.509   0.051  1.00 93.82           N  
ATOM   1674  H   TRP A 104      -1.384 -21.103   0.160  1.00 93.82           H  
ATOM   1675  CA  TRP A 104      -3.466 -20.642   0.266  1.00 93.82           C  
ATOM   1676  HA  TRP A 104      -4.345 -21.272   0.403  1.00 93.82           H  
ATOM   1677  C   TRP A 104      -3.779 -19.753  -0.946  1.00 93.82           C  
ATOM   1678  CB  TRP A 104      -3.276 -19.850   1.563  1.00 93.82           C  
ATOM   1679  HB2 TRP A 104      -2.403 -19.209   1.443  1.00 93.82           H  
ATOM   1680  HB3 TRP A 104      -4.145 -19.213   1.726  1.00 93.82           H  
ATOM   1681  O   TRP A 104      -4.535 -18.784  -0.833  1.00 93.82           O  
ATOM   1682  CG  TRP A 104      -3.087 -20.691   2.787  1.00 93.82           C  
ATOM   1683  CD1 TRP A 104      -1.944 -20.801   3.500  1.00 93.82           C  
ATOM   1684  HD1 TRP A 104      -1.022 -20.291   3.264  1.00 93.82           H  
ATOM   1685  CD2 TRP A 104      -4.038 -21.600   3.417  1.00 93.82           C  
ATOM   1686  CE2 TRP A 104      -3.386 -22.237   4.515  1.00 93.82           C  
ATOM   1687  CE3 TRP A 104      -5.378 -21.962   3.159  1.00 93.82           C  
ATOM   1688  HE3 TRP A 104      -5.900 -21.486   2.342  1.00 93.82           H  
ATOM   1689  NE1 TRP A 104      -2.113 -21.720   4.518  1.00 93.82           N  
ATOM   1690  HE1 TRP A 104      -1.371 -22.048   5.119  1.00 93.82           H  
ATOM   1691  CH2 TRP A 104      -5.359 -23.517   5.039  1.00 93.82           C  
ATOM   1692  HH2 TRP A 104      -5.864 -24.233   5.669  1.00 93.82           H  
ATOM   1693  CZ2 TRP A 104      -4.025 -23.187   5.314  1.00 93.82           C  
ATOM   1694  HZ2 TRP A 104      -3.494 -23.674   6.119  1.00 93.82           H  
ATOM   1695  CZ3 TRP A 104      -6.031 -22.920   3.958  1.00 93.82           C  
ATOM   1696  HZ3 TRP A 104      -7.055 -23.197   3.755  1.00 93.82           H  
ATOM   1697  N   GLU A 105      -3.202 -20.064  -2.107  1.00 93.64           N  
ATOM   1698  H   GLU A 105      -2.578 -20.857  -2.146  1.00 93.64           H  
ATOM   1699  CA  GLU A 105      -3.440 -19.358  -3.358  1.00 93.64           C  
ATOM   1700  HA  GLU A 105      -3.212 -18.306  -3.186  1.00 93.64           H  
ATOM   1701  C   GLU A 105      -4.908 -19.469  -3.807  1.00 93.64           C  
ATOM   1702  CB  GLU A 105      -2.467 -19.888  -4.430  1.00 93.64           C  
ATOM   1703  HB2 GLU A 105      -1.453 -19.814  -4.038  1.00 93.64           H  
ATOM   1704  HB3 GLU A 105      -2.702 -20.930  -4.650  1.00 93.64           H  
ATOM   1705  O   GLU A 105      -5.501 -20.545  -3.846  1.00 93.64           O  
ATOM   1706  CG  GLU A 105      -2.491 -19.074  -5.720  1.00 93.64           C  
ATOM   1707  HG2 GLU A 105      -3.502 -19.038  -6.124  1.00 93.64           H  
ATOM   1708  HG3 GLU A 105      -2.196 -18.064  -5.432  1.00 93.64           H  
ATOM   1709  CD  GLU A 105      -1.521 -19.552  -6.819  1.00 93.64           C  
ATOM   1710  OE1 GLU A 105      -1.208 -18.698  -7.674  1.00 93.64           O  
ATOM   1711  OE2 GLU A 105      -1.062 -20.707  -6.852  1.00 93.64           O  
ATOM   1712  N   TYR A 106      -5.483 -18.332  -4.202  1.00 91.82           N  
ATOM   1713  H   TYR A 106      -4.967 -17.470  -4.095  1.00 91.82           H  
ATOM   1714  CA  TYR A 106      -6.751 -18.259  -4.920  1.00 91.82           C  
ATOM   1715  HA  TYR A 106      -7.040 -19.257  -5.250  1.00 91.82           H  
ATOM   1716  C   TYR A 106      -6.590 -17.390  -6.162  1.00 91.82           C  
ATOM   1717  CB  TYR A 106      -7.860 -17.709  -4.011  1.00 91.82           C  
ATOM   1718  HB2 TYR A 106      -8.683 -17.361  -4.636  1.00 91.82           H  
ATOM   1719  HB3 TYR A 106      -7.487 -16.845  -3.460  1.00 91.82           H  
ATOM   1720  O   TYR A 106      -5.941 -16.342  -6.119  1.00 91.82           O  
ATOM   1721  CG  TYR A 106      -8.411 -18.733  -3.041  1.00 91.82           C  
ATOM   1722  CD1 TYR A 106      -9.426 -19.611  -3.467  1.00 91.82           C  
ATOM   1723  HD1 TYR A 106      -9.777 -19.556  -4.487  1.00 91.82           H  
ATOM   1724  CD2 TYR A 106      -7.885 -18.843  -1.740  1.00 91.82           C  
ATOM   1725  HD2 TYR A 106      -7.087 -18.188  -1.422  1.00 91.82           H  
ATOM   1726  CE1 TYR A 106      -9.920 -20.598  -2.595  1.00 91.82           C  
ATOM   1727  HE1 TYR A 106     -10.662 -21.303  -2.939  1.00 91.82           H  
ATOM   1728  CE2 TYR A 106      -8.369 -19.834  -0.865  1.00 91.82           C  
ATOM   1729  HE2 TYR A 106      -7.950 -19.925   0.126  1.00 91.82           H  
ATOM   1730  OH  TYR A 106      -9.835 -21.703  -0.479  1.00 91.82           O  
ATOM   1731  HH  TYR A 106     -10.529 -22.202  -0.916  1.00 91.82           H  
ATOM   1732  CZ  TYR A 106      -9.383 -20.715  -1.295  1.00 91.82           C  
ATOM   1733  N   GLU A 107      -7.221 -17.791  -7.260  1.00 87.96           N  
ATOM   1734  H   GLU A 107      -7.703 -18.678  -7.265  1.00 87.96           H  
ATOM   1735  CA  GLU A 107      -7.459 -16.888  -8.381  1.00 87.96           C  
ATOM   1736  HA  GLU A 107      -6.614 -16.206  -8.474  1.00 87.96           H  
ATOM   1737  C   GLU A 107      -8.706 -16.045  -8.105  1.00 87.96           C  
ATOM   1738  CB  GLU A 107      -7.567 -17.647  -9.705  1.00 87.96           C  
ATOM   1739  HB2 GLU A 107      -8.362 -18.390  -9.643  1.00 87.96           H  
ATOM   1740  HB3 GLU A 107      -7.817 -16.924 -10.482  1.00 87.96           H  
ATOM   1741  O   GLU A 107      -9.715 -16.545  -7.597  1.00 87.96           O  
ATOM   1742  CG  GLU A 107      -6.238 -18.326 -10.072  1.00 87.96           C  
ATOM   1743  HG2 GLU A 107      -5.429 -17.617  -9.897  1.00 87.96           H  
ATOM   1744  HG3 GLU A 107      -6.082 -19.187  -9.422  1.00 87.96           H  
ATOM   1745  CD  GLU A 107      -6.200 -18.771 -11.540  1.00 87.96           C  
ATOM   1746  OE1 GLU A 107      -5.083 -18.779 -12.100  1.00 87.96           O  
ATOM   1747  OE2 GLU A 107      -7.282 -19.029 -12.113  1.00 87.96           O  
ATOM   1748  N   GLY A 108      -8.612 -14.750  -8.405  1.00 86.81           N  
ATOM   1749  H   GLY A 108      -7.780 -14.418  -8.870  1.00 86.81           H  
ATOM   1750  CA  GLY A 108      -9.756 -13.849  -8.352  1.00 86.81           C  
ATOM   1751  HA2 GLY A 108     -10.385 -14.092  -7.496  1.00 86.81           H  
ATOM   1752  HA3 GLY A 108      -9.409 -12.823  -8.235  1.00 86.81           H  
ATOM   1753  C   GLY A 108     -10.610 -13.941  -9.617  1.00 86.81           C  
ATOM   1754  O   GLY A 108     -10.330 -14.706 -10.541  1.00 86.81           O  
ATOM   1755  N   LYS A 109     -11.656 -13.117  -9.668  1.00 84.86           N  
ATOM   1756  H   LYS A 109     -11.835 -12.544  -8.856  1.00 84.86           H  
ATOM   1757  CA  LYS A 109     -12.658 -13.118 -10.749  1.00 84.86           C  
ATOM   1758  HA  LYS A 109     -12.679 -14.104 -11.214  1.00 84.86           H  
ATOM   1759  C   LYS A 109     -12.361 -12.141 -11.888  1.00 84.86           C  
ATOM   1760  CB  LYS A 109     -14.033 -12.847 -10.128  1.00 84.86           C  
ATOM   1761  HB2 LYS A 109     -14.782 -12.761 -10.916  1.00 84.86           H  
ATOM   1762  HB3 LYS A 109     -13.999 -11.902  -9.585  1.00 84.86           H  
ATOM   1763  O   LYS A 109     -13.104 -12.097 -12.865  1.00 84.86           O  
ATOM   1764  CG  LYS A 109     -14.446 -13.981  -9.181  1.00 84.86           C  
ATOM   1765  HG2 LYS A 109     -13.655 -14.189  -8.461  1.00 84.86           H  
ATOM   1766  HG3 LYS A 109     -14.640 -14.882  -9.762  1.00 84.86           H  
ATOM   1767  CD  LYS A 109     -15.699 -13.583  -8.409  1.00 84.86           C  
ATOM   1768  HD2 LYS A 109     -15.487 -12.695  -7.813  1.00 84.86           H  
ATOM   1769  HD3 LYS A 109     -16.510 -13.358  -9.102  1.00 84.86           H  
ATOM   1770  CE  LYS A 109     -16.097 -14.732  -7.490  1.00 84.86           C  
ATOM   1771  HE2 LYS A 109     -16.374 -15.591  -8.101  1.00 84.86           H  
ATOM   1772  HE3 LYS A 109     -15.249 -15.001  -6.859  1.00 84.86           H  
ATOM   1773  NZ  LYS A 109     -17.233 -14.326  -6.651  1.00 84.86           N  
ATOM   1774  HZ1 LYS A 109     -17.754 -15.108  -6.281  1.00 84.86           H  
ATOM   1775  HZ2 LYS A 109     -16.935 -13.830  -5.824  1.00 84.86           H  
ATOM   1776  HZ3 LYS A 109     -17.884 -13.737  -7.150  1.00 84.86           H  
ATOM   1777  N   GLY A 110     -11.294 -11.351 -11.775  1.00 84.75           N  
ATOM   1778  H   GLY A 110     -10.683 -11.502 -10.985  1.00 84.75           H  
ATOM   1779  CA  GLY A 110     -11.040 -10.239 -12.689  1.00 84.75           C  
ATOM   1780  HA2 GLY A 110     -10.016  -9.878 -12.589  1.00 84.75           H  
ATOM   1781  HA3 GLY A 110     -11.162 -10.588 -13.714  1.00 84.75           H  
ATOM   1782  C   GLY A 110     -11.985  -9.053 -12.475  1.00 84.75           C  
ATOM   1783  O   GLY A 110     -12.868  -9.085 -11.615  1.00 84.75           O  
ATOM   1784  N   PRO A 111     -11.807  -7.967 -13.242  1.00 83.39           N  
ATOM   1785  CA  PRO A 111     -12.785  -6.891 -13.288  1.00 83.39           C  
ATOM   1786  HA  PRO A 111     -13.043  -6.572 -12.278  1.00 83.39           H  
ATOM   1787  C   PRO A 111     -14.052  -7.359 -14.021  1.00 83.39           C  
ATOM   1788  CB  PRO A 111     -12.068  -5.755 -14.023  1.00 83.39           C  
ATOM   1789  HB2 PRO A 111     -11.489  -5.175 -13.304  1.00 83.39           H  
ATOM   1790  HB3 PRO A 111     -12.763  -5.109 -14.559  1.00 83.39           H  
ATOM   1791  O   PRO A 111     -13.961  -7.899 -15.123  1.00 83.39           O  
ATOM   1792  CG  PRO A 111     -11.112  -6.484 -14.972  1.00 83.39           C  
ATOM   1793  HG2 PRO A 111     -10.240  -5.878 -15.219  1.00 83.39           H  
ATOM   1794  HG3 PRO A 111     -11.641  -6.771 -15.881  1.00 83.39           H  
ATOM   1795  CD  PRO A 111     -10.722  -7.736 -14.187  1.00 83.39           C  
ATOM   1796  HD2 PRO A 111      -9.796  -7.559 -13.639  1.00 83.39           H  
ATOM   1797  HD3 PRO A 111     -10.604  -8.579 -14.869  1.00 83.39           H  
ATOM   1798  N   LYS A 112     -15.239  -7.070 -13.466  1.00 83.69           N  
ATOM   1799  H   LYS A 112     -15.246  -6.724 -12.517  1.00 83.69           H  
ATOM   1800  CA  LYS A 112     -16.539  -7.360 -14.114  1.00 83.69           C  
ATOM   1801  HA  LYS A 112     -16.672  -8.438 -14.198  1.00 83.69           H  
ATOM   1802  C   LYS A 112     -16.634  -6.798 -15.533  1.00 83.69           C  
ATOM   1803  CB  LYS A 112     -17.687  -6.759 -13.286  1.00 83.69           C  
ATOM   1804  HB2 LYS A 112     -17.452  -5.727 -13.028  1.00 83.69           H  
ATOM   1805  HB3 LYS A 112     -18.593  -6.758 -13.892  1.00 83.69           H  
ATOM   1806  O   LYS A 112     -17.169  -7.438 -16.433  1.00 83.69           O  
ATOM   1807  CG  LYS A 112     -17.980  -7.555 -12.012  1.00 83.69           C  
ATOM   1808  HG2 LYS A 112     -17.084  -7.607 -11.393  1.00 83.69           H  
ATOM   1809  HG3 LYS A 112     -18.284  -8.567 -12.282  1.00 83.69           H  
ATOM   1810  CD  LYS A 112     -19.102  -6.874 -11.223  1.00 83.69           C  
ATOM   1811  HD2 LYS A 112     -19.983  -6.739 -11.850  1.00 83.69           H  
ATOM   1812  HD3 LYS A 112     -18.738  -5.903 -10.887  1.00 83.69           H  
ATOM   1813  CE  LYS A 112     -19.463  -7.717 -10.009  1.00 83.69           C  
ATOM   1814  HE2 LYS A 112     -18.555  -8.017  -9.487  1.00 83.69           H  
ATOM   1815  HE3 LYS A 112     -19.932  -8.641 -10.350  1.00 83.69           H  
ATOM   1816  NZ  LYS A 112     -20.370  -7.029  -9.059  1.00 83.69           N  
ATOM   1817  HZ1 LYS A 112     -19.893  -6.299  -8.551  1.00 83.69           H  
ATOM   1818  HZ2 LYS A 112     -20.708  -7.719  -8.404  1.00 83.69           H  
ATOM   1819  HZ3 LYS A 112     -21.154  -6.567  -9.497  1.00 83.69           H  
ATOM   1820  N   VAL A 113     -16.117  -5.585 -15.717  1.00 83.73           N  
ATOM   1821  H   VAL A 113     -15.687  -5.138 -14.920  1.00 83.73           H  
ATOM   1822  CA  VAL A 113     -16.028  -4.911 -17.011  1.00 83.73           C  
ATOM   1823  HA  VAL A 113     -16.307  -5.623 -17.788  1.00 83.73           H  
ATOM   1824  C   VAL A 113     -14.580  -4.466 -17.208  1.00 83.73           C  
ATOM   1825  CB  VAL A 113     -17.011  -3.726 -17.100  1.00 83.73           C  
ATOM   1826  HB  VAL A 113     -16.741  -2.970 -16.363  1.00 83.73           H  
ATOM   1827  O   VAL A 113     -14.061  -3.728 -16.364  1.00 83.73           O  
ATOM   1828  CG1 VAL A 113     -16.990  -3.082 -18.492  1.00 83.73           C  
ATOM   1829 HG11 VAL A 113     -16.016  -2.631 -18.679  1.00 83.73           H  
ATOM   1830 HG12 VAL A 113     -17.739  -2.293 -18.547  1.00 83.73           H  
ATOM   1831 HG13 VAL A 113     -17.201  -3.829 -19.258  1.00 83.73           H  
ATOM   1832  CG2 VAL A 113     -18.456  -4.170 -16.833  1.00 83.73           C  
ATOM   1833 HG21 VAL A 113     -19.137  -3.329 -16.964  1.00 83.73           H  
ATOM   1834 HG22 VAL A 113     -18.734  -4.975 -17.513  1.00 83.73           H  
ATOM   1835 HG23 VAL A 113     -18.556  -4.520 -15.806  1.00 83.73           H  
ATOM   1836  N   PRO A 114     -13.902  -4.882 -18.295  1.00 88.79           N  
ATOM   1837  CA  PRO A 114     -12.586  -4.351 -18.606  1.00 88.79           C  
ATOM   1838  HA  PRO A 114     -11.916  -4.502 -17.760  1.00 88.79           H  
ATOM   1839  C   PRO A 114     -12.694  -2.851 -18.897  1.00 88.79           C  
ATOM   1840  CB  PRO A 114     -12.083  -5.158 -19.805  1.00 88.79           C  
ATOM   1841  HB2 PRO A 114     -11.553  -6.040 -19.445  1.00 88.79           H  
ATOM   1842  HB3 PRO A 114     -11.442  -4.569 -20.461  1.00 88.79           H  
ATOM   1843  O   PRO A 114     -13.699  -2.357 -19.393  1.00 88.79           O  
ATOM   1844  CG  PRO A 114     -13.371  -5.591 -20.506  1.00 88.79           C  
ATOM   1845  HG2 PRO A 114     -13.240  -6.518 -21.064  1.00 88.79           H  
ATOM   1846  HG3 PRO A 114     -13.712  -4.795 -21.169  1.00 88.79           H  
ATOM   1847  CD  PRO A 114     -14.366  -5.763 -19.359  1.00 88.79           C  
ATOM   1848  HD2 PRO A 114     -15.365  -5.493 -19.700  1.00 88.79           H  
ATOM   1849  HD3 PRO A 114     -14.352  -6.794 -19.004  1.00 88.79           H  
ATOM   1850  N   TYR A 115     -11.639  -2.109 -18.609  1.00 92.36           N  
ATOM   1851  H   TYR A 115     -10.855  -2.554 -18.153  1.00 92.36           H  
ATOM   1852  CA  TYR A 115     -11.571  -0.670 -18.868  1.00 92.36           C  
ATOM   1853  HA  TYR A 115     -12.559  -0.213 -18.809  1.00 92.36           H  
ATOM   1854  C   TYR A 115     -10.974  -0.360 -20.233  1.00 92.36           C  
ATOM   1855  CB  TYR A 115     -10.670  -0.059 -17.818  1.00 92.36           C  
ATOM   1856  HB2 TYR A 115      -9.901  -0.818 -17.673  1.00 92.36           H  
ATOM   1857  HB3 TYR A 115     -10.205   0.850 -18.199  1.00 92.36           H  
ATOM   1858  O   TYR A 115     -11.272   0.685 -20.798  1.00 92.36           O  
ATOM   1859  CG  TYR A 115     -11.310   0.235 -16.488  1.00 92.36           C  
ATOM   1860  CD1 TYR A 115     -11.511   1.570 -16.092  1.00 92.36           C  
ATOM   1861  HD1 TYR A 115     -11.208   2.387 -16.729  1.00 92.36           H  
ATOM   1862  CD2 TYR A 115     -11.681  -0.824 -15.638  1.00 92.36           C  
ATOM   1863  HD2 TYR A 115     -11.534  -1.850 -15.941  1.00 92.36           H  
ATOM   1864  CE1 TYR A 115     -12.102   1.839 -14.849  1.00 92.36           C  
ATOM   1865  HE1 TYR A 115     -12.233   2.860 -14.521  1.00 92.36           H  
ATOM   1866  CE2 TYR A 115     -12.246  -0.552 -14.384  1.00 92.36           C  
ATOM   1867  HE2 TYR A 115     -12.532  -1.364 -13.732  1.00 92.36           H  
ATOM   1868  OH  TYR A 115     -13.020   1.053 -12.795  1.00 92.36           O  
ATOM   1869  HH  TYR A 115     -13.496   1.886 -12.844  1.00 92.36           H  
ATOM   1870  CZ  TYR A 115     -12.462   0.781 -13.995  1.00 92.36           C  
ATOM   1871  N   VAL A 116     -10.112  -1.238 -20.744  1.00 93.35           N  
ATOM   1872  H   VAL A 116      -9.965  -2.098 -20.235  1.00 93.35           H  
ATOM   1873  CA  VAL A 116      -9.385  -1.063 -22.005  1.00 93.35           C  
ATOM   1874  HA  VAL A 116      -9.861  -0.266 -22.576  1.00 93.35           H  
ATOM   1875  C   VAL A 116      -9.465  -2.327 -22.852  1.00 93.35           C  
ATOM   1876  CB  VAL A 116      -7.908  -0.666 -21.785  1.00 93.35           C  
ATOM   1877  HB  VAL A 116      -7.414  -0.645 -22.756  1.00 93.35           H  
ATOM   1878  O   VAL A 116      -9.448  -3.443 -22.324  1.00 93.35           O  
ATOM   1879  CG1 VAL A 116      -7.749   0.727 -21.171  1.00 93.35           C  
ATOM   1880 HG11 VAL A 116      -8.143   1.461 -21.873  1.00 93.35           H  
ATOM   1881 HG12 VAL A 116      -8.285   0.796 -20.224  1.00 93.35           H  
ATOM   1882 HG13 VAL A 116      -6.694   0.950 -21.011  1.00 93.35           H  
ATOM   1883  CG2 VAL A 116      -7.145  -1.657 -20.900  1.00 93.35           C  
ATOM   1884 HG21 VAL A 116      -7.604  -1.721 -19.914  1.00 93.35           H  
ATOM   1885 HG22 VAL A 116      -6.113  -1.323 -20.791  1.00 93.35           H  
ATOM   1886 HG23 VAL A 116      -7.152  -2.639 -21.374  1.00 93.35           H  
ATOM   1887  N   ASP A 117      -9.486  -2.149 -24.171  1.00 90.53           N  
ATOM   1888  H   ASP A 117      -9.552  -1.206 -24.529  1.00 90.53           H  
ATOM   1889  CA  ASP A 117      -9.358  -3.250 -25.128  1.00 90.53           C  
ATOM   1890  HA  ASP A 117     -10.160  -3.968 -24.957  1.00 90.53           H  
ATOM   1891  C   ASP A 117      -8.013  -3.974 -24.984  1.00 90.53           C  
ATOM   1892  CB  ASP A 117      -9.452  -2.723 -26.566  1.00 90.53           C  
ATOM   1893  HB2 ASP A 117      -9.112  -3.504 -27.247  1.00 90.53           H  
ATOM   1894  HB3 ASP A 117      -8.779  -1.873 -26.682  1.00 90.53           H  
ATOM   1895  O   ASP A 117      -6.988  -3.361 -24.679  1.00 90.53           O  
ATOM   1896  CG  ASP A 117     -10.860  -2.335 -26.994  1.00 90.53           C  
ATOM   1897  OD1 ASP A 117     -11.781  -3.104 -26.671  1.00 90.53           O  
ATOM   1898  OD2 ASP A 117     -10.965  -1.347 -27.754  1.00 90.53           O  
ATOM   1899  N   LEU A 118      -7.983  -5.273 -25.289  1.00 93.19           N  
ATOM   1900  H   LEU A 118      -8.848  -5.727 -25.543  1.00 93.19           H  
ATOM   1901  CA  LEU A 118      -6.743  -6.044 -25.366  1.00 93.19           C  
ATOM   1902  HA  LEU A 118      -6.069  -5.672 -24.594  1.00 93.19           H  
ATOM   1903  C   LEU A 118      -6.062  -5.844 -26.732  1.00 93.19           C  
ATOM   1904  CB  LEU A 118      -7.051  -7.519 -25.056  1.00 93.19           C  
ATOM   1905  HB2 LEU A 118      -7.566  -7.576 -24.097  1.00 93.19           H  
ATOM   1906  HB3 LEU A 118      -7.726  -7.907 -25.819  1.00 93.19           H  
ATOM   1907  O   LEU A 118      -6.514  -6.378 -27.745  1.00 93.19           O  
ATOM   1908  CG  LEU A 118      -5.804  -8.419 -24.999  1.00 93.19           C  
ATOM   1909  HG  LEU A 118      -5.302  -8.413 -25.966  1.00 93.19           H  
ATOM   1910  CD1 LEU A 118      -4.822  -7.955 -23.927  1.00 93.19           C  
ATOM   1911 HD11 LEU A 118      -4.389  -6.990 -24.190  1.00 93.19           H  
ATOM   1912 HD12 LEU A 118      -4.004  -8.673 -23.863  1.00 93.19           H  
ATOM   1913 HD13 LEU A 118      -5.332  -7.892 -22.966  1.00 93.19           H  
ATOM   1914  CD2 LEU A 118      -6.218  -9.852 -24.672  1.00 93.19           C  
ATOM   1915 HD21 LEU A 118      -5.339 -10.497 -24.654  1.00 93.19           H  
ATOM   1916 HD22 LEU A 118      -6.903 -10.223 -25.434  1.00 93.19           H  
ATOM   1917 HD23 LEU A 118      -6.709  -9.896 -23.700  1.00 93.19           H  
ATOM   1918  N   LYS A 119      -4.976  -5.064 -26.767  1.00 95.08           N  
ATOM   1919  H   LYS A 119      -4.736  -4.575 -25.917  1.00 95.08           H  
ATOM   1920  CA  LYS A 119      -4.170  -4.774 -27.974  1.00 95.08           C  
ATOM   1921  HA  LYS A 119      -4.506  -5.407 -28.795  1.00 95.08           H  
ATOM   1922  C   LYS A 119      -2.684  -5.094 -27.824  1.00 95.08           C  
ATOM   1923  CB  LYS A 119      -4.335  -3.295 -28.365  1.00 95.08           C  
ATOM   1924  HB2 LYS A 119      -3.978  -2.677 -27.541  1.00 95.08           H  
ATOM   1925  HB3 LYS A 119      -3.702  -3.082 -29.227  1.00 95.08           H  
ATOM   1926  O   LYS A 119      -1.980  -5.124 -28.832  1.00 95.08           O  
ATOM   1927  CG  LYS A 119      -5.771  -2.874 -28.711  1.00 95.08           C  
ATOM   1928  HG2 LYS A 119      -5.769  -1.806 -28.930  1.00 95.08           H  
ATOM   1929  HG3 LYS A 119      -6.417  -3.037 -27.848  1.00 95.08           H  
ATOM   1930  CD  LYS A 119      -6.341  -3.622 -29.924  1.00 95.08           C  
ATOM   1931  HD2 LYS A 119      -5.704  -3.456 -30.793  1.00 95.08           H  
ATOM   1932  HD3 LYS A 119      -6.380  -4.689 -29.705  1.00 95.08           H  
ATOM   1933  CE  LYS A 119      -7.760  -3.118 -30.204  1.00 95.08           C  
ATOM   1934  HE2 LYS A 119      -8.310  -3.109 -29.263  1.00 95.08           H  
ATOM   1935  HE3 LYS A 119      -7.715  -2.090 -30.563  1.00 95.08           H  
ATOM   1936  NZ  LYS A 119      -8.467  -3.989 -31.173  1.00 95.08           N  
ATOM   1937  HZ1 LYS A 119      -8.000  -4.006 -32.068  1.00 95.08           H  
ATOM   1938  HZ2 LYS A 119      -8.512  -4.929 -30.806  1.00 95.08           H  
ATOM   1939  HZ3 LYS A 119      -9.419  -3.669 -31.288  1.00 95.08           H  
ATOM   1940  N   SER A 120      -2.226  -5.339 -26.599  1.00 96.61           N  
ATOM   1941  H   SER A 120      -2.871  -5.235 -25.829  1.00 96.61           H  
ATOM   1942  CA  SER A 120      -0.831  -5.620 -26.267  1.00 96.61           C  
ATOM   1943  HA  SER A 120      -0.339  -6.023 -27.152  1.00 96.61           H  
ATOM   1944  C   SER A 120      -0.705  -6.651 -25.139  1.00 96.61           C  
ATOM   1945  CB  SER A 120      -0.134  -4.322 -25.850  1.00 96.61           C  
ATOM   1946  HB2 SER A 120       0.865  -4.535 -25.469  1.00 96.61           H  
ATOM   1947  HB3 SER A 120      -0.708  -3.845 -25.056  1.00 96.61           H  
ATOM   1948  O   SER A 120      -1.636  -6.812 -24.349  1.00 96.61           O  
ATOM   1949  OG  SER A 120      -0.025  -3.435 -26.941  1.00 96.61           O  
ATOM   1950  HG  SER A 120       0.112  -2.567 -26.553  1.00 96.61           H  
ATOM   1951  N   PRO A 121       0.443  -7.337 -25.022  1.00 96.30           N  
ATOM   1952  CA  PRO A 121       0.741  -8.206 -23.886  1.00 96.30           C  
ATOM   1953  HA  PRO A 121      -0.049  -8.950 -23.779  1.00 96.30           H  
ATOM   1954  C   PRO A 121       0.863  -7.435 -22.560  1.00 96.30           C  
ATOM   1955  CB  PRO A 121       2.048  -8.916 -24.255  1.00 96.30           C  
ATOM   1956  HB2 PRO A 121       2.663  -9.135 -23.383  1.00 96.30           H  
ATOM   1957  HB3 PRO A 121       1.822  -9.834 -24.797  1.00 96.30           H  
ATOM   1958  O   PRO A 121       1.145  -6.232 -22.527  1.00 96.30           O  
ATOM   1959  CG  PRO A 121       2.725  -7.921 -25.197  1.00 96.30           C  
ATOM   1960  HG2 PRO A 121       3.190  -7.126 -24.614  1.00 96.30           H  
ATOM   1961  HG3 PRO A 121       3.445  -8.404 -25.858  1.00 96.30           H  
ATOM   1962  CD  PRO A 121       1.551  -7.335 -25.964  1.00 96.30           C  
ATOM   1963  HD2 PRO A 121       1.307  -7.974 -26.813  1.00 96.30           H  
ATOM   1964  HD3 PRO A 121       1.790  -6.327 -26.304  1.00 96.30           H  
ATOM   1965  N   CYS A 122       0.667  -8.149 -21.451  1.00 96.47           N  
ATOM   1966  H   CYS A 122       0.460  -9.133 -21.545  1.00 96.47           H  
ATOM   1967  CA  CYS A 122       0.901  -7.639 -20.100  1.00 96.47           C  
ATOM   1968  HA  CYS A 122       0.325  -6.722 -19.979  1.00 96.47           H  
ATOM   1969  C   CYS A 122       2.406  -7.345 -19.897  1.00 96.47           C  
ATOM   1970  CB  CYS A 122       0.389  -8.686 -19.095  1.00 96.47           C  
ATOM   1971  HB2 CYS A 122       1.080  -9.528 -19.061  1.00 96.47           H  
ATOM   1972  HB3 CYS A 122      -0.586  -9.067 -19.400  1.00 96.47           H  
ATOM   1973  O   CYS A 122       3.227  -8.121 -20.387  1.00 96.47           O  
ATOM   1974  SG  CYS A 122       0.235  -7.962 -17.436  1.00 96.47           S  
ATOM   1975  HG  CYS A 122       0.143  -9.104 -16.749  1.00 96.47           H  
ATOM   1976  N   PRO A 123       2.807  -6.255 -19.215  1.00 96.77           N  
ATOM   1977  CA  PRO A 123       1.993  -5.232 -18.555  1.00 96.77           C  
ATOM   1978  HA  PRO A 123       1.018  -5.615 -18.253  1.00 96.77           H  
ATOM   1979  C   PRO A 123       1.738  -3.990 -19.420  1.00 96.77           C  
ATOM   1980  CB  PRO A 123       2.790  -4.900 -17.294  1.00 96.77           C  
ATOM   1981  HB2 PRO A 123       2.673  -5.700 -16.563  1.00 96.77           H  
ATOM   1982  HB3 PRO A 123       2.525  -3.939 -16.852  1.00 96.77           H  
ATOM   1983  O   PRO A 123       1.364  -2.958 -18.884  1.00 96.77           O  
ATOM   1984  CG  PRO A 123       4.214  -4.912 -17.831  1.00 96.77           C  
ATOM   1985  HG2 PRO A 123       4.926  -5.086 -17.024  1.00 96.77           H  
ATOM   1986  HG3 PRO A 123       4.421  -3.976 -18.349  1.00 96.77           H  
ATOM   1987  CD  PRO A 123       4.202  -6.055 -18.842  1.00 96.77           C  
ATOM   1988  HD2 PRO A 123       4.804  -5.801 -19.714  1.00 96.77           H  
ATOM   1989  HD3 PRO A 123       4.587  -6.959 -18.371  1.00 96.77           H  
ATOM   1990  N   PHE A 124       1.924  -4.045 -20.743  1.00 97.54           N  
ATOM   1991  H   PHE A 124       2.206  -4.919 -21.163  1.00 97.54           H  
ATOM   1992  CA  PHE A 124       1.844  -2.861 -21.615  1.00 97.54           C  
ATOM   1993  HA  PHE A 124       2.195  -2.001 -21.046  1.00 97.54           H  
ATOM   1994  C   PHE A 124       0.436  -2.505 -22.092  1.00 97.54           C  
ATOM   1995  CB  PHE A 124       2.787  -3.030 -22.797  1.00 97.54           C  
ATOM   1996  HB2 PHE A 124       2.479  -3.893 -23.387  1.00 97.54           H  
ATOM   1997  HB3 PHE A 124       2.712  -2.143 -23.426  1.00 97.54           H  
ATOM   1998  O   PHE A 124       0.238  -1.506 -22.783  1.00 97.54           O  
ATOM   1999  CG  PHE A 124       4.221  -3.179 -22.357  1.00 97.54           C  
ATOM   2000  CD1 PHE A 124       4.876  -2.106 -21.725  1.00 97.54           C  
ATOM   2001  HD1 PHE A 124       4.375  -1.156 -21.603  1.00 97.54           H  
ATOM   2002  CD2 PHE A 124       4.867  -4.416 -22.493  1.00 97.54           C  
ATOM   2003  HD2 PHE A 124       4.350  -5.249 -22.947  1.00 97.54           H  
ATOM   2004  CE1 PHE A 124       6.167  -2.281 -21.205  1.00 97.54           C  
ATOM   2005  HE1 PHE A 124       6.667  -1.472 -20.692  1.00 97.54           H  
ATOM   2006  CE2 PHE A 124       6.169  -4.569 -21.995  1.00 97.54           C  
ATOM   2007  HE2 PHE A 124       6.695  -5.509 -22.072  1.00 97.54           H  
ATOM   2008  CZ  PHE A 124       6.810  -3.516 -21.339  1.00 97.54           C  
ATOM   2009  HZ  PHE A 124       7.796  -3.666 -20.922  1.00 97.54           H  
ATOM   2010  N   ASN A 125      -0.559  -3.299 -21.712  1.00 96.24           N  
ATOM   2011  H   ASN A 125      -0.309  -4.140 -21.211  1.00 96.24           H  
ATOM   2012  CA  ASN A 125      -1.971  -3.023 -21.955  1.00 96.24           C  
ATOM   2013  HA  ASN A 125      -2.058  -2.223 -22.690  1.00 96.24           H  
ATOM   2014  C   ASN A 125      -2.693  -2.541 -20.688  1.00 96.24           C  
ATOM   2015  CB  ASN A 125      -2.590  -4.283 -22.564  1.00 96.24           C  
ATOM   2016  HB2 ASN A 125      -1.851  -4.729 -23.229  1.00 96.24           H  
ATOM   2017  HB3 ASN A 125      -2.833  -5.008 -21.787  1.00 96.24           H  
ATOM   2018  O   ASN A 125      -3.921  -2.552 -20.644  1.00 96.24           O  
ATOM   2019  CG  ASN A 125      -3.811  -3.989 -23.404  1.00 96.24           C  
ATOM   2020  ND2 ASN A 125      -4.980  -3.938 -22.826  1.00 96.24           N  
ATOM   2021 HD21 ASN A 125      -5.003  -3.771 -21.831  1.00 96.24           H  
ATOM   2022 HD22 ASN A 125      -5.753  -3.661 -23.415  1.00 96.24           H  
ATOM   2023  OD1 ASN A 125      -3.717  -3.791 -24.600  1.00 96.24           O  
ATOM   2024  N   CYS A 126      -1.961  -2.192 -19.624  1.00 94.50           N  
ATOM   2025  H   CYS A 126      -0.955  -2.289 -19.648  1.00 94.50           H  
ATOM   2026  CA  CYS A 126      -2.584  -1.914 -18.337  1.00 94.50           C  
ATOM   2027  HA  CYS A 126      -3.195  -2.784 -18.096  1.00 94.50           H  
ATOM   2028  C   CYS A 126      -3.534  -0.708 -18.376  1.00 94.50           C  
ATOM   2029  CB  CYS A 126      -1.536  -1.807 -17.227  1.00 94.50           C  
ATOM   2030  HB2 CYS A 126      -0.691  -1.203 -17.558  1.00 94.50           H  
ATOM   2031  HB3 CYS A 126      -1.975  -1.345 -16.343  1.00 94.50           H  
ATOM   2032  O   CYS A 126      -3.221   0.382 -18.864  1.00 94.50           O  
ATOM   2033  SG  CYS A 126      -0.971  -3.479 -16.796  1.00 94.50           S  
ATOM   2034  HG  CYS A 126      -1.950  -3.847 -15.964  1.00 94.50           H  
ATOM   2035  N   GLY A 127      -4.701  -0.980 -17.811  1.00 90.35           N  
ATOM   2036  H   GLY A 127      -4.842  -1.939 -17.528  1.00 90.35           H  
ATOM   2037  CA  GLY A 127      -5.816  -0.091 -17.545  1.00 90.35           C  
ATOM   2038  HA2 GLY A 127      -6.201   0.317 -18.480  1.00 90.35           H  
ATOM   2039  HA3 GLY A 127      -5.478   0.721 -16.901  1.00 90.35           H  
ATOM   2040  C   GLY A 127      -6.945  -0.831 -16.823  1.00 90.35           C  
ATOM   2041  O   GLY A 127      -7.998  -0.240 -16.712  1.00 90.35           O  
ATOM   2042  N   LEU A 128      -6.699  -2.049 -16.297  1.00 92.67           N  
ATOM   2043  H   LEU A 128      -5.742  -2.212 -16.019  1.00 92.67           H  
ATOM   2044  CA  LEU A 128      -7.613  -3.180 -16.062  1.00 92.67           C  
ATOM   2045  HA  LEU A 128      -7.005  -3.992 -15.665  1.00 92.67           H  
ATOM   2046  C   LEU A 128      -8.179  -3.748 -17.369  1.00 92.67           C  
ATOM   2047  CB  LEU A 128      -8.676  -2.886 -14.985  1.00 92.67           C  
ATOM   2048  HB2 LEU A 128      -9.207  -1.970 -15.244  1.00 92.67           H  
ATOM   2049  HB3 LEU A 128      -9.403  -3.698 -15.001  1.00 92.67           H  
ATOM   2050  O   LEU A 128      -9.306  -3.480 -17.774  1.00 92.67           O  
ATOM   2051  CG  LEU A 128      -8.151  -2.759 -13.544  1.00 92.67           C  
ATOM   2052  HG  LEU A 128      -7.532  -1.866 -13.458  1.00 92.67           H  
ATOM   2053  CD1 LEU A 128      -9.332  -2.634 -12.580  1.00 92.67           C  
ATOM   2054 HD11 LEU A 128      -9.954  -1.784 -12.860  1.00 92.67           H  
ATOM   2055 HD12 LEU A 128      -8.963  -2.487 -11.565  1.00 92.67           H  
ATOM   2056 HD13 LEU A 128      -9.930  -3.544 -12.599  1.00 92.67           H  
ATOM   2057  CD2 LEU A 128      -7.317  -3.964 -13.127  1.00 92.67           C  
ATOM   2058 HD21 LEU A 128      -7.222  -3.988 -12.041  1.00 92.67           H  
ATOM   2059 HD22 LEU A 128      -7.803  -4.891 -13.430  1.00 92.67           H  
ATOM   2060 HD23 LEU A 128      -6.315  -3.897 -13.552  1.00 92.67           H  
ATOM   2061  N   CYS A 129      -7.343  -4.519 -18.063  1.00 93.75           N  
ATOM   2062  H   CYS A 129      -6.473  -4.770 -17.617  1.00 93.75           H  
ATOM   2063  CA  CYS A 129      -7.705  -5.238 -19.286  1.00 93.75           C  
ATOM   2064  HA  CYS A 129      -8.516  -4.702 -19.779  1.00 93.75           H  
ATOM   2065  C   CYS A 129      -8.206  -6.666 -18.974  1.00 93.75           C  
ATOM   2066  CB  CYS A 129      -6.484  -5.225 -20.218  1.00 93.75           C  
ATOM   2067  HB2 CYS A 129      -6.791  -5.499 -21.227  1.00 93.75           H  
ATOM   2068  HB3 CYS A 129      -6.079  -4.213 -20.248  1.00 93.75           H  
ATOM   2069  O   CYS A 129      -8.025  -7.122 -17.845  1.00 93.75           O  
ATOM   2070  SG  CYS A 129      -5.193  -6.364 -19.643  1.00 93.75           S  
ATOM   2071  HG  CYS A 129      -4.440  -6.322 -20.746  1.00 93.75           H  
ATOM   2072  N   PRO A 130      -8.727  -7.415 -19.966  1.00 91.89           N  
ATOM   2073  CA  PRO A 130      -9.227  -8.783 -19.765  1.00 91.89           C  
ATOM   2074  HA  PRO A 130     -10.063  -8.743 -19.067  1.00 91.89           H  
ATOM   2075  C   PRO A 130      -8.213  -9.808 -19.224  1.00 91.89           C  
ATOM   2076  CB  PRO A 130      -9.746  -9.228 -21.136  1.00 91.89           C  
ATOM   2077  HB2 PRO A 130      -8.950  -9.716 -21.699  1.00 91.89           H  
ATOM   2078  HB3 PRO A 130     -10.604  -9.894 -21.042  1.00 91.89           H  
ATOM   2079  O   PRO A 130      -8.614 -10.884 -18.812  1.00 91.89           O  
ATOM   2080  CG  PRO A 130     -10.119  -7.919 -21.825  1.00 91.89           C  
ATOM   2081  HG2 PRO A 130     -10.097  -8.009 -22.911  1.00 91.89           H  
ATOM   2082  HG3 PRO A 130     -11.101  -7.594 -21.484  1.00 91.89           H  
ATOM   2083  CD  PRO A 130      -9.050  -6.960 -21.314  1.00 91.89           C  
ATOM   2084  HD2 PRO A 130      -8.164  -7.037 -21.945  1.00 91.89           H  
ATOM   2085  HD3 PRO A 130      -9.437  -5.941 -21.324  1.00 91.89           H  
ATOM   2086  N   MET A 131      -6.908  -9.503 -19.230  1.00 93.43           N  
ATOM   2087  H   MET A 131      -6.635  -8.588 -19.560  1.00 93.43           H  
ATOM   2088  CA  MET A 131      -5.876 -10.364 -18.629  1.00 93.43           C  
ATOM   2089  HA  MET A 131      -6.144 -11.408 -18.792  1.00 93.43           H  
ATOM   2090  C   MET A 131      -5.744 -10.184 -17.106  1.00 93.43           C  
ATOM   2091  CB  MET A 131      -4.508 -10.109 -19.288  1.00 93.43           C  
ATOM   2092  HB2 MET A 131      -3.757 -10.732 -18.804  1.00 93.43           H  
ATOM   2093  HB3 MET A 131      -4.230  -9.069 -19.122  1.00 93.43           H  
ATOM   2094  O   MET A 131      -4.919 -10.850 -16.495  1.00 93.43           O  
ATOM   2095  CG  MET A 131      -4.463 -10.423 -20.787  1.00 93.43           C  
ATOM   2096  HG2 MET A 131      -5.208  -9.820 -21.305  1.00 93.43           H  
ATOM   2097  HG3 MET A 131      -4.723 -11.472 -20.925  1.00 93.43           H  
ATOM   2098  SD  MET A 131      -2.841 -10.133 -21.562  1.00 93.43           S  
ATOM   2099  CE  MET A 131      -2.671  -8.345 -21.326  1.00 93.43           C  
ATOM   2100  HE1 MET A 131      -1.899  -7.963 -21.995  1.00 93.43           H  
ATOM   2101  HE2 MET A 131      -2.405  -8.133 -20.291  1.00 93.43           H  
ATOM   2102  HE3 MET A 131      -3.614  -7.852 -21.560  1.00 93.43           H  
ATOM   2103  N   HIS A 132      -6.467  -9.246 -16.484  1.00 94.23           N  
ATOM   2104  H   HIS A 132      -7.212  -8.782 -16.984  1.00 94.23           H  
ATOM   2105  CA  HIS A 132      -6.417  -9.078 -15.029  1.00 94.23           C  
ATOM   2106  HA  HIS A 132      -5.410  -9.308 -14.680  1.00 94.23           H  
ATOM   2107  C   HIS A 132      -7.369 -10.060 -14.357  1.00 94.23           C  
ATOM   2108  CB  HIS A 132      -6.716  -7.636 -14.600  1.00 94.23           C  
ATOM   2109  HB2 HIS A 132      -6.838  -7.609 -13.517  1.00 94.23           H  
ATOM   2110  HB3 HIS A 132      -7.652  -7.306 -15.050  1.00 94.23           H  
ATOM   2111  O   HIS A 132      -8.530 -10.172 -14.737  1.00 94.23           O  
ATOM   2112  CG  HIS A 132      -5.614  -6.681 -14.972  1.00 94.23           C  
ATOM   2113  CD2 HIS A 132      -4.722  -6.063 -14.135  1.00 94.23           C  
ATOM   2114  HD2 HIS A 132      -4.694  -6.150 -13.059  1.00 94.23           H  
ATOM   2115  ND1 HIS A 132      -5.288  -6.326 -16.255  1.00 94.23           N  
ATOM   2116  HD1 HIS A 132      -5.704  -6.744 -17.075  1.00 94.23           H  
ATOM   2117  CE1 HIS A 132      -4.214  -5.526 -16.205  1.00 94.23           C  
ATOM   2118  HE1 HIS A 132      -3.682  -5.154 -17.068  1.00 94.23           H  
ATOM   2119  NE2 HIS A 132      -3.854  -5.299 -14.937  1.00 94.23           N  
ATOM   2120  N   HIS A 133      -6.869 -10.736 -13.331  1.00 92.77           N  
ATOM   2121  H   HIS A 133      -5.905 -10.571 -13.079  1.00 92.77           H  
ATOM   2122  CA  HIS A 133      -7.582 -11.752 -12.566  1.00 92.77           C  
ATOM   2123  HA  HIS A 133      -8.408 -12.147 -13.158  1.00 92.77           H  
ATOM   2124  C   HIS A 133      -8.180 -11.170 -11.282  1.00 92.77           C  
ATOM   2125  CB  HIS A 133      -6.630 -12.913 -12.240  1.00 92.77           C  
ATOM   2126  HB2 HIS A 133      -5.816 -12.527 -11.626  1.00 92.77           H  
ATOM   2127  HB3 HIS A 133      -7.174 -13.647 -11.646  1.00 92.77           H  
ATOM   2128  O   HIS A 133      -8.738 -11.909 -10.481  1.00 92.77           O  
ATOM   2129  CG  HIS A 133      -6.026 -13.649 -13.414  1.00 92.77           C  
ATOM   2130  CD2 HIS A 133      -6.079 -13.325 -14.747  1.00 92.77           C  
ATOM   2131  HD2 HIS A 133      -6.587 -12.482 -15.191  1.00 92.77           H  
ATOM   2132  ND1 HIS A 133      -5.336 -14.838 -13.327  1.00 92.77           N  
ATOM   2133  HD1 HIS A 133      -5.281 -15.454 -12.528  1.00 92.77           H  
ATOM   2134  CE1 HIS A 133      -4.977 -15.208 -14.565  1.00 92.77           C  
ATOM   2135  HE1 HIS A 133      -4.485 -16.139 -14.807  1.00 92.77           H  
ATOM   2136  NE2 HIS A 133      -5.395 -14.305 -15.466  1.00 92.77           N  
ATOM   2137  N   GLN A 134      -8.080  -9.857 -11.049  1.00 91.10           N  
ATOM   2138  H   GLN A 134      -7.609  -9.261 -11.714  1.00 91.10           H  
ATOM   2139  CA  GLN A 134      -8.636  -9.247  -9.848  1.00 91.10           C  
ATOM   2140  HA  GLN A 134      -9.459  -9.883  -9.522  1.00 91.10           H  
ATOM   2141  C   GLN A 134      -9.250  -7.862 -10.091  1.00 91.10           C  
ATOM   2142  CB  GLN A 134      -7.535  -9.273  -8.774  1.00 91.10           C  
ATOM   2143  HB2 GLN A 134      -6.775  -8.531  -9.020  1.00 91.10           H  
ATOM   2144  HB3 GLN A 134      -7.054 -10.251  -8.795  1.00 91.10           H  
ATOM   2145  O   GLN A 134      -8.820  -7.122 -10.980  1.00 91.10           O  
ATOM   2146  CG  GLN A 134      -8.002  -9.048  -7.335  1.00 91.10           C  
ATOM   2147  HG2 GLN A 134      -8.229  -7.995  -7.171  1.00 91.10           H  
ATOM   2148  HG3 GLN A 134      -7.174  -9.327  -6.683  1.00 91.10           H  
ATOM   2149  CD  GLN A 134      -9.213  -9.872  -6.933  1.00 91.10           C  
ATOM   2150  NE2 GLN A 134      -9.029 -10.925  -6.183  1.00 91.10           N  
ATOM   2151 HE21 GLN A 134      -9.878 -11.400  -5.913  1.00 91.10           H  
ATOM   2152 HE22 GLN A 134      -8.094 -11.217  -5.933  1.00 91.10           H  
ATOM   2153  OE1 GLN A 134     -10.333  -9.637  -7.348  1.00 91.10           O  
ATOM   2154  N   HIS A 135     -10.281  -7.537  -9.307  1.00 91.25           N  
ATOM   2155  H   HIS A 135     -10.558  -8.207  -8.604  1.00 91.25           H  
ATOM   2156  CA  HIS A 135     -10.835  -6.190  -9.180  1.00 91.25           C  
ATOM   2157  HA  HIS A 135     -10.796  -5.700 -10.152  1.00 91.25           H  
ATOM   2158  C   HIS A 135      -9.996  -5.345  -8.201  1.00 91.25           C  
ATOM   2159  CB  HIS A 135     -12.315  -6.283  -8.760  1.00 91.25           C  
ATOM   2160  HB2 HIS A 135     -12.761  -5.290  -8.816  1.00 91.25           H  
ATOM   2161  HB3 HIS A 135     -12.842  -6.914  -9.477  1.00 91.25           H  
ATOM   2162  O   HIS A 135      -9.067  -5.825  -7.558  1.00 91.25           O  
ATOM   2163  CG  HIS A 135     -12.555  -6.828  -7.368  1.00 91.25           C  
ATOM   2164  CD2 HIS A 135     -13.080  -8.054  -7.045  1.00 91.25           C  
ATOM   2165  HD2 HIS A 135     -13.379  -8.820  -7.745  1.00 91.25           H  
ATOM   2166  ND1 HIS A 135     -12.326  -6.169  -6.176  1.00 91.25           N  
ATOM   2167  HD1 HIS A 135     -11.937  -5.245  -6.049  1.00 91.25           H  
ATOM   2168  CE1 HIS A 135     -12.660  -6.996  -5.173  1.00 91.25           C  
ATOM   2169  HE1 HIS A 135     -12.521  -6.783  -4.123  1.00 91.25           H  
ATOM   2170  NE2 HIS A 135     -13.166  -8.141  -5.649  1.00 91.25           N  
ATOM   2171  N   SER A 136     -10.300  -4.059  -8.050  1.00 94.23           N  
ATOM   2172  H   SER A 136     -11.041  -3.656  -8.605  1.00 94.23           H  
ATOM   2173  CA  SER A 136      -9.643  -3.229  -7.037  1.00 94.23           C  
ATOM   2174  HA  SER A 136      -8.565  -3.381  -7.092  1.00 94.23           H  
ATOM   2175  C   SER A 136     -10.088  -3.603  -5.625  1.00 94.23           C  
ATOM   2176  CB  SER A 136      -9.946  -1.750  -7.261  1.00 94.23           C  
ATOM   2177  HB2 SER A 136      -9.546  -1.196  -6.411  1.00 94.23           H  
ATOM   2178  HB3 SER A 136     -11.026  -1.601  -7.294  1.00 94.23           H  
ATOM   2179  O   SER A 136     -11.280  -3.541  -5.324  1.00 94.23           O  
ATOM   2180  OG  SER A 136      -9.359  -1.247  -8.448  1.00 94.23           O  
ATOM   2181  HG  SER A 136      -9.445  -0.292  -8.413  1.00 94.23           H  
ATOM   2182  N   ALA A 137      -9.129  -3.901  -4.750  1.00 93.19           N  
ATOM   2183  H   ALA A 137      -8.190  -4.030  -5.097  1.00 93.19           H  
ATOM   2184  CA  ALA A 137      -9.319  -3.927  -3.305  1.00 93.19           C  
ATOM   2185  HA  ALA A 137     -10.379  -4.108  -3.129  1.00 93.19           H  
ATOM   2186  C   ALA A 137      -8.962  -2.588  -2.642  1.00 93.19           C  
ATOM   2187  CB  ALA A 137      -8.508  -5.078  -2.700  1.00 93.19           C  
ATOM   2188  HB1 ALA A 137      -7.444  -4.936  -2.893  1.00 93.19           H  
ATOM   2189  HB2 ALA A 137      -8.661  -5.116  -1.621  1.00 93.19           H  
ATOM   2190  HB3 ALA A 137      -8.830  -6.027  -3.129  1.00 93.19           H  
ATOM   2191  O   ALA A 137      -9.607  -2.179  -1.679  1.00 93.19           O  
ATOM   2192  N   LEU A 138      -7.965  -1.883  -3.186  1.00 95.96           N  
ATOM   2193  H   LEU A 138      -7.453  -2.310  -3.945  1.00 95.96           H  
ATOM   2194  CA  LEU A 138      -7.578  -0.533  -2.779  1.00 95.96           C  
ATOM   2195  HA  LEU A 138      -8.427  -0.050  -2.296  1.00 95.96           H  
ATOM   2196  C   LEU A 138      -7.186   0.280  -4.011  1.00 95.96           C  
ATOM   2197  CB  LEU A 138      -6.408  -0.621  -1.779  1.00 95.96           C  
ATOM   2198  HB2 LEU A 138      -6.730  -1.199  -0.913  1.00 95.96           H  
ATOM   2199  HB3 LEU A 138      -5.593  -1.166  -2.255  1.00 95.96           H  
ATOM   2200  O   LEU A 138      -6.352  -0.152  -4.806  1.00 95.96           O  
ATOM   2201  CG  LEU A 138      -5.868   0.742  -1.301  1.00 95.96           C  
ATOM   2202  HG  LEU A 138      -5.559   1.343  -2.157  1.00 95.96           H  
ATOM   2203  CD1 LEU A 138      -6.928   1.508  -0.513  1.00 95.96           C  
ATOM   2204 HD11 LEU A 138      -7.739   1.816  -1.173  1.00 95.96           H  
ATOM   2205 HD12 LEU A 138      -7.313   0.870   0.283  1.00 95.96           H  
ATOM   2206 HD13 LEU A 138      -6.491   2.395  -0.055  1.00 95.96           H  
ATOM   2207  CD2 LEU A 138      -4.647   0.542  -0.405  1.00 95.96           C  
ATOM   2208 HD21 LEU A 138      -4.258   1.508  -0.084  1.00 95.96           H  
ATOM   2209 HD22 LEU A 138      -4.925  -0.034   0.478  1.00 95.96           H  
ATOM   2210 HD23 LEU A 138      -3.869   0.007  -0.950  1.00 95.96           H  
ATOM   2211  N   VAL A 139      -7.740   1.483  -4.158  1.00 98.15           N  
ATOM   2212  H   VAL A 139      -8.458   1.771  -3.509  1.00 98.15           H  
ATOM   2213  CA  VAL A 139      -7.359   2.399  -5.239  1.00 98.15           C  
ATOM   2214  HA  VAL A 139      -6.665   1.888  -5.907  1.00 98.15           H  
ATOM   2215  C   VAL A 139      -6.640   3.617  -4.690  1.00 98.15           C  
ATOM   2216  CB  VAL A 139      -8.554   2.810  -6.105  1.00 98.15           C  
ATOM   2217  HB  VAL A 139      -9.267   3.385  -5.513  1.00 98.15           H  
ATOM   2218  O   VAL A 139      -7.155   4.340  -3.849  1.00 98.15           O  
ATOM   2219  CG1 VAL A 139      -8.062   3.665  -7.277  1.00 98.15           C  
ATOM   2220 HG11 VAL A 139      -7.686   4.624  -6.921  1.00 98.15           H  
ATOM   2221 HG12 VAL A 139      -8.893   3.864  -7.954  1.00 98.15           H  
ATOM   2222 HG13 VAL A 139      -7.277   3.144  -7.827  1.00 98.15           H  
ATOM   2223  CG2 VAL A 139      -9.259   1.577  -6.672  1.00 98.15           C  
ATOM   2224 HG21 VAL A 139     -10.072   1.886  -7.328  1.00 98.15           H  
ATOM   2225 HG22 VAL A 139      -9.691   0.997  -5.856  1.00 98.15           H  
ATOM   2226 HG23 VAL A 139      -8.538   0.970  -7.219  1.00 98.15           H  
ATOM   2227  N   ASN A 140      -5.456   3.885  -5.213  1.00 98.55           N  
ATOM   2228  H   ASN A 140      -5.099   3.248  -5.911  1.00 98.55           H  
ATOM   2229  CA  ASN A 140      -4.689   5.083  -4.943  1.00 98.55           C  
ATOM   2230  HA  ASN A 140      -4.853   5.389  -3.909  1.00 98.55           H  
ATOM   2231  C   ASN A 140      -5.157   6.208  -5.868  1.00 98.55           C  
ATOM   2232  CB  ASN A 140      -3.203   4.766  -5.117  1.00 98.55           C  
ATOM   2233  HB2 ASN A 140      -3.029   4.354  -6.110  1.00 98.55           H  
ATOM   2234  HB3 ASN A 140      -2.627   5.687  -5.022  1.00 98.55           H  
ATOM   2235  O   ASN A 140      -5.130   6.073  -7.095  1.00 98.55           O  
ATOM   2236  CG  ASN A 140      -2.709   3.785  -4.080  1.00 98.55           C  
ATOM   2237  ND2 ASN A 140      -2.742   2.508  -4.381  1.00 98.55           N  
ATOM   2238 HD21 ASN A 140      -2.495   1.855  -3.651  1.00 98.55           H  
ATOM   2239 HD22 ASN A 140      -3.162   2.215  -5.251  1.00 98.55           H  
ATOM   2240  OD1 ASN A 140      -2.322   4.159  -2.985  1.00 98.55           O  
ATOM   2241  N   LEU A 141      -5.557   7.324  -5.268  1.00 98.53           N  
ATOM   2242  H   LEU A 141      -5.565   7.340  -4.259  1.00 98.53           H  
ATOM   2243  CA  LEU A 141      -5.921   8.556  -5.954  1.00 98.53           C  
ATOM   2244  HA  LEU A 141      -5.963   8.385  -7.029  1.00 98.53           H  
ATOM   2245  C   LEU A 141      -4.846   9.602  -5.664  1.00 98.53           C  
ATOM   2246  CB  LEU A 141      -7.318   8.979  -5.475  1.00 98.53           C  
ATOM   2247  HB2 LEU A 141      -7.310   9.027  -4.386  1.00 98.53           H  
ATOM   2248  HB3 LEU A 141      -8.041   8.221  -5.776  1.00 98.53           H  
ATOM   2249  O   LEU A 141      -4.770  10.132  -4.556  1.00 98.53           O  
ATOM   2250  CG  LEU A 141      -7.764  10.346  -6.015  1.00 98.53           C  
ATOM   2251  HG  LEU A 141      -7.038  11.107  -5.730  1.00 98.53           H  
ATOM   2252  CD1 LEU A 141      -7.912  10.364  -7.532  1.00 98.53           C  
ATOM   2253 HD11 LEU A 141      -8.611   9.593  -7.858  1.00 98.53           H  
ATOM   2254 HD12 LEU A 141      -8.293  11.342  -7.824  1.00 98.53           H  
ATOM   2255 HD13 LEU A 141      -6.947  10.216  -8.016  1.00 98.53           H  
ATOM   2256  CD2 LEU A 141      -9.105  10.726  -5.399  1.00 98.53           C  
ATOM   2257 HD21 LEU A 141      -9.347  11.753  -5.673  1.00 98.53           H  
ATOM   2258 HD22 LEU A 141      -9.039  10.672  -4.313  1.00 98.53           H  
ATOM   2259 HD23 LEU A 141      -9.886  10.053  -5.753  1.00 98.53           H  
ATOM   2260  N   VAL A 142      -4.007   9.889  -6.659  1.00 97.57           N  
ATOM   2261  H   VAL A 142      -4.152   9.446  -7.556  1.00 97.57           H  
ATOM   2262  CA  VAL A 142      -3.032  10.978  -6.566  1.00 97.57           C  
ATOM   2263  HA  VAL A 142      -2.545  10.940  -5.591  1.00 97.57           H  
ATOM   2264  C   VAL A 142      -3.773  12.300  -6.703  1.00 97.57           C  
ATOM   2265  CB  VAL A 142      -1.941  10.870  -7.640  1.00 97.57           C  
ATOM   2266  HB  VAL A 142      -2.410  10.856  -8.624  1.00 97.57           H  
ATOM   2267  O   VAL A 142      -4.343  12.575  -7.756  1.00 97.57           O  
ATOM   2268  CG1 VAL A 142      -0.976  12.062  -7.580  1.00 97.57           C  
ATOM   2269 HG11 VAL A 142      -1.501  13.013  -7.502  1.00 97.57           H  
ATOM   2270 HG12 VAL A 142      -0.309  11.974  -6.723  1.00 97.57           H  
ATOM   2271 HG13 VAL A 142      -0.422  12.102  -8.518  1.00 97.57           H  
ATOM   2272  CG2 VAL A 142      -1.123   9.582  -7.474  1.00 97.57           C  
ATOM   2273 HG21 VAL A 142      -0.660   9.559  -6.487  1.00 97.57           H  
ATOM   2274 HG22 VAL A 142      -1.773   8.715  -7.590  1.00 97.57           H  
ATOM   2275 HG23 VAL A 142      -0.345   9.543  -8.236  1.00 97.57           H  
ATOM   2276  N   ILE A 143      -3.721  13.137  -5.669  1.00 98.00           N  
ATOM   2277  H   ILE A 143      -3.321  12.804  -4.803  1.00 98.00           H  
ATOM   2278  CA  ILE A 143      -4.324  14.477  -5.713  1.00 98.00           C  
ATOM   2279  HA  ILE A 143      -4.918  14.570  -6.622  1.00 98.00           H  
ATOM   2280  C   ILE A 143      -3.293  15.600  -5.783  1.00 98.00           C  
ATOM   2281  CB  ILE A 143      -5.299  14.700  -4.547  1.00 98.00           C  
ATOM   2282  HB  ILE A 143      -5.785  15.659  -4.725  1.00 98.00           H  
ATOM   2283  O   ILE A 143      -3.652  16.730  -6.087  1.00 98.00           O  
ATOM   2284  CG1 ILE A 143      -4.569  14.776  -3.190  1.00 98.00           C  
ATOM   2285 HG12 ILE A 143      -3.690  15.417  -3.268  1.00 98.00           H  
ATOM   2286 HG13 ILE A 143      -4.241  13.785  -2.875  1.00 98.00           H  
ATOM   2287  CG2 ILE A 143      -6.397  13.624  -4.551  1.00 98.00           C  
ATOM   2288 HG21 ILE A 143      -7.168  13.879  -3.824  1.00 98.00           H  
ATOM   2289 HG22 ILE A 143      -6.858  13.574  -5.538  1.00 98.00           H  
ATOM   2290 HG23 ILE A 143      -5.977  12.651  -4.297  1.00 98.00           H  
ATOM   2291  CD1 ILE A 143      -5.453  15.391  -2.110  1.00 98.00           C  
ATOM   2292 HD11 ILE A 143      -4.821  15.704  -1.279  1.00 98.00           H  
ATOM   2293 HD12 ILE A 143      -5.978  16.270  -2.486  1.00 98.00           H  
ATOM   2294 HD13 ILE A 143      -6.201  14.675  -1.771  1.00 98.00           H  
ATOM   2295  N   THR A 144      -2.027  15.327  -5.479  1.00 96.23           N  
ATOM   2296  H   THR A 144      -1.778  14.389  -5.201  1.00 96.23           H  
ATOM   2297  CA  THR A 144      -0.954  16.316  -5.605  1.00 96.23           C  
ATOM   2298  HA  THR A 144      -1.157  16.908  -6.497  1.00 96.23           H  
ATOM   2299  C   THR A 144       0.394  15.633  -5.772  1.00 96.23           C  
ATOM   2300  CB  THR A 144      -0.948  17.314  -4.435  1.00 96.23           C  
ATOM   2301  HB  THR A 144      -1.945  17.745  -4.341  1.00 96.23           H  
ATOM   2302  O   THR A 144       0.622  14.575  -5.189  1.00 96.23           O  
ATOM   2303  CG2 THR A 144      -0.567  16.700  -3.088  1.00 96.23           C  
ATOM   2304 HG21 THR A 144      -1.192  15.832  -2.876  1.00 96.23           H  
ATOM   2305 HG22 THR A 144      -0.722  17.442  -2.305  1.00 96.23           H  
ATOM   2306 HG23 THR A 144       0.482  16.404  -3.085  1.00 96.23           H  
ATOM   2307  OG1 THR A 144      -0.050  18.362  -4.723  1.00 96.23           O  
ATOM   2308  HG1 THR A 144      -0.563  19.173  -4.722  1.00 96.23           H  
ATOM   2309  N   ASN A 145       1.313  16.219  -6.532  1.00 93.43           N  
ATOM   2310  H   ASN A 145       1.047  17.046  -7.048  1.00 93.43           H  
ATOM   2311  CA  ASN A 145       2.733  15.857  -6.473  1.00 93.43           C  
ATOM   2312  HA  ASN A 145       2.836  14.905  -5.951  1.00 93.43           H  
ATOM   2313  C   ASN A 145       3.564  16.854  -5.641  1.00 93.43           C  
ATOM   2314  CB  ASN A 145       3.279  15.620  -7.890  1.00 93.43           C  
ATOM   2315  HB2 ASN A 145       4.257  15.145  -7.808  1.00 93.43           H  
ATOM   2316  HB3 ASN A 145       2.621  14.944  -8.436  1.00 93.43           H  
ATOM   2317  O   ASN A 145       4.775  16.680  -5.516  1.00 93.43           O  
ATOM   2318  CG  ASN A 145       3.450  16.894  -8.691  1.00 93.43           C  
ATOM   2319  ND2 ASN A 145       4.189  16.840  -9.773  1.00 93.43           N  
ATOM   2320 HD21 ASN A 145       4.624  15.973 -10.055  1.00 93.43           H  
ATOM   2321 HD22 ASN A 145       4.386  17.705 -10.256  1.00 93.43           H  
ATOM   2322  OD1 ASN A 145       2.920  17.942  -8.361  1.00 93.43           O  
ATOM   2323  N   ARG A 146       2.951  17.883  -5.038  1.00 93.30           N  
ATOM   2324  H   ARG A 146       1.950  17.980  -5.131  1.00 93.30           H  
ATOM   2325  CA  ARG A 146       3.644  18.766  -4.087  1.00 93.30           C  
ATOM   2326  HA  ARG A 146       4.610  19.045  -4.508  1.00 93.30           H  
ATOM   2327  C   ARG A 146       3.909  18.027  -2.781  1.00 93.30           C  
ATOM   2328  CB  ARG A 146       2.845  20.051  -3.828  1.00 93.30           C  
ATOM   2329  HB2 ARG A 146       3.371  20.640  -3.076  1.00 93.30           H  
ATOM   2330  HB3 ARG A 146       1.862  19.797  -3.431  1.00 93.30           H  
ATOM   2331  O   ARG A 146       3.101  17.210  -2.346  1.00 93.30           O  
ATOM   2332  CG  ARG A 146       2.695  20.909  -5.094  1.00 93.30           C  
ATOM   2333  HG2 ARG A 146       2.039  20.405  -5.804  1.00 93.30           H  
ATOM   2334  HG3 ARG A 146       3.673  21.043  -5.556  1.00 93.30           H  
ATOM   2335  CD  ARG A 146       2.123  22.294  -4.770  1.00 93.30           C  
ATOM   2336  HD2 ARG A 146       2.795  22.801  -4.078  1.00 93.30           H  
ATOM   2337  HD3 ARG A 146       2.088  22.876  -5.691  1.00 93.30           H  
ATOM   2338  NE  ARG A 146       0.761  22.202  -4.213  1.00 93.30           N  
ATOM   2339  HE  ARG A 146       0.092  21.615  -4.689  1.00 93.30           H  
ATOM   2340  NH1 ARG A 146       0.912  23.707  -2.473  1.00 93.30           N  
ATOM   2341 HH11 ARG A 146       1.841  23.978  -2.763  1.00 93.30           H  
ATOM   2342 HH12 ARG A 146       0.430  24.192  -1.729  1.00 93.30           H  
ATOM   2343  NH2 ARG A 146      -0.982  22.572  -2.854  1.00 93.30           N  
ATOM   2344 HH21 ARG A 146      -1.395  22.890  -1.990  1.00 93.30           H  
ATOM   2345 HH22 ARG A 146      -1.499  21.973  -3.481  1.00 93.30           H  
ATOM   2346  CZ  ARG A 146       0.246  22.835  -3.179  1.00 93.30           C  
ATOM   2347  N   CYS A 147       5.045  18.309  -2.156  1.00 92.54           N  
ATOM   2348  H   CYS A 147       5.656  19.011  -2.550  1.00 92.54           H  
ATOM   2349  CA  CYS A 147       5.432  17.720  -0.878  1.00 92.54           C  
ATOM   2350  HA  CYS A 147       4.541  17.498  -0.291  1.00 92.54           H  
ATOM   2351  C   CYS A 147       6.296  18.712  -0.096  1.00 92.54           C  
ATOM   2352  CB  CYS A 147       6.192  16.414  -1.153  1.00 92.54           C  
ATOM   2353  HB2 CYS A 147       7.170  16.644  -1.577  1.00 92.54           H  
ATOM   2354  HB3 CYS A 147       5.635  15.808  -1.867  1.00 92.54           H  
ATOM   2355  O   CYS A 147       7.186  19.337  -0.674  1.00 92.54           O  
ATOM   2356  SG  CYS A 147       6.408  15.468   0.381  1.00 92.54           S  
ATOM   2357  HG  CYS A 147       5.118  15.255   0.658  1.00 92.54           H  
ATOM   2358  N   ASP A 148       6.072  18.832   1.211  1.00 92.21           N  
ATOM   2359  H   ASP A 148       5.369  18.268   1.666  1.00 92.21           H  
ATOM   2360  CA  ASP A 148       6.873  19.671   2.110  1.00 92.21           C  
ATOM   2361  HA  ASP A 148       7.254  20.514   1.534  1.00 92.21           H  
ATOM   2362  C   ASP A 148       8.120  18.943   2.646  1.00 92.21           C  
ATOM   2363  CB  ASP A 148       5.986  20.288   3.207  1.00 92.21           C  
ATOM   2364  HB2 ASP A 148       5.227  20.902   2.723  1.00 92.21           H  
ATOM   2365  HB3 ASP A 148       6.602  20.955   3.811  1.00 92.21           H  
ATOM   2366  O   ASP A 148       8.892  19.512   3.417  1.00 92.21           O  
ATOM   2367  CG  ASP A 148       5.279  19.302   4.146  1.00 92.21           C  
ATOM   2368  OD1 ASP A 148       5.201  18.099   3.807  1.00 92.21           O  
ATOM   2369  OD2 ASP A 148       4.779  19.783   5.195  1.00 92.21           O  
ATOM   2370  N   LEU A 149       8.374  17.718   2.172  1.00 88.69           N  
ATOM   2371  H   LEU A 149       7.682  17.316   1.556  1.00 88.69           H  
ATOM   2372  CA  LEU A 149       9.592  16.945   2.411  1.00 88.69           C  
ATOM   2373  HA  LEU A 149      10.241  17.507   3.082  1.00 88.69           H  
ATOM   2374  C   LEU A 149      10.396  16.704   1.121  1.00 88.69           C  
ATOM   2375  CB  LEU A 149       9.232  15.609   3.087  1.00 88.69           C  
ATOM   2376  HB2 LEU A 149       8.562  15.058   2.427  1.00 88.69           H  
ATOM   2377  HB3 LEU A 149      10.146  15.023   3.188  1.00 88.69           H  
ATOM   2378  O   LEU A 149       9.897  16.828   0.001  1.00 88.69           O  
ATOM   2379  CG  LEU A 149       8.574  15.704   4.477  1.00 88.69           C  
ATOM   2380  HG  LEU A 149       7.601  16.189   4.404  1.00 88.69           H  
ATOM   2381  CD1 LEU A 149       8.388  14.271   4.978  1.00 88.69           C  
ATOM   2382 HD11 LEU A 149       9.335  13.733   4.939  1.00 88.69           H  
ATOM   2383 HD12 LEU A 149       7.639  13.771   4.365  1.00 88.69           H  
ATOM   2384 HD13 LEU A 149       8.043  14.294   6.012  1.00 88.69           H  
ATOM   2385  CD2 LEU A 149       9.440  16.451   5.495  1.00 88.69           C  
ATOM   2386 HD21 LEU A 149       8.951  16.418   6.468  1.00 88.69           H  
ATOM   2387 HD22 LEU A 149       9.524  17.499   5.207  1.00 88.69           H  
ATOM   2388 HD23 LEU A 149      10.430  16.000   5.565  1.00 88.69           H  
ATOM   2389  N   SER A 150      11.653  16.292   1.310  1.00 81.76           N  
ATOM   2390  H   SER A 150      11.990  16.279   2.262  1.00 81.76           H  
ATOM   2391  CA  SER A 150      12.593  15.894   0.251  1.00 81.76           C  
ATOM   2392  HA  SER A 150      12.045  15.739  -0.678  1.00 81.76           H  
ATOM   2393  C   SER A 150      13.270  14.562   0.608  1.00 81.76           C  
ATOM   2394  CB  SER A 150      13.624  17.005  -0.006  1.00 81.76           C  
ATOM   2395  HB2 SER A 150      14.316  16.681  -0.783  1.00 81.76           H  
ATOM   2396  HB3 SER A 150      14.186  17.199   0.908  1.00 81.76           H  
ATOM   2397  O   SER A 150      14.484  14.490   0.794  1.00 81.76           O  
ATOM   2398  OG  SER A 150      12.984  18.198  -0.426  1.00 81.76           O  
ATOM   2399  HG  SER A 150      13.647  18.884  -0.533  1.00 81.76           H  
ATOM   2400  N   CYS A 151      12.481  13.494   0.784  1.00 78.33           N  
ATOM   2401  H   CYS A 151      11.484  13.603   0.663  1.00 78.33           H  
ATOM   2402  CA  CYS A 151      13.010  12.165   1.114  1.00 78.33           C  
ATOM   2403  HA  CYS A 151      13.573  12.238   2.045  1.00 78.33           H  
ATOM   2404  C   CYS A 151      13.959  11.666   0.010  1.00 78.33           C  
ATOM   2405  CB  CYS A 151      11.857  11.167   1.307  1.00 78.33           C  
ATOM   2406  HB2 CYS A 151      12.253  10.176   1.525  1.00 78.33           H  
ATOM   2407  HB3 CYS A 151      11.279  11.110   0.385  1.00 78.33           H  
ATOM   2408  O   CYS A 151      13.575  11.612  -1.157  1.00 78.33           O  
ATOM   2409  SG  CYS A 151      10.758  11.679   2.657  1.00 78.33           S  
ATOM   2410  HG  CYS A 151      11.608  11.466   3.665  1.00 78.33           H  
ATOM   2411  N   TRP A 152      15.168  11.232   0.380  1.00 70.07           N  
ATOM   2412  H   TRP A 152      15.434  11.318   1.351  1.00 70.07           H  
ATOM   2413  CA  TRP A 152      16.216  10.837  -0.574  1.00 70.07           C  
ATOM   2414  HA  TRP A 152      16.410  11.680  -1.237  1.00 70.07           H  
ATOM   2415  C   TRP A 152      15.831   9.648  -1.473  1.00 70.07           C  
ATOM   2416  CB  TRP A 152      17.502  10.535   0.208  1.00 70.07           C  
ATOM   2417  HB2 TRP A 152      17.761  11.402   0.816  1.00 70.07           H  
ATOM   2418  HB3 TRP A 152      18.311  10.396  -0.509  1.00 70.07           H  
ATOM   2419  O   TRP A 152      16.320   9.545  -2.596  1.00 70.07           O  
ATOM   2420  CG  TRP A 152      17.450   9.320   1.088  1.00 70.07           C  
ATOM   2421  CD1 TRP A 152      17.119   9.296   2.400  1.00 70.07           C  
ATOM   2422  HD1 TRP A 152      16.870  10.163   2.994  1.00 70.07           H  
ATOM   2423  CD2 TRP A 152      17.736   7.933   0.725  1.00 70.07           C  
ATOM   2424  CE2 TRP A 152      17.543   7.115   1.877  1.00 70.07           C  
ATOM   2425  CE3 TRP A 152      18.125   7.283  -0.467  1.00 70.07           C  
ATOM   2426  HE3 TRP A 152      18.271   7.868  -1.364  1.00 70.07           H  
ATOM   2427  NE1 TRP A 152      17.170   7.997   2.869  1.00 70.07           N  
ATOM   2428  HE1 TRP A 152      16.969   7.735   3.823  1.00 70.07           H  
ATOM   2429  CH2 TRP A 152      18.093   5.107   0.647  1.00 70.07           C  
ATOM   2430  HH2 TRP A 152      18.214   4.035   0.605  1.00 70.07           H  
ATOM   2431  CZ2 TRP A 152      17.711   5.724   1.850  1.00 70.07           C  
ATOM   2432  HZ2 TRP A 152      17.537   5.134   2.737  1.00 70.07           H  
ATOM   2433  CZ3 TRP A 152      18.303   5.887  -0.506  1.00 70.07           C  
ATOM   2434  HZ3 TRP A 152      18.584   5.406  -1.431  1.00 70.07           H  
ATOM   2435  N   TYR A 153      14.939   8.772  -1.000  1.00 63.75           N  
ATOM   2436  H   TYR A 153      14.624   8.887  -0.047  1.00 63.75           H  
ATOM   2437  CA  TYR A 153      14.434   7.611  -1.738  1.00 63.75           C  
ATOM   2438  HA  TYR A 153      15.197   7.286  -2.444  1.00 63.75           H  
ATOM   2439  C   TYR A 153      13.171   7.903  -2.572  1.00 63.75           C  
ATOM   2440  CB  TYR A 153      14.213   6.457  -0.743  1.00 63.75           C  
ATOM   2441  HB2 TYR A 153      13.811   5.599  -1.281  1.00 63.75           H  
ATOM   2442  HB3 TYR A 153      15.185   6.154  -0.353  1.00 63.75           H  
ATOM   2443  O   TYR A 153      12.742   7.053  -3.348  1.00 63.75           O  
ATOM   2444  CG  TYR A 153      13.293   6.772   0.429  1.00 63.75           C  
ATOM   2445  CD1 TYR A 153      13.825   6.984   1.717  1.00 63.75           C  
ATOM   2446  HD1 TYR A 153      14.892   6.909   1.871  1.00 63.75           H  
ATOM   2447  CD2 TYR A 153      11.897   6.805   0.246  1.00 63.75           C  
ATOM   2448  HD2 TYR A 153      11.473   6.593  -0.724  1.00 63.75           H  
ATOM   2449  CE1 TYR A 153      12.974   7.207   2.821  1.00 63.75           C  
ATOM   2450  HE1 TYR A 153      13.377   7.312   3.817  1.00 63.75           H  
ATOM   2451  CE2 TYR A 153      11.046   7.060   1.340  1.00 63.75           C  
ATOM   2452  HE2 TYR A 153       9.973   7.042   1.212  1.00 63.75           H  
ATOM   2453  OH  TYR A 153      10.720   7.447   3.682  1.00 63.75           O  
ATOM   2454  HH  TYR A 153      11.019   7.098   4.525  1.00 63.75           H  
ATOM   2455  CZ  TYR A 153      11.574   7.242   2.637  1.00 63.75           C  
ATOM   2456  N   CYS A 154      12.549   9.082  -2.435  1.00 70.75           N  
ATOM   2457  H   CYS A 154      12.995   9.806  -1.891  1.00 70.75           H  
ATOM   2458  CA  CYS A 154      11.302   9.406  -3.129  1.00 70.75           C  
ATOM   2459  HA  CYS A 154      10.751   8.479  -3.287  1.00 70.75           H  
ATOM   2460  C   CYS A 154      11.568  10.028  -4.514  1.00 70.75           C  
ATOM   2461  CB  CYS A 154      10.432  10.289  -2.224  1.00 70.75           C  
ATOM   2462  HB2 CYS A 154      10.304   9.795  -1.261  1.00 70.75           H  
ATOM   2463  HB3 CYS A 154      10.922  11.251  -2.075  1.00 70.75           H  
ATOM   2464  O   CYS A 154      12.382  10.941  -4.679  1.00 70.75           O  
ATOM   2465  SG  CYS A 154       8.801  10.534  -2.986  1.00 70.75           S  
ATOM   2466  HG  CYS A 154       8.226  11.198  -1.979  1.00 70.75           H  
ATOM   2467  N   PHE A 155      10.860   9.551  -5.541  1.00 59.67           N  
ATOM   2468  H   PHE A 155      10.239   8.774  -5.365  1.00 59.67           H  
ATOM   2469  CA  PHE A 155      10.950  10.070  -6.915  1.00 59.67           C  
ATOM   2470  HA  PHE A 155      11.774  10.782  -6.970  1.00 59.67           H  
ATOM   2471  C   PHE A 155       9.720  10.884  -7.347  1.00 59.67           C  
ATOM   2472  CB  PHE A 155      11.291   8.928  -7.893  1.00 59.67           C  
ATOM   2473  HB2 PHE A 155      11.235   9.307  -8.914  1.00 59.67           H  
ATOM   2474  HB3 PHE A 155      10.540   8.144  -7.801  1.00 59.67           H  
ATOM   2475  O   PHE A 155       9.683  11.350  -8.477  1.00 59.67           O  
ATOM   2476  CG  PHE A 155      12.671   8.320  -7.690  1.00 59.67           C  
ATOM   2477  CD1 PHE A 155      13.759   8.726  -8.489  1.00 59.67           C  
ATOM   2478  HD1 PHE A 155      13.593   9.395  -9.320  1.00 59.67           H  
ATOM   2479  CD2 PHE A 155      12.874   7.336  -6.707  1.00 59.67           C  
ATOM   2480  HD2 PHE A 155      12.050   6.974  -6.110  1.00 59.67           H  
ATOM   2481  CE1 PHE A 155      15.054   8.233  -8.237  1.00 59.67           C  
ATOM   2482  HE1 PHE A 155      15.884   8.533  -8.859  1.00 59.67           H  
ATOM   2483  CE2 PHE A 155      14.157   6.812  -6.482  1.00 59.67           C  
ATOM   2484  HE2 PHE A 155      14.296   6.058  -5.721  1.00 59.67           H  
ATOM   2485  CZ  PHE A 155      15.252   7.274  -7.229  1.00 59.67           C  
ATOM   2486  HZ  PHE A 155      16.234   6.861  -7.052  1.00 59.67           H  
ATOM   2487  N   PHE A 156       8.729  11.061  -6.468  1.00 59.45           N  
ATOM   2488  H   PHE A 156       8.851  10.711  -5.528  1.00 59.45           H  
ATOM   2489  CA  PHE A 156       7.377  11.480  -6.850  1.00 59.45           C  
ATOM   2490  HA  PHE A 156       7.218  11.211  -7.894  1.00 59.45           H  
ATOM   2491  C   PHE A 156       7.091  12.997  -6.771  1.00 59.45           C  
ATOM   2492  CB  PHE A 156       6.388  10.653  -6.006  1.00 59.45           C  
ATOM   2493  HB2 PHE A 156       6.668   9.600  -6.054  1.00 59.45           H  
ATOM   2494  HB3 PHE A 156       6.455  10.968  -4.965  1.00 59.45           H  
ATOM   2495  O   PHE A 156       6.025  13.433  -7.188  1.00 59.45           O  
ATOM   2496  CG  PHE A 156       4.957  10.776  -6.475  1.00 59.45           C  
ATOM   2497  CD1 PHE A 156       4.063  11.630  -5.803  1.00 59.45           C  
ATOM   2498  HD1 PHE A 156       4.370  12.146  -4.905  1.00 59.45           H  
ATOM   2499  CD2 PHE A 156       4.565  10.140  -7.666  1.00 59.45           C  
ATOM   2500  HD2 PHE A 156       5.265   9.512  -8.198  1.00 59.45           H  
ATOM   2501  CE1 PHE A 156       2.801  11.891  -6.357  1.00 59.45           C  
ATOM   2502  HE1 PHE A 156       2.145  12.617  -5.900  1.00 59.45           H  
ATOM   2503  CE2 PHE A 156       3.293  10.385  -8.202  1.00 59.45           C  
ATOM   2504  HE2 PHE A 156       2.998   9.960  -9.151  1.00 59.45           H  
ATOM   2505  CZ  PHE A 156       2.427  11.268  -7.554  1.00 59.45           C  
ATOM   2506  HZ  PHE A 156       1.487  11.511  -8.029  1.00 59.45           H  
ATOM   2507  N   TYR A 157       7.993  13.824  -6.238  1.00 67.82           N  
ATOM   2508  H   TYR A 157       8.909  13.477  -5.995  1.00 67.82           H  
ATOM   2509  CA  TYR A 157       7.663  15.220  -5.914  1.00 67.82           C  
ATOM   2510  HA  TYR A 157       6.599  15.240  -5.678  1.00 67.82           H  
ATOM   2511  C   TYR A 157       7.861  16.220  -7.075  1.00 67.82           C  
ATOM   2512  CB  TYR A 157       8.367  15.638  -4.619  1.00 67.82           C  
ATOM   2513  HB2 TYR A 157       8.059  16.652  -4.364  1.00 67.82           H  
ATOM   2514  HB3 TYR A 157       8.025  14.991  -3.812  1.00 67.82           H  
ATOM   2515  O   TYR A 157       8.721  16.033  -7.940  1.00 67.82           O  
ATOM   2516  CG  TYR A 157       9.879  15.583  -4.682  1.00 67.82           C  
ATOM   2517  CD1 TYR A 157      10.574  14.420  -4.297  1.00 67.82           C  
ATOM   2518  HD1 TYR A 157      10.031  13.559  -3.937  1.00 67.82           H  
ATOM   2519  CD2 TYR A 157      10.593  16.707  -5.125  1.00 67.82           C  
ATOM   2520  HD2 TYR A 157      10.053  17.584  -5.450  1.00 67.82           H  
ATOM   2521  CE1 TYR A 157      11.981  14.392  -4.357  1.00 67.82           C  
ATOM   2522  HE1 TYR A 157      12.527  13.512  -4.051  1.00 67.82           H  
ATOM   2523  CE2 TYR A 157      11.996  16.701  -5.153  1.00 67.82           C  
ATOM   2524  HE2 TYR A 157      12.537  17.576  -5.482  1.00 67.82           H  
ATOM   2525  OH  TYR A 157      14.047  15.510  -4.846  1.00 67.82           O  
ATOM   2526  HH  TYR A 157      14.397  16.375  -5.074  1.00 67.82           H  
ATOM   2527  CZ  TYR A 157      12.692  15.537  -4.777  1.00 67.82           C  
ATOM   2528  N   ALA A 158       7.068  17.298  -7.070  1.00 50.87           N  
ATOM   2529  H   ALA A 158       6.379  17.345  -6.333  1.00 50.87           H  
ATOM   2530  CA  ALA A 158       6.929  18.289  -8.144  1.00 50.87           C  
ATOM   2531  HA  ALA A 158       6.452  17.811  -8.999  1.00 50.87           H  
ATOM   2532  C   ALA A 158       8.251  18.886  -8.643  1.00 50.87           C  
ATOM   2533  CB  ALA A 158       6.008  19.408  -7.637  1.00 50.87           C  
ATOM   2534  HB1 ALA A 158       6.479  19.939  -6.809  1.00 50.87           H  
ATOM   2535  HB2 ALA A 158       5.059  18.993  -7.297  1.00 50.87           H  
ATOM   2536  HB3 ALA A 158       5.811  20.111  -8.446  1.00 50.87           H  
ATOM   2537  O   ALA A 158       8.469  18.985  -9.850  1.00 50.87           O  
ATOM   2538  N   GLU A 159       9.166  19.236  -7.736  1.00 64.36           N  
ATOM   2539  H   GLU A 159       8.925  19.181  -6.757  1.00 64.36           H  
ATOM   2540  CA  GLU A 159      10.461  19.827  -8.094  1.00 64.36           C  
ATOM   2541  HA  GLU A 159      10.293  20.710  -8.711  1.00 64.36           H  
ATOM   2542  C   GLU A 159      11.330  18.868  -8.911  1.00 64.36           C  
ATOM   2543  CB  GLU A 159      11.225  20.261  -6.835  1.00 64.36           C  
ATOM   2544  HB2 GLU A 159      12.174  20.686  -7.161  1.00 64.36           H  
ATOM   2545  HB3 GLU A 159      11.455  19.396  -6.211  1.00 64.36           H  
ATOM   2546  O   GLU A 159      12.074  19.293  -9.791  1.00 64.36           O  
ATOM   2547  CG  GLU A 159      10.502  21.329  -6.001  1.00 64.36           C  
ATOM   2548  HG2 GLU A 159      11.276  21.916  -5.504  1.00 64.36           H  
ATOM   2549  HG3 GLU A 159       9.956  22.002  -6.662  1.00 64.36           H  
ATOM   2550  CD  GLU A 159       9.559  20.779  -4.917  1.00 64.36           C  
ATOM   2551  OE1 GLU A 159       9.311  21.501  -3.934  1.00 64.36           O  
ATOM   2552  OE2 GLU A 159       9.119  19.610  -4.979  1.00 64.36           O  
ATOM   2553  N   LYS A 160      11.204  17.561  -8.662  1.00 69.61           N  
ATOM   2554  H   LYS A 160      10.507  17.276  -7.988  1.00 69.61           H  
ATOM   2555  CA  LYS A 160      11.893  16.525  -9.435  1.00 69.61           C  
ATOM   2556  HA  LYS A 160      12.898  16.875  -9.671  1.00 69.61           H  
ATOM   2557  C   LYS A 160      11.207  16.252 -10.774  1.00 69.61           C  
ATOM   2558  CB  LYS A 160      11.982  15.279  -8.555  1.00 69.61           C  
ATOM   2559  HB2 LYS A 160      10.986  14.862  -8.403  1.00 69.61           H  
ATOM   2560  HB3 LYS A 160      12.370  15.597  -7.588  1.00 69.61           H  
ATOM   2561  O   LYS A 160      11.878  15.869 -11.727  1.00 69.61           O  
ATOM   2562  CG  LYS A 160      12.904  14.190  -9.109  1.00 69.61           C  
ATOM   2563  HG2 LYS A 160      13.855  14.625  -9.418  1.00 69.61           H  
ATOM   2564  HG3 LYS A 160      12.432  13.691  -9.955  1.00 69.61           H  
ATOM   2565  CD  LYS A 160      13.142  13.198  -7.970  1.00 69.61           C  
ATOM   2566  HD2 LYS A 160      12.177  12.835  -7.617  1.00 69.61           H  
ATOM   2567  HD3 LYS A 160      13.628  13.728  -7.151  1.00 69.61           H  
ATOM   2568  CE  LYS A 160      14.015  12.019  -8.380  1.00 69.61           C  
ATOM   2569  HE2 LYS A 160      14.899  12.390  -8.897  1.00 69.61           H  
ATOM   2570  HE3 LYS A 160      13.442  11.404  -9.074  1.00 69.61           H  
ATOM   2571  NZ  LYS A 160      14.406  11.246  -7.168  1.00 69.61           N  
ATOM   2572  HZ1 LYS A 160      15.078  11.759  -6.616  1.00 69.61           H  
ATOM   2573  HZ2 LYS A 160      13.618  11.090  -6.555  1.00 69.61           H  
ATOM   2574  HZ3 LYS A 160      14.791  10.342  -7.400  1.00 69.61           H  
ATOM   2575  N   ALA A 161       9.891  16.452 -10.843  1.00 73.64           N  
ATOM   2576  H   ALA A 161       9.414  16.745 -10.002  1.00 73.64           H  
ATOM   2577  CA  ALA A 161       9.101  16.287 -12.061  1.00 73.64           C  
ATOM   2578  HA  ALA A 161       9.466  15.412 -12.599  1.00 73.64           H  
ATOM   2579  C   ALA A 161       9.208  17.487 -13.023  1.00 73.64           C  
ATOM   2580  CB  ALA A 161       7.649  16.019 -11.643  1.00 73.64           C  
ATOM   2581  HB1 ALA A 161       7.231  16.896 -11.151  1.00 73.64           H  
ATOM   2582  HB2 ALA A 161       7.607  15.168 -10.964  1.00 73.64           H  
ATOM   2583  HB3 ALA A 161       7.052  15.794 -12.527  1.00 73.64           H  
ATOM   2584  O   ALA A 161       9.063  17.314 -14.232  1.00 73.64           O  
ATOM   2585  N   GLY A 162       9.464  18.694 -12.505  1.00 84.24           N  
ATOM   2586  H   GLY A 162       9.533  18.770 -11.500  1.00 84.24           H  
ATOM   2587  CA  GLY A 162       9.492  19.935 -13.288  1.00 84.24           C  
ATOM   2588  HA2 GLY A 162      10.088  20.676 -12.755  1.00 84.24           H  
ATOM   2589  HA3 GLY A 162       9.970  19.747 -14.250  1.00 84.24           H  
ATOM   2590  C   GLY A 162       8.107  20.541 -13.558  1.00 84.24           C  
ATOM   2591  O   GLY A 162       7.990  21.458 -14.366  1.00 84.24           O  
ATOM   2592  N   TYR A 163       7.058  20.040 -12.899  1.00 90.58           N  
ATOM   2593  H   TYR A 163       7.221  19.298 -12.233  1.00 90.58           H  
ATOM   2594  CA  TYR A 163       5.683  20.528 -13.018  1.00 90.58           C  
ATOM   2595  HA  TYR A 163       5.696  21.613 -13.125  1.00 90.58           H  
ATOM   2596  C   TYR A 163       4.853  20.190 -11.775  1.00 90.58           C  
ATOM   2597  CB  TYR A 163       5.029  19.939 -14.274  1.00 90.58           C  
ATOM   2598  HB2 TYR A 163       4.027  20.361 -14.354  1.00 90.58           H  
ATOM   2599  HB3 TYR A 163       5.582  20.287 -15.146  1.00 90.58           H  
ATOM   2600  O   TYR A 163       5.183  19.264 -11.028  1.00 90.58           O  
ATOM   2601  CG  TYR A 163       4.948  18.419 -14.319  1.00 90.58           C  
ATOM   2602  CD1 TYR A 163       5.951  17.686 -14.983  1.00 90.58           C  
ATOM   2603  HD1 TYR A 163       6.777  18.209 -15.441  1.00 90.58           H  
ATOM   2604  CD2 TYR A 163       3.880  17.738 -13.703  1.00 90.58           C  
ATOM   2605  HD2 TYR A 163       3.098  18.293 -13.206  1.00 90.58           H  
ATOM   2606  CE1 TYR A 163       5.892  16.279 -15.032  1.00 90.58           C  
ATOM   2607  HE1 TYR A 163       6.680  15.725 -15.520  1.00 90.58           H  
ATOM   2608  CE2 TYR A 163       3.818  16.333 -13.745  1.00 90.58           C  
ATOM   2609  HE2 TYR A 163       2.993  15.808 -13.287  1.00 90.58           H  
ATOM   2610  OH  TYR A 163       4.752  14.243 -14.437  1.00 90.58           O  
ATOM   2611  HH  TYR A 163       5.432  13.846 -14.987  1.00 90.58           H  
ATOM   2612  CZ  TYR A 163       4.823  15.600 -14.408  1.00 90.58           C  
ATOM   2613  N   VAL A 164       3.744  20.909 -11.577  1.00 94.27           N  
ATOM   2614  H   VAL A 164       3.483  21.605 -12.260  1.00 94.27           H  
ATOM   2615  CA  VAL A 164       2.746  20.565 -10.555  1.00 94.27           C  
ATOM   2616  HA  VAL A 164       3.225  19.967  -9.779  1.00 94.27           H  
ATOM   2617  C   VAL A 164       1.653  19.715 -11.182  1.00 94.27           C  
ATOM   2618  CB  VAL A 164       2.166  21.807  -9.855  1.00 94.27           C  
ATOM   2619  HB  VAL A 164       1.719  22.479 -10.588  1.00 94.27           H  
ATOM   2620  O   VAL A 164       1.207  19.980 -12.291  1.00 94.27           O  
ATOM   2621  CG1 VAL A 164       1.106  21.420  -8.814  1.00 94.27           C  
ATOM   2622 HG11 VAL A 164       0.190  21.100  -9.310  1.00 94.27           H  
ATOM   2623 HG12 VAL A 164       1.475  20.615  -8.178  1.00 94.27           H  
ATOM   2624 HG13 VAL A 164       0.864  22.274  -8.182  1.00 94.27           H  
ATOM   2625  CG2 VAL A 164       3.284  22.552  -9.127  1.00 94.27           C  
ATOM   2626 HG21 VAL A 164       2.874  23.404  -8.585  1.00 94.27           H  
ATOM   2627 HG22 VAL A 164       4.013  22.924  -9.847  1.00 94.27           H  
ATOM   2628 HG23 VAL A 164       3.773  21.885  -8.417  1.00 94.27           H  
ATOM   2629  N   PHE A 165       1.208  18.690 -10.475  1.00 95.56           N  
ATOM   2630  H   PHE A 165       1.633  18.513  -9.576  1.00 95.56           H  
ATOM   2631  CA  PHE A 165       0.018  17.928 -10.812  1.00 95.56           C  
ATOM   2632  HA  PHE A 165      -0.463  18.332 -11.703  1.00 95.56           H  
ATOM   2633  C   PHE A 165      -0.958  18.047  -9.650  1.00 95.56           C  
ATOM   2634  CB  PHE A 165       0.403  16.474 -11.100  1.00 95.56           C  
ATOM   2635  HB2 PHE A 165       0.973  16.435 -12.029  1.00 95.56           H  
ATOM   2636  HB3 PHE A 165       1.041  16.101 -10.299  1.00 95.56           H  
ATOM   2637  O   PHE A 165      -0.673  17.539  -8.571  1.00 95.56           O  
ATOM   2638  CG  PHE A 165      -0.807  15.578 -11.223  1.00 95.56           C  
ATOM   2639  CD1 PHE A 165      -1.218  14.800 -10.124  1.00 95.56           C  
ATOM   2640  HD1 PHE A 165      -0.654  14.823  -9.203  1.00 95.56           H  
ATOM   2641  CD2 PHE A 165      -1.567  15.581 -12.408  1.00 95.56           C  
ATOM   2642  HD2 PHE A 165      -1.270  16.194 -13.246  1.00 95.56           H  
ATOM   2643  CE1 PHE A 165      -2.375  14.012 -10.219  1.00 95.56           C  
ATOM   2644  HE1 PHE A 165      -2.708  13.421  -9.378  1.00 95.56           H  
ATOM   2645  CE2 PHE A 165      -2.743  14.815 -12.483  1.00 95.56           C  
ATOM   2646  HE2 PHE A 165      -3.357  14.854 -13.370  1.00 95.56           H  
ATOM   2647  CZ  PHE A 165      -3.142  14.030 -11.390  1.00 95.56           C  
ATOM   2648  HZ  PHE A 165      -4.061  13.464 -11.419  1.00 95.56           H  
ATOM   2649  N   GLU A 166      -2.093  18.703  -9.881  1.00 96.88           N  
ATOM   2650  H   GLU A 166      -2.232  19.126 -10.787  1.00 96.88           H  
ATOM   2651  CA  GLU A 166      -3.232  18.754  -8.965  1.00 96.88           C  
ATOM   2652  HA  GLU A 166      -3.185  17.904  -8.284  1.00 96.88           H  
ATOM   2653  C   GLU A 166      -4.520  18.661  -9.789  1.00 96.88           C  
ATOM   2654  CB  GLU A 166      -3.211  20.037  -8.113  1.00 96.88           C  
ATOM   2655  HB2 GLU A 166      -4.189  20.152  -7.644  1.00 96.88           H  
ATOM   2656  HB3 GLU A 166      -3.023  20.910  -8.739  1.00 96.88           H  
ATOM   2657  O   GLU A 166      -4.900  19.645 -10.427  1.00 96.88           O  
ATOM   2658  CG  GLU A 166      -2.141  19.934  -7.020  1.00 96.88           C  
ATOM   2659  HG2 GLU A 166      -1.157  20.072  -7.468  1.00 96.88           H  
ATOM   2660  HG3 GLU A 166      -2.177  18.929  -6.599  1.00 96.88           H  
ATOM   2661  CD  GLU A 166      -2.302  20.911  -5.856  1.00 96.88           C  
ATOM   2662  OE1 GLU A 166      -1.518  20.745  -4.885  1.00 96.88           O  
ATOM   2663  OE2 GLU A 166      -3.187  21.782  -5.886  1.00 96.88           O  
ATOM   2664  N   PRO A 167      -5.194  17.496  -9.832  1.00 97.73           N  
ATOM   2665  CA  PRO A 167      -6.419  17.368 -10.596  1.00 97.73           C  
ATOM   2666  HA  PRO A 167      -6.225  17.705 -11.614  1.00 97.73           H  
ATOM   2667  C   PRO A 167      -7.513  18.239  -9.977  1.00 97.73           C  
ATOM   2668  CB  PRO A 167      -6.762  15.875 -10.608  1.00 97.73           C  
ATOM   2669  HB2 PRO A 167      -7.837  15.696 -10.617  1.00 97.73           H  
ATOM   2670  HB3 PRO A 167      -6.291  15.404 -11.470  1.00 97.73           H  
ATOM   2671  O   PRO A 167      -7.581  18.403  -8.753  1.00 97.73           O  
ATOM   2672  CG  PRO A 167      -6.117  15.354  -9.327  1.00 97.73           C  
ATOM   2673  HG2 PRO A 167      -5.840  14.303  -9.409  1.00 97.73           H  
ATOM   2674  HG3 PRO A 167      -6.794  15.507  -8.487  1.00 97.73           H  
ATOM   2675  CD  PRO A 167      -4.892  16.248  -9.159  1.00 97.73           C  
ATOM   2676  HD2 PRO A 167      -4.014  15.797  -9.623  1.00 97.73           H  
ATOM   2677  HD3 PRO A 167      -4.722  16.409  -8.094  1.00 97.73           H  
ATOM   2678  N   THR A 168      -8.380  18.791 -10.819  1.00 97.78           N  
ATOM   2679  H   THR A 168      -8.278  18.595 -11.804  1.00 97.78           H  
ATOM   2680  CA  THR A 168      -9.554  19.545 -10.365  1.00 97.78           C  
ATOM   2681  HA  THR A 168      -9.226  20.288  -9.639  1.00 97.78           H  
ATOM   2682  C   THR A 168     -10.553  18.620  -9.668  1.00 97.78           C  
ATOM   2683  CB  THR A 168     -10.246  20.288 -11.521  1.00 97.78           C  
ATOM   2684  HB  THR A 168     -11.035  20.913 -11.104  1.00 97.78           H  
ATOM   2685  O   THR A 168     -10.530  17.400  -9.852  1.00 97.78           O  
ATOM   2686  CG2 THR A 168      -9.288  21.184 -12.306  1.00 97.78           C  
ATOM   2687 HG21 THR A 168      -8.776  21.859 -11.621  1.00 97.78           H  
ATOM   2688 HG22 THR A 168      -9.851  21.774 -13.029  1.00 97.78           H  
ATOM   2689 HG23 THR A 168      -8.549  20.581 -12.834  1.00 97.78           H  
ATOM   2690  OG1 THR A 168     -10.832  19.381 -12.429  1.00 97.78           O  
ATOM   2691  HG1 THR A 168     -11.313  19.897 -13.080  1.00 97.78           H  
ATOM   2692  N   LEU A 169     -11.485  19.191  -8.902  1.00 98.31           N  
ATOM   2693  H   LEU A 169     -11.435  20.181  -8.711  1.00 98.31           H  
ATOM   2694  CA  LEU A 169     -12.573  18.425  -8.284  1.00 98.31           C  
ATOM   2695  HA  LEU A 169     -12.147  17.683  -7.608  1.00 98.31           H  
ATOM   2696  C   LEU A 169     -13.408  17.655  -9.324  1.00 98.31           C  
ATOM   2697  CB  LEU A 169     -13.462  19.382  -7.473  1.00 98.31           C  
ATOM   2698  HB2 LEU A 169     -14.281  18.805  -7.043  1.00 98.31           H  
ATOM   2699  HB3 LEU A 169     -13.901  20.115  -8.149  1.00 98.31           H  
ATOM   2700  O   LEU A 169     -13.809  16.519  -9.079  1.00 98.31           O  
ATOM   2701  CG  LEU A 169     -12.745  20.135  -6.336  1.00 98.31           C  
ATOM   2702  HG  LEU A 169     -11.999  20.802  -6.768  1.00 98.31           H  
ATOM   2703  CD1 LEU A 169     -13.763  20.984  -5.590  1.00 98.31           C  
ATOM   2704 HD11 LEU A 169     -13.260  21.567  -4.818  1.00 98.31           H  
ATOM   2705 HD12 LEU A 169     -14.254  21.682  -6.267  1.00 98.31           H  
ATOM   2706 HD13 LEU A 169     -14.518  20.359  -5.114  1.00 98.31           H  
ATOM   2707  CD2 LEU A 169     -12.045  19.200  -5.351  1.00 98.31           C  
ATOM   2708 HD21 LEU A 169     -11.680  19.785  -4.507  1.00 98.31           H  
ATOM   2709 HD22 LEU A 169     -12.731  18.437  -4.982  1.00 98.31           H  
ATOM   2710 HD23 LEU A 169     -11.179  18.737  -5.826  1.00 98.31           H  
ATOM   2711  N   GLU A 170     -13.602  18.226 -10.517  1.00 97.93           N  
ATOM   2712  H   GLU A 170     -13.267  19.169 -10.656  1.00 97.93           H  
ATOM   2713  CA  GLU A 170     -14.273  17.559 -11.641  1.00 97.93           C  
ATOM   2714  HA  GLU A 170     -15.252  17.204 -11.319  1.00 97.93           H  
ATOM   2715  C   GLU A 170     -13.487  16.345 -12.152  1.00 97.93           C  
ATOM   2716  CB  GLU A 170     -14.468  18.540 -12.803  1.00 97.93           C  
ATOM   2717  HB2 GLU A 170     -14.881  17.988 -13.648  1.00 97.93           H  
ATOM   2718  HB3 GLU A 170     -13.496  18.940 -13.092  1.00 97.93           H  
ATOM   2719  O   GLU A 170     -14.071  15.288 -12.387  1.00 97.93           O  
ATOM   2720  CG  GLU A 170     -15.418  19.698 -12.469  1.00 97.93           C  
ATOM   2721  HG2 GLU A 170     -15.001  20.272 -11.642  1.00 97.93           H  
ATOM   2722  HG3 GLU A 170     -16.373  19.281 -12.149  1.00 97.93           H  
ATOM   2723  CD  GLU A 170     -15.640  20.634 -13.668  1.00 97.93           C  
ATOM   2724  OE1 GLU A 170     -16.566  21.466 -13.573  1.00 97.93           O  
ATOM   2725  OE2 GLU A 170     -14.881  20.517 -14.658  1.00 97.93           O  
ATOM   2726  N   GLN A 171     -12.161  16.459 -12.276  1.00 98.04           N  
ATOM   2727  H   GLN A 171     -11.728  17.340 -12.040  1.00 98.04           H  
ATOM   2728  CA  GLN A 171     -11.298  15.339 -12.662  1.00 98.04           C  
ATOM   2729  HA  GLN A 171     -11.681  14.887 -13.577  1.00 98.04           H  
ATOM   2730  C   GLN A 171     -11.277  14.247 -11.585  1.00 98.04           C  
ATOM   2731  CB  GLN A 171      -9.878  15.852 -12.922  1.00 98.04           C  
ATOM   2732  HB2 GLN A 171      -9.193  15.007 -12.990  1.00 98.04           H  
ATOM   2733  HB3 GLN A 171      -9.571  16.475 -12.081  1.00 98.04           H  
ATOM   2734  O   GLN A 171     -11.299  13.061 -11.911  1.00 98.04           O  
ATOM   2735  CG  GLN A 171      -9.781  16.655 -14.227  1.00 98.04           C  
ATOM   2736  HG2 GLN A 171     -10.574  17.401 -14.272  1.00 98.04           H  
ATOM   2737  HG3 GLN A 171      -9.909  15.975 -15.069  1.00 98.04           H  
ATOM   2738  CD  GLN A 171      -8.448  17.383 -14.368  1.00 98.04           C  
ATOM   2739  NE2 GLN A 171      -8.039  17.731 -15.565  1.00 98.04           N  
ATOM   2740 HE21 GLN A 171      -8.605  17.547 -16.380  1.00 98.04           H  
ATOM   2741 HE22 GLN A 171      -7.173  18.250 -15.598  1.00 98.04           H  
ATOM   2742  OE1 GLN A 171      -7.751  17.676 -13.415  1.00 98.04           O  
ATOM   2743  N   ILE A 172     -11.287  14.629 -10.305  1.00 98.44           N  
ATOM   2744  H   ILE A 172     -11.229  15.617 -10.103  1.00 98.44           H  
ATOM   2745  CA  ILE A 172     -11.421  13.689  -9.184  1.00 98.44           C  
ATOM   2746  HA  ILE A 172     -10.653  12.921  -9.273  1.00 98.44           H  
ATOM   2747  C   ILE A 172     -12.755  12.948  -9.264  1.00 98.44           C  
ATOM   2748  CB  ILE A 172     -11.208  14.409  -7.835  1.00 98.44           C  
ATOM   2749  HB  ILE A 172     -11.819  15.311  -7.814  1.00 98.44           H  
ATOM   2750  O   ILE A 172     -12.773  11.718  -9.200  1.00 98.44           O  
ATOM   2751  CG1 ILE A 172      -9.718  14.812  -7.708  1.00 98.44           C  
ATOM   2752 HG12 ILE A 172      -9.400  15.319  -8.619  1.00 98.44           H  
ATOM   2753 HG13 ILE A 172      -9.105  13.919  -7.595  1.00 98.44           H  
ATOM   2754  CG2 ILE A 172     -11.650  13.509  -6.664  1.00 98.44           C  
ATOM   2755 HG21 ILE A 172     -11.401  13.970  -5.708  1.00 98.44           H  
ATOM   2756 HG22 ILE A 172     -12.732  13.376  -6.676  1.00 98.44           H  
ATOM   2757 HG23 ILE A 172     -11.173  12.531  -6.736  1.00 98.44           H  
ATOM   2758  CD1 ILE A 172      -9.425  15.759  -6.540  1.00 98.44           C  
ATOM   2759 HD11 ILE A 172     -10.079  16.630  -6.588  1.00 98.44           H  
ATOM   2760 HD12 ILE A 172      -9.563  15.240  -5.592  1.00 98.44           H  
ATOM   2761 HD13 ILE A 172      -8.389  16.094  -6.600  1.00 98.44           H  
ATOM   2762  N   LYS A 173     -13.861  13.667  -9.479  1.00 97.63           N  
ATOM   2763  H   LYS A 173     -13.782  14.674  -9.505  1.00 97.63           H  
ATOM   2764  CA  LYS A 173     -15.182  13.059  -9.663  1.00 97.63           C  
ATOM   2765  HA  LYS A 173     -15.416  12.461  -8.782  1.00 97.63           H  
ATOM   2766  C   LYS A 173     -15.198  12.102 -10.856  1.00 97.63           C  
ATOM   2767  CB  LYS A 173     -16.226  14.171  -9.793  1.00 97.63           C  
ATOM   2768  HB2 LYS A 173     -16.146  14.835  -8.932  1.00 97.63           H  
ATOM   2769  HB3 LYS A 173     -16.037  14.751 -10.696  1.00 97.63           H  
ATOM   2770  O   LYS A 173     -15.652  10.972 -10.708  1.00 97.63           O  
ATOM   2771  CG  LYS A 173     -17.642  13.590  -9.844  1.00 97.63           C  
ATOM   2772  HG2 LYS A 173     -17.741  12.939 -10.712  1.00 97.63           H  
ATOM   2773  HG3 LYS A 173     -17.830  13.009  -8.941  1.00 97.63           H  
ATOM   2774  CD  LYS A 173     -18.671  14.713  -9.953  1.00 97.63           C  
ATOM   2775  HD2 LYS A 173     -18.461  15.304 -10.844  1.00 97.63           H  
ATOM   2776  HD3 LYS A 173     -18.608  15.350  -9.070  1.00 97.63           H  
ATOM   2777  CE  LYS A 173     -20.063  14.092 -10.059  1.00 97.63           C  
ATOM   2778  HE2 LYS A 173     -20.251  13.495  -9.167  1.00 97.63           H  
ATOM   2779  HE3 LYS A 173     -20.071  13.412 -10.911  1.00 97.63           H  
ATOM   2780  NZ  LYS A 173     -21.097  15.143 -10.218  1.00 97.63           N  
ATOM   2781  HZ1 LYS A 173     -22.012  14.722 -10.292  1.00 97.63           H  
ATOM   2782  HZ2 LYS A 173     -21.086  15.768  -9.426  1.00 97.63           H  
ATOM   2783  HZ3 LYS A 173     -20.916  15.679 -11.055  1.00 97.63           H  
ATOM   2784  N   PHE A 174     -14.622  12.503 -11.991  1.00 96.51           N  
ATOM   2785  H   PHE A 174     -14.292  13.456 -12.047  1.00 96.51           H  
ATOM   2786  CA  PHE A 174     -14.486  11.645 -13.169  1.00 96.51           C  
ATOM   2787  HA  PHE A 174     -15.483  11.362 -13.507  1.00 96.51           H  
ATOM   2788  C   PHE A 174     -13.731  10.346 -12.857  1.00 96.51           C  
ATOM   2789  CB  PHE A 174     -13.791  12.421 -14.296  1.00 96.51           C  
ATOM   2790  HB2 PHE A 174     -12.902  12.913 -13.901  1.00 96.51           H  
ATOM   2791  HB3 PHE A 174     -14.462  13.201 -14.654  1.00 96.51           H  
ATOM   2792  O   PHE A 174     -14.201   9.270 -13.229  1.00 96.51           O  
ATOM   2793  CG  PHE A 174     -13.375  11.544 -15.461  1.00 96.51           C  
ATOM   2794  CD1 PHE A 174     -12.036  11.129 -15.593  1.00 96.51           C  
ATOM   2795  HD1 PHE A 174     -11.289  11.460 -14.887  1.00 96.51           H  
ATOM   2796  CD2 PHE A 174     -14.336  11.110 -16.393  1.00 96.51           C  
ATOM   2797  HD2 PHE A 174     -15.363  11.430 -16.295  1.00 96.51           H  
ATOM   2798  CE1 PHE A 174     -11.662  10.288 -16.653  1.00 96.51           C  
ATOM   2799  HE1 PHE A 174     -10.628   9.994 -16.761  1.00 96.51           H  
ATOM   2800  CE2 PHE A 174     -13.956  10.273 -17.459  1.00 96.51           C  
ATOM   2801  HE2 PHE A 174     -14.689   9.956 -18.186  1.00 96.51           H  
ATOM   2802  CZ  PHE A 174     -12.620   9.855 -17.585  1.00 96.51           C  
ATOM   2803  HZ  PHE A 174     -12.319   9.217 -18.403  1.00 96.51           H  
ATOM   2804  N   MET A 175     -12.601  10.424 -12.145  1.00 97.17           N  
ATOM   2805  H   MET A 175     -12.259  11.339 -11.888  1.00 97.17           H  
ATOM   2806  CA  MET A 175     -11.836   9.247 -11.722  1.00 97.17           C  
ATOM   2807  HA  MET A 175     -11.562   8.669 -12.604  1.00 97.17           H  
ATOM   2808  C   MET A 175     -12.670   8.318 -10.827  1.00 97.17           C  
ATOM   2809  CB  MET A 175     -10.548   9.687 -11.006  1.00 97.17           C  
ATOM   2810  HB2 MET A 175     -10.767  10.474 -10.284  1.00 97.17           H  
ATOM   2811  HB3 MET A 175     -10.139   8.838 -10.458  1.00 97.17           H  
ATOM   2812  O   MET A 175     -12.689   7.110 -11.055  1.00 97.17           O  
ATOM   2813  CG  MET A 175      -9.482  10.177 -11.992  1.00 97.17           C  
ATOM   2814  HG2 MET A 175      -9.835  11.073 -12.502  1.00 97.17           H  
ATOM   2815  HG3 MET A 175      -9.341   9.404 -12.748  1.00 97.17           H  
ATOM   2816  SD  MET A 175      -7.862  10.519 -11.244  1.00 97.17           S  
ATOM   2817  CE  MET A 175      -8.184  12.126 -10.483  1.00 97.17           C  
ATOM   2818  HE1 MET A 175      -8.976  12.009  -9.743  1.00 97.17           H  
ATOM   2819  HE2 MET A 175      -7.278  12.481  -9.993  1.00 97.17           H  
ATOM   2820  HE3 MET A 175      -8.494  12.841 -11.245  1.00 97.17           H  
ATOM   2821  N   VAL A 176     -13.419   8.857  -9.859  1.00 96.94           N  
ATOM   2822  H   VAL A 176     -13.383   9.857  -9.722  1.00 96.94           H  
ATOM   2823  CA  VAL A 176     -14.320   8.052  -9.010  1.00 96.94           C  
ATOM   2824  HA  VAL A 176     -13.747   7.233  -8.576  1.00 96.94           H  
ATOM   2825  C   VAL A 176     -15.448   7.421  -9.828  1.00 96.94           C  
ATOM   2826  CB  VAL A 176     -14.904   8.887  -7.859  1.00 96.94           C  
ATOM   2827  HB  VAL A 176     -15.447   9.742  -8.262  1.00 96.94           H  
ATOM   2828  O   VAL A 176     -15.766   6.249  -9.632  1.00 96.94           O  
ATOM   2829  CG1 VAL A 176     -15.855   8.064  -6.978  1.00 96.94           C  
ATOM   2830 HG11 VAL A 176     -16.756   7.808  -7.536  1.00 96.94           H  
ATOM   2831 HG12 VAL A 176     -15.367   7.146  -6.651  1.00 96.94           H  
ATOM   2832 HG13 VAL A 176     -16.145   8.640  -6.099  1.00 96.94           H  
ATOM   2833  CG2 VAL A 176     -13.800   9.396  -6.933  1.00 96.94           C  
ATOM   2834 HG21 VAL A 176     -13.049   9.961  -7.485  1.00 96.94           H  
ATOM   2835 HG22 VAL A 176     -13.312   8.562  -6.429  1.00 96.94           H  
ATOM   2836 HG23 VAL A 176     -14.257  10.061  -6.200  1.00 96.94           H  
ATOM   2837  N   ASP A 177     -16.019   8.152 -10.784  1.00 94.04           N  
ATOM   2838  H   ASP A 177     -15.760   9.124 -10.874  1.00 94.04           H  
ATOM   2839  CA  ASP A 177     -17.049   7.627 -11.682  1.00 94.04           C  
ATOM   2840  HA  ASP A 177     -17.850   7.197 -11.080  1.00 94.04           H  
ATOM   2841  C   ASP A 177     -16.518   6.489 -12.564  1.00 94.04           C  
ATOM   2842  CB  ASP A 177     -17.643   8.764 -12.531  1.00 94.04           C  
ATOM   2843  HB2 ASP A 177     -16.839   9.321 -13.013  1.00 94.04           H  
ATOM   2844  HB3 ASP A 177     -18.258   8.322 -13.316  1.00 94.04           H  
ATOM   2845  O   ASP A 177     -17.241   5.525 -12.828  1.00 94.04           O  
ATOM   2846  CG  ASP A 177     -18.534   9.727 -11.732  1.00 94.04           C  
ATOM   2847  OD1 ASP A 177     -19.091   9.301 -10.685  1.00 94.04           O  
ATOM   2848  OD2 ASP A 177     -18.720  10.870 -12.205  1.00 94.04           O  
ATOM   2849  N   GLN A 178     -15.238   6.530 -12.957  1.00 93.20           N  
ATOM   2850  H   GLN A 178     -14.689   7.348 -12.733  1.00 93.20           H  
ATOM   2851  CA  GLN A 178     -14.603   5.388 -13.614  1.00 93.20           C  
ATOM   2852  HA  GLN A 178     -15.233   5.077 -14.447  1.00 93.20           H  
ATOM   2853  C   GLN A 178     -14.497   4.179 -12.682  1.00 93.20           C  
ATOM   2854  CB  GLN A 178     -13.212   5.737 -14.165  1.00 93.20           C  
ATOM   2855  HB2 GLN A 178     -12.540   6.016 -13.353  1.00 93.20           H  
ATOM   2856  HB3 GLN A 178     -12.810   4.835 -14.626  1.00 93.20           H  
ATOM   2857  O   GLN A 178     -14.695   3.056 -13.135  1.00 93.20           O  
ATOM   2858  CG  GLN A 178     -13.159   6.813 -15.248  1.00 93.20           C  
ATOM   2859  HG2 GLN A 178     -13.123   7.805 -14.798  1.00 93.20           H  
ATOM   2860  HG3 GLN A 178     -12.233   6.676 -15.806  1.00 93.20           H  
ATOM   2861  CD  GLN A 178     -14.287   6.736 -16.259  1.00 93.20           C  
ATOM   2862  NE2 GLN A 178     -15.213   7.665 -16.209  1.00 93.20           N  
ATOM   2863 HE21 GLN A 178     -15.897   7.718 -16.951  1.00 93.20           H  
ATOM   2864 HE22 GLN A 178     -15.105   8.397 -15.522  1.00 93.20           H  
ATOM   2865  OE1 GLN A 178     -14.370   5.842 -17.086  1.00 93.20           O  
ATOM   2866  N   LEU A 179     -14.222   4.368 -11.389  1.00 94.62           N  
ATOM   2867  H   LEU A 179     -14.075   5.314 -11.067  1.00 94.62           H  
ATOM   2868  CA  LEU A 179     -14.111   3.269 -10.420  1.00 94.62           C  
ATOM   2869  HA  LEU A 179     -13.465   2.494 -10.833  1.00 94.62           H  
ATOM   2870  C   LEU A 179     -15.443   2.569 -10.138  1.00 94.62           C  
ATOM   2871  CB  LEU A 179     -13.475   3.777  -9.120  1.00 94.62           C  
ATOM   2872  HB2 LEU A 179     -14.075   4.595  -8.721  1.00 94.62           H  
ATOM   2873  HB3 LEU A 179     -13.495   2.966  -8.391  1.00 94.62           H  
ATOM   2874  O   LEU A 179     -15.460   1.349  -9.978  1.00 94.62           O  
ATOM   2875  CG  LEU A 179     -12.020   4.238  -9.276  1.00 94.62           C  
ATOM   2876  HG  LEU A 179     -11.955   5.023 -10.029  1.00 94.62           H  
ATOM   2877  CD1 LEU A 179     -11.540   4.819  -7.948  1.00 94.62           C  
ATOM   2878 HD11 LEU A 179     -11.485   4.040  -7.188  1.00 94.62           H  
ATOM   2879 HD12 LEU A 179     -12.234   5.595  -7.624  1.00 94.62           H  
ATOM   2880 HD13 LEU A 179     -10.564   5.285  -8.084  1.00 94.62           H  
ATOM   2881  CD2 LEU A 179     -11.131   3.079  -9.730  1.00 94.62           C  
ATOM   2882 HD21 LEU A 179     -11.313   2.196  -9.118  1.00 94.62           H  
ATOM   2883 HD22 LEU A 179     -11.360   2.844 -10.769  1.00 94.62           H  
ATOM   2884 HD23 LEU A 179     -10.079   3.362  -9.690  1.00 94.62           H  
ATOM   2885  N   LYS A 180     -16.564   3.302 -10.158  1.00 91.99           N  
ATOM   2886  H   LYS A 180     -16.464   4.301 -10.270  1.00 91.99           H  
ATOM   2887  CA  LYS A 180     -17.914   2.735  -9.961  1.00 91.99           C  
ATOM   2888  HA  LYS A 180     -17.969   2.273  -8.975  1.00 91.99           H  
ATOM   2889  C   LYS A 180     -18.256   1.618 -10.960  1.00 91.99           C  
ATOM   2890  CB  LYS A 180     -18.967   3.852 -10.045  1.00 91.99           C  
ATOM   2891  HB2 LYS A 180     -19.957   3.397 -10.074  1.00 91.99           H  
ATOM   2892  HB3 LYS A 180     -18.824   4.401 -10.976  1.00 91.99           H  
ATOM   2893  O   LYS A 180     -19.059   0.750 -10.638  1.00 91.99           O  
ATOM   2894  CG  LYS A 180     -18.929   4.828  -8.857  1.00 91.99           C  
ATOM   2895  HG2 LYS A 180     -17.923   5.232  -8.740  1.00 91.99           H  
ATOM   2896  HG3 LYS A 180     -19.203   4.300  -7.943  1.00 91.99           H  
ATOM   2897  CD  LYS A 180     -19.908   5.985  -9.099  1.00 91.99           C  
ATOM   2898  HD2 LYS A 180     -20.925   5.599  -9.158  1.00 91.99           H  
ATOM   2899  HD3 LYS A 180     -19.662   6.449 -10.054  1.00 91.99           H  
ATOM   2900  CE  LYS A 180     -19.822   7.043  -7.996  1.00 91.99           C  
ATOM   2901  HE2 LYS A 180     -18.773   7.175  -7.728  1.00 91.99           H  
ATOM   2902  HE3 LYS A 180     -20.344   6.683  -7.109  1.00 91.99           H  
ATOM   2903  NZ  LYS A 180     -20.377   8.346  -8.447  1.00 91.99           N  
ATOM   2904  HZ1 LYS A 180     -21.352   8.285  -8.704  1.00 91.99           H  
ATOM   2905  HZ2 LYS A 180     -20.246   9.093  -7.779  1.00 91.99           H  
ATOM   2906  HZ3 LYS A 180     -19.883   8.667  -9.268  1.00 91.99           H  
ATOM   2907  N   ARG A 181     -17.611   1.593 -12.134  1.00 88.36           N  
ATOM   2908  H   ARG A 181     -16.944   2.332 -12.302  1.00 88.36           H  
ATOM   2909  CA  ARG A 181     -17.777   0.552 -13.170  1.00 88.36           C  
ATOM   2910  HA  ARG A 181     -18.817   0.517 -13.494  1.00 88.36           H  
ATOM   2911  C   ARG A 181     -17.433  -0.858 -12.697  1.00 88.36           C  
ATOM   2912  CB  ARG A 181     -16.872   0.858 -14.369  1.00 88.36           C  
ATOM   2913  HB2 ARG A 181     -15.829   0.842 -14.050  1.00 88.36           H  
ATOM   2914  HB3 ARG A 181     -17.006   0.074 -15.115  1.00 88.36           H  
ATOM   2915  O   ARG A 181     -17.914  -1.820 -13.284  1.00 88.36           O  
ATOM   2916  CG  ARG A 181     -17.188   2.203 -15.017  1.00 88.36           C  
ATOM   2917  HG2 ARG A 181     -17.045   3.020 -14.310  1.00 88.36           H  
ATOM   2918  HG3 ARG A 181     -18.232   2.181 -15.332  1.00 88.36           H  
ATOM   2919  CD  ARG A 181     -16.296   2.421 -16.238  1.00 88.36           C  
ATOM   2920  HD2 ARG A 181     -16.439   1.581 -16.919  1.00 88.36           H  
ATOM   2921  HD3 ARG A 181     -15.254   2.440 -15.917  1.00 88.36           H  
ATOM   2922  NE  ARG A 181     -16.622   3.687 -16.916  1.00 88.36           N  
ATOM   2923  HE  ARG A 181     -17.019   4.411 -16.334  1.00 88.36           H  
ATOM   2924  NH1 ARG A 181     -15.865   3.123 -19.018  1.00 88.36           N  
ATOM   2925 HH11 ARG A 181     -15.495   2.266 -18.632  1.00 88.36           H  
ATOM   2926 HH12 ARG A 181     -15.694   3.332 -19.991  1.00 88.36           H  
ATOM   2927  NH2 ARG A 181     -16.817   5.109 -18.681  1.00 88.36           N  
ATOM   2928 HH21 ARG A 181     -16.488   5.362 -19.602  1.00 88.36           H  
ATOM   2929 HH22 ARG A 181     -17.124   5.817 -18.030  1.00 88.36           H  
ATOM   2930  CZ  ARG A 181     -16.425   3.967 -18.194  1.00 88.36           C  
ATOM   2931  N   GLN A 182     -16.582  -0.980 -11.679  1.00 88.41           N  
ATOM   2932  H   GLN A 182     -16.221  -0.149 -11.233  1.00 88.41           H  
ATOM   2933  CA  GLN A 182     -16.192  -2.285 -11.151  1.00 88.41           C  
ATOM   2934  HA  GLN A 182     -15.971  -2.951 -11.985  1.00 88.41           H  
ATOM   2935  C   GLN A 182     -17.310  -2.952 -10.355  1.00 88.41           C  
ATOM   2936  CB  GLN A 182     -14.932  -2.163 -10.287  1.00 88.41           C  
ATOM   2937  HB2 GLN A 182     -14.697  -3.140  -9.865  1.00 88.41           H  
ATOM   2938  HB3 GLN A 182     -15.106  -1.453  -9.479  1.00 88.41           H  
ATOM   2939  O   GLN A 182     -17.219  -4.153 -10.144  1.00 88.41           O  
ATOM   2940  CG  GLN A 182     -13.750  -1.693 -11.128  1.00 88.41           C  
ATOM   2941  HG2 GLN A 182     -13.977  -0.684 -11.471  1.00 88.41           H  
ATOM   2942  HG3 GLN A 182     -13.634  -2.350 -11.991  1.00 88.41           H  
ATOM   2943  CD  GLN A 182     -12.442  -1.679 -10.359  1.00 88.41           C  
ATOM   2944  NE2 GLN A 182     -11.663  -0.626 -10.449  1.00 88.41           N  
ATOM   2945 HE21 GLN A 182     -11.920   0.121 -11.078  1.00 88.41           H  
ATOM   2946 HE22 GLN A 182     -10.749  -0.755 -10.038  1.00 88.41           H  
ATOM   2947  OE1 GLN A 182     -12.065  -2.629  -9.701  1.00 88.41           O  
ATOM   2948  N   ASP A 183     -18.334  -2.202  -9.923  1.00 87.59           N  
ATOM   2949  H   ASP A 183     -18.388  -1.235 -10.210  1.00 87.59           H  
ATOM   2950  CA  ASP A 183     -19.445  -2.715  -9.112  1.00 87.59           C  
ATOM   2951  HA  ASP A 183     -19.944  -1.851  -8.674  1.00 87.59           H  
ATOM   2952  C   ASP A 183     -18.952  -3.554  -7.911  1.00 87.59           C  
ATOM   2953  CB  ASP A 183     -20.483  -3.381 -10.026  1.00 87.59           C  
ATOM   2954  HB2 ASP A 183     -20.035  -4.236 -10.534  1.00 87.59           H  
ATOM   2955  HB3 ASP A 183     -20.785  -2.666 -10.791  1.00 87.59           H  
ATOM   2956  O   ASP A 183     -19.390  -4.677  -7.651  1.00 87.59           O  
ATOM   2957  CG  ASP A 183     -21.729  -3.828  -9.266  1.00 87.59           C  
ATOM   2958  OD1 ASP A 183     -22.244  -3.005  -8.477  1.00 87.59           O  
ATOM   2959  OD2 ASP A 183     -22.138  -4.994  -9.486  1.00 87.59           O  
ATOM   2960  N   VAL A 184     -17.966  -2.989  -7.206  1.00 87.75           N  
ATOM   2961  H   VAL A 184     -17.660  -2.075  -7.507  1.00 87.75           H  
ATOM   2962  CA  VAL A 184     -17.393  -3.490  -5.951  1.00 87.75           C  
ATOM   2963  HA  VAL A 184     -18.055  -4.259  -5.553  1.00 87.75           H  
ATOM   2964  C   VAL A 184     -17.332  -2.361  -4.926  1.00 87.75           C  
ATOM   2965  CB  VAL A 184     -15.995  -4.126  -6.129  1.00 87.75           C  
ATOM   2966  HB  VAL A 184     -15.665  -4.477  -5.151  1.00 87.75           H  
ATOM   2967  O   VAL A 184     -17.378  -1.176  -5.269  1.00 87.75           O  
ATOM   2968  CG1 VAL A 184     -16.046  -5.353  -7.040  1.00 87.75           C  
ATOM   2969 HG11 VAL A 184     -16.832  -6.032  -6.710  1.00 87.75           H  
ATOM   2970 HG12 VAL A 184     -16.242  -5.059  -8.071  1.00 87.75           H  
ATOM   2971 HG13 VAL A 184     -15.094  -5.883  -7.000  1.00 87.75           H  
ATOM   2972  CG2 VAL A 184     -14.938  -3.140  -6.643  1.00 87.75           C  
ATOM   2973 HG21 VAL A 184     -13.992  -3.661  -6.795  1.00 87.75           H  
ATOM   2974 HG22 VAL A 184     -15.266  -2.708  -7.588  1.00 87.75           H  
ATOM   2975 HG23 VAL A 184     -14.777  -2.344  -5.915  1.00 87.75           H  
ATOM   2976  N   THR A 185     -17.200  -2.718  -3.649  1.00 88.93           N  
ATOM   2977  H   THR A 185     -17.202  -3.701  -3.418  1.00 88.93           H  
ATOM   2978  CA  THR A 185     -17.000  -1.748  -2.566  1.00 88.93           C  
ATOM   2979  HA  THR A 185     -17.881  -1.108  -2.511  1.00 88.93           H  
ATOM   2980  C   THR A 185     -15.773  -0.879  -2.838  1.00 88.93           C  
ATOM   2981  CB  THR A 185     -16.844  -2.465  -1.220  1.00 88.93           C  
ATOM   2982  HB  THR A 185     -16.021  -3.178  -1.273  1.00 88.93           H  
ATOM   2983  O   THR A 185     -14.646  -1.368  -2.867  1.00 88.93           O  
ATOM   2984  CG2 THR A 185     -16.615  -1.501  -0.057  1.00 88.93           C  
ATOM   2985 HG21 THR A 185     -15.645  -1.015  -0.156  1.00 88.93           H  
ATOM   2986 HG22 THR A 185     -16.626  -2.054   0.882  1.00 88.93           H  
ATOM   2987 HG23 THR A 185     -17.406  -0.750  -0.048  1.00 88.93           H  
ATOM   2988  OG1 THR A 185     -18.041  -3.149  -0.934  1.00 88.93           O  
ATOM   2989  HG1 THR A 185     -17.815  -3.942  -0.442  1.00 88.93           H  
ATOM   2990  N   LEU A 186     -15.985   0.429  -2.998  1.00 92.51           N  
ATOM   2991  H   LEU A 186     -16.939   0.755  -3.063  1.00 92.51           H  
ATOM   2992  CA  LEU A 186     -14.905   1.369  -3.279  1.00 92.51           C  
ATOM   2993  HA  LEU A 186     -14.197   0.882  -3.951  1.00 92.51           H  
ATOM   2994  C   LEU A 186     -14.135   1.732  -2.007  1.00 92.51           C  
ATOM   2995  CB  LEU A 186     -15.454   2.615  -3.992  1.00 92.51           C  
ATOM   2996  HB2 LEU A 186     -14.645   3.339  -4.086  1.00 92.51           H  
ATOM   2997  HB3 LEU A 186     -16.237   3.048  -3.371  1.00 92.51           H  
ATOM   2998  O   LEU A 186     -14.673   2.361  -1.087  1.00 92.51           O  
ATOM   2999  CG  LEU A 186     -16.055   2.365  -5.387  1.00 92.51           C  
ATOM   3000  HG  LEU A 186     -16.957   1.762  -5.290  1.00 92.51           H  
ATOM   3001  CD1 LEU A 186     -16.437   3.712  -6.005  1.00 92.51           C  
ATOM   3002 HD11 LEU A 186     -16.902   3.544  -6.977  1.00 92.51           H  
ATOM   3003 HD12 LEU A 186     -15.552   4.334  -6.138  1.00 92.51           H  
ATOM   3004 HD13 LEU A 186     -17.150   4.227  -5.361  1.00 92.51           H  
ATOM   3005  CD2 LEU A 186     -15.082   1.654  -6.326  1.00 92.51           C  
ATOM   3006 HD21 LEU A 186     -14.117   2.162  -6.330  1.00 92.51           H  
ATOM   3007 HD22 LEU A 186     -15.496   1.629  -7.334  1.00 92.51           H  
ATOM   3008 HD23 LEU A 186     -14.952   0.619  -6.009  1.00 92.51           H  
ATOM   3009  N   VAL A 187     -12.853   1.378  -2.006  1.00 96.24           N  
ATOM   3010  H   VAL A 187     -12.526   0.795  -2.763  1.00 96.24           H  
ATOM   3011  CA  VAL A 187     -11.863   1.772  -1.004  1.00 96.24           C  
ATOM   3012  HA  VAL A 187     -12.346   2.372  -0.233  1.00 96.24           H  
ATOM   3013  C   VAL A 187     -10.798   2.613  -1.699  1.00 96.24           C  
ATOM   3014  CB  VAL A 187     -11.241   0.539  -0.326  1.00 96.24           C  
ATOM   3015  HB  VAL A 187     -10.670  -0.014  -1.072  1.00 96.24           H  
ATOM   3016  O   VAL A 187     -10.135   2.136  -2.623  1.00 96.24           O  
ATOM   3017  CG1 VAL A 187     -10.285   0.965   0.793  1.00 96.24           C  
ATOM   3018 HG11 VAL A 187     -10.819   1.535   1.553  1.00 96.24           H  
ATOM   3019 HG12 VAL A 187      -9.831   0.082   1.244  1.00 96.24           H  
ATOM   3020 HG13 VAL A 187      -9.492   1.597   0.392  1.00 96.24           H  
ATOM   3021  CG2 VAL A 187     -12.311  -0.395   0.259  1.00 96.24           C  
ATOM   3022 HG21 VAL A 187     -11.831  -1.194   0.823  1.00 96.24           H  
ATOM   3023 HG22 VAL A 187     -12.874  -0.860  -0.550  1.00 96.24           H  
ATOM   3024 HG23 VAL A 187     -12.996   0.153   0.905  1.00 96.24           H  
ATOM   3025  N   ILE A 188     -10.645   3.872  -1.284  1.00 98.56           N  
ATOM   3026  H   ILE A 188     -11.155   4.175  -0.466  1.00 98.56           H  
ATOM   3027  CA  ILE A 188      -9.696   4.807  -1.900  1.00 98.56           C  
ATOM   3028  HA  ILE A 188      -9.134   4.267  -2.662  1.00 98.56           H  
ATOM   3029  C   ILE A 188      -8.689   5.294  -0.868  1.00 98.56           C  
ATOM   3030  CB  ILE A 188     -10.402   5.976  -2.628  1.00 98.56           C  
ATOM   3031  HB  ILE A 188     -11.054   6.484  -1.917  1.00 98.56           H  
ATOM   3032  O   ILE A 188      -9.069   5.798   0.184  1.00 98.56           O  
ATOM   3033  CG1 ILE A 188     -11.265   5.413  -3.783  1.00 98.56           C  
ATOM   3034 HG12 ILE A 188     -10.664   4.734  -4.388  1.00 98.56           H  
ATOM   3035 HG13 ILE A 188     -12.086   4.838  -3.355  1.00 98.56           H  
ATOM   3036  CG2 ILE A 188      -9.386   7.020  -3.141  1.00 98.56           C  
ATOM   3037 HG21 ILE A 188      -8.830   7.459  -2.313  1.00 98.56           H  
ATOM   3038 HG22 ILE A 188      -9.896   7.844  -3.640  1.00 98.56           H  
ATOM   3039 HG23 ILE A 188      -8.690   6.555  -3.839  1.00 98.56           H  
ATOM   3040  CD1 ILE A 188     -11.870   6.467  -4.716  1.00 98.56           C  
ATOM   3041 HD11 ILE A 188     -12.684   6.022  -5.288  1.00 98.56           H  
ATOM   3042 HD12 ILE A 188     -12.251   7.305  -4.133  1.00 98.56           H  
ATOM   3043 HD13 ILE A 188     -11.112   6.832  -5.409  1.00 98.56           H  
ATOM   3044  N   GLN A 189      -7.407   5.213  -1.210  1.00 98.75           N  
ATOM   3045  H   GLN A 189      -7.192   4.804  -2.108  1.00 98.75           H  
ATOM   3046  CA  GLN A 189      -6.345   5.944  -0.541  1.00 98.75           C  
ATOM   3047  HA  GLN A 189      -6.678   6.205   0.464  1.00 98.75           H  
ATOM   3048  C   GLN A 189      -6.053   7.241  -1.296  1.00 98.75           C  
ATOM   3049  CB  GLN A 189      -5.107   5.055  -0.389  1.00 98.75           C  
ATOM   3050  HB2 GLN A 189      -5.370   4.180   0.206  1.00 98.75           H  
ATOM   3051  HB3 GLN A 189      -4.756   4.729  -1.368  1.00 98.75           H  
ATOM   3052  O   GLN A 189      -5.509   7.228  -2.402  1.00 98.75           O  
ATOM   3053  CG  GLN A 189      -3.989   5.795   0.344  1.00 98.75           C  
ATOM   3054  HG2 GLN A 189      -4.369   6.193   1.285  1.00 98.75           H  
ATOM   3055  HG3 GLN A 189      -3.632   6.627  -0.263  1.00 98.75           H  
ATOM   3056  CD  GLN A 189      -2.824   4.871   0.649  1.00 98.75           C  
ATOM   3057  NE2 GLN A 189      -1.889   4.668  -0.249  1.00 98.75           N  
ATOM   3058 HE21 GLN A 189      -1.239   3.947   0.030  1.00 98.75           H  
ATOM   3059 HE22 GLN A 189      -2.088   4.820  -1.227  1.00 98.75           H  
ATOM   3060  OE1 GLN A 189      -2.711   4.325   1.721  1.00 98.75           O  
ATOM   3061  N   VAL A 190      -6.382   8.369  -0.676  1.00 98.76           N  
ATOM   3062  H   VAL A 190      -6.788   8.293   0.246  1.00 98.76           H  
ATOM   3063  CA  VAL A 190      -5.953   9.697  -1.111  1.00 98.76           C  
ATOM   3064  HA  VAL A 190      -6.132   9.800  -2.181  1.00 98.76           H  
ATOM   3065  C   VAL A 190      -4.458   9.818  -0.844  1.00 98.76           C  
ATOM   3066  CB  VAL A 190      -6.739  10.793  -0.374  1.00 98.76           C  
ATOM   3067  HB  VAL A 190      -6.551  10.730   0.698  1.00 98.76           H  
ATOM   3068  O   VAL A 190      -4.004   9.659   0.289  1.00 98.76           O  
ATOM   3069  CG1 VAL A 190      -6.324  12.174  -0.875  1.00 98.76           C  
ATOM   3070 HG11 VAL A 190      -6.912  12.936  -0.362  1.00 98.76           H  
ATOM   3071 HG12 VAL A 190      -5.271  12.354  -0.660  1.00 98.76           H  
ATOM   3072 HG13 VAL A 190      -6.495  12.250  -1.949  1.00 98.76           H  
ATOM   3073  CG2 VAL A 190      -8.243  10.647  -0.621  1.00 98.76           C  
ATOM   3074 HG21 VAL A 190      -8.780  11.468  -0.146  1.00 98.76           H  
ATOM   3075 HG22 VAL A 190      -8.606   9.710  -0.197  1.00 98.76           H  
ATOM   3076 HG23 VAL A 190      -8.435  10.658  -1.694  1.00 98.76           H  
ATOM   3077  N   THR A 191      -3.679  10.040  -1.897  1.00 97.29           N  
ATOM   3078  H   THR A 191      -4.115  10.185  -2.797  1.00 97.29           H  
ATOM   3079  CA  THR A 191      -2.215  10.014  -1.851  1.00 97.29           C  
ATOM   3080  HA  THR A 191      -1.890  10.294  -0.850  1.00 97.29           H  
ATOM   3081  C   THR A 191      -1.613  11.046  -2.806  1.00 97.29           C  
ATOM   3082  CB  THR A 191      -1.715   8.579  -2.113  1.00 97.29           C  
ATOM   3083  HB  THR A 191      -2.251   7.902  -1.447  1.00 97.29           H  
ATOM   3084  O   THR A 191      -2.316  11.867  -3.400  1.00 97.29           O  
ATOM   3085  CG2 THR A 191      -1.927   8.095  -3.548  1.00 97.29           C  
ATOM   3086 HG21 THR A 191      -2.993   8.056  -3.768  1.00 97.29           H  
ATOM   3087 HG22 THR A 191      -1.430   8.757  -4.257  1.00 97.29           H  
ATOM   3088 HG23 THR A 191      -1.508   7.093  -3.641  1.00 97.29           H  
ATOM   3089  OG1 THR A 191      -0.338   8.447  -1.827  1.00 97.29           O  
ATOM   3090  HG1 THR A 191      -0.193   8.572  -0.886  1.00 97.29           H  
ATOM   3091  N   GLY A 192      -0.290  11.043  -2.924  1.00 92.53           N  
ATOM   3092  H   GLY A 192       0.237  10.336  -2.433  1.00 92.53           H  
ATOM   3093  CA  GLY A 192       0.463  12.026  -3.671  1.00 92.53           C  
ATOM   3094  HA2 GLY A 192       0.577  11.693  -4.703  1.00 92.53           H  
ATOM   3095  HA3 GLY A 192      -0.092  12.964  -3.648  1.00 92.53           H  
ATOM   3096  C   GLY A 192       1.837  12.264  -3.060  1.00 92.53           C  
ATOM   3097  O   GLY A 192       2.434  11.349  -2.498  1.00 92.53           O  
ATOM   3098  N   GLY A 193       2.320  13.501  -3.160  1.00 91.70           N  
ATOM   3099  H   GLY A 193       1.773  14.176  -3.675  1.00 91.70           H  
ATOM   3100  CA  GLY A 193       3.425  13.982  -2.336  1.00 91.70           C  
ATOM   3101  HA2 GLY A 193       3.765  14.948  -2.707  1.00 91.70           H  
ATOM   3102  HA3 GLY A 193       4.255  13.277  -2.389  1.00 91.70           H  
ATOM   3103  C   GLY A 193       2.984  14.096  -0.874  1.00 91.70           C  
ATOM   3104  O   GLY A 193       3.199  13.173  -0.097  1.00 91.70           O  
ATOM   3105  N   GLU A 194       2.334  15.199  -0.505  1.00 95.42           N  
ATOM   3106  H   GLU A 194       2.250  15.956  -1.168  1.00 95.42           H  
ATOM   3107  CA  GLU A 194       1.609  15.334   0.767  1.00 95.42           C  
ATOM   3108  HA  GLU A 194       1.506  14.349   1.223  1.00 95.42           H  
ATOM   3109  C   GLU A 194       0.199  15.901   0.509  1.00 95.42           C  
ATOM   3110  CB  GLU A 194       2.428  16.163   1.773  1.00 95.42           C  
ATOM   3111  HB2 GLU A 194       3.353  15.626   1.982  1.00 95.42           H  
ATOM   3112  HB3 GLU A 194       2.699  17.121   1.328  1.00 95.42           H  
ATOM   3113  O   GLU A 194       0.050  17.108   0.298  1.00 95.42           O  
ATOM   3114  CG  GLU A 194       1.702  16.419   3.108  1.00 95.42           C  
ATOM   3115  HG2 GLU A 194       0.940  17.182   2.950  1.00 95.42           H  
ATOM   3116  HG3 GLU A 194       2.419  16.816   3.826  1.00 95.42           H  
ATOM   3117  CD  GLU A 194       1.032  15.157   3.681  1.00 95.42           C  
ATOM   3118  OE1 GLU A 194      -0.197  15.021   3.513  1.00 95.42           O  
ATOM   3119  OE2 GLU A 194       1.725  14.251   4.201  1.00 95.42           O  
ATOM   3120  N   PRO A 195      -0.842  15.044   0.488  1.00 97.60           N  
ATOM   3121  CA  PRO A 195      -2.233  15.441   0.269  1.00 97.60           C  
ATOM   3122  HA  PRO A 195      -2.363  15.700  -0.781  1.00 97.60           H  
ATOM   3123  C   PRO A 195      -2.734  16.605   1.129  1.00 97.60           C  
ATOM   3124  CB  PRO A 195      -3.038  14.183   0.589  1.00 97.60           C  
ATOM   3125  HB2 PRO A 195      -4.002  14.157   0.082  1.00 97.60           H  
ATOM   3126  HB3 PRO A 195      -3.168  14.103   1.669  1.00 97.60           H  
ATOM   3127  O   PRO A 195      -3.528  17.406   0.637  1.00 97.60           O  
ATOM   3128  CG  PRO A 195      -2.115  13.070   0.126  1.00 97.60           C  
ATOM   3129  HG2 PRO A 195      -2.137  13.013  -0.962  1.00 97.60           H  
ATOM   3130  HG3 PRO A 195      -2.376  12.113   0.579  1.00 97.60           H  
ATOM   3131  CD  PRO A 195      -0.760  13.589   0.593  1.00 97.60           C  
ATOM   3132  HD2 PRO A 195       0.031  13.182  -0.036  1.00 97.60           H  
ATOM   3133  HD3 PRO A 195      -0.596  13.310   1.634  1.00 97.60           H  
ATOM   3134  N   THR A 196      -2.276  16.742   2.380  1.00 97.27           N  
ATOM   3135  H   THR A 196      -1.608  16.079   2.746  1.00 97.27           H  
ATOM   3136  CA  THR A 196      -2.735  17.824   3.272  1.00 97.27           C  
ATOM   3137  HA  THR A 196      -3.824  17.853   3.238  1.00 97.27           H  
ATOM   3138  C   THR A 196      -2.267  19.218   2.842  1.00 97.27           C  
ATOM   3139  CB  THR A 196      -2.337  17.582   4.736  1.00 97.27           C  
ATOM   3140  HB  THR A 196      -2.702  18.411   5.341  1.00 97.27           H  
ATOM   3141  O   THR A 196      -2.690  20.208   3.428  1.00 97.27           O  
ATOM   3142  CG2 THR A 196      -2.925  16.289   5.299  1.00 97.27           C  
ATOM   3143 HG21 THR A 196      -4.012  16.322   5.231  1.00 97.27           H  
ATOM   3144 HG22 THR A 196      -2.545  15.427   4.749  1.00 97.27           H  
ATOM   3145 HG23 THR A 196      -2.633  16.193   6.345  1.00 97.27           H  
ATOM   3146  OG1 THR A 196      -0.944  17.499   4.889  1.00 97.27           O  
ATOM   3147  HG1 THR A 196      -0.516  18.120   4.294  1.00 97.27           H  
ATOM   3148  N   LEU A 197      -1.403  19.323   1.824  1.00 95.39           N  
ATOM   3149  H   LEU A 197      -1.069  18.475   1.388  1.00 95.39           H  
ATOM   3150  CA  LEU A 197      -0.999  20.605   1.232  1.00 95.39           C  
ATOM   3151  HA  LEU A 197      -0.840  21.333   2.029  1.00 95.39           H  
ATOM   3152  C   LEU A 197      -2.053  21.220   0.307  1.00 95.39           C  
ATOM   3153  CB  LEU A 197       0.301  20.415   0.442  1.00 95.39           C  
ATOM   3154  HB2 LEU A 197       0.537  21.350  -0.067  1.00 95.39           H  
ATOM   3155  HB3 LEU A 197       0.136  19.658  -0.324  1.00 95.39           H  
ATOM   3156  O   LEU A 197      -1.889  22.362  -0.134  1.00 95.39           O  
ATOM   3157  CG  LEU A 197       1.511  20.020   1.295  1.00 95.39           C  
ATOM   3158  HG  LEU A 197       1.310  19.093   1.831  1.00 95.39           H  
ATOM   3159  CD1 LEU A 197       2.681  19.797   0.346  1.00 95.39           C  
ATOM   3160 HD11 LEU A 197       2.812  20.685  -0.273  1.00 95.39           H  
ATOM   3161 HD12 LEU A 197       2.460  18.940  -0.290  1.00 95.39           H  
ATOM   3162 HD13 LEU A 197       3.581  19.601   0.930  1.00 95.39           H  
ATOM   3163  CD2 LEU A 197       1.897  21.100   2.309  1.00 95.39           C  
ATOM   3164 HD21 LEU A 197       2.086  22.046   1.801  1.00 95.39           H  
ATOM   3165 HD22 LEU A 197       1.097  21.229   3.037  1.00 95.39           H  
ATOM   3166 HD23 LEU A 197       2.793  20.789   2.846  1.00 95.39           H  
ATOM   3167  N   ARG A 198      -3.102  20.470  -0.033  1.00 96.71           N  
ATOM   3168  H   ARG A 198      -3.185  19.546   0.367  1.00 96.71           H  
ATOM   3169  CA  ARG A 198      -4.232  20.987  -0.799  1.00 96.71           C  
ATOM   3170  HA  ARG A 198      -3.888  21.758  -1.489  1.00 96.71           H  
ATOM   3171  C   ARG A 198      -5.240  21.658   0.121  1.00 96.71           C  
ATOM   3172  CB  ARG A 198      -4.859  19.855  -1.614  1.00 96.71           C  
ATOM   3173  HB2 ARG A 198      -4.904  18.933  -1.035  1.00 96.71           H  
ATOM   3174  HB3 ARG A 198      -5.879  20.142  -1.869  1.00 96.71           H  
ATOM   3175  O   ARG A 198      -5.752  21.030   1.043  1.00 96.71           O  
ATOM   3176  CG  ARG A 198      -4.041  19.654  -2.891  1.00 96.71           C  
ATOM   3177  HG2 ARG A 198      -3.896  20.617  -3.381  1.00 96.71           H  
ATOM   3178  HG3 ARG A 198      -3.063  19.251  -2.631  1.00 96.71           H  
ATOM   3179  CD  ARG A 198      -4.710  18.725  -3.892  1.00 96.71           C  
ATOM   3180  HD2 ARG A 198      -4.004  18.633  -4.716  1.00 96.71           H  
ATOM   3181  HD3 ARG A 198      -4.858  17.744  -3.439  1.00 96.71           H  
ATOM   3182  NE  ARG A 198      -5.983  19.261  -4.408  1.00 96.71           N  
ATOM   3183  HE  ARG A 198      -6.542  19.851  -3.808  1.00 96.71           H  
ATOM   3184  NH1 ARG A 198      -5.835  18.405  -6.533  1.00 96.71           N  
ATOM   3185 HH11 ARG A 198      -6.271  18.344  -7.442  1.00 96.71           H  
ATOM   3186 HH12 ARG A 198      -4.968  17.944  -6.297  1.00 96.71           H  
ATOM   3187  NH2 ARG A 198      -7.532  19.693  -6.029  1.00 96.71           N  
ATOM   3188 HH21 ARG A 198      -7.853  19.565  -6.978  1.00 96.71           H  
ATOM   3189 HH22 ARG A 198      -8.068  20.256  -5.385  1.00 96.71           H  
ATOM   3190  CZ  ARG A 198      -6.433  19.132  -5.638  1.00 96.71           C  
ATOM   3191  N   GLU A 199      -5.546  22.921  -0.161  1.00 95.29           N  
ATOM   3192  H   GLU A 199      -5.073  23.381  -0.926  1.00 95.29           H  
ATOM   3193  CA  GLU A 199      -6.516  23.711   0.610  1.00 95.29           C  
ATOM   3194  HA  GLU A 199      -6.225  23.716   1.660  1.00 95.29           H  
ATOM   3195  C   GLU A 199      -7.933  23.111   0.538  1.00 95.29           C  
ATOM   3196  CB  GLU A 199      -6.514  25.163   0.099  1.00 95.29           C  
ATOM   3197  HB2 GLU A 199      -6.766  25.166  -0.961  1.00 95.29           H  
ATOM   3198  HB3 GLU A 199      -7.279  25.718   0.643  1.00 95.29           H  
ATOM   3199  O   GLU A 199      -8.695  23.189   1.500  1.00 95.29           O  
ATOM   3200  CG  GLU A 199      -5.156  25.861   0.307  1.00 95.29           C  
ATOM   3201  HG2 GLU A 199      -4.389  25.314  -0.242  1.00 95.29           H  
ATOM   3202  HG3 GLU A 199      -4.905  25.815   1.366  1.00 95.29           H  
ATOM   3203  CD  GLU A 199      -5.134  27.329  -0.155  1.00 95.29           C  
ATOM   3204  OE1 GLU A 199      -4.069  27.960   0.034  1.00 95.29           O  
ATOM   3205  OE2 GLU A 199      -6.157  27.808  -0.692  1.00 95.29           O  
ATOM   3206  N   ASP A 200      -8.257  22.428  -0.564  1.00 97.84           N  
ATOM   3207  H   ASP A 200      -7.572  22.361  -1.304  1.00 97.84           H  
ATOM   3208  CA  ASP A 200      -9.542  21.779  -0.837  1.00 97.84           C  
ATOM   3209  HA  ASP A 200     -10.307  22.310  -0.270  1.00 97.84           H  
ATOM   3210  C   ASP A 200      -9.617  20.305  -0.378  1.00 97.84           C  
ATOM   3211  CB  ASP A 200      -9.901  21.964  -2.327  1.00 97.84           C  
ATOM   3212  HB2 ASP A 200      -9.901  23.030  -2.555  1.00 97.84           H  
ATOM   3213  HB3 ASP A 200     -10.914  21.597  -2.490  1.00 97.84           H  
ATOM   3214  O   ASP A 200     -10.584  19.608  -0.684  1.00 97.84           O  
ATOM   3215  CG  ASP A 200      -8.959  21.257  -3.315  1.00 97.84           C  
ATOM   3216  OD1 ASP A 200      -7.842  20.838  -2.934  1.00 97.84           O  
ATOM   3217  OD2 ASP A 200      -9.313  21.111  -4.505  1.00 97.84           O  
ATOM   3218  N   ILE A 201      -8.647  19.795   0.396  1.00 98.57           N  
ATOM   3219  H   ILE A 201      -7.860  20.391   0.609  1.00 98.57           H  
ATOM   3220  CA  ILE A 201      -8.603  18.377   0.816  1.00 98.57           C  
ATOM   3221  HA  ILE A 201      -8.515  17.785  -0.095  1.00 98.57           H  
ATOM   3222  C   ILE A 201      -9.878  17.896   1.527  1.00 98.57           C  
ATOM   3223  CB  ILE A 201      -7.350  18.101   1.677  1.00 98.57           C  
ATOM   3224  HB  ILE A 201      -6.478  18.349   1.072  1.00 98.57           H  
ATOM   3225  O   ILE A 201     -10.339  16.780   1.286  1.00 98.57           O  
ATOM   3226  CG1 ILE A 201      -7.206  16.630   2.133  1.00 98.57           C  
ATOM   3227 HG12 ILE A 201      -6.315  16.542   2.754  1.00 98.57           H  
ATOM   3228 HG13 ILE A 201      -8.062  16.337   2.742  1.00 98.57           H  
ATOM   3229  CG2 ILE A 201      -7.295  18.968   2.944  1.00 98.57           C  
ATOM   3230 HG21 ILE A 201      -6.278  18.900   3.330  1.00 98.57           H  
ATOM   3231 HG22 ILE A 201      -7.490  20.016   2.714  1.00 98.57           H  
ATOM   3232 HG23 ILE A 201      -8.002  18.619   3.696  1.00 98.57           H  
ATOM   3233  CD1 ILE A 201      -7.059  15.638   0.982  1.00 98.57           C  
ATOM   3234 HD11 ILE A 201      -6.166  15.905   0.417  1.00 98.57           H  
ATOM   3235 HD12 ILE A 201      -6.937  14.634   1.388  1.00 98.57           H  
ATOM   3236 HD13 ILE A 201      -7.936  15.655   0.334  1.00 98.57           H  
ATOM   3237  N   ILE A 202     -10.484  18.729   2.379  1.00 98.61           N  
ATOM   3238  H   ILE A 202     -10.082  19.649   2.494  1.00 98.61           H  
ATOM   3239  CA  ILE A 202     -11.739  18.391   3.071  1.00 98.61           C  
ATOM   3240  HA  ILE A 202     -11.622  17.423   3.559  1.00 98.61           H  
ATOM   3241  C   ILE A 202     -12.887  18.241   2.060  1.00 98.61           C  
ATOM   3242  CB  ILE A 202     -12.046  19.451   4.158  1.00 98.61           C  
ATOM   3243  HB  ILE A 202     -11.977  20.438   3.700  1.00 98.61           H  
ATOM   3244  O   ILE A 202     -13.716  17.340   2.198  1.00 98.61           O  
ATOM   3245  CG1 ILE A 202     -11.009  19.356   5.306  1.00 98.61           C  
ATOM   3246 HG12 ILE A 202     -10.005  19.281   4.889  1.00 98.61           H  
ATOM   3247 HG13 ILE A 202     -11.193  18.453   5.887  1.00 98.61           H  
ATOM   3248  CG2 ILE A 202     -13.465  19.290   4.740  1.00 98.61           C  
ATOM   3249 HG21 ILE A 202     -14.218  19.374   3.956  1.00 98.61           H  
ATOM   3250 HG22 ILE A 202     -13.548  18.319   5.228  1.00 98.61           H  
ATOM   3251 HG23 ILE A 202     -13.669  20.076   5.468  1.00 98.61           H  
ATOM   3252  CD1 ILE A 202     -11.010  20.567   6.250  1.00 98.61           C  
ATOM   3253 HD11 ILE A 202     -11.980  20.696   6.731  1.00 98.61           H  
ATOM   3254 HD12 ILE A 202     -10.255  20.420   7.022  1.00 98.61           H  
ATOM   3255 HD13 ILE A 202     -10.767  21.469   5.688  1.00 98.61           H  
ATOM   3256  N   GLU A 203     -12.927  19.089   1.030  1.00 98.62           N  
ATOM   3257  H   GLU A 203     -12.150  19.717   0.886  1.00 98.62           H  
ATOM   3258  CA  GLU A 203     -13.921  19.020  -0.044  1.00 98.62           C  
ATOM   3259  HA  GLU A 203     -14.916  18.936   0.395  1.00 98.62           H  
ATOM   3260  C   GLU A 203     -13.711  17.785  -0.924  1.00 98.62           C  
ATOM   3261  CB  GLU A 203     -13.875  20.321  -0.854  1.00 98.62           C  
ATOM   3262  HB2 GLU A 203     -12.906  20.422  -1.343  1.00 98.62           H  
ATOM   3263  HB3 GLU A 203     -14.011  21.152  -0.162  1.00 98.62           H  
ATOM   3264  O   GLU A 203     -14.669  17.068  -1.208  1.00 98.62           O  
ATOM   3265  CG  GLU A 203     -14.979  20.371  -1.918  1.00 98.62           C  
ATOM   3266  HG2 GLU A 203     -14.786  19.601  -2.664  1.00 98.62           H  
ATOM   3267  HG3 GLU A 203     -15.932  20.149  -1.437  1.00 98.62           H  
ATOM   3268  CD  GLU A 203     -15.078  21.735  -2.616  1.00 98.62           C  
ATOM   3269  OE1 GLU A 203     -16.050  21.899  -3.387  1.00 98.62           O  
ATOM   3270  OE2 GLU A 203     -14.214  22.603  -2.361  1.00 98.62           O  
ATOM   3271  N   ILE A 204     -12.459  17.454  -1.254  1.00 98.80           N  
ATOM   3272  H   ILE A 204     -11.726  18.112  -1.032  1.00 98.80           H  
ATOM   3273  CA  ILE A 204     -12.112  16.211  -1.957  1.00 98.80           C  
ATOM   3274  HA  ILE A 204     -12.597  16.219  -2.933  1.00 98.80           H  
ATOM   3275  C   ILE A 204     -12.650  14.999  -1.193  1.00 98.80           C  
ATOM   3276  CB  ILE A 204     -10.584  16.114  -2.166  1.00 98.80           C  
ATOM   3277  HB  ILE A 204     -10.086  16.294  -1.214  1.00 98.80           H  
ATOM   3278  O   ILE A 204     -13.334  14.160  -1.776  1.00 98.80           O  
ATOM   3279  CG1 ILE A 204     -10.137  17.200  -3.164  1.00 98.80           C  
ATOM   3280 HG12 ILE A 204     -10.556  16.983  -4.146  1.00 98.80           H  
ATOM   3281 HG13 ILE A 204     -10.525  18.169  -2.849  1.00 98.80           H  
ATOM   3282  CG2 ILE A 204     -10.168  14.711  -2.656  1.00 98.80           C  
ATOM   3283 HG21 ILE A 204      -9.094  14.678  -2.834  1.00 98.80           H  
ATOM   3284 HG22 ILE A 204     -10.701  14.465  -3.574  1.00 98.80           H  
ATOM   3285 HG23 ILE A 204     -10.389  13.958  -1.899  1.00 98.80           H  
ATOM   3286  CD1 ILE A 204      -8.620  17.351  -3.289  1.00 98.80           C  
ATOM   3287 HD11 ILE A 204      -8.424  18.234  -3.897  1.00 98.80           H  
ATOM   3288 HD12 ILE A 204      -8.171  17.496  -2.307  1.00 98.80           H  
ATOM   3289 HD13 ILE A 204      -8.179  16.483  -3.779  1.00 98.80           H  
ATOM   3290  N   VAL A 205     -12.390  14.912   0.116  1.00 98.81           N  
ATOM   3291  H   VAL A 205     -11.830  15.639   0.538  1.00 98.81           H  
ATOM   3292  CA  VAL A 205     -12.869  13.796   0.950  1.00 98.81           C  
ATOM   3293  HA  VAL A 205     -12.503  12.862   0.523  1.00 98.81           H  
ATOM   3294  C   VAL A 205     -14.401  13.713   0.943  1.00 98.81           C  
ATOM   3295  CB  VAL A 205     -12.318  13.916   2.384  1.00 98.81           C  
ATOM   3296  HB  VAL A 205     -12.539  14.911   2.769  1.00 98.81           H  
ATOM   3297  O   VAL A 205     -14.942  12.611   0.811  1.00 98.81           O  
ATOM   3298  CG1 VAL A 205     -12.923  12.881   3.341  1.00 98.81           C  
ATOM   3299 HG11 VAL A 205     -14.011  12.959   3.350  1.00 98.81           H  
ATOM   3300 HG12 VAL A 205     -12.573  13.079   4.354  1.00 98.81           H  
ATOM   3301 HG13 VAL A 205     -12.643  11.871   3.042  1.00 98.81           H  
ATOM   3302  CG2 VAL A 205     -10.798  13.695   2.410  1.00 98.81           C  
ATOM   3303 HG21 VAL A 205     -10.412  13.919   3.405  1.00 98.81           H  
ATOM   3304 HG22 VAL A 205     -10.299  14.350   1.696  1.00 98.81           H  
ATOM   3305 HG23 VAL A 205     -10.560  12.663   2.150  1.00 98.81           H  
ATOM   3306  N   ARG A 206     -15.105  14.852   1.023  1.00 98.63           N  
ATOM   3307  H   ARG A 206     -14.598  15.723   1.097  1.00 98.63           H  
ATOM   3308  CA  ARG A 206     -16.575  14.895   0.919  1.00 98.63           C  
ATOM   3309  HA  ARG A 206     -17.009  14.229   1.666  1.00 98.63           H  
ATOM   3310  C   ARG A 206     -17.060  14.380  -0.431  1.00 98.63           C  
ATOM   3311  CB  ARG A 206     -17.103  16.314   1.151  1.00 98.63           C  
ATOM   3312  HB2 ARG A 206     -16.539  17.024   0.547  1.00 98.63           H  
ATOM   3313  HB3 ARG A 206     -18.147  16.358   0.840  1.00 98.63           H  
ATOM   3314  O   ARG A 206     -17.915  13.500  -0.458  1.00 98.63           O  
ATOM   3315  CG  ARG A 206     -17.027  16.708   2.627  1.00 98.63           C  
ATOM   3316  HG2 ARG A 206     -16.006  16.600   2.991  1.00 98.63           H  
ATOM   3317  HG3 ARG A 206     -17.685  16.060   3.207  1.00 98.63           H  
ATOM   3318  CD  ARG A 206     -17.463  18.162   2.785  1.00 98.63           C  
ATOM   3319  HD2 ARG A 206     -18.465  18.276   2.372  1.00 98.63           H  
ATOM   3320  HD3 ARG A 206     -16.774  18.790   2.220  1.00 98.63           H  
ATOM   3321  NE  ARG A 206     -17.463  18.564   4.203  1.00 98.63           N  
ATOM   3322  HE  ARG A 206     -17.361  17.822   4.881  1.00 98.63           H  
ATOM   3323  NH1 ARG A 206     -17.762  20.807   3.846  1.00 98.63           N  
ATOM   3324 HH11 ARG A 206     -17.758  20.628   2.852  1.00 98.63           H  
ATOM   3325 HH12 ARG A 206     -17.875  21.751   4.185  1.00 98.63           H  
ATOM   3326  NH2 ARG A 206     -17.641  20.022   5.938  1.00 98.63           N  
ATOM   3327 HH21 ARG A 206     -17.797  20.959   6.278  1.00 98.63           H  
ATOM   3328 HH22 ARG A 206     -17.550  19.252   6.585  1.00 98.63           H  
ATOM   3329  CZ  ARG A 206     -17.621  19.792   4.654  1.00 98.63           C  
ATOM   3330  N   ILE A 207     -16.447  14.824  -1.529  1.00 98.20           N  
ATOM   3331  H   ILE A 207     -15.761  15.558  -1.425  1.00 98.20           H  
ATOM   3332  CA  ILE A 207     -16.769  14.348  -2.881  1.00 98.20           C  
ATOM   3333  HA  ILE A 207     -17.819  14.564  -3.077  1.00 98.20           H  
ATOM   3334  C   ILE A 207     -16.598  12.833  -2.978  1.00 98.20           C  
ATOM   3335  CB  ILE A 207     -15.913  15.091  -3.932  1.00 98.20           C  
ATOM   3336  HB  ILE A 207     -14.883  15.133  -3.579  1.00 98.20           H  
ATOM   3337  O   ILE A 207     -17.480  12.160  -3.511  1.00 98.20           O  
ATOM   3338  CG1 ILE A 207     -16.448  16.531  -4.072  1.00 98.20           C  
ATOM   3339 HG12 ILE A 207     -16.607  16.965  -3.085  1.00 98.20           H  
ATOM   3340 HG13 ILE A 207     -17.410  16.518  -4.585  1.00 98.20           H  
ATOM   3341  CG2 ILE A 207     -15.912  14.385  -5.307  1.00 98.20           C  
ATOM   3342 HG21 ILE A 207     -15.298  14.938  -6.017  1.00 98.20           H  
ATOM   3343 HG22 ILE A 207     -15.481  13.387  -5.232  1.00 98.20           H  
ATOM   3344 HG23 ILE A 207     -16.929  14.320  -5.694  1.00 98.20           H  
ATOM   3345  CD1 ILE A 207     -15.491  17.456  -4.822  1.00 98.20           C  
ATOM   3346 HD11 ILE A 207     -15.907  18.463  -4.833  1.00 98.20           H  
ATOM   3347 HD12 ILE A 207     -15.350  17.124  -5.851  1.00 98.20           H  
ATOM   3348 HD13 ILE A 207     -14.537  17.471  -4.296  1.00 98.20           H  
ATOM   3349  N   LEU A 208     -15.507  12.270  -2.446  1.00 98.61           N  
ATOM   3350  H   LEU A 208     -14.810  12.875  -2.037  1.00 98.61           H  
ATOM   3351  CA  LEU A 208     -15.309  10.817  -2.432  1.00 98.61           C  
ATOM   3352  HA  LEU A 208     -15.336  10.444  -3.455  1.00 98.61           H  
ATOM   3353  C   LEU A 208     -16.443  10.109  -1.677  1.00 98.61           C  
ATOM   3354  CB  LEU A 208     -13.950  10.464  -1.798  1.00 98.61           C  
ATOM   3355  HB2 LEU A 208     -13.920  10.871  -0.787  1.00 98.61           H  
ATOM   3356  HB3 LEU A 208     -13.892   9.379  -1.713  1.00 98.61           H  
ATOM   3357  O   LEU A 208     -17.032   9.154  -2.191  1.00 98.61           O  
ATOM   3358  CG  LEU A 208     -12.694  10.954  -2.535  1.00 98.61           C  
ATOM   3359  HG  LEU A 208     -12.605  12.037  -2.451  1.00 98.61           H  
ATOM   3360  CD1 LEU A 208     -11.456  10.344  -1.887  1.00 98.61           C  
ATOM   3361 HD11 LEU A 208     -11.474   9.258  -1.977  1.00 98.61           H  
ATOM   3362 HD12 LEU A 208     -10.571  10.737  -2.387  1.00 98.61           H  
ATOM   3363 HD13 LEU A 208     -11.419  10.625  -0.835  1.00 98.61           H  
ATOM   3364  CD2 LEU A 208     -12.694  10.611  -4.017  1.00 98.61           C  
ATOM   3365 HD21 LEU A 208     -11.735  10.881  -4.459  1.00 98.61           H  
ATOM   3366 HD22 LEU A 208     -13.460  11.210  -4.509  1.00 98.61           H  
ATOM   3367 HD23 LEU A 208     -12.885   9.547  -4.160  1.00 98.61           H  
ATOM   3368  N   ARG A 209     -16.778  10.596  -0.476  1.00 97.97           N  
ATOM   3369  H   ARG A 209     -16.281  11.410  -0.143  1.00 97.97           H  
ATOM   3370  CA  ARG A 209     -17.833  10.026   0.372  1.00 97.97           C  
ATOM   3371  HA  ARG A 209     -17.600   8.974   0.538  1.00 97.97           H  
ATOM   3372  C   ARG A 209     -19.201  10.070  -0.311  1.00 97.97           C  
ATOM   3373  CB  ARG A 209     -17.845  10.782   1.714  1.00 97.97           C  
ATOM   3374  HB2 ARG A 209     -18.022  11.841   1.529  1.00 97.97           H  
ATOM   3375  HB3 ARG A 209     -16.865  10.696   2.182  1.00 97.97           H  
ATOM   3376  O   ARG A 209     -19.887   9.050  -0.366  1.00 97.97           O  
ATOM   3377  CG  ARG A 209     -18.925  10.291   2.692  1.00 97.97           C  
ATOM   3378  HG2 ARG A 209     -18.869  10.891   3.600  1.00 97.97           H  
ATOM   3379  HG3 ARG A 209     -19.912  10.448   2.256  1.00 97.97           H  
ATOM   3380  CD  ARG A 209     -18.772   8.811   3.060  1.00 97.97           C  
ATOM   3381  HD2 ARG A 209     -18.825   8.205   2.156  1.00 97.97           H  
ATOM   3382  HD3 ARG A 209     -19.606   8.531   3.703  1.00 97.97           H  
ATOM   3383  NE  ARG A 209     -17.508   8.573   3.782  1.00 97.97           N  
ATOM   3384  HE  ARG A 209     -17.067   9.382   4.196  1.00 97.97           H  
ATOM   3385  NH1 ARG A 209     -17.404   6.311   3.483  1.00 97.97           N  
ATOM   3386 HH11 ARG A 209     -16.968   5.437   3.739  1.00 97.97           H  
ATOM   3387 HH12 ARG A 209     -17.858   6.397   2.585  1.00 97.97           H  
ATOM   3388  NH2 ARG A 209     -15.904   7.291   4.765  1.00 97.97           N  
ATOM   3389 HH21 ARG A 209     -15.387   8.104   5.067  1.00 97.97           H  
ATOM   3390 HH22 ARG A 209     -15.387   6.425   4.827  1.00 97.97           H  
ATOM   3391  CZ  ARG A 209     -16.950   7.402   4.010  1.00 97.97           C  
ATOM   3392  N   GLU A 210     -19.572  11.226  -0.849  1.00 97.20           N  
ATOM   3393  H   GLU A 210     -18.955  12.017  -0.735  1.00 97.20           H  
ATOM   3394  CA  GLU A 210     -20.836  11.463  -1.559  1.00 97.20           C  
ATOM   3395  HA  GLU A 210     -21.677  11.187  -0.923  1.00 97.20           H  
ATOM   3396  C   GLU A 210     -20.938  10.630  -2.842  1.00 97.20           C  
ATOM   3397  CB  GLU A 210     -20.941  12.955  -1.896  1.00 97.20           C  
ATOM   3398  HB2 GLU A 210     -21.765  13.105  -2.594  1.00 97.20           H  
ATOM   3399  HB3 GLU A 210     -20.017  13.265  -2.383  1.00 97.20           H  
ATOM   3400  O   GLU A 210     -22.023  10.198  -3.224  1.00 97.20           O  
ATOM   3401  CG  GLU A 210     -21.199  13.817  -0.647  1.00 97.20           C  
ATOM   3402  HG2 GLU A 210     -20.501  13.536   0.142  1.00 97.20           H  
ATOM   3403  HG3 GLU A 210     -22.204  13.602  -0.284  1.00 97.20           H  
ATOM   3404  CD  GLU A 210     -21.062  15.324  -0.915  1.00 97.20           C  
ATOM   3405  OE1 GLU A 210     -21.167  16.084   0.075  1.00 97.20           O  
ATOM   3406  OE2 GLU A 210     -20.845  15.703  -2.089  1.00 97.20           O  
ATOM   3407  N   ASN A 211     -19.803  10.320  -3.476  1.00 96.16           N  
ATOM   3408  H   ASN A 211     -18.946  10.726  -3.130  1.00 96.16           H  
ATOM   3409  CA  ASN A 211     -19.735   9.463  -4.659  1.00 96.16           C  
ATOM   3410  HA  ASN A 211     -20.704   9.519  -5.155  1.00 96.16           H  
ATOM   3411  C   ASN A 211     -19.569   7.969  -4.332  1.00 96.16           C  
ATOM   3412  CB  ASN A 211     -18.702  10.025  -5.648  1.00 96.16           C  
ATOM   3413  HB2 ASN A 211     -18.476   9.288  -6.418  1.00 96.16           H  
ATOM   3414  HB3 ASN A 211     -17.770  10.266  -5.136  1.00 96.16           H  
ATOM   3415  O   ASN A 211     -19.157   7.190  -5.190  1.00 96.16           O  
ATOM   3416  CG  ASN A 211     -19.263  11.241  -6.348  1.00 96.16           C  
ATOM   3417  ND2 ASN A 211     -19.019  12.423  -5.840  1.00 96.16           N  
ATOM   3418 HD21 ASN A 211     -19.513  13.224  -6.207  1.00 96.16           H  
ATOM   3419 HD22 ASN A 211     -18.493  12.479  -4.979  1.00 96.16           H  
ATOM   3420  OD1 ASN A 211     -19.982  11.106  -7.327  1.00 96.16           O  
ATOM   3421  N   GLY A 212     -19.939   7.543  -3.123  1.00 94.71           N  
ATOM   3422  H   GLY A 212     -20.222   8.235  -2.444  1.00 94.71           H  
ATOM   3423  CA  GLY A 212     -20.091   6.128  -2.780  1.00 94.71           C  
ATOM   3424  HA2 GLY A 212     -20.824   6.051  -1.977  1.00 94.71           H  
ATOM   3425  HA3 GLY A 212     -20.475   5.587  -3.645  1.00 94.71           H  
ATOM   3426  C   GLY A 212     -18.817   5.426  -2.314  1.00 94.71           C  
ATOM   3427  O   GLY A 212     -18.861   4.220  -2.064  1.00 94.71           O  
ATOM   3428  N   VAL A 213     -17.704   6.146  -2.133  1.00 97.13           N  
ATOM   3429  H   VAL A 213     -17.725   7.138  -2.321  1.00 97.13           H  
ATOM   3430  CA  VAL A 213     -16.498   5.574  -1.520  1.00 97.13           C  
ATOM   3431  HA  VAL A 213     -16.248   4.654  -2.049  1.00 97.13           H  
ATOM   3432  C   VAL A 213     -16.808   5.214  -0.069  1.00 97.13           C  
ATOM   3433  CB  VAL A 213     -15.283   6.505  -1.639  1.00 97.13           C  
ATOM   3434  HB  VAL A 213     -15.466   7.421  -1.078  1.00 97.13           H  
ATOM   3435  O   VAL A 213     -17.213   6.062   0.732  1.00 97.13           O  
ATOM   3436  CG1 VAL A 213     -14.025   5.837  -1.074  1.00 97.13           C  
ATOM   3437 HG11 VAL A 213     -13.824   4.901  -1.596  1.00 97.13           H  
ATOM   3438 HG12 VAL A 213     -13.175   6.506  -1.203  1.00 97.13           H  
ATOM   3439 HG13 VAL A 213     -14.142   5.636  -0.009  1.00 97.13           H  
ATOM   3440  CG2 VAL A 213     -15.003   6.851  -3.109  1.00 97.13           C  
ATOM   3441 HG21 VAL A 213     -14.734   5.954  -3.666  1.00 97.13           H  
ATOM   3442 HG22 VAL A 213     -15.876   7.305  -3.578  1.00 97.13           H  
ATOM   3443 HG23 VAL A 213     -14.190   7.576  -3.160  1.00 97.13           H  
ATOM   3444  N   LYS A 214     -16.662   3.931   0.274  1.00 94.57           N  
ATOM   3445  H   LYS A 214     -16.278   3.302  -0.417  1.00 94.57           H  
ATOM   3446  CA  LYS A 214     -17.039   3.386   1.587  1.00 94.57           C  
ATOM   3447  HA  LYS A 214     -17.867   3.967   1.993  1.00 94.57           H  
ATOM   3448  C   LYS A 214     -15.924   3.521   2.607  1.00 94.57           C  
ATOM   3449  CB  LYS A 214     -17.479   1.920   1.453  1.00 94.57           C  
ATOM   3450  HB2 LYS A 214     -17.608   1.498   2.449  1.00 94.57           H  
ATOM   3451  HB3 LYS A 214     -16.690   1.357   0.954  1.00 94.57           H  
ATOM   3452  O   LYS A 214     -16.214   3.824   3.764  1.00 94.57           O  
ATOM   3453  CG  LYS A 214     -18.792   1.736   0.676  1.00 94.57           C  
ATOM   3454  HG2 LYS A 214     -19.014   0.669   0.632  1.00 94.57           H  
ATOM   3455  HG3 LYS A 214     -18.667   2.097  -0.344  1.00 94.57           H  
ATOM   3456  CD  LYS A 214     -19.989   2.443   1.328  1.00 94.57           C  
ATOM   3457  HD2 LYS A 214     -19.841   3.523   1.295  1.00 94.57           H  
ATOM   3458  HD3 LYS A 214     -20.079   2.115   2.364  1.00 94.57           H  
ATOM   3459  CE  LYS A 214     -21.266   2.101   0.559  1.00 94.57           C  
ATOM   3460  HE2 LYS A 214     -21.142   2.426  -0.473  1.00 94.57           H  
ATOM   3461  HE3 LYS A 214     -21.388   1.018   0.551  1.00 94.57           H  
ATOM   3462  NZ  LYS A 214     -22.458   2.747   1.163  1.00 94.57           N  
ATOM   3463  HZ1 LYS A 214     -23.286   2.508   0.636  1.00 94.57           H  
ATOM   3464  HZ2 LYS A 214     -22.359   3.753   1.154  1.00 94.57           H  
ATOM   3465  HZ3 LYS A 214     -22.588   2.437   2.115  1.00 94.57           H  
ATOM   3466  N   HIS A 215     -14.676   3.382   2.180  1.00 95.69           N  
ATOM   3467  H   HIS A 215     -14.514   3.147   1.212  1.00 95.69           H  
ATOM   3468  CA  HIS A 215     -13.527   3.537   3.059  1.00 95.69           C  
ATOM   3469  HA  HIS A 215     -13.852   4.006   3.987  1.00 95.69           H  
ATOM   3470  C   HIS A 215     -12.479   4.453   2.417  1.00 95.69           C  
ATOM   3471  CB  HIS A 215     -13.024   2.148   3.453  1.00 95.69           C  
ATOM   3472  HB2 HIS A 215     -12.661   1.624   2.569  1.00 95.69           H  
ATOM   3473  HB3 HIS A 215     -13.861   1.570   3.845  1.00 95.69           H  
ATOM   3474  O   HIS A 215     -11.986   4.169   1.328  1.00 95.69           O  
ATOM   3475  CG  HIS A 215     -11.953   2.179   4.507  1.00 95.69           C  
ATOM   3476  CD2 HIS A 215     -10.622   2.417   4.309  1.00 95.69           C  
ATOM   3477  HD2 HIS A 215     -10.152   2.629   3.360  1.00 95.69           H  
ATOM   3478  ND1 HIS A 215     -12.130   1.948   5.852  1.00 95.69           N  
ATOM   3479  HD1 HIS A 215     -12.993   1.675   6.301  1.00 95.69           H  
ATOM   3480  CE1 HIS A 215     -10.928   2.042   6.450  1.00 95.69           C  
ATOM   3481  HE1 HIS A 215     -10.732   1.896   7.502  1.00 95.69           H  
ATOM   3482  NE2 HIS A 215      -9.981   2.329   5.544  1.00 95.69           N  
ATOM   3483  N   ILE A 216     -12.176   5.569   3.081  1.00 98.57           N  
ATOM   3484  H   ILE A 216     -12.625   5.731   3.971  1.00 98.57           H  
ATOM   3485  CA  ILE A 216     -11.215   6.576   2.625  1.00 98.57           C  
ATOM   3486  HA  ILE A 216     -10.901   6.335   1.609  1.00 98.57           H  
ATOM   3487  C   ILE A 216      -9.992   6.522   3.537  1.00 98.57           C  
ATOM   3488  CB  ILE A 216     -11.837   7.991   2.579  1.00 98.57           C  
ATOM   3489  HB  ILE A 216     -12.150   8.263   3.587  1.00 98.57           H  
ATOM   3490  O   ILE A 216     -10.097   6.787   4.737  1.00 98.57           O  
ATOM   3491  CG1 ILE A 216     -13.075   8.027   1.652  1.00 98.57           C  
ATOM   3492 HG12 ILE A 216     -12.753   7.882   0.621  1.00 98.57           H  
ATOM   3493 HG13 ILE A 216     -13.755   7.216   1.914  1.00 98.57           H  
ATOM   3494  CG2 ILE A 216     -10.785   9.012   2.098  1.00 98.57           C  
ATOM   3495 HG21 ILE A 216      -9.926   9.032   2.769  1.00 98.57           H  
ATOM   3496 HG22 ILE A 216     -10.443   8.752   1.096  1.00 98.57           H  
ATOM   3497 HG23 ILE A 216     -11.202  10.019   2.082  1.00 98.57           H  
ATOM   3498  CD1 ILE A 216     -13.890   9.322   1.735  1.00 98.57           C  
ATOM   3499 HD11 ILE A 216     -14.785   9.221   1.121  1.00 98.57           H  
ATOM   3500 HD12 ILE A 216     -14.190   9.511   2.765  1.00 98.57           H  
ATOM   3501 HD13 ILE A 216     -13.309  10.168   1.365  1.00 98.57           H  
ATOM   3502  N   GLN A 217      -8.839   6.209   2.958  1.00 98.56           N  
ATOM   3503  H   GLN A 217      -8.842   6.033   1.963  1.00 98.56           H  
ATOM   3504  CA  GLN A 217      -7.543   6.324   3.614  1.00 98.56           C  
ATOM   3505  HA  GLN A 217      -7.707   6.364   4.691  1.00 98.56           H  
ATOM   3506  C   GLN A 217      -6.867   7.623   3.183  1.00 98.56           C  
ATOM   3507  CB  GLN A 217      -6.657   5.101   3.337  1.00 98.56           C  
ATOM   3508  HB2 GLN A 217      -6.418   5.045   2.275  1.00 98.56           H  
ATOM   3509  HB3 GLN A 217      -5.729   5.208   3.897  1.00 98.56           H  
ATOM   3510  O   GLN A 217      -6.940   8.001   2.016  1.00 98.56           O  
ATOM   3511  CG  GLN A 217      -7.350   3.799   3.756  1.00 98.56           C  
ATOM   3512  HG2 GLN A 217      -8.215   3.638   3.114  1.00 98.56           H  
ATOM   3513  HG3 GLN A 217      -7.695   3.891   4.786  1.00 98.56           H  
ATOM   3514  CD  GLN A 217      -6.469   2.564   3.648  1.00 98.56           C  
ATOM   3515  NE2 GLN A 217      -6.921   1.452   4.180  1.00 98.56           N  
ATOM   3516 HE21 GLN A 217      -6.329   0.639   4.089  1.00 98.56           H  
ATOM   3517 HE22 GLN A 217      -7.796   1.449   4.684  1.00 98.56           H  
ATOM   3518  OE1 GLN A 217      -5.394   2.565   3.078  1.00 98.56           O  
ATOM   3519  N   LEU A 218      -6.199   8.302   4.108  1.00 98.74           N  
ATOM   3520  H   LEU A 218      -6.208   7.955   5.057  1.00 98.74           H  
ATOM   3521  CA  LEU A 218      -5.358   9.456   3.801  1.00 98.74           C  
ATOM   3522  HA  LEU A 218      -5.480   9.736   2.755  1.00 98.74           H  
ATOM   3523  C   LEU A 218      -3.900   9.065   4.019  1.00 98.74           C  
ATOM   3524  CB  LEU A 218      -5.803  10.644   4.668  1.00 98.74           C  
ATOM   3525  HB2 LEU A 218      -6.862  10.831   4.493  1.00 98.74           H  
ATOM   3526  HB3 LEU A 218      -5.675  10.369   5.715  1.00 98.74           H  
ATOM   3527  O   LEU A 218      -3.483   8.866   5.160  1.00 98.74           O  
ATOM   3528  CG  LEU A 218      -5.016  11.941   4.406  1.00 98.74           C  
ATOM   3529  HG  LEU A 218      -3.953  11.776   4.583  1.00 98.74           H  
ATOM   3530  CD1 LEU A 218      -5.217  12.439   2.974  1.00 98.74           C  
ATOM   3531 HD11 LEU A 218      -6.275  12.427   2.714  1.00 98.74           H  
ATOM   3532 HD12 LEU A 218      -4.656  11.816   2.279  1.00 98.74           H  
ATOM   3533 HD13 LEU A 218      -4.853  13.463   2.896  1.00 98.74           H  
ATOM   3534  CD2 LEU A 218      -5.501  13.031   5.361  1.00 98.74           C  
ATOM   3535 HD21 LEU A 218      -6.552  13.252   5.177  1.00 98.74           H  
ATOM   3536 HD22 LEU A 218      -4.912  13.935   5.210  1.00 98.74           H  
ATOM   3537 HD23 LEU A 218      -5.368  12.705   6.393  1.00 98.74           H  
ATOM   3538  N   ASN A 219      -3.141   8.933   2.934  1.00 98.01           N  
ATOM   3539  H   ASN A 219      -3.534   9.163   2.033  1.00 98.01           H  
ATOM   3540  CA  ASN A 219      -1.704   8.707   3.012  1.00 98.01           C  
ATOM   3541  HA  ASN A 219      -1.499   8.025   3.838  1.00 98.01           H  
ATOM   3542  C   ASN A 219      -1.004  10.030   3.307  1.00 98.01           C  
ATOM   3543  CB  ASN A 219      -1.216   8.042   1.722  1.00 98.01           C  
ATOM   3544  HB2 ASN A 219      -1.401   8.715   0.885  1.00 98.01           H  
ATOM   3545  HB3 ASN A 219      -1.789   7.126   1.576  1.00 98.01           H  
ATOM   3546  O   ASN A 219      -1.133  10.976   2.534  1.00 98.01           O  
ATOM   3547  CG  ASN A 219       0.257   7.669   1.736  1.00 98.01           C  
ATOM   3548  ND2 ASN A 219       0.693   6.940   0.737  1.00 98.01           N  
ATOM   3549 HD21 ASN A 219       0.045   6.519   0.087  1.00 98.01           H  
ATOM   3550 HD22 ASN A 219       1.670   6.685   0.779  1.00 98.01           H  
ATOM   3551  OD1 ASN A 219       1.042   8.014   2.599  1.00 98.01           O  
ATOM   3552  N   SER A 220      -0.283  10.082   4.420  1.00 97.36           N  
ATOM   3553  H   SER A 220      -0.163   9.231   4.952  1.00 97.36           H  
ATOM   3554  CA  SER A 220       0.430  11.275   4.860  1.00 97.36           C  
ATOM   3555  HA  SER A 220       0.681  11.886   3.994  1.00 97.36           H  
ATOM   3556  C   SER A 220       1.726  10.886   5.557  1.00 97.36           C  
ATOM   3557  CB  SER A 220      -0.474  12.109   5.776  1.00 97.36           C  
ATOM   3558  HB2 SER A 220      -0.814  11.491   6.607  1.00 97.36           H  
ATOM   3559  HB3 SER A 220      -1.341  12.451   5.212  1.00 97.36           H  
ATOM   3560  O   SER A 220       1.850   9.821   6.176  1.00 97.36           O  
ATOM   3561  OG  SER A 220       0.217  13.232   6.287  1.00 97.36           O  
ATOM   3562  HG  SER A 220       0.458  13.784   5.539  1.00 97.36           H  
ATOM   3563  N   TRP A 221       2.709  11.780   5.513  1.00 95.32           N  
ATOM   3564  H   TRP A 221       2.535  12.660   5.048  1.00 95.32           H  
ATOM   3565  CA  TRP A 221       3.874  11.640   6.378  1.00 95.32           C  
ATOM   3566  HA  TRP A 221       4.167  10.590   6.372  1.00 95.32           H  
ATOM   3567  C   TRP A 221       3.566  11.985   7.845  1.00 95.32           C  
ATOM   3568  CB  TRP A 221       5.047  12.432   5.809  1.00 95.32           C  
ATOM   3569  HB2 TRP A 221       5.952  12.051   6.283  1.00 95.32           H  
ATOM   3570  HB3 TRP A 221       5.123  12.250   4.737  1.00 95.32           H  
ATOM   3571  O   TRP A 221       4.433  11.815   8.695  1.00 95.32           O  
ATOM   3572  CG  TRP A 221       5.015  13.904   6.053  1.00 95.32           C  
ATOM   3573  CD1 TRP A 221       4.461  14.849   5.269  1.00 95.32           C  
ATOM   3574  HD1 TRP A 221       3.964  14.672   4.327  1.00 95.32           H  
ATOM   3575  CD2 TRP A 221       5.647  14.641   7.130  1.00 95.32           C  
ATOM   3576  CE2 TRP A 221       5.368  16.025   6.999  1.00 95.32           C  
ATOM   3577  CE3 TRP A 221       6.531  14.263   8.141  1.00 95.32           C  
ATOM   3578  HE3 TRP A 221       6.839  13.229   8.105  1.00 95.32           H  
ATOM   3579  NE1 TRP A 221       4.653  16.099   5.827  1.00 95.32           N  
ATOM   3580  HE1 TRP A 221       4.452  16.951   5.322  1.00 95.32           H  
ATOM   3581  CH2 TRP A 221       6.713  16.548   8.946  1.00 95.32           C  
ATOM   3582  HH2 TRP A 221       7.095  17.266   9.656  1.00 95.32           H  
ATOM   3583  CZ2 TRP A 221       5.871  16.972   7.901  1.00 95.32           C  
ATOM   3584  HZ2 TRP A 221       5.632  18.017   7.766  1.00 95.32           H  
ATOM   3585  CZ3 TRP A 221       7.068  15.190   9.052  1.00 95.32           C  
ATOM   3586  HZ3 TRP A 221       7.750  14.873   9.827  1.00 95.32           H  
ATOM   3587  N   GLY A 222       2.356  12.448   8.170  1.00 96.26           N  
ATOM   3588  H   GLY A 222       1.714  12.648   7.416  1.00 96.26           H  
ATOM   3589  CA  GLY A 222       1.855  12.650   9.532  1.00 96.26           C  
ATOM   3590  HA2 GLY A 222       2.176  11.815  10.156  1.00 96.26           H  
ATOM   3591  HA3 GLY A 222       0.765  12.660   9.511  1.00 96.26           H  
ATOM   3592  C   GLY A 222       2.337  13.935  10.200  1.00 96.26           C  
ATOM   3593  O   GLY A 222       1.551  14.620  10.850  1.00 96.26           O  
ATOM   3594  N   GLY A 223       3.596  14.329  10.008  1.00 95.43           N  
ATOM   3595  H   GLY A 223       4.211  13.750   9.454  1.00 95.43           H  
ATOM   3596  CA  GLY A 223       4.147  15.473  10.731  1.00 95.43           C  
ATOM   3597  HA2 GLY A 223       5.233  15.494  10.647  1.00 95.43           H  
ATOM   3598  HA3 GLY A 223       3.918  15.334  11.787  1.00 95.43           H  
ATOM   3599  C   GLY A 223       3.569  16.834  10.334  1.00 95.43           C  
ATOM   3600  O   GLY A 223       3.776  17.791  11.075  1.00 95.43           O  
ATOM   3601  N   THR A 224       2.767  16.936   9.265  1.00 95.72           N  
ATOM   3602  H   THR A 224       2.688  16.156   8.628  1.00 95.72           H  
ATOM   3603  CA  THR A 224       1.934  18.125   9.013  1.00 95.72           C  
ATOM   3604  HA  THR A 224       2.590  18.989   8.907  1.00 95.72           H  
ATOM   3605  C   THR A 224       0.990  18.408  10.185  1.00 95.72           C  
ATOM   3606  CB  THR A 224       1.120  17.975   7.719  1.00 95.72           C  
ATOM   3607  HB  THR A 224       0.438  17.129   7.811  1.00 95.72           H  
ATOM   3608  O   THR A 224       0.898  19.550  10.630  1.00 95.72           O  
ATOM   3609  CG2 THR A 224       0.313  19.239   7.422  1.00 95.72           C  
ATOM   3610 HG21 THR A 224      -0.587  19.241   8.037  1.00 95.72           H  
ATOM   3611 HG22 THR A 224       0.015  19.265   6.374  1.00 95.72           H  
ATOM   3612 HG23 THR A 224       0.905  20.127   7.641  1.00 95.72           H  
ATOM   3613  OG1 THR A 224       1.991  17.725   6.641  1.00 95.72           O  
ATOM   3614  HG1 THR A 224       2.478  18.520   6.413  1.00 95.72           H  
ATOM   3615  N   PHE A 225       0.356  17.375  10.750  1.00 98.07           N  
ATOM   3616  H   PHE A 225       0.530  16.444  10.399  1.00 98.07           H  
ATOM   3617  CA  PHE A 225      -0.511  17.514  11.923  1.00 98.07           C  
ATOM   3618  HA  PHE A 225      -1.229  18.315  11.749  1.00 98.07           H  
ATOM   3619  C   PHE A 225       0.290  17.867  13.176  1.00 98.07           C  
ATOM   3620  CB  PHE A 225      -1.271  16.205  12.153  1.00 98.07           C  
ATOM   3621  HB2 PHE A 225      -1.874  16.301  13.056  1.00 98.07           H  
ATOM   3622  HB3 PHE A 225      -0.544  15.412  12.326  1.00 98.07           H  
ATOM   3623  O   PHE A 225      -0.129  18.719  13.955  1.00 98.07           O  
ATOM   3624  CG  PHE A 225      -2.176  15.806  11.009  1.00 98.07           C  
ATOM   3625  CD1 PHE A 225      -3.458  16.371  10.907  1.00 98.07           C  
ATOM   3626  HD1 PHE A 225      -3.794  17.089  11.641  1.00 98.07           H  
ATOM   3627  CD2 PHE A 225      -1.737  14.889  10.035  1.00 98.07           C  
ATOM   3628  HD2 PHE A 225      -0.753  14.449  10.105  1.00 98.07           H  
ATOM   3629  CE1 PHE A 225      -4.298  16.013   9.840  1.00 98.07           C  
ATOM   3630  HE1 PHE A 225      -5.275  16.467   9.758  1.00 98.07           H  
ATOM   3631  CE2 PHE A 225      -2.570  14.542   8.960  1.00 98.07           C  
ATOM   3632  HE2 PHE A 225      -2.217  13.861   8.199  1.00 98.07           H  
ATOM   3633  CZ  PHE A 225      -3.855  15.101   8.865  1.00 98.07           C  
ATOM   3634  HZ  PHE A 225      -4.491  14.848   8.029  1.00 98.07           H  
ATOM   3635  N   GLY A 226       1.463  17.249  13.353  1.00 97.03           N  
ATOM   3636  H   GLY A 226       1.711  16.502  12.720  1.00 97.03           H  
ATOM   3637  CA  GLY A 226       2.376  17.578  14.445  1.00 97.03           C  
ATOM   3638  HA2 GLY A 226       1.868  17.409  15.395  1.00 97.03           H  
ATOM   3639  HA3 GLY A 226       3.252  16.931  14.390  1.00 97.03           H  
ATOM   3640  C   GLY A 226       2.842  19.034  14.399  1.00 97.03           C  
ATOM   3641  O   GLY A 226       2.789  19.713  15.420  1.00 97.03           O  
ATOM   3642  N   ARG A 227       3.214  19.538  13.213  1.00 95.54           N  
ATOM   3643  H   ARG A 227       3.242  18.909  12.423  1.00 95.54           H  
ATOM   3644  CA  ARG A 227       3.565  20.949  12.981  1.00 95.54           C  
ATOM   3645  HA  ARG A 227       4.390  21.224  13.638  1.00 95.54           H  
ATOM   3646  C   ARG A 227       2.411  21.875  13.351  1.00 95.54           C  
ATOM   3647  CB  ARG A 227       4.004  21.158  11.520  1.00 95.54           C  
ATOM   3648  HB2 ARG A 227       4.875  20.533  11.320  1.00 95.54           H  
ATOM   3649  HB3 ARG A 227       3.201  20.854  10.849  1.00 95.54           H  
ATOM   3650  O   ARG A 227       2.608  22.760  14.174  1.00 95.54           O  
ATOM   3651  CG  ARG A 227       4.365  22.629  11.243  1.00 95.54           C  
ATOM   3652  HG2 ARG A 227       5.172  22.924  11.913  1.00 95.54           H  
ATOM   3653  HG3 ARG A 227       3.508  23.274  11.442  1.00 95.54           H  
ATOM   3654  CD  ARG A 227       4.817  22.865   9.799  1.00 95.54           C  
ATOM   3655  HD2 ARG A 227       5.560  22.108   9.547  1.00 95.54           H  
ATOM   3656  HD3 ARG A 227       5.278  23.852   9.752  1.00 95.54           H  
ATOM   3657  NE  ARG A 227       3.694  22.826   8.842  1.00 95.54           N  
ATOM   3658  HE  ARG A 227       2.835  23.243   9.169  1.00 95.54           H  
ATOM   3659  NH1 ARG A 227       4.829  21.980   7.028  1.00 95.54           N  
ATOM   3660 HH11 ARG A 227       5.664  21.942   7.595  1.00 95.54           H  
ATOM   3661 HH12 ARG A 227       4.771  21.376   6.220  1.00 95.54           H  
ATOM   3662  NH2 ARG A 227       2.664  22.389   6.851  1.00 95.54           N  
ATOM   3663 HH21 ARG A 227       2.743  22.063   5.898  1.00 95.54           H  
ATOM   3664 HH22 ARG A 227       1.795  22.760   7.206  1.00 95.54           H  
ATOM   3665  CZ  ARG A 227       3.735  22.413   7.586  1.00 95.54           C  
ATOM   3666  N   MET A 228       1.217  21.628  12.804  1.00 97.15           N  
ATOM   3667  H   MET A 228       1.133  20.872  12.139  1.00 97.15           H  
ATOM   3668  CA  MET A 228       0.025  22.417  13.133  1.00 97.15           C  
ATOM   3669  HA  MET A 228       0.176  23.452  12.825  1.00 97.15           H  
ATOM   3670  C   MET A 228      -0.230  22.422  14.641  1.00 97.15           C  
ATOM   3671  CB  MET A 228      -1.210  21.852  12.420  1.00 97.15           C  
ATOM   3672  HB2 MET A 228      -1.279  20.782  12.618  1.00 97.15           H  
ATOM   3673  HB3 MET A 228      -2.103  22.331  12.821  1.00 97.15           H  
ATOM   3674  O   MET A 228      -0.531  23.467  15.193  1.00 97.15           O  
ATOM   3675  CG  MET A 228      -1.205  22.080  10.908  1.00 97.15           C  
ATOM   3676  HG2 MET A 228      -1.355  23.142  10.713  1.00 97.15           H  
ATOM   3677  HG3 MET A 228      -0.238  21.790  10.497  1.00 97.15           H  
ATOM   3678  SD  MET A 228      -2.501  21.126  10.072  1.00 97.15           S  
ATOM   3679  CE  MET A 228      -2.241  21.664   8.363  1.00 97.15           C  
ATOM   3680  HE1 MET A 228      -1.201  21.509   8.077  1.00 97.15           H  
ATOM   3681  HE2 MET A 228      -2.484  22.723   8.275  1.00 97.15           H  
ATOM   3682  HE3 MET A 228      -2.893  21.095   7.701  1.00 97.15           H  
ATOM   3683  N   TYR A 229      -0.073  21.281  15.323  1.00 97.68           N  
ATOM   3684  H   TYR A 229       0.152  20.438  14.814  1.00 97.68           H  
ATOM   3685  CA  TYR A 229      -0.327  21.180  16.762  1.00 97.68           C  
ATOM   3686  HA  TYR A 229      -1.319  21.583  16.966  1.00 97.68           H  
ATOM   3687  C   TYR A 229       0.663  21.999  17.596  1.00 97.68           C  
ATOM   3688  CB  TYR A 229      -0.297  19.701  17.172  1.00 97.68           C  
ATOM   3689  HB2 TYR A 229      -0.972  19.144  16.522  1.00 97.68           H  
ATOM   3690  HB3 TYR A 229       0.706  19.305  17.010  1.00 97.68           H  
ATOM   3691  O   TYR A 229       0.308  22.507  18.653  1.00 97.68           O  
ATOM   3692  CG  TYR A 229      -0.700  19.444  18.613  1.00 97.68           C  
ATOM   3693  CD1 TYR A 229       0.248  19.560  19.649  1.00 97.68           C  
ATOM   3694  HD1 TYR A 229       1.260  19.852  19.412  1.00 97.68           H  
ATOM   3695  CD2 TYR A 229      -2.034  19.118  18.918  1.00 97.68           C  
ATOM   3696  HD2 TYR A 229      -2.767  19.060  18.127  1.00 97.68           H  
ATOM   3697  CE1 TYR A 229      -0.140  19.363  20.988  1.00 97.68           C  
ATOM   3698  HE1 TYR A 229       0.586  19.494  21.778  1.00 97.68           H  
ATOM   3699  CE2 TYR A 229      -2.423  18.897  20.252  1.00 97.68           C  
ATOM   3700  HE2 TYR A 229      -3.449  18.651  20.482  1.00 97.68           H  
ATOM   3701  OH  TYR A 229      -1.858  18.870  22.590  1.00 97.68           O  
ATOM   3702  HH  TYR A 229      -1.095  19.033  23.150  1.00 97.68           H  
ATOM   3703  CZ  TYR A 229      -1.479  19.032  21.291  1.00 97.68           C  
ATOM   3704  N   LEU A 230       1.911  22.112  17.149  1.00 95.14           N  
ATOM   3705  H   LEU A 230       2.145  21.679  16.267  1.00 95.14           H  
ATOM   3706  CA  LEU A 230       2.934  22.914  17.822  1.00 95.14           C  
ATOM   3707  HA  LEU A 230       2.905  22.725  18.895  1.00 95.14           H  
ATOM   3708  C   LEU A 230       2.721  24.419  17.629  1.00 95.14           C  
ATOM   3709  CB  LEU A 230       4.297  22.508  17.260  1.00 95.14           C  
ATOM   3710  HB2 LEU A 230       4.245  22.561  16.173  1.00 95.14           H  
ATOM   3711  HB3 LEU A 230       5.050  23.228  17.580  1.00 95.14           H  
ATOM   3712  O   LEU A 230       3.079  25.193  18.511  1.00 95.14           O  
ATOM   3713  CG  LEU A 230       4.722  21.099  17.695  1.00 95.14           C  
ATOM   3714  HG  LEU A 230       3.868  20.423  17.737  1.00 95.14           H  
ATOM   3715  CD1 LEU A 230       5.704  20.564  16.663  1.00 95.14           C  
ATOM   3716 HD11 LEU A 230       6.518  21.279  16.541  1.00 95.14           H  
ATOM   3717 HD12 LEU A 230       6.054  19.575  16.960  1.00 95.14           H  
ATOM   3718 HD13 LEU A 230       5.200  20.464  15.702  1.00 95.14           H  
ATOM   3719  CD2 LEU A 230       5.381  21.137  19.073  1.00 95.14           C  
ATOM   3720 HD21 LEU A 230       6.204  21.852  19.076  1.00 95.14           H  
ATOM   3721 HD22 LEU A 230       5.776  20.147  19.303  1.00 95.14           H  
ATOM   3722 HD23 LEU A 230       4.646  21.423  19.825  1.00 95.14           H  
ATOM   3723  N   GLU A 231       2.168  24.814  16.482  1.00 95.46           N  
ATOM   3724  H   GLU A 231       1.950  24.112  15.790  1.00 95.46           H  
ATOM   3725  CA  GLU A 231       1.831  26.203  16.156  1.00 95.46           C  
ATOM   3726  HA  GLU A 231       2.612  26.869  16.523  1.00 95.46           H  
ATOM   3727  C   GLU A 231       0.521  26.634  16.836  1.00 95.46           C  
ATOM   3728  CB  GLU A 231       1.739  26.348  14.623  1.00 95.46           C  
ATOM   3729  HB2 GLU A 231       1.323  27.326  14.382  1.00 95.46           H  
ATOM   3730  HB3 GLU A 231       1.062  25.582  14.244  1.00 95.46           H  
ATOM   3731  O   GLU A 231       0.478  27.667  17.501  1.00 95.46           O  
ATOM   3732  CG  GLU A 231       3.109  26.215  13.926  1.00 95.46           C  
ATOM   3733  HG2 GLU A 231       3.707  27.092  14.173  1.00 95.46           H  
ATOM   3734  HG3 GLU A 231       3.632  25.345  14.323  1.00 95.46           H  
ATOM   3735  CD  GLU A 231       3.033  26.065  12.392  1.00 95.46           C  
ATOM   3736  OE1 GLU A 231       4.110  25.853  11.781  1.00 95.46           O  
ATOM   3737  OE2 GLU A 231       1.922  26.093  11.816  1.00 95.46           O  
ATOM   3738  N   ASP A 232      -0.527  25.819  16.702  1.00 98.09           N  
ATOM   3739  H   ASP A 232      -0.409  25.001  16.121  1.00 98.09           H  
ATOM   3740  CA  ASP A 232      -1.856  26.007  17.282  1.00 98.09           C  
ATOM   3741  HA  ASP A 232      -1.762  26.536  18.231  1.00 98.09           H  
ATOM   3742  C   ASP A 232      -2.534  24.632  17.521  1.00 98.09           C  
ATOM   3743  CB  ASP A 232      -2.686  26.918  16.362  1.00 98.09           C  
ATOM   3744  HB2 ASP A 232      -2.743  26.472  15.370  1.00 98.09           H  
ATOM   3745  HB3 ASP A 232      -2.168  27.872  16.262  1.00 98.09           H  
ATOM   3746  O   ASP A 232      -3.096  24.019  16.598  1.00 98.09           O  
ATOM   3747  CG  ASP A 232      -4.105  27.195  16.882  1.00 98.09           C  
ATOM   3748  OD1 ASP A 232      -4.574  26.478  17.801  1.00 98.09           O  
ATOM   3749  OD2 ASP A 232      -4.755  28.093  16.307  1.00 98.09           O  
ATOM   3750  N   PRO A 233      -2.517  24.125  18.773  1.00 98.31           N  
ATOM   3751  CA  PRO A 233      -3.160  22.864  19.126  1.00 98.31           C  
ATOM   3752  HA  PRO A 233      -2.644  22.053  18.612  1.00 98.31           H  
ATOM   3753  C   PRO A 233      -4.652  22.807  18.782  1.00 98.31           C  
ATOM   3754  CB  PRO A 233      -2.958  22.712  20.638  1.00 98.31           C  
ATOM   3755  HB2 PRO A 233      -3.802  23.143  21.176  1.00 98.31           H  
ATOM   3756  HB3 PRO A 233      -2.826  21.668  20.921  1.00 98.31           H  
ATOM   3757  O   PRO A 233      -5.132  21.765  18.329  1.00 98.31           O  
ATOM   3758  CG  PRO A 233      -1.711  23.537  20.943  1.00 98.31           C  
ATOM   3759  HG2 PRO A 233      -0.820  22.926  20.806  1.00 98.31           H  
ATOM   3760  HG3 PRO A 233      -1.735  23.938  21.957  1.00 98.31           H  
ATOM   3761  CD  PRO A 233      -1.764  24.655  19.903  1.00 98.31           C  
ATOM   3762  HD2 PRO A 233      -0.754  24.938  19.608  1.00 98.31           H  
ATOM   3763  HD3 PRO A 233      -2.292  25.517  20.311  1.00 98.31           H  
ATOM   3764  N   GLU A 234      -5.402  23.893  18.999  1.00 98.65           N  
ATOM   3765  H   GLU A 234      -4.942  24.783  19.129  1.00 98.65           H  
ATOM   3766  CA  GLU A 234      -6.851  23.914  18.770  1.00 98.65           C  
ATOM   3767  HA  GLU A 234      -7.303  23.047  19.252  1.00 98.65           H  
ATOM   3768  C   GLU A 234      -7.162  23.815  17.278  1.00 98.65           C  
ATOM   3769  CB  GLU A 234      -7.498  25.180  19.354  1.00 98.65           C  
ATOM   3770  HB2 GLU A 234      -7.036  26.066  18.917  1.00 98.65           H  
ATOM   3771  HB3 GLU A 234      -8.552  25.169  19.078  1.00 98.65           H  
ATOM   3772  O   GLU A 234      -8.040  23.040  16.875  1.00 98.65           O  
ATOM   3773  CG  GLU A 234      -7.402  25.248  20.885  1.00 98.65           C  
ATOM   3774  HG2 GLU A 234      -6.364  25.412  21.174  1.00 98.65           H  
ATOM   3775  HG3 GLU A 234      -7.712  24.284  21.289  1.00 98.65           H  
ATOM   3776  CD  GLU A 234      -8.285  26.353  21.491  1.00 98.65           C  
ATOM   3777  OE1 GLU A 234      -8.657  26.186  22.676  1.00 98.65           O  
ATOM   3778  OE2 GLU A 234      -8.632  27.319  20.775  1.00 98.65           O  
ATOM   3779  N   TYR A 235      -6.391  24.528  16.453  1.00 98.57           N  
ATOM   3780  H   TYR A 235      -5.714  25.159  16.857  1.00 98.57           H  
ATOM   3781  CA  TYR A 235      -6.481  24.435  15.001  1.00 98.57           C  
ATOM   3782  HA  TYR A 235      -7.501  24.675  14.701  1.00 98.57           H  
ATOM   3783  C   TYR A 235      -6.172  23.023  14.498  1.00 98.57           C  
ATOM   3784  CB  TYR A 235      -5.544  25.456  14.357  1.00 98.57           C  
ATOM   3785  HB2 TYR A 235      -5.855  26.458  14.654  1.00 98.57           H  
ATOM   3786  HB3 TYR A 235      -4.531  25.288  14.722  1.00 98.57           H  
ATOM   3787  O   TYR A 235      -6.964  22.461  13.738  1.00 98.57           O  
ATOM   3788  CG  TYR A 235      -5.538  25.379  12.848  1.00 98.57           C  
ATOM   3789  CD1 TYR A 235      -4.496  24.709  12.181  1.00 98.57           C  
ATOM   3790  HD1 TYR A 235      -3.677  24.289  12.746  1.00 98.57           H  
ATOM   3791  CD2 TYR A 235      -6.598  25.949  12.118  1.00 98.57           C  
ATOM   3792  HD2 TYR A 235      -7.377  26.482  12.643  1.00 98.57           H  
ATOM   3793  CE1 TYR A 235      -4.518  24.600  10.778  1.00 98.57           C  
ATOM   3794  HE1 TYR A 235      -3.722  24.092  10.254  1.00 98.57           H  
ATOM   3795  CE2 TYR A 235      -6.618  25.851  10.713  1.00 98.57           C  
ATOM   3796  HE2 TYR A 235      -7.418  26.304  10.147  1.00 98.57           H  
ATOM   3797  OH  TYR A 235      -5.579  25.078   8.689  1.00 98.57           O  
ATOM   3798  HH  TYR A 235      -6.303  25.566   8.288  1.00 98.57           H  
ATOM   3799  CZ  TYR A 235      -5.575  25.174  10.044  1.00 98.57           C  
ATOM   3800  N   ALA A 236      -5.081  22.404  14.958  1.00 98.58           N  
ATOM   3801  H   ALA A 236      -4.463  22.917  15.570  1.00 98.58           H  
ATOM   3802  CA  ALA A 236      -4.701  21.055  14.530  1.00 98.58           C  
ATOM   3803  HA  ALA A 236      -4.562  21.058  13.449  1.00 98.58           H  
ATOM   3804  C   ALA A 236      -5.768  20.004  14.873  1.00 98.58           C  
ATOM   3805  CB  ALA A 236      -3.375  20.707  15.196  1.00 98.58           C  
ATOM   3806  HB1 ALA A 236      -3.504  20.616  16.274  1.00 98.58           H  
ATOM   3807  HB2 ALA A 236      -2.676  21.520  14.999  1.00 98.58           H  
ATOM   3808  HB3 ALA A 236      -2.980  19.775  14.790  1.00 98.58           H  
ATOM   3809  O   ALA A 236      -6.112  19.157  14.043  1.00 98.58           O  
ATOM   3810  N   ILE A 237      -6.331  20.083  16.085  1.00 98.75           N  
ATOM   3811  H   ILE A 237      -5.997  20.801  16.712  1.00 98.75           H  
ATOM   3812  CA  ILE A 237      -7.412  19.196  16.535  1.00 98.75           C  
ATOM   3813  HA  ILE A 237      -7.100  18.160  16.405  1.00 98.75           H  
ATOM   3814  C   ILE A 237      -8.664  19.412  15.682  1.00 98.75           C  
ATOM   3815  CB  ILE A 237      -7.715  19.440  18.029  1.00 98.75           C  
ATOM   3816  HB  ILE A 237      -7.897  20.505  18.171  1.00 98.75           H  
ATOM   3817  O   ILE A 237      -9.282  18.441  15.237  1.00 98.75           O  
ATOM   3818  CG1 ILE A 237      -6.513  19.018  18.902  1.00 98.75           C  
ATOM   3819 HG12 ILE A 237      -5.576  19.324  18.438  1.00 98.75           H  
ATOM   3820 HG13 ILE A 237      -6.481  17.931  18.978  1.00 98.75           H  
ATOM   3821  CG2 ILE A 237      -8.973  18.666  18.479  1.00 98.75           C  
ATOM   3822 HG21 ILE A 237      -8.843  17.604  18.271  1.00 98.75           H  
ATOM   3823 HG22 ILE A 237      -9.854  19.031  17.952  1.00 98.75           H  
ATOM   3824 HG23 ILE A 237      -9.148  18.808  19.546  1.00 98.75           H  
ATOM   3825  CD1 ILE A 237      -6.567  19.643  20.302  1.00 98.75           C  
ATOM   3826 HD11 ILE A 237      -7.416  19.256  20.865  1.00 98.75           H  
ATOM   3827 HD12 ILE A 237      -5.643  19.418  20.836  1.00 98.75           H  
ATOM   3828 HD13 ILE A 237      -6.662  20.726  20.225  1.00 98.75           H  
ATOM   3829  N   LYS A 238      -9.037  20.673  15.434  1.00 98.66           N  
ATOM   3830  H   LYS A 238      -8.486  21.424  15.826  1.00 98.66           H  
ATOM   3831  CA  LYS A 238     -10.184  21.019  14.587  1.00 98.66           C  
ATOM   3832  HA  LYS A 238     -11.075  20.532  14.984  1.00 98.66           H  
ATOM   3833  C   LYS A 238      -9.995  20.496  13.165  1.00 98.66           C  
ATOM   3834  CB  LYS A 238     -10.385  22.539  14.622  1.00 98.66           C  
ATOM   3835  HB2 LYS A 238     -10.524  22.851  15.657  1.00 98.66           H  
ATOM   3836  HB3 LYS A 238      -9.491  23.029  14.237  1.00 98.66           H  
ATOM   3837  O   LYS A 238     -10.911  19.875  12.634  1.00 98.66           O  
ATOM   3838  CG  LYS A 238     -11.599  22.989  13.798  1.00 98.66           C  
ATOM   3839  HG2 LYS A 238     -12.503  22.527  14.195  1.00 98.66           H  
ATOM   3840  HG3 LYS A 238     -11.472  22.692  12.757  1.00 98.66           H  
ATOM   3841  CD  LYS A 238     -11.725  24.512  13.863  1.00 98.66           C  
ATOM   3842  HD2 LYS A 238     -11.886  24.815  14.898  1.00 98.66           H  
ATOM   3843  HD3 LYS A 238     -10.795  24.956  13.508  1.00 98.66           H  
ATOM   3844  CE  LYS A 238     -12.886  24.991  12.990  1.00 98.66           C  
ATOM   3845  HE2 LYS A 238     -12.725  24.628  11.975  1.00 98.66           H  
ATOM   3846  HE3 LYS A 238     -13.811  24.555  13.365  1.00 98.66           H  
ATOM   3847  NZ  LYS A 238     -12.966  26.473  12.999  1.00 98.66           N  
ATOM   3848  HZ1 LYS A 238     -12.104  26.868  12.649  1.00 98.66           H  
ATOM   3849  HZ2 LYS A 238     -13.728  26.803  12.424  1.00 98.66           H  
ATOM   3850  HZ3 LYS A 238     -13.093  26.814  13.941  1.00 98.66           H  
ATOM   3851  N   TYR A 239      -8.818  20.682  12.578  1.00 98.65           N  
ATOM   3852  H   TYR A 239      -8.118  21.219  13.071  1.00 98.65           H  
ATOM   3853  CA  TYR A 239      -8.501  20.229  11.226  1.00 98.65           C  
ATOM   3854  HA  TYR A 239      -9.238  20.640  10.536  1.00 98.65           H  
ATOM   3855  C   TYR A 239      -8.556  18.697  11.101  1.00 98.65           C  
ATOM   3856  CB  TYR A 239      -7.126  20.782  10.842  1.00 98.65           C  
ATOM   3857  HB2 TYR A 239      -7.151  21.870  10.899  1.00 98.65           H  
ATOM   3858  HB3 TYR A 239      -6.380  20.435  11.559  1.00 98.65           H  
ATOM   3859  O   TYR A 239      -9.246  18.164  10.229  1.00 98.65           O  
ATOM   3860  CG  TYR A 239      -6.702  20.386   9.447  1.00 98.65           C  
ATOM   3861  CD1 TYR A 239      -5.722  19.393   9.265  1.00 98.65           C  
ATOM   3862  HD1 TYR A 239      -5.244  18.939  10.120  1.00 98.65           H  
ATOM   3863  CD2 TYR A 239      -7.301  21.007   8.334  1.00 98.65           C  
ATOM   3864  HD2 TYR A 239      -8.050  21.771   8.480  1.00 98.65           H  
ATOM   3865  CE1 TYR A 239      -5.331  19.025   7.965  1.00 98.65           C  
ATOM   3866  HE1 TYR A 239      -4.557  18.288   7.810  1.00 98.65           H  
ATOM   3867  CE2 TYR A 239      -6.902  20.652   7.031  1.00 98.65           C  
ATOM   3868  HE2 TYR A 239      -7.338  21.145   6.175  1.00 98.65           H  
ATOM   3869  OH  TYR A 239      -5.480  19.330   5.611  1.00 98.65           O  
ATOM   3870  HH  TYR A 239      -5.803  19.937   4.941  1.00 98.65           H  
ATOM   3871  CZ  TYR A 239      -5.911  19.662   6.851  1.00 98.65           C  
ATOM   3872  N   ALA A 240      -7.920  17.968  12.026  1.00 98.67           N  
ATOM   3873  H   ALA A 240      -7.361  18.443  12.720  1.00 98.67           H  
ATOM   3874  CA  ALA A 240      -7.990  16.506  12.061  1.00 98.67           C  
ATOM   3875  HA  ALA A 240      -7.635  16.118  11.106  1.00 98.67           H  
ATOM   3876  C   ALA A 240      -9.433  15.994  12.252  1.00 98.67           C  
ATOM   3877  CB  ALA A 240      -7.053  16.003  13.164  1.00 98.67           C  
ATOM   3878  HB1 ALA A 240      -6.024  16.269  12.921  1.00 98.67           H  
ATOM   3879  HB2 ALA A 240      -7.131  14.919  13.245  1.00 98.67           H  
ATOM   3880  HB3 ALA A 240      -7.316  16.462  14.117  1.00 98.67           H  
ATOM   3881  O   ALA A 240      -9.829  15.004  11.628  1.00 98.67           O  
ATOM   3882  N   ARG A 241     -10.245  16.690  13.063  1.00 98.63           N  
ATOM   3883  H   ARG A 241      -9.855  17.470  13.572  1.00 98.63           H  
ATOM   3884  CA  ARG A 241     -11.668  16.371  13.249  1.00 98.63           C  
ATOM   3885  HA  ARG A 241     -11.759  15.306  13.463  1.00 98.63           H  
ATOM   3886  C   ARG A 241     -12.476  16.620  11.978  1.00 98.63           C  
ATOM   3887  CB  ARG A 241     -12.223  17.148  14.450  1.00 98.63           C  
ATOM   3888  HB2 ARG A 241     -12.180  18.219  14.254  1.00 98.63           H  
ATOM   3889  HB3 ARG A 241     -11.602  16.926  15.318  1.00 98.63           H  
ATOM   3890  O   ARG A 241     -13.264  15.763  11.598  1.00 98.63           O  
ATOM   3891  CG  ARG A 241     -13.676  16.744  14.744  1.00 98.63           C  
ATOM   3892  HG2 ARG A 241     -13.742  15.663  14.864  1.00 98.63           H  
ATOM   3893  HG3 ARG A 241     -14.298  17.038  13.899  1.00 98.63           H  
ATOM   3894  CD  ARG A 241     -14.230  17.423  15.998  1.00 98.63           C  
ATOM   3895  HD2 ARG A 241     -14.202  18.500  15.837  1.00 98.63           H  
ATOM   3896  HD3 ARG A 241     -15.273  17.126  16.109  1.00 98.63           H  
ATOM   3897  NE  ARG A 241     -13.473  17.028  17.209  1.00 98.63           N  
ATOM   3898  HE  ARG A 241     -13.224  16.051  17.270  1.00 98.63           H  
ATOM   3899  NH1 ARG A 241     -13.351  19.094  18.198  1.00 98.63           N  
ATOM   3900 HH11 ARG A 241     -13.037  19.692  18.949  1.00 98.63           H  
ATOM   3901 HH12 ARG A 241     -13.931  19.453  17.453  1.00 98.63           H  
ATOM   3902  NH2 ARG A 241     -12.372  17.365  19.188  1.00 98.63           N  
ATOM   3903 HH21 ARG A 241     -12.042  16.411  19.222  1.00 98.63           H  
ATOM   3904 HH22 ARG A 241     -12.072  17.986  19.926  1.00 98.63           H  
ATOM   3905  CZ  ARG A 241     -13.072  17.820  18.187  1.00 98.63           C  
ATOM   3906  N   GLN A 242     -12.233  17.724  11.274  1.00 98.59           N  
ATOM   3907  H   GLN A 242     -11.576  18.396  11.644  1.00 98.59           H  
ATOM   3908  CA  GLN A 242     -12.905  18.017  10.006  1.00 98.59           C  
ATOM   3909  HA  GLN A 242     -13.982  18.012  10.171  1.00 98.59           H  
ATOM   3910  C   GLN A 242     -12.609  16.961   8.934  1.00 98.59           C  
ATOM   3911  CB  GLN A 242     -12.489  19.400   9.496  1.00 98.59           C  
ATOM   3912  HB2 GLN A 242     -12.809  19.492   8.458  1.00 98.59           H  
ATOM   3913  HB3 GLN A 242     -11.404  19.496   9.531  1.00 98.59           H  
ATOM   3914  O   GLN A 242     -13.521  16.573   8.209  1.00 98.59           O  
ATOM   3915  CG  GLN A 242     -13.144  20.539  10.287  1.00 98.59           C  
ATOM   3916  HG2 GLN A 242     -14.224  20.478  10.151  1.00 98.59           H  
ATOM   3917  HG3 GLN A 242     -12.941  20.440  11.353  1.00 98.59           H  
ATOM   3918  CD  GLN A 242     -12.647  21.902   9.820  1.00 98.59           C  
ATOM   3919  NE2 GLN A 242     -13.532  22.838   9.551  1.00 98.59           N  
ATOM   3920 HE21 GLN A 242     -13.152  23.654   9.092  1.00 98.59           H  
ATOM   3921 HE22 GLN A 242     -14.518  22.621   9.581  1.00 98.59           H  
ATOM   3922  OE1 GLN A 242     -11.469  22.172   9.682  1.00 98.59           O  
ATOM   3923  N   LEU A 243     -11.377  16.446   8.855  1.00 98.65           N  
ATOM   3924  H   LEU A 243     -10.648  16.852   9.425  1.00 98.65           H  
ATOM   3925  CA  LEU A 243     -11.050  15.322   7.967  1.00 98.65           C  
ATOM   3926  HA  LEU A 243     -11.351  15.572   6.950  1.00 98.65           H  
ATOM   3927  C   LEU A 243     -11.816  14.049   8.350  1.00 98.65           C  
ATOM   3928  CB  LEU A 243      -9.537  15.052   8.004  1.00 98.65           C  
ATOM   3929  HB2 LEU A 243      -9.215  15.022   9.045  1.00 98.65           H  
ATOM   3930  HB3 LEU A 243      -9.342  14.070   7.574  1.00 98.65           H  
ATOM   3931  O   LEU A 243     -12.369  13.374   7.477  1.00 98.65           O  
ATOM   3932  CG  LEU A 243      -8.687  16.084   7.245  1.00 98.65           C  
ATOM   3933  HG  LEU A 243      -8.940  17.092   7.575  1.00 98.65           H  
ATOM   3934  CD1 LEU A 243      -7.218  15.818   7.556  1.00 98.65           C  
ATOM   3935 HD11 LEU A 243      -6.936  14.816   7.233  1.00 98.65           H  
ATOM   3936 HD12 LEU A 243      -7.065  15.915   8.631  1.00 98.65           H  
ATOM   3937 HD13 LEU A 243      -6.597  16.553   7.045  1.00 98.65           H  
ATOM   3938  CD2 LEU A 243      -8.875  15.985   5.729  1.00 98.65           C  
ATOM   3939 HD21 LEU A 243      -8.646  14.978   5.380  1.00 98.65           H  
ATOM   3940 HD22 LEU A 243      -8.204  16.691   5.240  1.00 98.65           H  
ATOM   3941 HD23 LEU A 243      -9.897  16.244   5.452  1.00 98.65           H  
ATOM   3942  N   ARG A 244     -11.884  13.733   9.652  1.00 98.30           N  
ATOM   3943  H   ARG A 244     -11.407  14.333  10.311  1.00 98.30           H  
ATOM   3944  CA  ARG A 244     -12.658  12.591  10.161  1.00 98.30           C  
ATOM   3945  HA  ARG A 244     -12.294  11.692   9.664  1.00 98.30           H  
ATOM   3946  C   ARG A 244     -14.138  12.712   9.799  1.00 98.30           C  
ATOM   3947  CB  ARG A 244     -12.467  12.461  11.686  1.00 98.30           C  
ATOM   3948  HB2 ARG A 244     -12.784  13.382  12.177  1.00 98.30           H  
ATOM   3949  HB3 ARG A 244     -11.409  12.326  11.911  1.00 98.30           H  
ATOM   3950  O   ARG A 244     -14.703  11.773   9.245  1.00 98.30           O  
ATOM   3951  CG  ARG A 244     -13.251  11.304  12.323  1.00 98.30           C  
ATOM   3952  HG2 ARG A 244     -14.320  11.502  12.257  1.00 98.30           H  
ATOM   3953  HG3 ARG A 244     -12.979  11.242  13.377  1.00 98.30           H  
ATOM   3954  CD  ARG A 244     -12.934   9.972  11.641  1.00 98.30           C  
ATOM   3955  HD2 ARG A 244     -11.854   9.830  11.655  1.00 98.30           H  
ATOM   3956  HD3 ARG A 244     -13.272  10.009  10.605  1.00 98.30           H  
ATOM   3957  NE  ARG A 244     -13.602   8.838  12.302  1.00 98.30           N  
ATOM   3958  HE  ARG A 244     -14.315   9.054  12.984  1.00 98.30           H  
ATOM   3959  NH1 ARG A 244     -12.356   7.254  11.249  1.00 98.30           N  
ATOM   3960 HH11 ARG A 244     -11.938   7.995  10.704  1.00 98.30           H  
ATOM   3961 HH12 ARG A 244     -11.951   6.332  11.169  1.00 98.30           H  
ATOM   3962  NH2 ARG A 244     -13.895   6.621  12.750  1.00 98.30           N  
ATOM   3963 HH21 ARG A 244     -14.608   6.849  13.428  1.00 98.30           H  
ATOM   3964 HH22 ARG A 244     -13.597   5.664  12.630  1.00 98.30           H  
ATOM   3965  CZ  ARG A 244     -13.288   7.574  12.100  1.00 98.30           C  
ATOM   3966  N   GLU A 245     -14.741  13.862  10.084  1.00 98.22           N  
ATOM   3967  H   GLU A 245     -14.199  14.571  10.556  1.00 98.22           H  
ATOM   3968  CA  GLU A 245     -16.156  14.158   9.828  1.00 98.22           C  
ATOM   3969  HA  GLU A 245     -16.783  13.381  10.265  1.00 98.22           H  
ATOM   3970  C   GLU A 245     -16.483  14.208   8.330  1.00 98.22           C  
ATOM   3971  CB  GLU A 245     -16.516  15.504  10.476  1.00 98.22           C  
ATOM   3972  HB2 GLU A 245     -15.775  16.242  10.169  1.00 98.22           H  
ATOM   3973  HB3 GLU A 245     -17.492  15.823  10.110  1.00 98.22           H  
ATOM   3974  O   GLU A 245     -17.548  13.754   7.921  1.00 98.22           O  
ATOM   3975  CG  GLU A 245     -16.581  15.429  12.011  1.00 98.22           C  
ATOM   3976  HG2 GLU A 245     -15.670  14.968  12.392  1.00 98.22           H  
ATOM   3977  HG3 GLU A 245     -17.415  14.784  12.289  1.00 98.22           H  
ATOM   3978  CD  GLU A 245     -16.754  16.806  12.679  1.00 98.22           C  
ATOM   3979  OE1 GLU A 245     -16.872  16.823  13.927  1.00 98.22           O  
ATOM   3980  OE2 GLU A 245     -16.708  17.838  11.970  1.00 98.22           O  
ATOM   3981  N   ALA A 246     -15.562  14.702   7.496  1.00 98.43           N  
ATOM   3982  H   ALA A 246     -14.733  15.130   7.884  1.00 98.43           H  
ATOM   3983  CA  ALA A 246     -15.709  14.683   6.040  1.00 98.43           C  
ATOM   3984  HA  ALA A 246     -16.658  15.149   5.773  1.00 98.43           H  
ATOM   3985  C   ALA A 246     -15.729  13.259   5.472  1.00 98.43           C  
ATOM   3986  CB  ALA A 246     -14.566  15.496   5.430  1.00 98.43           C  
ATOM   3987  HB1 ALA A 246     -13.603  15.101   5.753  1.00 98.43           H  
ATOM   3988  HB2 ALA A 246     -14.614  15.452   4.342  1.00 98.43           H  
ATOM   3989  HB3 ALA A 246     -14.660  16.533   5.755  1.00 98.43           H  
ATOM   3990  O   ALA A 246     -16.373  13.005   4.453  1.00 98.43           O  
ATOM   3991  N   GLY A 247     -15.042  12.323   6.131  1.00 97.81           N  
ATOM   3992  H   GLY A 247     -14.576  12.596   6.984  1.00 97.81           H  
ATOM   3993  CA  GLY A 247     -15.123  10.909   5.795  1.00 97.81           C  
ATOM   3994  HA2 GLY A 247     -15.537  10.790   4.794  1.00 97.81           H  
ATOM   3995  HA3 GLY A 247     -15.799  10.438   6.509  1.00 97.81           H  
ATOM   3996  C   GLY A 247     -13.809  10.143   5.826  1.00 97.81           C  
ATOM   3997  O   GLY A 247     -13.841   8.974   5.451  1.00 97.81           O  
ATOM   3998  N   VAL A 248     -12.680  10.725   6.247  1.00 98.54           N  
ATOM   3999  H   VAL A 248     -12.704  11.684   6.564  1.00 98.54           H  
ATOM   4000  CA  VAL A 248     -11.429   9.963   6.396  1.00 98.54           C  
ATOM   4001  HA  VAL A 248     -11.219   9.466   5.449  1.00 98.54           H  
ATOM   4002  C   VAL A 248     -11.613   8.880   7.463  1.00 98.54           C  
ATOM   4003  CB  VAL A 248     -10.220  10.864   6.710  1.00 98.54           C  
ATOM   4004  HB  VAL A 248     -10.414  11.442   7.613  1.00 98.54           H  
ATOM   4005  O   VAL A 248     -11.835   9.155   8.646  1.00 98.54           O  
ATOM   4006  CG1 VAL A 248      -8.949  10.036   6.929  1.00 98.54           C  
ATOM   4007 HG11 VAL A 248      -9.028   9.441   7.839  1.00 98.54           H  
ATOM   4008 HG12 VAL A 248      -8.101  10.711   7.042  1.00 98.54           H  
ATOM   4009 HG13 VAL A 248      -8.768   9.380   6.077  1.00 98.54           H  
ATOM   4010  CG2 VAL A 248      -9.935  11.828   5.552  1.00 98.54           C  
ATOM   4011 HG21 VAL A 248     -10.750  12.547   5.466  1.00 98.54           H  
ATOM   4012 HG22 VAL A 248      -9.829  11.280   4.616  1.00 98.54           H  
ATOM   4013 HG23 VAL A 248      -9.020  12.387   5.744  1.00 98.54           H  
ATOM   4014  N   ASN A 249     -11.519   7.621   7.036  1.00 97.03           N  
ATOM   4015  H   ASN A 249     -11.301   7.456   6.064  1.00 97.03           H  
ATOM   4016  CA  ASN A 249     -11.643   6.468   7.918  1.00 97.03           C  
ATOM   4017  HA  ASN A 249     -12.397   6.681   8.675  1.00 97.03           H  
ATOM   4018  C   ASN A 249     -10.334   6.176   8.639  1.00 97.03           C  
ATOM   4019  CB  ASN A 249     -12.093   5.241   7.120  1.00 97.03           C  
ATOM   4020  HB2 ASN A 249     -11.417   5.066   6.282  1.00 97.03           H  
ATOM   4021  HB3 ASN A 249     -12.056   4.364   7.766  1.00 97.03           H  
ATOM   4022  O   ASN A 249     -10.376   5.878   9.831  1.00 97.03           O  
ATOM   4023  CG  ASN A 249     -13.499   5.399   6.599  1.00 97.03           C  
ATOM   4024  ND2 ASN A 249     -14.497   5.134   7.408  1.00 97.03           N  
ATOM   4025 HD21 ASN A 249     -15.436   5.243   7.052  1.00 97.03           H  
ATOM   4026 HD22 ASN A 249     -14.319   4.825   8.353  1.00 97.03           H  
ATOM   4027  OD1 ASN A 249     -13.727   5.762   5.459  1.00 97.03           O  
ATOM   4028  N   THR A 250      -9.216   6.273   7.920  1.00 97.97           N  
ATOM   4029  H   THR A 250      -9.292   6.532   6.947  1.00 97.97           H  
ATOM   4030  CA  THR A 250      -7.905   5.836   8.396  1.00 97.97           C  
ATOM   4031  HA  THR A 250      -7.899   5.866   9.486  1.00 97.97           H  
ATOM   4032  C   THR A 250      -6.806   6.755   7.875  1.00 97.97           C  
ATOM   4033  CB  THR A 250      -7.652   4.387   7.954  1.00 97.97           C  
ATOM   4034  HB  THR A 250      -7.737   4.336   6.868  1.00 97.97           H  
ATOM   4035  O   THR A 250      -6.789   7.101   6.694  1.00 97.97           O  
ATOM   4036  CG2 THR A 250      -6.291   3.835   8.358  1.00 97.97           C  
ATOM   4037 HG21 THR A 250      -6.260   2.775   8.107  1.00 97.97           H  
ATOM   4038 HG22 THR A 250      -6.130   3.964   9.428  1.00 97.97           H  
ATOM   4039 HG23 THR A 250      -5.499   4.340   7.805  1.00 97.97           H  
ATOM   4040  OG1 THR A 250      -8.624   3.531   8.514  1.00 97.97           O  
ATOM   4041  HG1 THR A 250      -8.406   3.412   9.442  1.00 97.97           H  
ATOM   4042  N   ILE A 251      -5.858   7.122   8.735  1.00 98.71           N  
ATOM   4043  H   ILE A 251      -5.929   6.808   9.692  1.00 98.71           H  
ATOM   4044  CA  ILE A 251      -4.608   7.757   8.302  1.00 98.71           C  
ATOM   4045  HA  ILE A 251      -4.781   8.298   7.372  1.00 98.71           H  
ATOM   4046  C   ILE A 251      -3.586   6.655   8.022  1.00 98.71           C  
ATOM   4047  CB  ILE A 251      -4.089   8.776   9.335  1.00 98.71           C  
ATOM   4048  HB  ILE A 251      -3.784   8.222  10.223  1.00 98.71           H  
ATOM   4049  O   ILE A 251      -3.235   5.886   8.916  1.00 98.71           O  
ATOM   4050  CG1 ILE A 251      -5.152   9.809   9.773  1.00 98.71           C  
ATOM   4051 HG12 ILE A 251      -4.722  10.451  10.541  1.00 98.71           H  
ATOM   4052 HG13 ILE A 251      -5.995   9.289  10.228  1.00 98.71           H  
ATOM   4053  CG2 ILE A 251      -2.841   9.493   8.789  1.00 98.71           C  
ATOM   4054 HG21 ILE A 251      -3.065  10.010   7.856  1.00 98.71           H  
ATOM   4055 HG22 ILE A 251      -2.050   8.772   8.580  1.00 98.71           H  
ATOM   4056 HG23 ILE A 251      -2.471  10.211   9.522  1.00 98.71           H  
ATOM   4057  CD1 ILE A 251      -5.676  10.697   8.640  1.00 98.71           C  
ATOM   4058 HD11 ILE A 251      -6.139  10.072   7.877  1.00 98.71           H  
ATOM   4059 HD12 ILE A 251      -4.866  11.283   8.204  1.00 98.71           H  
ATOM   4060 HD13 ILE A 251      -6.419  11.391   9.033  1.00 98.71           H  
ATOM   4061  N   TYR A 252      -3.115   6.576   6.782  1.00 98.43           N  
ATOM   4062  H   TYR A 252      -3.397   7.291   6.126  1.00 98.43           H  
ATOM   4063  CA  TYR A 252      -2.044   5.680   6.359  1.00 98.43           C  
ATOM   4064  HA  TYR A 252      -2.020   4.811   7.016  1.00 98.43           H  
ATOM   4065  C   TYR A 252      -0.716   6.431   6.518  1.00 98.43           C  
ATOM   4066  CB  TYR A 252      -2.349   5.185   4.939  1.00 98.43           C  
ATOM   4067  HB2 TYR A 252      -3.409   4.942   4.874  1.00 98.43           H  
ATOM   4068  HB3 TYR A 252      -2.161   5.974   4.211  1.00 98.43           H  
ATOM   4069  O   TYR A 252      -0.276   7.160   5.628  1.00 98.43           O  
ATOM   4070  CG  TYR A 252      -1.581   3.942   4.558  1.00 98.43           C  
ATOM   4071  CD1 TYR A 252      -0.443   4.033   3.734  1.00 98.43           C  
ATOM   4072  HD1 TYR A 252      -0.118   4.998   3.375  1.00 98.43           H  
ATOM   4073  CD2 TYR A 252      -2.034   2.689   5.013  1.00 98.43           C  
ATOM   4074  HD2 TYR A 252      -2.936   2.625   5.604  1.00 98.43           H  
ATOM   4075  CE1 TYR A 252       0.264   2.866   3.392  1.00 98.43           C  
ATOM   4076  HE1 TYR A 252       1.140   2.934   2.764  1.00 98.43           H  
ATOM   4077  CE2 TYR A 252      -1.321   1.523   4.689  1.00 98.43           C  
ATOM   4078  HE2 TYR A 252      -1.653   0.558   5.043  1.00 98.43           H  
ATOM   4079  OH  TYR A 252       0.579   0.515   3.659  1.00 98.43           O  
ATOM   4080  HH  TYR A 252       1.403   0.755   3.229  1.00 98.43           H  
ATOM   4081  CZ  TYR A 252      -0.160   1.620   3.901  1.00 98.43           C  
ATOM   4082  N   MET A 253      -0.151   6.368   7.722  1.00 98.40           N  
ATOM   4083  H   MET A 253      -0.485   5.678   8.379  1.00 98.40           H  
ATOM   4084  CA  MET A 253       0.891   7.283   8.178  1.00 98.40           C  
ATOM   4085  HA  MET A 253       0.833   8.194   7.582  1.00 98.40           H  
ATOM   4086  C   MET A 253       2.276   6.670   8.015  1.00 98.40           C  
ATOM   4087  CB  MET A 253       0.637   7.675   9.638  1.00 98.40           C  
ATOM   4088  HB2 MET A 253       0.820   6.812  10.278  1.00 98.40           H  
ATOM   4089  HB3 MET A 253      -0.405   7.971   9.761  1.00 98.40           H  
ATOM   4090  O   MET A 253       2.550   5.594   8.543  1.00 98.40           O  
ATOM   4091  CG  MET A 253       1.524   8.846  10.073  1.00 98.40           C  
ATOM   4092  HG2 MET A 253       2.567   8.530  10.075  1.00 98.40           H  
ATOM   4093  HG3 MET A 253       1.414   9.651   9.346  1.00 98.40           H  
ATOM   4094  SD  MET A 253       1.120   9.514  11.709  1.00 98.40           S  
ATOM   4095  CE  MET A 253       1.568   8.095  12.742  1.00 98.40           C  
ATOM   4096  HE1 MET A 253       2.608   7.824  12.565  1.00 98.40           H  
ATOM   4097  HE2 MET A 253       0.938   7.242  12.490  1.00 98.40           H  
ATOM   4098  HE3 MET A 253       1.430   8.349  13.793  1.00 98.40           H  
ATOM   4099  N   SER A 254       3.186   7.385   7.353  1.00 96.88           N  
ATOM   4100  H   SER A 254       2.900   8.277   6.974  1.00 96.88           H  
ATOM   4101  CA  SER A 254       4.594   6.966   7.316  1.00 96.88           C  
ATOM   4102  HA  SER A 254       4.665   5.999   6.819  1.00 96.88           H  
ATOM   4103  C   SER A 254       5.159   6.835   8.733  1.00 96.88           C  
ATOM   4104  CB  SER A 254       5.447   7.972   6.554  1.00 96.88           C  
ATOM   4105  HB2 SER A 254       5.451   8.919   7.093  1.00 96.88           H  
ATOM   4106  HB3 SER A 254       6.468   7.595   6.497  1.00 96.88           H  
ATOM   4107  O   SER A 254       4.925   7.708   9.565  1.00 96.88           O  
ATOM   4108  OG  SER A 254       4.945   8.172   5.243  1.00 96.88           O  
ATOM   4109  HG  SER A 254       4.024   7.902   5.242  1.00 96.88           H  
ATOM   4110  N   PHE A 255       5.916   5.779   9.016  1.00 97.76           N  
ATOM   4111  H   PHE A 255       6.047   5.068   8.311  1.00 97.76           H  
ATOM   4112  CA  PHE A 255       6.568   5.594  10.314  1.00 97.76           C  
ATOM   4113  HA  PHE A 255       6.986   6.542  10.653  1.00 97.76           H  
ATOM   4114  C   PHE A 255       7.712   4.592  10.166  1.00 97.76           C  
ATOM   4115  CB  PHE A 255       5.530   5.120  11.346  1.00 97.76           C  
ATOM   4116  HB2 PHE A 255       4.673   5.793  11.332  1.00 97.76           H  
ATOM   4117  HB3 PHE A 255       5.165   4.134  11.059  1.00 97.76           H  
ATOM   4118  O   PHE A 255       7.518   3.397  10.353  1.00 97.76           O  
ATOM   4119  CG  PHE A 255       6.063   5.080  12.765  1.00 97.76           C  
ATOM   4120  CD1 PHE A 255       6.489   3.869  13.340  1.00 97.76           C  
ATOM   4121  HD1 PHE A 255       6.446   2.955  12.765  1.00 97.76           H  
ATOM   4122  CD2 PHE A 255       6.148   6.271  13.506  1.00 97.76           C  
ATOM   4123  HD2 PHE A 255       5.832   7.201  13.055  1.00 97.76           H  
ATOM   4124  CE1 PHE A 255       6.977   3.847  14.659  1.00 97.76           C  
ATOM   4125  HE1 PHE A 255       7.294   2.918  15.110  1.00 97.76           H  
ATOM   4126  CE2 PHE A 255       6.658   6.254  14.816  1.00 97.76           C  
ATOM   4127  HE2 PHE A 255       6.756   7.168  15.383  1.00 97.76           H  
ATOM   4128  CZ  PHE A 255       7.062   5.041  15.395  1.00 97.76           C  
ATOM   4129  HZ  PHE A 255       7.445   5.030  16.405  1.00 97.76           H  
ATOM   4130  N   ASP A 256       8.897   5.070   9.783  1.00 95.87           N  
ATOM   4131  H   ASP A 256       9.001   6.065   9.645  1.00 95.87           H  
ATOM   4132  CA  ASP A 256      10.015   4.202   9.374  1.00 95.87           C  
ATOM   4133  HA  ASP A 256       9.610   3.361   8.811  1.00 95.87           H  
ATOM   4134  C   ASP A 256      10.773   3.566  10.563  1.00 95.87           C  
ATOM   4135  CB  ASP A 256      10.947   4.977   8.414  1.00 95.87           C  
ATOM   4136  HB2 ASP A 256      11.266   5.897   8.904  1.00 95.87           H  
ATOM   4137  HB3 ASP A 256      11.835   4.375   8.223  1.00 95.87           H  
ATOM   4138  O   ASP A 256      11.694   2.779  10.355  1.00 95.87           O  
ATOM   4139  CG  ASP A 256      10.329   5.327   7.045  1.00 95.87           C  
ATOM   4140  OD1 ASP A 256       9.400   4.608   6.608  1.00 95.87           O  
ATOM   4141  OD2 ASP A 256      10.787   6.317   6.414  1.00 95.87           O  
ATOM   4142  N   GLY A 257      10.399   3.886  11.806  1.00 97.04           N  
ATOM   4143  H   GLY A 257       9.597   4.488  11.924  1.00 97.04           H  
ATOM   4144  CA  GLY A 257      11.104   3.454  13.013  1.00 97.04           C  
ATOM   4145  HA2 GLY A 257      12.178   3.473  12.827  1.00 97.04           H  
ATOM   4146  HA3 GLY A 257      10.834   2.424  13.247  1.00 97.04           H  
ATOM   4147  C   GLY A 257      10.815   4.313  14.246  1.00 97.04           C  
ATOM   4148  O   GLY A 257      10.110   5.322  14.180  1.00 97.04           O  
ATOM   4149  N   THR A 258      11.389   3.907  15.376  1.00 97.59           N  
ATOM   4150  H   THR A 258      11.987   3.094  15.323  1.00 97.59           H  
ATOM   4151  CA  THR A 258      11.197   4.511  16.704  1.00 97.59           C  
ATOM   4152  HA  THR A 258      10.316   5.152  16.674  1.00 97.59           H  
ATOM   4153  C   THR A 258      12.352   5.411  17.148  1.00 97.59           C  
ATOM   4154  CB  THR A 258      10.932   3.436  17.767  1.00 97.59           C  
ATOM   4155  HB  THR A 258      10.727   3.951  18.705  1.00 97.59           H  
ATOM   4156  O   THR A 258      12.315   5.984  18.239  1.00 97.59           O  
ATOM   4157  CG2 THR A 258       9.690   2.603  17.448  1.00 97.59           C  
ATOM   4158 HG21 THR A 258       9.852   1.992  16.561  1.00 97.59           H  
ATOM   4159 HG22 THR A 258       8.844   3.272  17.292  1.00 97.59           H  
ATOM   4160 HG23 THR A 258       9.458   1.964  18.300  1.00 97.59           H  
ATOM   4161  OG1 THR A 258      12.054   2.600  17.975  1.00 97.59           O  
ATOM   4162  HG1 THR A 258      12.277   2.068  17.208  1.00 97.59           H  
ATOM   4163  N   THR A 259      13.377   5.573  16.306  1.00 96.21           N  
ATOM   4164  H   THR A 259      13.339   5.093  15.418  1.00 96.21           H  
ATOM   4165  CA  THR A 259      14.544   6.415  16.587  1.00 96.21           C  
ATOM   4166  HA  THR A 259      14.375   6.942  17.527  1.00 96.21           H  
ATOM   4167  C   THR A 259      14.746   7.474  15.507  1.00 96.21           C  
ATOM   4168  CB  THR A 259      15.833   5.591  16.759  1.00 96.21           C  
ATOM   4169  HB  THR A 259      16.569   6.231  17.244  1.00 96.21           H  
ATOM   4170  O   THR A 259      14.344   7.310  14.357  1.00 96.21           O  
ATOM   4171  CG2 THR A 259      15.669   4.338  17.617  1.00 96.21           C  
ATOM   4172 HG21 THR A 259      16.642   3.879  17.791  1.00 96.21           H  
ATOM   4173 HG22 THR A 259      15.026   3.612  17.120  1.00 96.21           H  
ATOM   4174 HG23 THR A 259      15.225   4.599  18.578  1.00 96.21           H  
ATOM   4175  OG1 THR A 259      16.359   5.220  15.503  1.00 96.21           O  
ATOM   4176  HG1 THR A 259      15.741   4.583  15.138  1.00 96.21           H  
ATOM   4177  N   ARG A 260      15.499   8.532  15.832  1.00 93.79           N  
ATOM   4178  H   ARG A 260      15.764   8.630  16.802  1.00 93.79           H  
ATOM   4179  CA  ARG A 260      15.895   9.578  14.867  1.00 93.79           C  
ATOM   4180  HA  ARG A 260      15.002  10.087  14.504  1.00 93.79           H  
ATOM   4181  C   ARG A 260      16.612   9.013  13.637  1.00 93.79           C  
ATOM   4182  CB  ARG A 260      16.839  10.587  15.534  1.00 93.79           C  
ATOM   4183  HB2 ARG A 260      17.768  10.076  15.791  1.00 93.79           H  
ATOM   4184  HB3 ARG A 260      17.073  11.373  14.816  1.00 93.79           H  
ATOM   4185  O   ARG A 260      16.508   9.574  12.551  1.00 93.79           O  
ATOM   4186  CG  ARG A 260      16.266  11.232  16.798  1.00 93.79           C  
ATOM   4187  HG2 ARG A 260      16.007  10.458  17.521  1.00 93.79           H  
ATOM   4188  HG3 ARG A 260      15.374  11.808  16.554  1.00 93.79           H  
ATOM   4189  CD  ARG A 260      17.321  12.154  17.414  1.00 93.79           C  
ATOM   4190  HD2 ARG A 260      18.296  11.668  17.383  1.00 93.79           H  
ATOM   4191  HD3 ARG A 260      17.362  13.076  16.835  1.00 93.79           H  
ATOM   4192  NE  ARG A 260      16.998  12.444  18.814  1.00 93.79           N  
ATOM   4193  HE  ARG A 260      16.258  11.903  19.239  1.00 93.79           H  
ATOM   4194  NH1 ARG A 260      18.351  14.290  19.094  1.00 93.79           N  
ATOM   4195 HH11 ARG A 260      18.469  14.325  18.091  1.00 93.79           H  
ATOM   4196 HH12 ARG A 260      18.257  15.182  19.559  1.00 93.79           H  
ATOM   4197  NH2 ARG A 260      17.117  13.571  20.777  1.00 93.79           N  
ATOM   4198 HH21 ARG A 260      16.418  12.970  21.189  1.00 93.79           H  
ATOM   4199 HH22 ARG A 260      17.237  14.508  21.135  1.00 93.79           H  
ATOM   4200  CZ  ARG A 260      17.503  13.416  19.547  1.00 93.79           C  
ATOM   4201  N   LYS A 261      17.381   7.934  13.826  1.00 93.20           N  
ATOM   4202  H   LYS A 261      17.329   7.485  14.729  1.00 93.20           H  
ATOM   4203  CA  LYS A 261      18.185   7.299  12.777  1.00 93.20           C  
ATOM   4204  HA  LYS A 261      18.628   8.071  12.147  1.00 93.20           H  
ATOM   4205  C   LYS A 261      17.323   6.439  11.859  1.00 93.20           C  
ATOM   4206  CB  LYS A 261      19.303   6.479  13.436  1.00 93.20           C  
ATOM   4207  HB2 LYS A 261      19.886   7.131  14.086  1.00 93.20           H  
ATOM   4208  HB3 LYS A 261      18.854   5.697  14.049  1.00 93.20           H  
ATOM   4209  O   LYS A 261      17.521   6.476  10.648  1.00 93.20           O  
ATOM   4210  CG  LYS A 261      20.244   5.835  12.405  1.00 93.20           C  
ATOM   4211  HG2 LYS A 261      19.672   5.202  11.727  1.00 93.20           H  
ATOM   4212  HG3 LYS A 261      20.745   6.613  11.830  1.00 93.20           H  
ATOM   4213  CD  LYS A 261      21.282   4.962  13.113  1.00 93.20           C  
ATOM   4214  HD2 LYS A 261      20.757   4.237  13.735  1.00 93.20           H  
ATOM   4215  HD3 LYS A 261      21.911   5.584  13.750  1.00 93.20           H  
ATOM   4216  CE  LYS A 261      22.142   4.217  12.090  1.00 93.20           C  
ATOM   4217  HE2 LYS A 261      22.752   4.937  11.543  1.00 93.20           H  
ATOM   4218  HE3 LYS A 261      21.477   3.726  11.380  1.00 93.20           H  
ATOM   4219  NZ  LYS A 261      22.992   3.203  12.762  1.00 93.20           N  
ATOM   4220  HZ1 LYS A 261      23.536   2.679  12.092  1.00 93.20           H  
ATOM   4221  HZ2 LYS A 261      22.405   2.545  13.256  1.00 93.20           H  
ATOM   4222  HZ3 LYS A 261      23.606   3.629  13.440  1.00 93.20           H  
ATOM   4223  N   THR A 262      16.395   5.677  12.433  1.00 95.07           N  
ATOM   4224  H   THR A 262      16.285   5.700  13.436  1.00 95.07           H  
ATOM   4225  CA  THR A 262      15.507   4.776  11.687  1.00 95.07           C  
ATOM   4226  HA  THR A 262      16.061   4.349  10.851  1.00 95.07           H  
ATOM   4227  C   THR A 262      14.327   5.523  11.067  1.00 95.07           C  
ATOM   4228  CB  THR A 262      15.047   3.599  12.567  1.00 95.07           C  
ATOM   4229  HB  THR A 262      14.321   2.999  12.019  1.00 95.07           H  
ATOM   4230  O   THR A 262      13.863   5.136  10.001  1.00 95.07           O  
ATOM   4231  CG2 THR A 262      16.244   2.724  12.940  1.00 95.07           C  
ATOM   4232 HG21 THR A 262      15.904   1.870  13.525  1.00 95.07           H  
ATOM   4233 HG22 THR A 262      16.730   2.355  12.037  1.00 95.07           H  
ATOM   4234 HG23 THR A 262      16.969   3.281  13.534  1.00 95.07           H  
ATOM   4235  OG1 THR A 262      14.479   4.031  13.787  1.00 95.07           O  
ATOM   4236  HG1 THR A 262      14.073   3.256  14.181  1.00 95.07           H  
ATOM   4237  N   ASN A 263      13.918   6.652  11.657  1.00 94.46           N  
ATOM   4238  H   ASN A 263      14.287   6.858  12.574  1.00 94.46           H  
ATOM   4239  CA  ASN A 263      12.804   7.478  11.196  1.00 94.46           C  
ATOM   4240  HA  ASN A 263      12.524   7.153  10.194  1.00 94.46           H  
ATOM   4241  C   ASN A 263      13.133   8.984  11.083  1.00 94.46           C  
ATOM   4242  CB  ASN A 263      11.620   7.189  12.112  1.00 94.46           C  
ATOM   4243  HB2 ASN A 263      11.825   7.549  13.120  1.00 94.46           H  
ATOM   4244  HB3 ASN A 263      11.485   6.108  12.161  1.00 94.46           H  
ATOM   4245  O   ASN A 263      12.497   9.835  11.708  1.00 94.46           O  
ATOM   4246  CG  ASN A 263      10.330   7.796  11.616  1.00 94.46           C  
ATOM   4247  ND2 ASN A 263       9.301   7.705  12.416  1.00 94.46           N  
ATOM   4248 HD21 ASN A 263       9.369   7.167  13.268  1.00 94.46           H  
ATOM   4249 HD22 ASN A 263       8.490   8.251  12.163  1.00 94.46           H  
ATOM   4250  OD1 ASN A 263      10.239   8.346  10.521  1.00 94.46           O  
ATOM   4251  N   PRO A 264      14.084   9.382  10.225  1.00 91.12           N  
ATOM   4252  CA  PRO A 264      14.404  10.798  10.020  1.00 91.12           C  
ATOM   4253  HA  PRO A 264      14.637  11.267  10.976  1.00 91.12           H  
ATOM   4254  C   PRO A 264      13.262  11.589   9.353  1.00 91.12           C  
ATOM   4255  CB  PRO A 264      15.656  10.774   9.142  1.00 91.12           C  
ATOM   4256  HB2 PRO A 264      16.539  10.690   9.776  1.00 91.12           H  
ATOM   4257  HB3 PRO A 264      15.735  11.653   8.502  1.00 91.12           H  
ATOM   4258  O   PRO A 264      13.322  12.821   9.263  1.00 91.12           O  
ATOM   4259  CG  PRO A 264      15.493   9.489   8.328  1.00 91.12           C  
ATOM   4260  HG2 PRO A 264      16.451   9.113   7.967  1.00 91.12           H  
ATOM   4261  HG3 PRO A 264      14.807   9.660   7.498  1.00 91.12           H  
ATOM   4262  CD  PRO A 264      14.859   8.534   9.333  1.00 91.12           C  
ATOM   4263  HD2 PRO A 264      15.640   8.032   9.904  1.00 91.12           H  
ATOM   4264  HD3 PRO A 264      14.235   7.803   8.820  1.00 91.12           H  
ATOM   4265  N   LYS A 265      12.234  10.900   8.841  1.00 91.32           N  
ATOM   4266  H   LYS A 265      12.206   9.903   9.001  1.00 91.32           H  
ATOM   4267  CA  LYS A 265      11.113  11.512   8.131  1.00 91.32           C  
ATOM   4268  HA  LYS A 265      11.508  12.206   7.389  1.00 91.32           H  
ATOM   4269  C   LYS A 265      10.242  12.330   9.077  1.00 91.32           C  
ATOM   4270  CB  LYS A 265      10.310  10.419   7.408  1.00 91.32           C  
ATOM   4271  HB2 LYS A 265      11.003   9.768   6.874  1.00 91.32           H  
ATOM   4272  HB3 LYS A 265       9.769   9.813   8.134  1.00 91.32           H  
ATOM   4273  O   LYS A 265       9.965  13.483   8.750  1.00 91.32           O  
ATOM   4274  CG  LYS A 265       9.325  11.019   6.394  1.00 91.32           C  
ATOM   4275  HG2 LYS A 265       8.609  11.665   6.902  1.00 91.32           H  
ATOM   4276  HG3 LYS A 265       9.888  11.604   5.668  1.00 91.32           H  
ATOM   4277  CD  LYS A 265       8.571   9.904   5.664  1.00 91.32           C  
ATOM   4278  HD2 LYS A 265       9.288   9.186   5.267  1.00 91.32           H  
ATOM   4279  HD3 LYS A 265       7.928   9.391   6.379  1.00 91.32           H  
ATOM   4280  CE  LYS A 265       7.735  10.470   4.512  1.00 91.32           C  
ATOM   4281  HE2 LYS A 265       8.402  10.987   3.822  1.00 91.32           H  
ATOM   4282  HE3 LYS A 265       7.032  11.205   4.904  1.00 91.32           H  
ATOM   4283  NZ  LYS A 265       7.008   9.395   3.797  1.00 91.32           N  
ATOM   4284  HZ1 LYS A 265       6.332   8.953   4.404  1.00 91.32           H  
ATOM   4285  HZ2 LYS A 265       6.493   9.754   3.006  1.00 91.32           H  
ATOM   4286  HZ3 LYS A 265       7.642   8.670   3.494  1.00 91.32           H  
ATOM   4287  N   ASN A 266       9.846  11.752  10.215  1.00 95.43           N  
ATOM   4288  H   ASN A 266      10.093  10.786  10.376  1.00 95.43           H  
ATOM   4289  CA  ASN A 266       8.852  12.359  11.107  1.00 95.43           C  
ATOM   4290  HA  ASN A 266       8.942  13.441  11.018  1.00 95.43           H  
ATOM   4291  C   ASN A 266       8.992  12.054  12.600  1.00 95.43           C  
ATOM   4292  CB  ASN A 266       7.463  11.963  10.609  1.00 95.43           C  
ATOM   4293  HB2 ASN A 266       6.690  12.547  11.110  1.00 95.43           H  
ATOM   4294  HB3 ASN A 266       7.454  12.173   9.540  1.00 95.43           H  
ATOM   4295  O   ASN A 266       8.087  12.391  13.362  1.00 95.43           O  
ATOM   4296  CG  ASN A 266       7.119  10.501  10.692  1.00 95.43           C  
ATOM   4297  ND2 ASN A 266       6.137  10.099   9.940  1.00 95.43           N  
ATOM   4298 HD21 ASN A 266       5.823   9.145  10.048  1.00 95.43           H  
ATOM   4299 HD22 ASN A 266       5.542  10.779   9.490  1.00 95.43           H  
ATOM   4300  OD1 ASN A 266       7.727   9.703  11.371  1.00 95.43           O  
ATOM   4301  N   HIS A 267      10.089  11.416  13.026  1.00 96.43           N  
ATOM   4302  H   HIS A 267      10.769  11.110  12.345  1.00 96.43           H  
ATOM   4303  CA  HIS A 267      10.289  10.975  14.412  1.00 96.43           C  
ATOM   4304  HA  HIS A 267       9.693  10.082  14.599  1.00 96.43           H  
ATOM   4305  C   HIS A 267       9.868  12.023  15.455  1.00 96.43           C  
ATOM   4306  CB  HIS A 267      11.771  10.609  14.581  1.00 96.43           C  
ATOM   4307  HB2 HIS A 267      12.406  11.422  14.228  1.00 96.43           H  
ATOM   4308  HB3 HIS A 267      11.970   9.712  13.995  1.00 96.43           H  
ATOM   4309  O   HIS A 267       9.190  11.702  16.429  1.00 96.43           O  
ATOM   4310  CG  HIS A 267      12.151  10.259  15.983  1.00 96.43           C  
ATOM   4311  CD2 HIS A 267      12.647  11.114  16.919  1.00 96.43           C  
ATOM   4312  HD2 HIS A 267      12.847  12.166  16.782  1.00 96.43           H  
ATOM   4313  ND1 HIS A 267      11.927   9.019  16.563  1.00 96.43           N  
ATOM   4314  CE1 HIS A 267      12.245   9.151  17.854  1.00 96.43           C  
ATOM   4315  HE1 HIS A 267      12.093   8.386  18.602  1.00 96.43           H  
ATOM   4316  NE2 HIS A 267      12.697  10.393  18.090  1.00 96.43           N  
ATOM   4317  HE2 HIS A 267      12.857  10.779  19.009  1.00 96.43           H  
ATOM   4318  N   TRP A 268      10.216  13.289  15.238  1.00 96.93           N  
ATOM   4319  H   TRP A 268      10.666  13.520  14.364  1.00 96.93           H  
ATOM   4320  CA  TRP A 268       9.953  14.370  16.186  1.00 96.93           C  
ATOM   4321  HA  TRP A 268      10.214  14.035  17.190  1.00 96.93           H  
ATOM   4322  C   TRP A 268       8.496  14.825  16.239  1.00 96.93           C  
ATOM   4323  CB  TRP A 268      10.847  15.547  15.823  1.00 96.93           C  
ATOM   4324  HB2 TRP A 268      10.679  16.326  16.567  1.00 96.93           H  
ATOM   4325  HB3 TRP A 268      10.563  15.937  14.846  1.00 96.93           H  
ATOM   4326  O   TRP A 268       8.026  15.250  17.292  1.00 96.93           O  
ATOM   4327  CG  TRP A 268      12.301  15.232  15.814  1.00 96.93           C  
ATOM   4328  CD1 TRP A 268      13.095  15.292  16.896  1.00 96.93           C  
ATOM   4329  HD1 TRP A 268      12.766  15.601  17.877  1.00 96.93           H  
ATOM   4330  CD2 TRP A 268      13.146  14.784  14.714  1.00 96.93           C  
ATOM   4331  CE2 TRP A 268      14.471  14.604  15.216  1.00 96.93           C  
ATOM   4332  CE3 TRP A 268      12.927  14.510  13.347  1.00 96.93           C  
ATOM   4333  HE3 TRP A 268      11.935  14.639  12.939  1.00 96.93           H  
ATOM   4334  NE1 TRP A 268      14.375  14.926  16.552  1.00 96.93           N  
ATOM   4335  HE1 TRP A 268      15.136  15.026  17.208  1.00 96.93           H  
ATOM   4336  CH2 TRP A 268      15.281  13.911  13.046  1.00 96.93           C  
ATOM   4337  HH2 TRP A 268      16.077  13.562  12.405  1.00 96.93           H  
ATOM   4338  CZ2 TRP A 268      15.533  14.193  14.399  1.00 96.93           C  
ATOM   4339  HZ2 TRP A 268      16.526  14.084  14.810  1.00 96.93           H  
ATOM   4340  CZ3 TRP A 268      13.982  14.066  12.527  1.00 96.93           C  
ATOM   4341  HZ3 TRP A 268      13.785  13.825  11.493  1.00 96.93           H  
ATOM   4342  N   GLU A 269       7.782  14.748  15.119  1.00 97.65           N  
ATOM   4343  H   GLU A 269       8.238  14.407  14.285  1.00 97.65           H  
ATOM   4344  CA  GLU A 269       6.431  15.281  14.965  1.00 97.65           C  
ATOM   4345  HA  GLU A 269       6.312  16.142  15.622  1.00 97.65           H  
ATOM   4346  C   GLU A 269       5.344  14.260  15.358  1.00 97.65           C  
ATOM   4347  CB  GLU A 269       6.250  15.779  13.519  1.00 97.65           C  
ATOM   4348  HB2 GLU A 269       6.303  14.937  12.829  1.00 97.65           H  
ATOM   4349  HB3 GLU A 269       5.246  16.198  13.448  1.00 97.65           H  
ATOM   4350  O   GLU A 269       4.220  14.650  15.695  1.00 97.65           O  
ATOM   4351  CG  GLU A 269       7.238  16.887  13.077  1.00 97.65           C  
ATOM   4352  HG2 GLU A 269       7.296  17.636  13.867  1.00 97.65           H  
ATOM   4353  HG3 GLU A 269       6.814  17.373  12.199  1.00 97.65           H  
ATOM   4354  CD  GLU A 269       8.664  16.411  12.707  1.00 97.65           C  
ATOM   4355  OE1 GLU A 269       9.583  17.245  12.532  1.00 97.65           O  
ATOM   4356  OE2 GLU A 269       8.885  15.194  12.536  1.00 97.65           O  
ATOM   4357  N   ILE A 270       5.664  12.958  15.361  1.00 98.20           N  
ATOM   4358  H   ILE A 270       6.585  12.709  15.031  1.00 98.20           H  
ATOM   4359  CA  ILE A 270       4.722  11.874  15.700  1.00 98.20           C  
ATOM   4360  HA  ILE A 270       3.912  11.914  14.971  1.00 98.20           H  
ATOM   4361  C   ILE A 270       4.036  12.048  17.069  1.00 98.20           C  
ATOM   4362  CB  ILE A 270       5.393  10.485  15.571  1.00 98.20           C  
ATOM   4363  HB  ILE A 270       6.350  10.505  16.092  1.00 98.20           H  
ATOM   4364  O   ILE A 270       2.810  11.941  17.105  1.00 98.20           O  
ATOM   4365  CG1 ILE A 270       5.704  10.102  14.112  1.00 98.20           C  
ATOM   4366 HG12 ILE A 270       6.184   9.123  14.107  1.00 98.20           H  
ATOM   4367 HG13 ILE A 270       6.430  10.803  13.701  1.00 98.20           H  
ATOM   4368  CG2 ILE A 270       4.545   9.376  16.221  1.00 98.20           C  
ATOM   4369 HG21 ILE A 270       4.546   9.494  17.305  1.00 98.20           H  
ATOM   4370 HG22 ILE A 270       3.518   9.411  15.860  1.00 98.20           H  
ATOM   4371 HG23 ILE A 270       4.966   8.396  15.993  1.00 98.20           H  
ATOM   4372  CD1 ILE A 270       4.506  10.075  13.159  1.00 98.20           C  
ATOM   4373 HD11 ILE A 270       4.201  11.090  12.907  1.00 98.20           H  
ATOM   4374 HD12 ILE A 270       4.780   9.552  12.243  1.00 98.20           H  
ATOM   4375 HD13 ILE A 270       3.668   9.551  13.620  1.00 98.20           H  
ATOM   4376  N   PRO A 271       4.737  12.354  18.182  1.00 98.16           N  
ATOM   4377  CA  PRO A 271       4.096  12.527  19.492  1.00 98.16           C  
ATOM   4378  HA  PRO A 271       3.723  11.563  19.838  1.00 98.16           H  
ATOM   4379  C   PRO A 271       2.939  13.537  19.481  1.00 98.16           C  
ATOM   4380  CB  PRO A 271       5.222  13.004  20.415  1.00 98.16           C  
ATOM   4381  HB2 PRO A 271       5.321  14.089  20.373  1.00 98.16           H  
ATOM   4382  HB3 PRO A 271       5.061  12.684  21.445  1.00 98.16           H  
ATOM   4383  O   PRO A 271       1.881  13.302  20.062  1.00 98.16           O  
ATOM   4384  CG  PRO A 271       6.469  12.371  19.804  1.00 98.16           C  
ATOM   4385  HG2 PRO A 271       6.549  11.326  20.105  1.00 98.16           H  
ATOM   4386  HG3 PRO A 271       7.377  12.921  20.052  1.00 98.16           H  
ATOM   4387  CD  PRO A 271       6.184  12.454  18.314  1.00 98.16           C  
ATOM   4388  HD2 PRO A 271       6.511  13.423  17.936  1.00 98.16           H  
ATOM   4389  HD3 PRO A 271       6.709  11.650  17.800  1.00 98.16           H  
ATOM   4390  N   TYR A 272       3.132  14.650  18.774  1.00 98.42           N  
ATOM   4391  H   TYR A 272       4.016  14.763  18.299  1.00 98.42           H  
ATOM   4392  CA  TYR A 272       2.154  15.730  18.645  1.00 98.42           C  
ATOM   4393  HA  TYR A 272       1.697  15.921  19.616  1.00 98.42           H  
ATOM   4394  C   TYR A 272       1.035  15.369  17.665  1.00 98.42           C  
ATOM   4395  CB  TYR A 272       2.897  16.991  18.196  1.00 98.42           C  
ATOM   4396  HB2 TYR A 272       3.269  16.849  17.181  1.00 98.42           H  
ATOM   4397  HB3 TYR A 272       2.199  17.828  18.175  1.00 98.42           H  
ATOM   4398  O   TYR A 272      -0.131  15.662  17.915  1.00 98.42           O  
ATOM   4399  CG  TYR A 272       4.064  17.344  19.094  1.00 98.42           C  
ATOM   4400  CD1 TYR A 272       3.826  18.009  20.310  1.00 98.42           C  
ATOM   4401  HD1 TYR A 272       2.818  18.294  20.572  1.00 98.42           H  
ATOM   4402  CD2 TYR A 272       5.375  16.978  18.730  1.00 98.42           C  
ATOM   4403  HD2 TYR A 272       5.564  16.465  17.798  1.00 98.42           H  
ATOM   4404  CE1 TYR A 272       4.901  18.341  21.153  1.00 98.42           C  
ATOM   4405  HE1 TYR A 272       4.724  18.896  22.062  1.00 98.42           H  
ATOM   4406  CE2 TYR A 272       6.452  17.294  19.576  1.00 98.42           C  
ATOM   4407  HE2 TYR A 272       7.463  17.036  19.300  1.00 98.42           H  
ATOM   4408  OH  TYR A 272       7.257  18.388  21.540  1.00 98.42           O  
ATOM   4409  HH  TYR A 272       7.008  19.064  22.175  1.00 98.42           H  
ATOM   4410  CZ  TYR A 272       6.215  17.993  20.775  1.00 98.42           C  
ATOM   4411  N   THR A 273       1.381  14.663  16.587  1.00 98.55           N  
ATOM   4412  H   THR A 273       2.362  14.459  16.457  1.00 98.55           H  
ATOM   4413  CA  THR A 273       0.424  14.122  15.611  1.00 98.55           C  
ATOM   4414  HA  THR A 273      -0.139  14.941  15.163  1.00 98.55           H  
ATOM   4415  C   THR A 273      -0.574  13.175  16.280  1.00 98.55           C  
ATOM   4416  CB  THR A 273       1.177  13.379  14.498  1.00 98.55           C  
ATOM   4417  HB  THR A 273       1.765  12.572  14.935  1.00 98.55           H  
ATOM   4418  O   THR A 273      -1.785  13.326  16.120  1.00 98.55           O  
ATOM   4419  CG2 THR A 273       0.249  12.755  13.460  1.00 98.55           C  
ATOM   4420 HG21 THR A 273      -0.569  13.433  13.213  1.00 98.55           H  
ATOM   4421 HG22 THR A 273       0.811  12.516  12.557  1.00 98.55           H  
ATOM   4422 HG23 THR A 273      -0.172  11.832  13.859  1.00 98.55           H  
ATOM   4423  OG1 THR A 273       2.073  14.261  13.858  1.00 98.55           O  
ATOM   4424  HG1 THR A 273       2.804  14.421  14.460  1.00 98.55           H  
ATOM   4425  N   LEU A 274      -0.079  12.231  17.087  1.00 98.56           N  
ATOM   4426  H   LEU A 274       0.923  12.165  17.194  1.00 98.56           H  
ATOM   4427  CA  LEU A 274      -0.921  11.279  17.814  1.00 98.56           C  
ATOM   4428  HA  LEU A 274      -1.593  10.789  17.110  1.00 98.56           H  
ATOM   4429  C   LEU A 274      -1.812  11.977  18.845  1.00 98.56           C  
ATOM   4430  CB  LEU A 274      -0.034  10.224  18.495  1.00 98.56           C  
ATOM   4431  HB2 LEU A 274      -0.660   9.611  19.143  1.00 98.56           H  
ATOM   4432  HB3 LEU A 274       0.696  10.736  19.122  1.00 98.56           H  
ATOM   4433  O   LEU A 274      -2.969  11.594  19.008  1.00 98.56           O  
ATOM   4434  CG  LEU A 274       0.710   9.294  17.521  1.00 98.56           C  
ATOM   4435  HG  LEU A 274       1.325   9.880  16.839  1.00 98.56           H  
ATOM   4436  CD1 LEU A 274       1.620   8.365  18.318  1.00 98.56           C  
ATOM   4437 HD11 LEU A 274       1.021   7.744  18.983  1.00 98.56           H  
ATOM   4438 HD12 LEU A 274       2.178   7.724  17.636  1.00 98.56           H  
ATOM   4439 HD13 LEU A 274       2.325   8.950  18.909  1.00 98.56           H  
ATOM   4440  CD2 LEU A 274      -0.241   8.432  16.686  1.00 98.56           C  
ATOM   4441 HD21 LEU A 274      -0.920   7.884  17.338  1.00 98.56           H  
ATOM   4442 HD22 LEU A 274      -0.814   9.059  16.003  1.00 98.56           H  
ATOM   4443 HD23 LEU A 274       0.334   7.721  16.092  1.00 98.56           H  
ATOM   4444  N   GLU A 275      -1.310  13.020  19.508  1.00 98.55           N  
ATOM   4445  H   GLU A 275      -0.346  13.278  19.358  1.00 98.55           H  
ATOM   4446  CA  GLU A 275      -2.112  13.809  20.445  1.00 98.55           C  
ATOM   4447  HA  GLU A 275      -2.598  13.117  21.133  1.00 98.55           H  
ATOM   4448  C   GLU A 275      -3.235  14.588  19.744  1.00 98.55           C  
ATOM   4449  CB  GLU A 275      -1.183  14.735  21.243  1.00 98.55           C  
ATOM   4450  HB2 GLU A 275      -0.735  15.462  20.565  1.00 98.55           H  
ATOM   4451  HB3 GLU A 275      -0.376  14.148  21.683  1.00 98.55           H  
ATOM   4452  O   GLU A 275      -4.372  14.602  20.228  1.00 98.55           O  
ATOM   4453  CG  GLU A 275      -1.905  15.495  22.361  1.00 98.55           C  
ATOM   4454  HG2 GLU A 275      -1.195  16.198  22.797  1.00 98.55           H  
ATOM   4455  HG3 GLU A 275      -2.715  16.088  21.935  1.00 98.55           H  
ATOM   4456  CD  GLU A 275      -2.457  14.616  23.493  1.00 98.55           C  
ATOM   4457  OE1 GLU A 275      -3.072  15.233  24.394  1.00 98.55           O  
ATOM   4458  OE2 GLU A 275      -2.278  13.370  23.482  1.00 98.55           O  
ATOM   4459  N   ALA A 276      -2.954  15.176  18.575  1.00 98.64           N  
ATOM   4460  H   ALA A 276      -2.002  15.164  18.239  1.00 98.64           H  
ATOM   4461  CA  ALA A 276      -3.973  15.813  17.746  1.00 98.64           C  
ATOM   4462  HA  ALA A 276      -4.447  16.604  18.327  1.00 98.64           H  
ATOM   4463  C   ALA A 276      -5.063  14.806  17.342  1.00 98.64           C  
ATOM   4464  CB  ALA A 276      -3.303  16.448  16.519  1.00 98.64           C  
ATOM   4465  HB1 ALA A 276      -4.037  17.025  15.958  1.00 98.64           H  
ATOM   4466  HB2 ALA A 276      -2.495  17.109  16.833  1.00 98.64           H  
ATOM   4467  HB3 ALA A 276      -2.887  15.677  15.870  1.00 98.64           H  
ATOM   4468  O   ALA A 276      -6.251  15.078  17.515  1.00 98.64           O  
ATOM   4469  N   PHE A 277      -4.673  13.616  16.876  1.00 98.71           N  
ATOM   4470  H   PHE A 277      -3.685  13.459  16.740  1.00 98.71           H  
ATOM   4471  CA  PHE A 277      -5.604  12.553  16.483  1.00 98.71           C  
ATOM   4472  HA  PHE A 277      -6.317  12.953  15.761  1.00 98.71           H  
ATOM   4473  C   PHE A 277      -6.454  12.034  17.644  1.00 98.71           C  
ATOM   4474  CB  PHE A 277      -4.812  11.417  15.827  1.00 98.71           C  
ATOM   4475  HB2 PHE A 277      -5.469  10.555  15.707  1.00 98.71           H  
ATOM   4476  HB3 PHE A 277      -4.014  11.115  16.506  1.00 98.71           H  
ATOM   4477  O   PHE A 277      -7.675  11.917  17.498  1.00 98.71           O  
ATOM   4478  CG  PHE A 277      -4.200  11.716  14.468  1.00 98.71           C  
ATOM   4479  CD1 PHE A 277      -4.577  12.837  13.696  1.00 98.71           C  
ATOM   4480  HD1 PHE A 277      -5.301  13.554  14.056  1.00 98.71           H  
ATOM   4481  CD2 PHE A 277      -3.236  10.828  13.960  1.00 98.71           C  
ATOM   4482  HD2 PHE A 277      -2.926   9.982  14.556  1.00 98.71           H  
ATOM   4483  CE1 PHE A 277      -4.001  13.055  12.436  1.00 98.71           C  
ATOM   4484  HE1 PHE A 277      -4.288  13.914  11.848  1.00 98.71           H  
ATOM   4485  CE2 PHE A 277      -2.664  11.041  12.694  1.00 98.71           C  
ATOM   4486  HE2 PHE A 277      -1.919  10.358  12.314  1.00 98.71           H  
ATOM   4487  CZ  PHE A 277      -3.043  12.160  11.935  1.00 98.71           C  
ATOM   4488  HZ  PHE A 277      -2.596  12.335  10.968  1.00 98.71           H  
ATOM   4489  N   ARG A 278      -5.838  11.812  18.811  1.00 98.09           N  
ATOM   4490  H   ARG A 278      -4.833  11.905  18.835  1.00 98.09           H  
ATOM   4491  CA  ARG A 278      -6.520  11.400  20.046  1.00 98.09           C  
ATOM   4492  HA  ARG A 278      -6.997  10.434  19.887  1.00 98.09           H  
ATOM   4493  C   ARG A 278      -7.621  12.386  20.431  1.00 98.09           C  
ATOM   4494  CB  ARG A 278      -5.455  11.255  21.143  1.00 98.09           C  
ATOM   4495  HB2 ARG A 278      -4.958  12.213  21.294  1.00 98.09           H  
ATOM   4496  HB3 ARG A 278      -4.710  10.542  20.792  1.00 98.09           H  
ATOM   4497  O   ARG A 278      -8.761  11.985  20.645  1.00 98.09           O  
ATOM   4498  CG  ARG A 278      -6.007  10.765  22.489  1.00 98.09           C  
ATOM   4499  HG2 ARG A 278      -6.493   9.798  22.360  1.00 98.09           H  
ATOM   4500  HG3 ARG A 278      -6.737  11.481  22.866  1.00 98.09           H  
ATOM   4501  CD  ARG A 278      -4.869  10.643  23.513  1.00 98.09           C  
ATOM   4502  HD2 ARG A 278      -4.323  11.584  23.568  1.00 98.09           H  
ATOM   4503  HD3 ARG A 278      -5.306  10.446  24.492  1.00 98.09           H  
ATOM   4504  NE  ARG A 278      -3.977   9.531  23.165  1.00 98.09           N  
ATOM   4505  HE  ARG A 278      -4.429   8.632  23.086  1.00 98.09           H  
ATOM   4506  NH1 ARG A 278      -2.030  10.624  22.606  1.00 98.09           N  
ATOM   4507 HH11 ARG A 278      -2.364  11.506  22.967  1.00 98.09           H  
ATOM   4508 HH12 ARG A 278      -1.127  10.596  22.154  1.00 98.09           H  
ATOM   4509  NH2 ARG A 278      -2.266   8.405  22.242  1.00 98.09           N  
ATOM   4510 HH21 ARG A 278      -2.869   7.594  22.236  1.00 98.09           H  
ATOM   4511 HH22 ARG A 278      -1.325   8.306  21.891  1.00 98.09           H  
ATOM   4512  CZ  ARG A 278      -2.758   9.538  22.672  1.00 98.09           C  
ATOM   4513  N   LYS A 279      -7.308  13.685  20.450  1.00 98.37           N  
ATOM   4514  H   LYS A 279      -6.350  13.937  20.253  1.00 98.37           H  
ATOM   4515  CA  LYS A 279      -8.275  14.750  20.781  1.00 98.37           C  
ATOM   4516  HA  LYS A 279      -8.848  14.452  21.659  1.00 98.37           H  
ATOM   4517  C   LYS A 279      -9.307  14.999  19.676  1.00 98.37           C  
ATOM   4518  CB  LYS A 279      -7.500  16.032  21.103  1.00 98.37           C  
ATOM   4519  HB2 LYS A 279      -6.768  16.209  20.315  1.00 98.37           H  
ATOM   4520  HB3 LYS A 279      -8.195  16.871  21.136  1.00 98.37           H  
ATOM   4521  O   LYS A 279     -10.426  15.434  19.957  1.00 98.37           O  
ATOM   4522  CG  LYS A 279      -6.782  15.936  22.454  1.00 98.37           C  
ATOM   4523  HG2 LYS A 279      -7.523  15.805  23.243  1.00 98.37           H  
ATOM   4524  HG3 LYS A 279      -6.106  15.082  22.458  1.00 98.37           H  
ATOM   4525  CD  LYS A 279      -5.977  17.209  22.718  1.00 98.37           C  
ATOM   4526  HD2 LYS A 279      -5.192  17.283  21.964  1.00 98.37           H  
ATOM   4527  HD3 LYS A 279      -6.628  18.081  22.668  1.00 98.37           H  
ATOM   4528  CE  LYS A 279      -5.357  17.135  24.108  1.00 98.37           C  
ATOM   4529  HE2 LYS A 279      -6.128  17.307  24.859  1.00 98.37           H  
ATOM   4530  HE3 LYS A 279      -4.984  16.121  24.252  1.00 98.37           H  
ATOM   4531  NZ  LYS A 279      -4.244  18.096  24.263  1.00 98.37           N  
ATOM   4532  HZ1 LYS A 279      -3.567  17.951  23.526  1.00 98.37           H  
ATOM   4533  HZ2 LYS A 279      -3.753  17.895  25.122  1.00 98.37           H  
ATOM   4534  HZ3 LYS A 279      -4.557  19.056  24.234  1.00 98.37           H  
ATOM   4535  N   ALA A 280      -8.959  14.728  18.421  1.00 98.28           N  
ATOM   4536  H   ALA A 280      -7.999  14.478  18.234  1.00 98.28           H  
ATOM   4537  CA  ALA A 280      -9.857  14.889  17.281  1.00 98.28           C  
ATOM   4538  HA  ALA A 280     -10.430  15.808  17.405  1.00 98.28           H  
ATOM   4539  C   ALA A 280     -10.867  13.740  17.120  1.00 98.28           C  
ATOM   4540  CB  ALA A 280      -9.003  15.050  16.024  1.00 98.28           C  
ATOM   4541  HB1 ALA A 280      -8.384  15.942  16.116  1.00 98.28           H  
ATOM   4542  HB2 ALA A 280      -8.367  14.176  15.884  1.00 98.28           H  
ATOM   4543  HB3 ALA A 280      -9.653  15.154  15.156  1.00 98.28           H  
ATOM   4544  O   ALA A 280     -11.870  13.924  16.434  1.00 98.28           O  
ATOM   4545  N   GLY A 281     -10.627  12.579  17.741  1.00 96.95           N  
ATOM   4546  H   GLY A 281      -9.784  12.493  18.291  1.00 96.95           H  
ATOM   4547  CA  GLY A 281     -11.418  11.364  17.509  1.00 96.95           C  
ATOM   4548  HA2 GLY A 281     -12.475  11.618  17.434  1.00 96.95           H  
ATOM   4549  HA3 GLY A 281     -11.282  10.696  18.360  1.00 96.95           H  
ATOM   4550  C   GLY A 281     -11.009  10.603  16.240  1.00 96.95           C  
ATOM   4551  O   GLY A 281     -11.788   9.809  15.709  1.00 96.95           O  
ATOM   4552  N   MET A 282      -9.790  10.831  15.741  1.00 97.52           N  
ATOM   4553  H   MET A 282      -9.171  11.429  16.269  1.00 97.52           H  
ATOM   4554  CA  MET A 282      -9.201  10.055  14.649  1.00 97.52           C  
ATOM   4555  HA  MET A 282      -9.989   9.782  13.947  1.00 97.52           H  
ATOM   4556  C   MET A 282      -8.599   8.765  15.221  1.00 97.52           C  
ATOM   4557  CB  MET A 282      -8.174  10.916  13.897  1.00 97.52           C  
ATOM   4558  HB2 MET A 282      -8.650  11.843  13.577  1.00 97.52           H  
ATOM   4559  HB3 MET A 282      -7.356  11.179  14.568  1.00 97.52           H  
ATOM   4560  O   MET A 282      -7.439   8.725  15.610  1.00 97.52           O  
ATOM   4561  CG  MET A 282      -7.603  10.194  12.669  1.00 97.52           C  
ATOM   4562  HG2 MET A 282      -6.839  10.826  12.217  1.00 97.52           H  
ATOM   4563  HG3 MET A 282      -7.112   9.276  12.993  1.00 97.52           H  
ATOM   4564  SD  MET A 282      -8.836   9.775  11.401  1.00 97.52           S  
ATOM   4565  CE  MET A 282      -9.097  11.420  10.680  1.00 97.52           C  
ATOM   4566  HE1 MET A 282      -9.909  11.374   9.954  1.00 97.52           H  
ATOM   4567  HE2 MET A 282      -9.338  12.145  11.457  1.00 97.52           H  
ATOM   4568  HE3 MET A 282      -8.188  11.751  10.177  1.00 97.52           H  
ATOM   4569  N   THR A 283      -9.411   7.711  15.314  1.00 93.56           N  
ATOM   4570  H   THR A 283     -10.375   7.836  15.041  1.00 93.56           H  
ATOM   4571  CA  THR A 283      -9.084   6.471  16.052  1.00 93.56           C  
ATOM   4572  HA  THR A 283      -8.290   6.689  16.766  1.00 93.56           H  
ATOM   4573  C   THR A 283      -8.552   5.333  15.180  1.00 93.56           C  
ATOM   4574  CB  THR A 283     -10.295   5.989  16.864  1.00 93.56           C  
ATOM   4575  HB  THR A 283     -10.050   5.058  17.376  1.00 93.56           H  
ATOM   4576  O   THR A 283      -8.553   4.178  15.599  1.00 93.56           O  
ATOM   4577  CG2 THR A 283     -10.716   7.006  17.922  1.00 93.56           C  
ATOM   4578 HG21 THR A 283     -11.073   7.926  17.460  1.00 93.56           H  
ATOM   4579 HG22 THR A 283      -9.862   7.236  18.560  1.00 93.56           H  
ATOM   4580 HG23 THR A 283     -11.504   6.584  18.546  1.00 93.56           H  
ATOM   4581  OG1 THR A 283     -11.419   5.784  16.029  1.00 93.56           O  
ATOM   4582  HG1 THR A 283     -12.175   6.084  16.540  1.00 93.56           H  
ATOM   4583  N   SER A 284      -8.149   5.623  13.943  1.00 96.47           N  
ATOM   4584  H   SER A 284      -8.121   6.593  13.662  1.00 96.47           H  
ATOM   4585  CA  SER A 284      -7.588   4.621  13.039  1.00 96.47           C  
ATOM   4586  HA  SER A 284      -7.237   3.769  13.621  1.00 96.47           H  
ATOM   4587  C   SER A 284      -6.389   5.195  12.299  1.00 96.47           C  
ATOM   4588  CB  SER A 284      -8.660   4.110  12.080  1.00 96.47           C  
ATOM   4589  HB2 SER A 284      -9.509   3.730  12.650  1.00 96.47           H  
ATOM   4590  HB3 SER A 284      -8.992   4.947  11.466  1.00 96.47           H  
ATOM   4591  O   SER A 284      -6.513   5.963  11.346  1.00 96.47           O  
ATOM   4592  OG  SER A 284      -8.158   3.083  11.244  1.00 96.47           O  
ATOM   4593  HG  SER A 284      -8.079   2.271  11.751  1.00 96.47           H  
ATOM   4594  N   VAL A 285      -5.213   4.801  12.765  1.00 98.54           N  
ATOM   4595  H   VAL A 285      -5.202   4.326  13.657  1.00 98.54           H  
ATOM   4596  CA  VAL A 285      -3.928   5.050  12.121  1.00 98.54           C  
ATOM   4597  HA  VAL A 285      -4.089   5.594  11.190  1.00 98.54           H  
ATOM   4598  C   VAL A 285      -3.286   3.710  11.787  1.00 98.54           C  
ATOM   4599  CB  VAL A 285      -3.031   5.918  13.018  1.00 98.54           C  
ATOM   4600  HB  VAL A 285      -2.906   5.430  13.985  1.00 98.54           H  
ATOM   4601  O   VAL A 285      -3.238   2.806  12.624  1.00 98.54           O  
ATOM   4602  CG1 VAL A 285      -1.643   6.134  12.414  1.00 98.54           C  
ATOM   4603 HG11 VAL A 285      -1.728   6.581  11.423  1.00 98.54           H  
ATOM   4604 HG12 VAL A 285      -1.106   5.188  12.342  1.00 98.54           H  
ATOM   4605 HG13 VAL A 285      -1.076   6.798  13.067  1.00 98.54           H  
ATOM   4606  CG2 VAL A 285      -3.656   7.296  13.259  1.00 98.54           C  
ATOM   4607 HG21 VAL A 285      -4.612   7.193  13.771  1.00 98.54           H  
ATOM   4608 HG22 VAL A 285      -2.986   7.886  13.884  1.00 98.54           H  
ATOM   4609 HG23 VAL A 285      -3.816   7.819  12.316  1.00 98.54           H  
ATOM   4610  N   VAL A 286      -2.785   3.590  10.563  1.00 98.65           N  
ATOM   4611  H   VAL A 286      -2.870   4.381   9.941  1.00 98.65           H  
ATOM   4612  CA  VAL A 286      -1.894   2.508  10.140  1.00 98.65           C  
ATOM   4613  HA  VAL A 286      -1.930   1.691  10.860  1.00 98.65           H  
ATOM   4614  C   VAL A 286      -0.489   3.094  10.103  1.00 98.65           C  
ATOM   4615  CB  VAL A 286      -2.286   1.952   8.758  1.00 98.65           C  
ATOM   4616  HB  VAL A 286      -2.182   2.754   8.026  1.00 98.65           H  
ATOM   4617  O   VAL A 286      -0.270   4.093   9.420  1.00 98.65           O  
ATOM   4618  CG1 VAL A 286      -1.361   0.799   8.345  1.00 98.65           C  
ATOM   4619 HG11 VAL A 286      -1.341   0.028   9.115  1.00 98.65           H  
ATOM   4620 HG12 VAL A 286      -0.347   1.168   8.192  1.00 98.65           H  
ATOM   4621 HG13 VAL A 286      -1.710   0.361   7.410  1.00 98.65           H  
ATOM   4622  CG2 VAL A 286      -3.740   1.458   8.681  1.00 98.65           C  
ATOM   4623 HG21 VAL A 286      -3.839   0.430   9.028  1.00 98.65           H  
ATOM   4624 HG22 VAL A 286      -4.069   1.488   7.642  1.00 98.65           H  
ATOM   4625 HG23 VAL A 286      -4.399   2.089   9.278  1.00 98.65           H  
ATOM   4626  N   LEU A 287       0.452   2.502  10.835  1.00 98.80           N  
ATOM   4627  H   LEU A 287       0.201   1.682  11.368  1.00 98.80           H  
ATOM   4628  CA  LEU A 287       1.869   2.857  10.742  1.00 98.80           C  
ATOM   4629  HA  LEU A 287       1.964   3.929  10.570  1.00 98.80           H  
ATOM   4630  C   LEU A 287       2.496   2.141   9.548  1.00 98.80           C  
ATOM   4631  CB  LEU A 287       2.604   2.497  12.041  1.00 98.80           C  
ATOM   4632  HB2 LEU A 287       3.658   2.752  11.933  1.00 98.80           H  
ATOM   4633  HB3 LEU A 287       2.542   1.418  12.180  1.00 98.80           H  
ATOM   4634  O   LEU A 287       2.326   0.935   9.385  1.00 98.80           O  
ATOM   4635  CG  LEU A 287       2.057   3.180  13.303  1.00 98.80           C  
ATOM   4636  HG  LEU A 287       1.035   2.840  13.472  1.00 98.80           H  
ATOM   4637  CD1 LEU A 287       2.903   2.780  14.507  1.00 98.80           C  
ATOM   4638 HD11 LEU A 287       3.895   3.227  14.438  1.00 98.80           H  
ATOM   4639 HD12 LEU A 287       2.408   3.119  15.416  1.00 98.80           H  
ATOM   4640 HD13 LEU A 287       3.009   1.696  14.544  1.00 98.80           H  
ATOM   4641  CD2 LEU A 287       2.051   4.706  13.217  1.00 98.80           C  
ATOM   4642 HD21 LEU A 287       1.679   5.122  14.154  1.00 98.80           H  
ATOM   4643 HD22 LEU A 287       3.061   5.074  13.037  1.00 98.80           H  
ATOM   4644 HD23 LEU A 287       1.394   5.025  12.408  1.00 98.80           H  
ATOM   4645  N   VAL A 288       3.221   2.879   8.716  1.00 98.34           N  
ATOM   4646  H   VAL A 288       3.233   3.878   8.866  1.00 98.34           H  
ATOM   4647  CA  VAL A 288       3.710   2.387   7.425  1.00 98.34           C  
ATOM   4648  HA  VAL A 288       3.527   1.316   7.338  1.00 98.34           H  
ATOM   4649  C   VAL A 288       5.212   2.627   7.328  1.00 98.34           C  
ATOM   4650  CB  VAL A 288       2.961   3.048   6.259  1.00 98.34           C  
ATOM   4651  HB  VAL A 288       3.236   4.101   6.195  1.00 98.34           H  
ATOM   4652  O   VAL A 288       5.639   3.688   6.861  1.00 98.34           O  
ATOM   4653  CG1 VAL A 288       3.330   2.353   4.941  1.00 98.34           C  
ATOM   4654 HG11 VAL A 288       4.410   2.353   4.796  1.00 98.34           H  
ATOM   4655 HG12 VAL A 288       2.891   2.902   4.107  1.00 98.34           H  
ATOM   4656 HG13 VAL A 288       2.976   1.322   4.950  1.00 98.34           H  
ATOM   4657  CG2 VAL A 288       1.447   2.982   6.461  1.00 98.34           C  
ATOM   4658 HG21 VAL A 288       1.090   1.955   6.386  1.00 98.34           H  
ATOM   4659 HG22 VAL A 288       1.154   3.400   7.425  1.00 98.34           H  
ATOM   4660 HG23 VAL A 288       0.976   3.629   5.721  1.00 98.34           H  
ATOM   4661  N   PRO A 289       6.030   1.675   7.798  1.00 97.30           N  
ATOM   4662  CA  PRO A 289       7.467   1.723   7.587  1.00 97.30           C  
ATOM   4663  HA  PRO A 289       7.836   2.734   7.758  1.00 97.30           H  
ATOM   4664  C   PRO A 289       7.823   1.292   6.167  1.00 97.30           C  
ATOM   4665  CB  PRO A 289       8.078   0.778   8.625  1.00 97.30           C  
ATOM   4666  HB2 PRO A 289       8.352   1.320   9.530  1.00 97.30           H  
ATOM   4667  HB3 PRO A 289       8.959   0.264   8.240  1.00 97.30           H  
ATOM   4668  O   PRO A 289       7.444   0.203   5.725  1.00 97.30           O  
ATOM   4669  CG  PRO A 289       6.950  -0.201   8.930  1.00 97.30           C  
ATOM   4670  HG2 PRO A 289       6.994  -0.572   9.954  1.00 97.30           H  
ATOM   4671  HG3 PRO A 289       7.032  -1.025   8.221  1.00 97.30           H  
ATOM   4672  CD  PRO A 289       5.662   0.571   8.672  1.00 97.30           C  
ATOM   4673  HD2 PRO A 289       5.283   0.968   9.613  1.00 97.30           H  
ATOM   4674  HD3 PRO A 289       4.921  -0.085   8.215  1.00 97.30           H  
ATOM   4675  N   THR A 290       8.639   2.099   5.489  1.00 94.02           N  
ATOM   4676  H   THR A 290       8.907   2.975   5.914  1.00 94.02           H  
ATOM   4677  CA  THR A 290       9.435   1.607   4.358  1.00 94.02           C  
ATOM   4678  HA  THR A 290       8.826   0.930   3.759  1.00 94.02           H  
ATOM   4679  C   THR A 290      10.630   0.847   4.922  1.00 94.02           C  
ATOM   4680  CB  THR A 290       9.902   2.740   3.441  1.00 94.02           C  
ATOM   4681  HB  THR A 290      10.554   3.419   3.990  1.00 94.02           H  
ATOM   4682  O   THR A 290      11.566   1.447   5.451  1.00 94.02           O  
ATOM   4683  CG2 THR A 290      10.637   2.204   2.209  1.00 94.02           C  
ATOM   4684 HG21 THR A 290      10.003   1.491   1.682  1.00 94.02           H  
ATOM   4685 HG22 THR A 290      11.563   1.714   2.509  1.00 94.02           H  
ATOM   4686 HG23 THR A 290      10.878   3.035   1.546  1.00 94.02           H  
ATOM   4687  OG1 THR A 290       8.781   3.456   2.979  1.00 94.02           O  
ATOM   4688  HG1 THR A 290       8.289   3.697   3.767  1.00 94.02           H  
ATOM   4689  N   VAL A 291      10.599  -0.480   4.846  1.00 96.24           N  
ATOM   4690  H   VAL A 291       9.834  -0.909   4.345  1.00 96.24           H  
ATOM   4691  CA  VAL A 291      11.637  -1.336   5.423  1.00 96.24           C  
ATOM   4692  HA  VAL A 291      12.029  -0.832   6.307  1.00 96.24           H  
ATOM   4693  C   VAL A 291      12.780  -1.506   4.433  1.00 96.24           C  
ATOM   4694  CB  VAL A 291      11.098  -2.693   5.901  1.00 96.24           C  
ATOM   4695  HB  VAL A 291      10.806  -3.300   5.044  1.00 96.24           H  
ATOM   4696  O   VAL A 291      12.601  -1.981   3.309  1.00 96.24           O  
ATOM   4697  CG1 VAL A 291      12.195  -3.418   6.691  1.00 96.24           C  
ATOM   4698 HG11 VAL A 291      11.804  -4.346   7.108  1.00 96.24           H  
ATOM   4699 HG12 VAL A 291      12.552  -2.785   7.503  1.00 96.24           H  
ATOM   4700 HG13 VAL A 291      13.040  -3.653   6.043  1.00 96.24           H  
ATOM   4701  CG2 VAL A 291       9.887  -2.529   6.827  1.00 96.24           C  
ATOM   4702 HG21 VAL A 291      10.139  -1.867   7.656  1.00 96.24           H  
ATOM   4703 HG22 VAL A 291       9.599  -3.502   7.224  1.00 96.24           H  
ATOM   4704 HG23 VAL A 291       9.044  -2.113   6.276  1.00 96.24           H  
ATOM   4705  N   ILE A 292      13.976  -1.130   4.872  1.00 93.30           N  
ATOM   4706  H   ILE A 292      14.036  -0.751   5.807  1.00 93.30           H  
ATOM   4707  CA  ILE A 292      15.214  -1.231   4.111  1.00 93.30           C  
ATOM   4708  HA  ILE A 292      15.030  -1.767   3.181  1.00 93.30           H  
ATOM   4709  C   ILE A 292      16.210  -2.032   4.947  1.00 93.30           C  
ATOM   4710  CB  ILE A 292      15.754   0.172   3.759  1.00 93.30           C  
ATOM   4711  HB  ILE A 292      15.942   0.703   4.692  1.00 93.30           H  
ATOM   4712  O   ILE A 292      16.560  -1.651   6.071  1.00 93.30           O  
ATOM   4713  CG1 ILE A 292      14.764   1.037   2.952  1.00 93.30           C  
ATOM   4714 HG12 ILE A 292      14.767   0.691   1.918  1.00 93.30           H  
ATOM   4715 HG13 ILE A 292      13.757   0.940   3.356  1.00 93.30           H  
ATOM   4716  CG2 ILE A 292      17.065   0.024   2.964  1.00 93.30           C  
ATOM   4717 HG21 ILE A 292      17.820  -0.479   3.568  1.00 93.30           H  
ATOM   4718 HG22 ILE A 292      17.461   1.000   2.682  1.00 93.30           H  
ATOM   4719 HG23 ILE A 292      16.882  -0.563   2.064  1.00 93.30           H  
ATOM   4720  CD1 ILE A 292      15.105   2.532   2.941  1.00 93.30           C  
ATOM   4721 HD11 ILE A 292      14.321   3.073   2.411  1.00 93.30           H  
ATOM   4722 HD12 ILE A 292      16.053   2.711   2.433  1.00 93.30           H  
ATOM   4723 HD13 ILE A 292      15.160   2.906   3.963  1.00 93.30           H  
ATOM   4724  N   LYS A 293      16.715  -3.125   4.367  1.00 94.63           N  
ATOM   4725  H   LYS A 293      16.428  -3.351   3.426  1.00 94.63           H  
ATOM   4726  CA  LYS A 293      17.737  -3.953   5.010  1.00 94.63           C  
ATOM   4727  HA  LYS A 293      17.323  -4.354   5.935  1.00 94.63           H  
ATOM   4728  C   LYS A 293      18.965  -3.113   5.353  1.00 94.63           C  
ATOM   4729  CB  LYS A 293      18.099  -5.119   4.088  1.00 94.63           C  
ATOM   4730  HB2 LYS A 293      17.183  -5.584   3.724  1.00 94.63           H  
ATOM   4731  HB3 LYS A 293      18.654  -4.746   3.227  1.00 94.63           H  
ATOM   4732  O   LYS A 293      19.409  -2.304   4.534  1.00 94.63           O  
ATOM   4733  CG  LYS A 293      18.922  -6.189   4.806  1.00 94.63           C  
ATOM   4734  HG2 LYS A 293      18.379  -6.537   5.685  1.00 94.63           H  
ATOM   4735  HG3 LYS A 293      19.885  -5.783   5.117  1.00 94.63           H  
ATOM   4736  CD  LYS A 293      19.144  -7.361   3.857  1.00 94.63           C  
ATOM   4737  HD2 LYS A 293      19.641  -7.011   2.952  1.00 94.63           H  
ATOM   4738  HD3 LYS A 293      18.174  -7.781   3.593  1.00 94.63           H  
ATOM   4739  CE  LYS A 293      19.988  -8.431   4.538  1.00 94.63           C  
ATOM   4740  HE2 LYS A 293      19.516  -8.692   5.485  1.00 94.63           H  
ATOM   4741  HE3 LYS A 293      20.976  -8.022   4.749  1.00 94.63           H  
ATOM   4742  NZ  LYS A 293      20.079  -9.619   3.661  1.00 94.63           N  
ATOM   4743  HZ1 LYS A 293      19.149  -9.977   3.498  1.00 94.63           H  
ATOM   4744  HZ2 LYS A 293      20.468  -9.356   2.766  1.00 94.63           H  
ATOM   4745  HZ3 LYS A 293      20.636 -10.342   4.094  1.00 94.63           H  
ATOM   4746  N   THR A 294      19.547  -3.327   6.531  1.00 92.88           N  
ATOM   4747  H   THR A 294      19.043  -3.917   7.178  1.00 92.88           H  
ATOM   4748  CA  THR A 294      20.695  -2.585   7.096  1.00 92.88           C  
ATOM   4749  HA  THR A 294      20.939  -3.104   8.023  1.00 92.88           H  
ATOM   4750  C   THR A 294      20.417  -1.141   7.531  1.00 92.88           C  
ATOM   4751  CB  THR A 294      21.969  -2.650   6.219  1.00 92.88           C  
ATOM   4752  HB  THR A 294      22.814  -2.329   6.828  1.00 92.88           H  
ATOM   4753  O   THR A 294      21.337  -0.471   8.006  1.00 92.88           O  
ATOM   4754  CG2 THR A 294      22.279  -4.051   5.694  1.00 92.88           C  
ATOM   4755 HG21 THR A 294      23.291  -4.069   5.290  1.00 92.88           H  
ATOM   4756 HG22 THR A 294      22.207  -4.774   6.507  1.00 92.88           H  
ATOM   4757 HG23 THR A 294      21.580  -4.318   4.901  1.00 92.88           H  
ATOM   4758  OG1 THR A 294      21.906  -1.810   5.082  1.00 92.88           O  
ATOM   4759  HG1 THR A 294      21.021  -1.936   4.733  1.00 92.88           H  
ATOM   4760  N   VAL A 295      19.184  -0.645   7.387  1.00 92.46           N  
ATOM   4761  H   VAL A 295      18.455  -1.255   7.045  1.00 92.46           H  
ATOM   4762  CA  VAL A 295      18.830   0.751   7.703  1.00 92.46           C  
ATOM   4763  HA  VAL A 295      19.725   1.294   8.007  1.00 92.46           H  
ATOM   4764  C   VAL A 295      17.869   0.831   8.882  1.00 92.46           C  
ATOM   4765  CB  VAL A 295      18.264   1.477   6.473  1.00 92.46           C  
ATOM   4766  HB  VAL A 295      17.372   0.940   6.152  1.00 92.46           H  
ATOM   4767  O   VAL A 295      18.173   1.538   9.838  1.00 92.46           O  
ATOM   4768  CG1 VAL A 295      17.869   2.928   6.777  1.00 92.46           C  
ATOM   4769 HG11 VAL A 295      17.506   3.411   5.869  1.00 92.46           H  
ATOM   4770 HG12 VAL A 295      17.062   2.955   7.508  1.00 92.46           H  
ATOM   4771 HG13 VAL A 295      18.725   3.479   7.167  1.00 92.46           H  
ATOM   4772  CG2 VAL A 295      19.276   1.502   5.317  1.00 92.46           C  
ATOM   4773 HG21 VAL A 295      19.511   0.484   5.005  1.00 92.46           H  
ATOM   4774 HG22 VAL A 295      20.192   1.998   5.637  1.00 92.46           H  
ATOM   4775 HG23 VAL A 295      18.851   2.034   4.466  1.00 92.46           H  
ATOM   4776  N   ASN A 296      16.745   0.113   8.836  1.00 96.23           N  
ATOM   4777  H   ASN A 296      16.524  -0.390   7.988  1.00 96.23           H  
ATOM   4778  CA  ASN A 296      15.711   0.130   9.883  1.00 96.23           C  
ATOM   4779  HA  ASN A 296      16.169   0.425  10.827  1.00 96.23           H  
ATOM   4780  C   ASN A 296      15.073  -1.245  10.155  1.00 96.23           C  
ATOM   4781  CB  ASN A 296      14.638   1.177   9.532  1.00 96.23           C  
ATOM   4782  HB2 ASN A 296      13.925   1.233  10.355  1.00 96.23           H  
ATOM   4783  HB3 ASN A 296      15.098   2.160   9.429  1.00 96.23           H  
ATOM   4784  O   ASN A 296      14.205  -1.367  11.012  1.00 96.23           O  
ATOM   4785  CG  ASN A 296      13.859   0.877   8.262  1.00 96.23           C  
ATOM   4786  ND2 ASN A 296      12.802   1.607   8.026  1.00 96.23           N  
ATOM   4787 HD21 ASN A 296      12.458   2.217   8.754  1.00 96.23           H  
ATOM   4788 HD22 ASN A 296      12.323   1.505   7.142  1.00 96.23           H  
ATOM   4789  OD1 ASN A 296      14.210   0.028   7.454  1.00 96.23           O  
ATOM   4790  N   ASP A 297      15.527  -2.301   9.483  1.00 97.32           N  
ATOM   4791  H   ASP A 297      16.298  -2.182   8.841  1.00 97.32           H  
ATOM   4792  CA  ASP A 297      15.044  -3.676   9.655  1.00 97.32           C  
ATOM   4793  HA  ASP A 297      13.960  -3.670   9.543  1.00 97.32           H  
ATOM   4794  C   ASP A 297      15.342  -4.286  11.038  1.00 97.32           C  
ATOM   4795  CB  ASP A 297      15.629  -4.539   8.527  1.00 97.32           C  
ATOM   4796  HB2 ASP A 297      15.339  -4.102   7.572  1.00 97.32           H  
ATOM   4797  HB3 ASP A 297      15.180  -5.531   8.576  1.00 97.32           H  
ATOM   4798  O   ASP A 297      14.789  -5.327  11.385  1.00 97.32           O  
ATOM   4799  CG  ASP A 297      17.161  -4.666   8.553  1.00 97.32           C  
ATOM   4800  OD1 ASP A 297      17.854  -3.640   8.766  1.00 97.32           O  
ATOM   4801  OD2 ASP A 297      17.671  -5.750   8.203  1.00 97.32           O  
ATOM   4802  N   HIS A 298      16.180  -3.629  11.840  1.00 97.40           N  
ATOM   4803  H   HIS A 298      16.579  -2.773  11.481  1.00 97.40           H  
ATOM   4804  CA  HIS A 298      16.470  -3.965  13.236  1.00 97.40           C  
ATOM   4805  HA  HIS A 298      16.389  -5.045  13.363  1.00 97.40           H  
ATOM   4806  C   HIS A 298      15.499  -3.320  14.246  1.00 97.40           C  
ATOM   4807  CB  HIS A 298      17.925  -3.590  13.542  1.00 97.40           C  
ATOM   4808  HB2 HIS A 298      18.153  -3.859  14.573  1.00 97.40           H  
ATOM   4809  HB3 HIS A 298      18.580  -4.179  12.899  1.00 97.40           H  
ATOM   4810  O   HIS A 298      15.638  -3.546  15.443  1.00 97.40           O  
ATOM   4811  CG  HIS A 298      18.232  -2.128  13.334  1.00 97.40           C  
ATOM   4812  CD2 HIS A 298      18.266  -1.147  14.291  1.00 97.40           C  
ATOM   4813  HD2 HIS A 298      18.052  -1.279  15.341  1.00 97.40           H  
ATOM   4814  ND1 HIS A 298      18.561  -1.544  12.132  1.00 97.40           N  
ATOM   4815  HD1 HIS A 298      18.652  -2.023  11.248  1.00 97.40           H  
ATOM   4816  CE1 HIS A 298      18.805  -0.245  12.366  1.00 97.40           C  
ATOM   4817  HE1 HIS A 298      19.139   0.464  11.624  1.00 97.40           H  
ATOM   4818  NE2 HIS A 298      18.654   0.046  13.664  1.00 97.40           N  
ATOM   4819  N   ASP A 299      14.548  -2.503  13.783  1.00 97.75           N  
ATOM   4820  H   ASP A 299      14.502  -2.335  12.788  1.00 97.75           H  
ATOM   4821  CA  ASP A 299      13.640  -1.704  14.625  1.00 97.75           C  
ATOM   4822  HA  ASP A 299      13.916  -1.837  15.671  1.00 97.75           H  
ATOM   4823  C   ASP A 299      12.164  -2.141  14.487  1.00 97.75           C  
ATOM   4824  CB  ASP A 299      13.860  -0.227  14.253  1.00 97.75           C  
ATOM   4825  HB2 ASP A 299      13.322  -0.009  13.331  1.00 97.75           H  
ATOM   4826  HB3 ASP A 299      14.922  -0.081  14.054  1.00 97.75           H  
ATOM   4827  O   ASP A 299      11.251  -1.504  15.010  1.00 97.75           O  
ATOM   4828  CG  ASP A 299      13.464   0.797  15.322  1.00 97.75           C  
ATOM   4829  OD1 ASP A 299      13.397   0.473  16.526  1.00 97.75           O  
ATOM   4830  OD2 ASP A 299      13.289   1.981  14.941  1.00 97.75           O  
ATOM   4831  N   LEU A 300      11.901  -3.240  13.773  1.00 98.69           N  
ATOM   4832  H   LEU A 300      12.689  -3.820  13.524  1.00 98.69           H  
ATOM   4833  CA  LEU A 300      10.555  -3.721  13.448  1.00 98.69           C  
ATOM   4834  HA  LEU A 300      10.002  -2.907  12.977  1.00 98.69           H  
ATOM   4835  C   LEU A 300       9.759  -4.122  14.692  1.00 98.69           C  
ATOM   4836  CB  LEU A 300      10.630  -4.895  12.456  1.00 98.69           C  
ATOM   4837  HB2 LEU A 300      11.075  -5.754  12.960  1.00 98.69           H  
ATOM   4838  HB3 LEU A 300       9.612  -5.165  12.174  1.00 98.69           H  
ATOM   4839  O   LEU A 300       8.606  -3.720  14.831  1.00 98.69           O  
ATOM   4840  CG  LEU A 300      11.436  -4.618  11.178  1.00 98.69           C  
ATOM   4841  HG  LEU A 300      12.480  -4.461  11.449  1.00 98.69           H  
ATOM   4842  CD1 LEU A 300      11.344  -5.825  10.248  1.00 98.69           C  
ATOM   4843 HD11 LEU A 300      11.613  -6.726  10.800  1.00 98.69           H  
ATOM   4844 HD12 LEU A 300      12.022  -5.703   9.404  1.00 98.69           H  
ATOM   4845 HD13 LEU A 300      10.320  -5.935   9.890  1.00 98.69           H  
ATOM   4846  CD2 LEU A 300      10.956  -3.390  10.410  1.00 98.69           C  
ATOM   4847 HD21 LEU A 300       9.899  -3.498  10.164  1.00 98.69           H  
ATOM   4848 HD22 LEU A 300      11.534  -3.285   9.492  1.00 98.69           H  
ATOM   4849 HD23 LEU A 300      11.113  -2.491  11.006  1.00 98.69           H  
ATOM   4850  N   GLY A 301      10.372  -4.850  15.630  1.00 98.23           N  
ATOM   4851  H   GLY A 301      11.329  -5.126  15.463  1.00 98.23           H  
ATOM   4852  CA  GLY A 301       9.723  -5.213  16.894  1.00 98.23           C  
ATOM   4853  HA2 GLY A 301      10.388  -5.850  17.477  1.00 98.23           H  
ATOM   4854  HA3 GLY A 301       8.806  -5.765  16.688  1.00 98.23           H  
ATOM   4855  C   GLY A 301       9.374  -3.986  17.740  1.00 98.23           C  
ATOM   4856  O   GLY A 301       8.319  -3.943  18.369  1.00 98.23           O  
ATOM   4857  N   ASN A 302      10.202  -2.938  17.701  1.00 98.31           N  
ATOM   4858  H   ASN A 302      11.019  -2.982  17.109  1.00 98.31           H  
ATOM   4859  CA  ASN A 302       9.897  -1.676  18.375  1.00 98.31           C  
ATOM   4860  HA  ASN A 302       9.579  -1.882  19.397  1.00 98.31           H  
ATOM   4861  C   ASN A 302       8.755  -0.924  17.700  1.00 98.31           C  
ATOM   4862  CB  ASN A 302      11.143  -0.801  18.420  1.00 98.31           C  
ATOM   4863  HB2 ASN A 302      11.550  -0.727  17.411  1.00 98.31           H  
ATOM   4864  HB3 ASN A 302      10.879   0.204  18.752  1.00 98.31           H  
ATOM   4865  O   ASN A 302       7.936  -0.345  18.405  1.00 98.31           O  
ATOM   4866  CG  ASN A 302      12.208  -1.308  19.359  1.00 98.31           C  
ATOM   4867  ND2 ASN A 302      13.419  -0.860  19.147  1.00 98.31           N  
ATOM   4868 HD21 ASN A 302      13.575  -0.268  18.343  1.00 98.31           H  
ATOM   4869 HD22 ASN A 302      14.165  -1.161  19.758  1.00 98.31           H  
ATOM   4870  OD1 ASN A 302      11.946  -2.098  20.261  1.00 98.31           O  
ATOM   4871  N   ILE A 303       8.636  -0.968  16.370  1.00 98.69           N  
ATOM   4872  H   ILE A 303       9.374  -1.398  15.832  1.00 98.69           H  
ATOM   4873  CA  ILE A 303       7.458  -0.429  15.675  1.00 98.69           C  
ATOM   4874  HA  ILE A 303       7.341   0.617  15.959  1.00 98.69           H  
ATOM   4875  C   ILE A 303       6.184  -1.160  16.136  1.00 98.69           C  
ATOM   4876  CB  ILE A 303       7.644  -0.488  14.142  1.00 98.69           C  
ATOM   4877  HB  ILE A 303       7.885  -1.511  13.855  1.00 98.69           H  
ATOM   4878  O   ILE A 303       5.177  -0.506  16.412  1.00 98.69           O  
ATOM   4879  CG1 ILE A 303       8.791   0.440  13.677  1.00 98.69           C  
ATOM   4880 HG12 ILE A 303       8.458   1.478  13.704  1.00 98.69           H  
ATOM   4881 HG13 ILE A 303       9.644   0.355  14.351  1.00 98.69           H  
ATOM   4882  CG2 ILE A 303       6.335  -0.091  13.433  1.00 98.69           C  
ATOM   4883 HG21 ILE A 303       6.464  -0.075  12.351  1.00 98.69           H  
ATOM   4884 HG22 ILE A 303       6.007   0.893  13.771  1.00 98.69           H  
ATOM   4885 HG23 ILE A 303       5.550  -0.813  13.659  1.00 98.69           H  
ATOM   4886  CD1 ILE A 303       9.286   0.119  12.261  1.00 98.69           C  
ATOM   4887 HD11 ILE A 303      10.107   0.784  11.992  1.00 98.69           H  
ATOM   4888 HD12 ILE A 303       9.647  -0.908  12.216  1.00 98.69           H  
ATOM   4889 HD13 ILE A 303       8.482   0.253  11.537  1.00 98.69           H  
ATOM   4890  N   VAL A 304       6.227  -2.492  16.289  1.00 98.66           N  
ATOM   4891  H   VAL A 304       7.072  -2.976  16.021  1.00 98.66           H  
ATOM   4892  CA  VAL A 304       5.096  -3.274  16.830  1.00 98.66           C  
ATOM   4893  HA  VAL A 304       4.214  -3.066  16.223  1.00 98.66           H  
ATOM   4894  C   VAL A 304       4.756  -2.836  18.263  1.00 98.66           C  
ATOM   4895  CB  VAL A 304       5.360  -4.796  16.763  1.00 98.66           C  
ATOM   4896  HB  VAL A 304       6.249  -5.043  17.342  1.00 98.66           H  
ATOM   4897  O   VAL A 304       3.596  -2.542  18.555  1.00 98.66           O  
ATOM   4898  CG1 VAL A 304       4.184  -5.599  17.324  1.00 98.66           C  
ATOM   4899 HG11 VAL A 304       4.394  -6.667  17.263  1.00 98.66           H  
ATOM   4900 HG12 VAL A 304       3.270  -5.374  16.774  1.00 98.66           H  
ATOM   4901 HG13 VAL A 304       4.030  -5.351  18.374  1.00 98.66           H  
ATOM   4902  CG2 VAL A 304       5.561  -5.280  15.323  1.00 98.66           C  
ATOM   4903 HG21 VAL A 304       4.707  -4.997  14.709  1.00 98.66           H  
ATOM   4904 HG22 VAL A 304       5.676  -6.364  15.306  1.00 98.66           H  
ATOM   4905 HG23 VAL A 304       6.468  -4.842  14.905  1.00 98.66           H  
ATOM   4906  N   ARG A 305       5.755  -2.702  19.148  1.00 98.36           N  
ATOM   4907  H   ARG A 305       6.680  -2.985  18.858  1.00 98.36           H  
ATOM   4908  CA  ARG A 305       5.557  -2.177  20.515  1.00 98.36           C  
ATOM   4909  HA  ARG A 305       4.806  -2.773  21.035  1.00 98.36           H  
ATOM   4910  C   ARG A 305       5.010  -0.753  20.516  1.00 98.36           C  
ATOM   4911  CB  ARG A 305       6.867  -2.222  21.310  1.00 98.36           C  
ATOM   4912  HB2 ARG A 305       6.726  -1.688  22.250  1.00 98.36           H  
ATOM   4913  HB3 ARG A 305       7.645  -1.713  20.741  1.00 98.36           H  
ATOM   4914  O   ARG A 305       4.105  -0.446  21.284  1.00 98.36           O  
ATOM   4915  CG  ARG A 305       7.334  -3.643  21.635  1.00 98.36           C  
ATOM   4916  HG2 ARG A 305       7.476  -4.210  20.715  1.00 98.36           H  
ATOM   4917  HG3 ARG A 305       6.585  -4.149  22.244  1.00 98.36           H  
ATOM   4918  CD  ARG A 305       8.657  -3.575  22.406  1.00 98.36           C  
ATOM   4919  HD2 ARG A 305       9.354  -2.918  21.885  1.00 98.36           H  
ATOM   4920  HD3 ARG A 305       8.473  -3.153  23.394  1.00 98.36           H  
ATOM   4921  NE  ARG A 305       9.235  -4.915  22.552  1.00 98.36           N  
ATOM   4922  HE  ARG A 305       8.867  -5.477  23.305  1.00 98.36           H  
ATOM   4923  NH1 ARG A 305      10.748  -4.871  20.790  1.00 98.36           N  
ATOM   4924 HH11 ARG A 305      11.399  -5.409  20.236  1.00 98.36           H  
ATOM   4925 HH12 ARG A 305      10.781  -3.862  20.759  1.00 98.36           H  
ATOM   4926  NH2 ARG A 305      10.373  -6.746  21.919  1.00 98.36           N  
ATOM   4927 HH21 ARG A 305       9.890  -7.282  22.627  1.00 98.36           H  
ATOM   4928 HH22 ARG A 305      10.940  -7.215  21.228  1.00 98.36           H  
ATOM   4929  CZ  ARG A 305      10.114  -5.487  21.751  1.00 98.36           C  
ATOM   4930  N   PHE A 306       5.514   0.115  19.647  1.00 98.50           N  
ATOM   4931  H   PHE A 306       6.276  -0.190  19.057  1.00 98.50           H  
ATOM   4932  CA  PHE A 306       5.050   1.493  19.518  1.00 98.50           C  
ATOM   4933  HA  PHE A 306       5.143   1.996  20.481  1.00 98.50           H  
ATOM   4934  C   PHE A 306       3.574   1.548  19.123  1.00 98.50           C  
ATOM   4935  CB  PHE A 306       5.930   2.228  18.503  1.00 98.50           C  
ATOM   4936  HB2 PHE A 306       6.972   2.144  18.813  1.00 98.50           H  
ATOM   4937  HB3 PHE A 306       5.836   1.761  17.523  1.00 98.50           H  
ATOM   4938  O   PHE A 306       2.808   2.318  19.708  1.00 98.50           O
[truncated: 371,313 more chars]
