# Supplementary material for: Biosynthesis of GMGT lipids by a radical SAM enzyme associated with anaerobic archaea and oxygen-deficient environments
Source: Nat Commun. 2024 Jun 19;15:5256. doi: 10.1038/s41467-024-49650-x (PMC11186832; doi:10.1038/s41467-024-49650-x)
Supplement: Supplementary file 4 — Supplementary Datasets 1-3 [file 41467_2024_49650_MOESM4_ESM.zip › Supplementary Datasets 1-3/Supplementary Dataset 3.pdb]

ATOM      1  N   LEU A   1      34.048  14.611 -13.031  1.00 42.41           N  
ATOM      2  H   LEU A   1      34.572  14.726 -12.175  1.00 42.41           H  
ATOM      3  H2  LEU A   1      33.531  15.457 -13.224  1.00 42.41           H  
ATOM      4  H3  LEU A   1      34.681  14.448 -13.801  1.00 42.41           H  
ATOM      5  CA  LEU A   1      33.085  13.496 -12.908  1.00 42.41           C  
ATOM      6  HA  LEU A   1      33.605  12.544 -12.796  1.00 42.41           H  
ATOM      7  C   LEU A   1      32.296  13.471 -14.205  1.00 42.41           C  
ATOM      8  CB  LEU A   1      32.156  13.718 -11.694  1.00 42.41           C  
ATOM      9  HB2 LEU A   1      31.308  13.036 -11.756  1.00 42.41           H  
ATOM     10  HB3 LEU A   1      31.759  14.732 -11.745  1.00 42.41           H  
ATOM     11  O   LEU A   1      31.693  14.485 -14.520  1.00 42.41           O  
ATOM     12  CG  LEU A   1      32.868  13.516 -10.340  1.00 42.41           C  
ATOM     13  HG  LEU A   1      33.878  13.922 -10.407  1.00 42.41           H  
ATOM     14  CD1 LEU A   1      32.147  14.254  -9.215  1.00 42.41           C  
ATOM     15 HD11 LEU A   1      31.130  13.877  -9.112  1.00 42.41           H  
ATOM     16 HD12 LEU A   1      32.672  14.100  -8.273  1.00 42.41           H  
ATOM     17 HD13 LEU A   1      32.110  15.323  -9.422  1.00 42.41           H  
ATOM     18  CD2 LEU A   1      32.961  12.033  -9.984  1.00 42.41           C  
ATOM     19 HD21 LEU A   1      33.486  11.915  -9.036  1.00 42.41           H  
ATOM     20 HD22 LEU A   1      31.963  11.609  -9.878  1.00 42.41           H  
ATOM     21 HD23 LEU A   1      33.503  11.481 -10.752  1.00 42.41           H  
ATOM     22  N   THR A   2      32.379  12.411 -15.008  1.00 48.11           N  
ATOM     23  H   THR A   2      32.879  11.580 -14.726  1.00 48.11           H  
ATOM     24  CA  THR A   2      31.419  12.206 -16.104  1.00 48.11           C  
ATOM     25  HA  THR A   2      31.481  13.012 -16.836  1.00 48.11           H  
ATOM     26  C   THR A   2      30.029  12.205 -15.477  1.00 48.11           C  
ATOM     27  CB  THR A   2      31.682  10.855 -16.796  1.00 48.11           C  
ATOM     28  HB  THR A   2      30.797  10.548 -17.354  1.00 48.11           H  
ATOM     29  O   THR A   2      29.768  11.335 -14.650  1.00 48.11           O  
ATOM     30  CG2 THR A   2      32.866  10.941 -17.758  1.00 48.11           C  
ATOM     31 HG21 THR A   2      33.028   9.967 -18.219  1.00 48.11           H  
ATOM     32 HG22 THR A   2      33.770  11.237 -17.224  1.00 48.11           H  
ATOM     33 HG23 THR A   2      32.651  11.669 -18.540  1.00 48.11           H  
ATOM     34  OG1 THR A   2      32.001   9.873 -15.831  1.00 48.11           O  
ATOM     35  HG1 THR A   2      31.196   9.702 -15.338  1.00 48.11           H  
ATOM     36  N   GLU A   3      29.196  13.210 -15.765  1.00 66.62           N  
ATOM     37  H   GLU A   3      29.491  13.958 -16.377  1.00 66.62           H  
ATOM     38  CA  GLU A   3      27.828  13.273 -15.240  1.00 66.62           C  
ATOM     39  HA  GLU A   3      27.854  13.380 -14.155  1.00 66.62           H  
ATOM     40  C   GLU A   3      27.124  11.960 -15.581  1.00 66.62           C  
ATOM     41  CB  GLU A   3      27.053  14.462 -15.829  1.00 66.62           C  
ATOM     42  HB2 GLU A   3      27.213  14.486 -16.907  1.00 66.62           H  
ATOM     43  HB3 GLU A   3      25.990  14.312 -15.640  1.00 66.62           H  
ATOM     44  O   GLU A   3      26.984  11.601 -16.751  1.00 66.62           O  
ATOM     45  CG  GLU A   3      27.465  15.801 -15.199  1.00 66.62           C  
ATOM     46  HG2 GLU A   3      27.274  15.752 -14.127  1.00 66.62           H  
ATOM     47  HG3 GLU A   3      28.536  15.943 -15.345  1.00 66.62           H  
ATOM     48  CD  GLU A   3      26.715  16.998 -15.806  1.00 66.62           C  
ATOM     49  OE1 GLU A   3      26.692  18.047 -15.124  1.00 66.62           O  
ATOM     50  OE2 GLU A   3      26.225  16.861 -16.952  1.00 66.62           O  
ATOM     51  N   GLU A   4      26.768  11.193 -14.555  1.00 80.48           N  
ATOM     52  H   GLU A   4      26.957  11.503 -13.612  1.00 80.48           H  
ATOM     53  CA  GLU A   4      26.033   9.948 -14.722  1.00 80.48           C  
ATOM     54  HA  GLU A   4      26.577   9.309 -15.418  1.00 80.48           H  
ATOM     55  C   GLU A   4      24.666  10.296 -15.319  1.00 80.48           C  
ATOM     56  CB  GLU A   4      25.964   9.239 -13.362  1.00 80.48           C  
ATOM     57  HB2 GLU A   4      25.332   9.807 -12.680  1.00 80.48           H  
ATOM     58  HB3 GLU A   4      26.976   9.225 -12.959  1.00 80.48           H  
ATOM     59  O   GLU A   4      23.904  11.052 -14.723  1.00 80.48           O  
ATOM     60  CG  GLU A   4      25.462   7.788 -13.443  1.00 80.48           C  
ATOM     61  HG2 GLU A   4      24.398   7.796 -13.684  1.00 80.48           H  
ATOM     62  HG3 GLU A   4      25.988   7.284 -14.254  1.00 80.48           H  
ATOM     63  CD  GLU A   4      25.698   7.006 -12.134  1.00 80.48           C  
ATOM     64  OE1 GLU A   4      25.396   5.794 -12.104  1.00 80.48           O  
ATOM     65  OE2 GLU A   4      26.194   7.609 -11.158  1.00 80.48           O  
ATOM     66  N   LYS A   5      24.384   9.815 -16.532  1.00 91.41           N  
ATOM     67  H   LYS A   5      25.064   9.212 -16.973  1.00 91.41           H  
ATOM     68  CA  LYS A   5      23.122  10.073 -17.238  1.00 91.41           C  
ATOM     69  HA  LYS A   5      22.597  10.890 -16.742  1.00 91.41           H  
ATOM     70  C   LYS A   5      22.231   8.844 -17.151  1.00 91.41           C  
ATOM     71  CB  LYS A   5      23.364  10.492 -18.698  1.00 91.41           C  
ATOM     72  HB2 LYS A   5      23.947   9.724 -19.206  1.00 91.41           H  
ATOM     73  HB3 LYS A   5      22.399  10.579 -19.198  1.00 91.41           H  
ATOM     74  O   LYS A   5      22.697   7.735 -17.419  1.00 91.41           O  
ATOM     75  CG  LYS A   5      24.087  11.842 -18.794  1.00 91.41           C  
ATOM     76  HG2 LYS A   5      23.514  12.593 -18.251  1.00 91.41           H  
ATOM     77  HG3 LYS A   5      25.071  11.754 -18.334  1.00 91.41           H  
ATOM     78  CD  LYS A   5      24.269  12.300 -20.244  1.00 91.41           C  
ATOM     79  HD2 LYS A   5      24.825  11.545 -20.801  1.00 91.41           H  
ATOM     80  HD3 LYS A   5      23.288  12.441 -20.698  1.00 91.41           H  
ATOM     81  CE  LYS A   5      25.047  13.622 -20.232  1.00 91.41           C  
ATOM     82  HE2 LYS A   5      24.547  14.309 -19.548  1.00 91.41           H  
ATOM     83  HE3 LYS A   5      26.040  13.440 -19.822  1.00 91.41           H  
ATOM     84  NZ  LYS A   5      25.140  14.236 -21.579  1.00 91.41           N  
ATOM     85  HZ1 LYS A   5      24.214  14.429 -21.934  1.00 91.41           H  
ATOM     86  HZ2 LYS A   5      25.632  13.631 -22.220  1.00 91.41           H  
ATOM     87  HZ3 LYS A   5      25.628  15.117 -21.508  1.00 91.41           H  
ATOM     88  N   TYR A   6      20.962   9.066 -16.832  1.00 97.38           N  
ATOM     89  H   TYR A   6      20.663  10.019 -16.680  1.00 97.38           H  
ATOM     90  CA  TYR A   6      19.924   8.042 -16.834  1.00 97.38           C  
ATOM     91  HA  TYR A   6      20.376   7.059 -16.962  1.00 97.38           H  
ATOM     92  C   TYR A   6      18.980   8.282 -18.008  1.00 97.38           C  
ATOM     93  CB  TYR A   6      19.177   8.041 -15.494  1.00 97.38           C  
ATOM     94  HB2 TYR A   6      18.686   9.005 -15.356  1.00 97.38           H  
ATOM     95  HB3 TYR A   6      18.396   7.281 -15.530  1.00 97.38           H  
ATOM     96  O   TYR A   6      18.497   9.398 -18.194  1.00 97.38           O  
ATOM     97  CG  TYR A   6      20.069   7.751 -14.301  1.00 97.38           C  
ATOM     98  CD1 TYR A   6      20.589   6.456 -14.117  1.00 97.38           C  
ATOM     99  HD1 TYR A   6      20.339   5.668 -14.812  1.00 97.38           H  
ATOM    100  CD2 TYR A   6      20.395   8.774 -13.387  1.00 97.38           C  
ATOM    101  HD2 TYR A   6      20.002   9.770 -13.527  1.00 97.38           H  
ATOM    102  CE1 TYR A   6      21.425   6.179 -13.019  1.00 97.38           C  
ATOM    103  HE1 TYR A   6      21.826   5.187 -12.867  1.00 97.38           H  
ATOM    104  CE2 TYR A   6      21.234   8.501 -12.289  1.00 97.38           C  
ATOM    105  HE2 TYR A   6      21.472   9.286 -11.586  1.00 97.38           H  
ATOM    106  OH  TYR A   6      22.520   6.922 -11.016  1.00 97.38           O  
ATOM    107  HH  TYR A   6      22.942   7.717 -10.682  1.00 97.38           H  
ATOM    108  CZ  TYR A   6      21.741   7.197 -12.096  1.00 97.38           C  
ATOM    109  N   ASP A   7      18.703   7.234 -18.776  1.00 97.79           N  
ATOM    110  H   ASP A   7      19.091   6.334 -18.533  1.00 97.79           H  
ATOM    111  CA  ASP A   7      17.690   7.263 -19.830  1.00 97.79           C  
ATOM    112  HA  ASP A   7      17.818   8.164 -20.430  1.00 97.79           H  
ATOM    113  C   ASP A   7      16.284   7.292 -19.206  1.00 97.79           C  
ATOM    114  CB  ASP A   7      17.872   6.043 -20.748  1.00 97.79           C  
ATOM    115  HB2 ASP A   7      17.738   5.134 -20.161  1.00 97.79           H  
ATOM    116  HB3 ASP A   7      17.103   6.066 -21.520  1.00 97.79           H  
ATOM    117  O   ASP A   7      15.394   7.992 -19.694  1.00 97.79           O  
ATOM    118  CG  ASP A   7      19.249   6.011 -21.421  1.00 97.79           C  
ATOM    119  OD1 ASP A   7      19.615   7.024 -22.062  1.00 97.79           O  
ATOM    120  OD2 ASP A   7      19.958   4.992 -21.248  1.00 97.79           O  
ATOM    121  N   PHE A   8      16.108   6.599 -18.075  1.00 98.63           N  
ATOM    122  H   PHE A   8      16.895   6.074 -17.724  1.00 98.63           H  
ATOM    123  CA  PHE A   8      14.835   6.473 -17.367  1.00 98.63           C  
ATOM    124  HA  PHE A   8      14.079   7.076 -17.870  1.00 98.63           H  
ATOM    125  C   PHE A   8      14.954   6.972 -15.928  1.00 98.63           C  
ATOM    126  CB  PHE A   8      14.363   5.014 -17.418  1.00 98.63           C  
ATOM    127  HB2 PHE A   8      15.073   4.390 -16.874  1.00 98.63           H  
ATOM    128  HB3 PHE A   8      13.400   4.934 -16.915  1.00 98.63           H  
ATOM    129  O   PHE A   8      15.655   6.387 -15.101  1.00 98.63           O  
ATOM    130  CG  PHE A   8      14.229   4.485 -18.829  1.00 98.63           C  
ATOM    131  CD1 PHE A   8      13.064   4.750 -19.564  1.00 98.63           C  
ATOM    132  HD1 PHE A   8      12.254   5.279 -19.085  1.00 98.63           H  
ATOM    133  CD2 PHE A   8      15.300   3.809 -19.439  1.00 98.63           C  
ATOM    134  HD2 PHE A   8      16.209   3.629 -18.885  1.00 98.63           H  
ATOM    135  CE1 PHE A   8      12.964   4.356 -20.908  1.00 98.63           C  
ATOM    136  HE1 PHE A   8      12.074   4.574 -21.480  1.00 98.63           H  
ATOM    137  CE2 PHE A   8      15.207   3.422 -20.786  1.00 98.63           C  
ATOM    138  HE2 PHE A   8      16.041   2.940 -21.275  1.00 98.63           H  
ATOM    139  CZ  PHE A   8      14.043   3.700 -21.521  1.00 98.63           C  
ATOM    140  HZ  PHE A   8      13.984   3.416 -22.561  1.00 98.63           H  
ATOM    141  N   ILE A   9      14.230   8.042 -15.605  1.00 98.37           N  
ATOM    142  H   ILE A   9      13.652   8.466 -16.316  1.00 98.37           H  
ATOM    143  CA  ILE A   9      14.105   8.527 -14.230  1.00 98.37           C  
ATOM    144  HA  ILE A   9      14.914   8.125 -13.620  1.00 98.37           H  
ATOM    145  C   ILE A   9      12.780   8.038 -13.668  1.00 98.37           C  
ATOM    146  CB  ILE A   9      14.179  10.059 -14.155  1.00 98.37           C  
ATOM    147  HB  ILE A   9      13.349  10.460 -14.737  1.00 98.37           H  
ATOM    148  O   ILE A   9      11.727   8.300 -14.244  1.00 98.37           O  
ATOM    149  CG1 ILE A   9      15.496  10.616 -14.732  1.00 98.37           C  
ATOM    150 HG12 ILE A   9      16.317  10.464 -14.032  1.00 98.37           H  
ATOM    151 HG13 ILE A   9      15.742  10.114 -15.667  1.00 98.37           H  
ATOM    152  CG2 ILE A   9      14.010  10.506 -12.690  1.00 98.37           C  
ATOM    153 HG21 ILE A   9      12.992  10.316 -12.349  1.00 98.37           H  
ATOM    154 HG22 ILE A   9      14.200  11.573 -12.576  1.00 98.37           H  
ATOM    155 HG23 ILE A   9      14.703   9.948 -12.060  1.00 98.37           H  
ATOM    156  CD1 ILE A   9      15.322  12.109 -15.036  1.00 98.37           C  
ATOM    157 HD11 ILE A   9      15.228  12.693 -14.120  1.00 98.37           H  
ATOM    158 HD12 ILE A   9      14.432  12.265 -15.645  1.00 98.37           H  
ATOM    159 HD13 ILE A   9      16.176  12.474 -15.607  1.00 98.37           H  
ATOM    160  N   LEU A  10      12.820   7.395 -12.507  1.00 98.71           N  
ATOM    161  H   LEU A  10      13.725   7.214 -12.095  1.00 98.71           H  
ATOM    162  CA  LEU A  10      11.635   6.996 -11.762  1.00 98.71           C  
ATOM    163  HA  LEU A  10      10.757   7.105 -12.399  1.00 98.71           H  
ATOM    164  C   LEU A  10      11.460   7.904 -10.547  1.00 98.71           C  
ATOM    165  CB  LEU A  10      11.728   5.522 -11.359  1.00 98.71           C  
ATOM    166  HB2 LEU A  10      10.830   5.292 -10.785  1.00 98.71           H  
ATOM    167  HB3 LEU A  10      12.588   5.378 -10.705  1.00 98.71           H  
ATOM    168  O   LEU A  10      12.421   8.181  -9.831  1.00 98.71           O  
ATOM    169  CG  LEU A  10      11.833   4.545 -12.543  1.00 98.71           C  
ATOM    170  HG  LEU A  10      11.355   4.969 -13.426  1.00 98.71           H  
ATOM    171  CD1 LEU A  10      13.284   4.207 -12.887  1.00 98.71           C  
ATOM    172 HD11 LEU A  10      13.298   3.517 -13.731  1.00 98.71           H  
ATOM    173 HD12 LEU A  10      13.783   3.746 -12.035  1.00 98.71           H  
ATOM    174 HD13 LEU A  10      13.831   5.103 -13.184  1.00 98.71           H  
ATOM    175  CD2 LEU A  10      11.124   3.241 -12.193  1.00 98.71           C  
ATOM    176 HD21 LEU A  10      11.270   2.537 -13.012  1.00 98.71           H  
ATOM    177 HD22 LEU A  10      11.544   2.816 -11.281  1.00 98.71           H  
ATOM    178 HD23 LEU A  10      10.057   3.419 -12.064  1.00 98.71           H  
ATOM    179  N   THR A  11      10.247   8.373 -10.274  1.00 98.48           N  
ATOM    180  H   THR A  11       9.479   8.153 -10.892  1.00 98.48           H  
ATOM    181  CA  THR A  11      10.008   9.220  -9.100  1.00 98.48           C  
ATOM    182  HA  THR A  11      10.615   8.841  -8.277  1.00 98.48           H  
ATOM    183  C   THR A  11       8.559   9.180  -8.626  1.00 98.48           C  
ATOM    184  CB  THR A  11      10.481  10.658  -9.381  1.00 98.48           C  
ATOM    185  HB  THR A  11      11.426  10.615  -9.922  1.00 98.48           H  
ATOM    186  O   THR A  11       7.680   8.580  -9.242  1.00 98.48           O  
ATOM    187  CG2 THR A  11       9.489  11.461 -10.221  1.00 98.48           C  
ATOM    188 HG21 THR A  11       9.225  10.893 -11.113  1.00 98.48           H  
ATOM    189 HG22 THR A  11       8.588  11.677  -9.648  1.00 98.48           H  
ATOM    190 HG23 THR A  11       9.950  12.401 -10.524  1.00 98.48           H  
ATOM    191  OG1 THR A  11      10.713  11.338  -8.168  1.00 98.48           O  
ATOM    192  HG1 THR A  11      11.619  11.141  -7.920  1.00 98.48           H  
ATOM    193  N   THR A  12       8.315   9.833  -7.498  1.00 98.07           N  
ATOM    194  H   THR A  12       9.074  10.381  -7.118  1.00 98.07           H  
ATOM    195  CA  THR A  12       6.988  10.152  -6.979  1.00 98.07           C  
ATOM    196  HA  THR A  12       6.324  10.382  -7.812  1.00 98.07           H  
ATOM    197  C   THR A  12       7.092  11.397  -6.105  1.00 98.07           C  
ATOM    198  CB  THR A  12       6.382   8.964  -6.220  1.00 98.07           C  
ATOM    199  HB  THR A  12       6.381   8.105  -6.890  1.00 98.07           H  
ATOM    200  O   THR A  12       8.182  11.892  -5.816  1.00 98.07           O  
ATOM    201  CG2 THR A  12       7.156   8.578  -4.964  1.00 98.07           C  
ATOM    202 HG21 THR A  12       8.169   8.276  -5.231  1.00 98.07           H  
ATOM    203 HG22 THR A  12       7.190   9.409  -4.260  1.00 98.07           H  
ATOM    204 HG23 THR A  12       6.650   7.728  -4.506  1.00 98.07           H  
ATOM    205  OG1 THR A  12       5.040   9.228  -5.880  1.00 98.07           O  
ATOM    206  HG1 THR A  12       4.977   9.733  -5.066  1.00 98.07           H  
ATOM    207  N   ASP A  13       5.953  11.926  -5.687  1.00 96.97           N  
ATOM    208  H   ASP A  13       5.095  11.429  -5.879  1.00 96.97           H  
ATOM    209  CA  ASP A  13       5.859  13.059  -4.783  1.00 96.97           C  
ATOM    210  HA  ASP A  13       6.422  13.892  -5.205  1.00 96.97           H  
ATOM    211  C   ASP A  13       6.434  12.761  -3.378  1.00 96.97           C  
ATOM    212  CB  ASP A  13       4.386  13.459  -4.729  1.00 96.97           C  
ATOM    213  HB2 ASP A  13       3.942  13.404  -5.723  1.00 96.97           H  
ATOM    214  HB3 ASP A  13       4.316  14.487  -4.374  1.00 96.97           H  
ATOM    215  O   ASP A  13       6.732  11.621  -3.006  1.00 96.97           O  
ATOM    216  CG  ASP A  13       3.658  12.526  -3.776  1.00 96.97           C  
ATOM    217  OD1 ASP A  13       3.628  11.316  -4.079  1.00 96.97           O  
ATOM    218  OD2 ASP A  13       3.375  13.013  -2.664  1.00 96.97           O  
ATOM    219  N   ARG A  14       6.584  13.807  -2.557  1.00 95.14           N  
ATOM    220  H   ARG A  14       6.230  14.704  -2.858  1.00 95.14           H  
ATOM    221  CA  ARG A  14       7.183  13.703  -1.220  1.00 95.14           C  
ATOM    222  HA  ARG A  14       8.151  13.214  -1.329  1.00 95.14           H  
ATOM    223  C   ARG A  14       6.377  12.820  -0.260  1.00 95.14           C  
ATOM    224  CB  ARG A  14       7.381  15.122  -0.657  1.00 95.14           C  
ATOM    225  HB2 ARG A  14       8.038  15.674  -1.329  1.00 95.14           H  
ATOM    226  HB3 ARG A  14       6.418  15.631  -0.643  1.00 95.14           H  
ATOM    227  O   ARG A  14       6.981  12.246   0.645  1.00 95.14           O  
ATOM    228  CG  ARG A  14       7.966  15.178   0.768  1.00 95.14           C  
ATOM    229  HG2 ARG A  14       7.232  14.779   1.468  1.00 95.14           H  
ATOM    230  HG3 ARG A  14       8.130  16.221   1.036  1.00 95.14           H  
ATOM    231  CD  ARG A  14       9.285  14.408   0.952  1.00 95.14           C  
ATOM    232  HD2 ARG A  14       9.557  14.447   2.006  1.00 95.14           H  
ATOM    233  HD3 ARG A  14       9.140  13.359   0.692  1.00 95.14           H  
ATOM    234  NE  ARG A  14      10.380  14.983   0.143  1.00 95.14           N  
ATOM    235  HE  ARG A  14      10.250  15.914  -0.225  1.00 95.14           H  
ATOM    236  NH1 ARG A  14      11.758  13.132   0.001  1.00 95.14           N  
ATOM    237 HH11 ARG A  14      11.018  12.495   0.259  1.00 95.14           H  
ATOM    238 HH12 ARG A  14      12.506  12.757  -0.564  1.00 95.14           H  
ATOM    239  NH2 ARG A  14      12.384  15.038  -0.918  1.00 95.14           N  
ATOM    240 HH21 ARG A  14      13.077  14.524  -1.444  1.00 95.14           H  
ATOM    241 HH22 ARG A  14      12.327  16.021  -1.140  1.00 95.14           H  
ATOM    242  CZ  ARG A  14      11.488  14.380  -0.249  1.00 95.14           C  
ATOM    243  N   CYS A  15       5.059  12.702  -0.420  1.00 94.72           N  
ATOM    244  H   CYS A  15       4.597  13.122  -1.214  1.00 94.72           H  
ATOM    245  CA  CYS A  15       4.238  11.878   0.466  1.00 94.72           C  
ATOM    246  HA  CYS A  15       4.525  12.089   1.496  1.00 94.72           H  
ATOM    247  C   CYS A  15       4.480  10.384   0.285  1.00 94.72           C  
ATOM    248  CB  CYS A  15       2.754  12.218   0.299  1.00 94.72           C  
ATOM    249  HB2 CYS A  15       2.443  12.055  -0.733  1.00 94.72           H  
ATOM    250  HB3 CYS A  15       2.160  11.566   0.939  1.00 94.72           H  
ATOM    251  O   CYS A  15       4.250   9.636   1.229  1.00 94.72           O  
ATOM    252  SG  CYS A  15       2.476  13.942   0.776  1.00 94.72           S  
ATOM    253  HG  CYS A  15       2.764  13.773   2.070  1.00 94.72           H  
ATOM    254  N   LEU A  16       4.992   9.962  -0.872  1.00 95.55           N  
ATOM    255  H   LEU A  16       5.051  10.622  -1.633  1.00 95.55           H  
ATOM    256  CA  LEU A  16       5.418   8.585  -1.112  1.00 95.55           C  
ATOM    257  HA  LEU A  16       5.039   7.938  -0.321  1.00 95.55           H  
ATOM    258  C   LEU A  16       6.941   8.410  -1.072  1.00 95.55           C  
ATOM    259  CB  LEU A  16       4.824   8.137  -2.451  1.00 95.55           C  
ATOM    260  HB2 LEU A  16       5.327   7.222  -2.761  1.00 95.55           H  
ATOM    261  HB3 LEU A  16       5.019   8.913  -3.191  1.00 95.55           H  
ATOM    262  O   LEU A  16       7.428   7.358  -0.663  1.00 95.55           O  
ATOM    263  CG  LEU A  16       3.314   7.862  -2.420  1.00 95.55           C  
ATOM    264  HG  LEU A  16       2.763   8.763  -2.149  1.00 95.55           H  
ATOM    265  CD1 LEU A  16       2.871   7.408  -3.810  1.00 95.55           C  
ATOM    266 HD11 LEU A  16       3.315   6.443  -4.057  1.00 95.55           H  
ATOM    267 HD12 LEU A  16       1.784   7.362  -3.864  1.00 95.55           H  
ATOM    268 HD13 LEU A  16       3.200   8.146  -4.541  1.00 95.55           H  
ATOM    269  CD2 LEU A  16       3.007   6.748  -1.413  1.00 95.55           C  
ATOM    270 HD21 LEU A  16       3.786   5.987  -1.447  1.00 95.55           H  
ATOM    271 HD22 LEU A  16       2.966   7.161  -0.405  1.00 95.55           H  
ATOM    272 HD23 LEU A  16       2.063   6.243  -1.620  1.00 95.55           H  
ATOM    273  N   MET A  17       7.722   9.433  -1.439  1.00 97.27           N  
ATOM    274  H   MET A  17       7.281  10.252  -1.832  1.00 97.27           H  
ATOM    275  CA  MET A  17       9.183   9.412  -1.310  1.00 97.27           C  
ATOM    276  HA  MET A  17       9.499   8.383  -1.485  1.00 97.27           H  
ATOM    277  C   MET A  17       9.627   9.763   0.118  1.00 97.27           C  
ATOM    278  CB  MET A  17       9.849  10.280  -2.389  1.00 97.27           C  
ATOM    279  HB2 MET A  17       9.746  11.336  -2.139  1.00 97.27           H  
ATOM    280  HB3 MET A  17       9.361  10.113  -3.349  1.00 97.27           H  
ATOM    281  O   MET A  17      10.262  10.791   0.380  1.00 97.27           O  
ATOM    282  CG  MET A  17      11.337   9.914  -2.513  1.00 97.27           C  
ATOM    283  HG2 MET A  17      11.817  10.600  -3.211  1.00 97.27           H  
ATOM    284  HG3 MET A  17      11.823  10.042  -1.546  1.00 97.27           H  
ATOM    285  SD  MET A  17      11.639   8.221  -3.091  1.00 97.27           S  
ATOM    286  CE  MET A  17      11.291   8.438  -4.858  1.00 97.27           C  
ATOM    287  HE1 MET A  17      10.322   8.918  -4.997  1.00 97.27           H  
ATOM    288  HE2 MET A  17      11.276   7.465  -5.349  1.00 97.27           H  
ATOM    289  HE3 MET A  17      12.062   9.059  -5.314  1.00 97.27           H  
ATOM    290  N   THR A  18       9.245   8.920   1.072  1.00 96.32           N  
ATOM    291  H   THR A  18       8.684   8.125   0.800  1.00 96.32           H  
ATOM    292  CA  THR A  18       9.476   9.110   2.507  1.00 96.32           C  
ATOM    293  HA  THR A  18      10.488   9.487   2.657  1.00 96.32           H  
ATOM    294  C   THR A  18       9.332   7.776   3.244  1.00 96.32           C  
ATOM    295  CB  THR A  18       8.491  10.149   3.062  1.00 96.32           C  
ATOM    296  HB  THR A  18       8.623  11.090   2.527  1.00 96.32           H  
ATOM    297  O   THR A  18       8.692   6.860   2.750  1.00 96.32           O  
ATOM    298  CG2 THR A  18       7.043   9.709   2.904  1.00 96.32           C  
ATOM    299 HG21 THR A  18       6.358  10.457   3.302  1.00 96.32           H  
ATOM    300 HG22 THR A  18       6.812   9.574   1.847  1.00 96.32           H  
ATOM    301 HG23 THR A  18       6.898   8.756   3.412  1.00 96.32           H  
ATOM    302  OG1 THR A  18       8.770  10.379   4.426  1.00 96.32           O  
ATOM    303  HG1 THR A  18       9.370  11.129   4.428  1.00 96.32           H  
ATOM    304  N   ASN A  19       9.921   7.648   4.436  1.00 94.81           N  
ATOM    305  H   ASN A  19      10.376   8.460   4.828  1.00 94.81           H  
ATOM    306  CA  ASN A  19       9.724   6.481   5.308  1.00 94.81           C  
ATOM    307  HA  ASN A  19       9.172   5.718   4.759  1.00 94.81           H  
ATOM    308  C   ASN A  19       8.847   6.775   6.526  1.00 94.81           C  
ATOM    309  CB  ASN A  19      11.076   5.877   5.707  1.00 94.81           C  
ATOM    310  HB2 ASN A  19      10.902   4.966   6.279  1.00 94.81           H  
ATOM    311  HB3 ASN A  19      11.611   5.563   4.810  1.00 94.81           H  
ATOM    312  O   ASN A  19       8.783   5.958   7.445  1.00 94.81           O  
ATOM    313  CG  ASN A  19      11.927   6.793   6.570  1.00 94.81           C  
ATOM    314  ND2 ASN A  19      13.160   6.412   6.799  1.00 94.81           N  
ATOM    315 HD21 ASN A  19      13.738   7.043   7.335  1.00 94.81           H  
ATOM    316 HD22 ASN A  19      13.498   5.571   6.354  1.00 94.81           H  
ATOM    317  OD1 ASN A  19      11.525   7.845   7.050  1.00 94.81           O  
ATOM    318  N   HIS A  20       8.214   7.950   6.585  1.00 92.68           N  
ATOM    319  H   HIS A  20       8.237   8.550   5.773  1.00 92.68           H  
ATOM    320  CA  HIS A  20       7.273   8.278   7.656  1.00 92.68           C  
ATOM    321  HA  HIS A  20       6.995   9.325   7.542  1.00 92.68           H  
ATOM    322  C   HIS A  20       7.892   8.126   9.066  1.00 92.68           C  
ATOM    323  CB  HIS A  20       5.997   7.445   7.449  1.00 92.68           C  
ATOM    324  HB2 HIS A  20       5.207   7.840   8.089  1.00 92.68           H  
ATOM    325  HB3 HIS A  20       6.194   6.414   7.742  1.00 92.68           H  
ATOM    326  O   HIS A  20       7.280   7.580   9.981  1.00 92.68           O  
ATOM    327  CG  HIS A  20       5.488   7.431   6.033  1.00 92.68           C  
ATOM    328  CD2 HIS A  20       5.379   6.344   5.207  1.00 92.68           C  
ATOM    329  HD2 HIS A  20       5.645   5.324   5.439  1.00 92.68           H  
ATOM    330  ND1 HIS A  20       5.001   8.514   5.343  1.00 92.68           N  
ATOM    331  HD1 HIS A  20       4.898   9.454   5.698  1.00 92.68           H  
ATOM    332  CE1 HIS A  20       4.572   8.089   4.145  1.00 92.68           C  
ATOM    333  HE1 HIS A  20       4.099   8.703   3.392  1.00 92.68           H  
ATOM    334  NE2 HIS A  20       4.809   6.780   4.012  1.00 92.68           N  
ATOM    335  N   HIS A  21       9.154   8.548   9.244  1.00 89.98           N  
ATOM    336  H   HIS A  21       9.627   8.920   8.433  1.00 89.98           H  
ATOM    337  CA  HIS A  21       9.949   8.360  10.478  1.00 89.98           C  
ATOM    338  HA  HIS A  21      10.932   8.785  10.275  1.00 89.98           H  
ATOM    339  C   HIS A  21      10.222   6.890  10.851  1.00 89.98           C  
ATOM    340  CB  HIS A  21       9.364   9.168  11.652  1.00 89.98           C  
ATOM    341  HB2 HIS A  21      10.019   9.058  12.516  1.00 89.98           H  
ATOM    342  HB3 HIS A  21       8.387   8.773  11.931  1.00 89.98           H  
ATOM    343  O   HIS A  21      10.420   6.554  12.026  1.00 89.98           O  
ATOM    344  CG  HIS A  21       9.244  10.640  11.375  1.00 89.98           C  
ATOM    345  CD2 HIS A  21       8.124  11.290  10.952  1.00 89.98           C  
ATOM    346  HD2 HIS A  21       7.164  10.843  10.741  1.00 89.98           H  
ATOM    347  ND1 HIS A  21      10.292  11.554  11.480  1.00 89.98           N  
ATOM    348  CE1 HIS A  21       9.778  12.737  11.112  1.00 89.98           C  
ATOM    349  HE1 HIS A  21      10.334  13.661  11.051  1.00 89.98           H  
ATOM    350  NE2 HIS A  21       8.482  12.609  10.787  1.00 89.98           N  
ATOM    351  HE2 HIS A  21       7.913  13.340  10.384  1.00 89.98           H  
ATOM    352  N   GLY A  22      10.245   6.003   9.855  1.00 89.12           N  
ATOM    353  H   GLY A  22      10.004   6.319   8.927  1.00 89.12           H  
ATOM    354  CA  GLY A  22      10.373   4.559  10.046  1.00 89.12           C  
ATOM    355  HA2 GLY A  22      10.623   4.101   9.089  1.00 89.12           H  
ATOM    356  HA3 GLY A  22      11.179   4.348  10.749  1.00 89.12           H  
ATOM    357  C   GLY A  22       9.087   3.915  10.569  1.00 89.12           C  
ATOM    358  O   GLY A  22       9.161   2.937  11.322  1.00 89.12           O  
ATOM    359  N   LYS A  23       7.927   4.527  10.294  1.00 85.71           N  
ATOM    360  H   LYS A  23       7.947   5.324   9.673  1.00 85.71           H  
ATOM    361  CA  LYS A  23       6.628   4.121  10.835  1.00 85.71           C  
ATOM    362  HA  LYS A  23       6.681   3.080  11.153  1.00 85.71           H  
ATOM    363  C   LYS A  23       5.516   4.207   9.793  1.00 85.71           C  
ATOM    364  CB  LYS A  23       6.240   4.998  12.034  1.00 85.71           C  
ATOM    365  HB2 LYS A  23       6.034   6.014  11.697  1.00 85.71           H  
ATOM    366  HB3 LYS A  23       5.315   4.551  12.398  1.00 85.71           H  
ATOM    367  O   LYS A  23       4.935   5.269   9.592  1.00 85.71           O  
ATOM    368  CG  LYS A  23       7.208   5.098  13.212  1.00 85.71           C  
ATOM    369  HG2 LYS A  23       8.181   5.432  12.852  1.00 85.71           H  
ATOM    370  HG3 LYS A  23       6.826   5.846  13.906  1.00 85.71           H  
ATOM    371  CD  LYS A  23       7.341   3.764  13.945  1.00 85.71           C  
ATOM    372  HD2 LYS A  23       6.418   3.537  14.478  1.00 85.71           H  
ATOM    373  HD3 LYS A  23       7.522   2.974  13.216  1.00 85.71           H  
ATOM    374  CE  LYS A  23       8.509   3.846  14.922  1.00 85.71           C  
ATOM    375  HE2 LYS A  23       9.250   4.528  14.504  1.00 85.71           H  
ATOM    376  HE3 LYS A  23       8.166   4.264  15.869  1.00 85.71           H  
ATOM    377  NZ  LYS A  23       9.121   2.509  15.083  1.00 85.71           N  
ATOM    378  HZ1 LYS A  23       8.457   1.835  15.435  1.00 85.71           H  
ATOM    379  HZ2 LYS A  23       9.415   2.196  14.169  1.00 85.71           H  
ATOM    380  HZ3 LYS A  23       9.945   2.556  15.666  1.00 85.71           H  
ATOM    381  N   GLU A  24       5.146   3.060   9.232  1.00 85.29           N  
ATOM    382  H   GLU A  24       5.732   2.248   9.363  1.00 85.29           H  
ATOM    383  CA  GLU A  24       4.103   2.946   8.200  1.00 85.29           C  
ATOM    384  HA  GLU A  24       4.475   3.394   7.279  1.00 85.29           H  
ATOM    385  C   GLU A  24       2.802   3.673   8.568  1.00 85.29           C  
ATOM    386  CB  GLU A  24       3.823   1.449   7.965  1.00 85.29           C  
ATOM    387  HB2 GLU A  24       4.746   0.880   8.072  1.00 85.29           H  
ATOM    388  HB3 GLU A  24       3.135   1.083   8.728  1.00 85.29           H  
ATOM    389  O   GLU A  24       2.252   4.425   7.774  1.00 85.29           O  
ATOM    390  CG  GLU A  24       3.231   1.174   6.576  1.00 85.29           C  
ATOM    391  HG2 GLU A  24       3.025   0.107   6.496  1.00 85.29           H  
ATOM    392  HG3 GLU A  24       2.287   1.711   6.484  1.00 85.29           H  
ATOM    393  CD  GLU A  24       4.195   1.589   5.454  1.00 85.29           C  
ATOM    394  OE1 GLU A  24       3.719   2.010   4.386  1.00 85.29           O  
ATOM    395  OE2 GLU A  24       5.425   1.550   5.705  1.00 85.29           O  
ATOM    396  N   PHE A  25       2.363   3.557   9.826  1.00 79.51           N  
ATOM    397  H   PHE A  25       2.841   2.912  10.439  1.00 79.51           H  
ATOM    398  CA  PHE A  25       1.110   4.165  10.271  1.00 79.51           C  
ATOM    399  HA  PHE A  25       0.331   3.802   9.601  1.00 79.51           H  
ATOM    400  C   PHE A  25       1.099   5.707  10.196  1.00 79.51           C  
ATOM    401  CB  PHE A  25       0.783   3.666  11.684  1.00 79.51           C  
ATOM    402  HB2 PHE A  25       1.530   4.041  12.383  1.00 79.51           H  
ATOM    403  HB3 PHE A  25       0.836   2.577  11.694  1.00 79.51           H  
ATOM    404  O   PHE A  25       0.044   6.311  10.020  1.00 79.51           O  
ATOM    405  CG  PHE A  25      -0.597   4.076  12.150  1.00 79.51           C  
ATOM    406  CD1 PHE A  25      -0.764   5.227  12.945  1.00 79.51           C  
ATOM    407  HD1 PHE A  25       0.096   5.806  13.247  1.00 79.51           H  
ATOM    408  CD2 PHE A  25      -1.724   3.344  11.729  1.00 79.51           C  
ATOM    409  HD2 PHE A  25      -1.609   2.474  11.100  1.00 79.51           H  
ATOM    410  CE1 PHE A  25      -2.054   5.655  13.301  1.00 79.51           C  
ATOM    411  HE1 PHE A  25      -2.192   6.556  13.879  1.00 79.51           H  
ATOM    412  CE2 PHE A  25      -3.014   3.770  12.089  1.00 79.51           C  
ATOM    413  HE2 PHE A  25      -3.880   3.229  11.738  1.00 79.51           H  
ATOM    414  CZ  PHE A  25      -3.175   4.933  12.861  1.00 79.51           C  
ATOM    415  HZ  PHE A  25      -4.163   5.302  13.090  1.00 79.51           H  
ATOM    416  N   LEU A  26       2.255   6.379  10.298  1.00 83.76           N  
ATOM    417  H   LEU A  26       3.117   5.855  10.259  1.00 83.76           H  
ATOM    418  CA  LEU A  26       2.307   7.834  10.089  1.00 83.76           C  
ATOM    419  HA  LEU A  26       1.480   8.296  10.627  1.00 83.76           H  
ATOM    420  C   LEU A  26       2.086   8.219   8.621  1.00 83.76           C  
ATOM    421  CB  LEU A  26       3.632   8.424  10.605  1.00 83.76           C  
ATOM    422  HB2 LEU A  26       3.703   9.459  10.272  1.00 83.76           H  
ATOM    423  HB3 LEU A  26       4.459   7.873  10.156  1.00 83.76           H  
ATOM    424  O   LEU A  26       1.689   9.354   8.362  1.00 83.76           O  
ATOM    425  CG  LEU A  26       3.810   8.397  12.125  1.00 83.76           C  
ATOM    426  HG  LEU A  26       3.814   7.358  12.456  1.00 83.76           H  
ATOM    427  CD1 LEU A  26       5.151   9.016  12.515  1.00 83.76           C  
ATOM    428 HD11 LEU A  26       5.954   8.474  12.016  1.00 83.76           H  
ATOM    429 HD12 LEU A  26       5.292   8.947  13.594  1.00 83.76           H  
ATOM    430 HD13 LEU A  26       5.182  10.059  12.201  1.00 83.76           H  
ATOM    431  CD2 LEU A  26       2.715   9.142  12.892  1.00 83.76           C  
ATOM    432 HD21 LEU A  26       2.665  10.173  12.544  1.00 83.76           H  
ATOM    433 HD22 LEU A  26       1.749   8.662  12.733  1.00 83.76           H  
ATOM    434 HD23 LEU A  26       2.937   9.128  13.959  1.00 83.76           H  
ATOM    435  N   GLY A  27       2.281   7.289   7.682  1.00 86.18           N  
ATOM    436  H   GLY A  27       2.553   6.355   7.953  1.00 86.18           H  
ATOM    437  CA  GLY A  27       2.003   7.498   6.264  1.00 86.18           C  
ATOM    438  HA2 GLY A  27       2.577   8.354   5.910  1.00 86.18           H  
ATOM    439  HA3 GLY A  27       2.293   6.610   5.702  1.00 86.18           H  
ATOM    440  C   GLY A  27       0.538   7.799   5.978  1.00 86.18           C  
ATOM    441  O   GLY A  27       0.253   8.665   5.150  1.00 86.18           O  
ATOM    442  N   PHE A  28      -0.394   7.235   6.757  1.00 85.74           N  
ATOM    443  H   PHE A  28      -0.115   6.509   7.401  1.00 85.74           H  
ATOM    444  CA  PHE A  28      -1.819   7.569   6.651  1.00 85.74           C  
ATOM    445  HA  PHE A  28      -2.156   7.327   5.643  1.00 85.74           H  
ATOM    446  C   PHE A  28      -2.093   9.061   6.873  1.00 85.74           C  
ATOM    447  CB  PHE A  28      -2.646   6.741   7.642  1.00 85.74           C  
ATOM    448  HB2 PHE A  28      -3.662   7.135   7.661  1.00 85.74           H  
ATOM    449  HB3 PHE A  28      -2.236   6.858   8.646  1.00 85.74           H  
ATOM    450  O   PHE A  28      -2.986   9.616   6.239  1.00 85.74           O  
ATOM    451  CG  PHE A  28      -2.736   5.272   7.288  1.00 85.74           C  
ATOM    452  CD1 PHE A  28      -3.571   4.848   6.238  1.00 85.74           C  
ATOM    453  HD1 PHE A  28      -4.153   5.564   5.676  1.00 85.74           H  
ATOM    454  CD2 PHE A  28      -1.988   4.325   8.007  1.00 85.74           C  
ATOM    455  HD2 PHE A  28      -1.382   4.652   8.839  1.00 85.74           H  
ATOM    456  CE1 PHE A  28      -3.643   3.484   5.905  1.00 85.74           C  
ATOM    457  HE1 PHE A  28      -4.275   3.147   5.096  1.00 85.74           H  
ATOM    458  CE2 PHE A  28      -2.042   2.963   7.661  1.00 85.74           C  
ATOM    459  HE2 PHE A  28      -1.456   2.232   8.198  1.00 85.74           H  
ATOM    460  CZ  PHE A  28      -2.872   2.544   6.608  1.00 85.74           C  
ATOM    461  HZ  PHE A  28      -2.920   1.501   6.331  1.00 85.74           H  
ATOM    462  N   LEU A  29      -1.303   9.764   7.693  1.00 87.41           N  
ATOM    463  H   LEU A  29      -0.515   9.301   8.123  1.00 87.41           H  
ATOM    464  CA  LEU A  29      -1.466  11.214   7.854  1.00 87.41           C  
ATOM    465  HA  LEU A  29      -2.505  11.421   8.108  1.00 87.41           H  
ATOM    466  C   LEU A  29      -1.179  11.974   6.549  1.00 87.41           C  
ATOM    467  CB  LEU A  29      -0.562  11.735   8.984  1.00 87.41           C  
ATOM    468  HB2 LEU A  29       0.473  11.520   8.719  1.00 87.41           H  
ATOM    469  HB3 LEU A  29      -0.670  12.819   9.035  1.00 87.41           H  
ATOM    470  O   LEU A  29      -1.770  13.027   6.324  1.00 87.41           O  
ATOM    471  CG  LEU A  29      -0.837  11.154  10.380  1.00 87.41           C  
ATOM    472  HG  LEU A  29      -0.742  10.069  10.354  1.00 87.41           H  
ATOM    473  CD1 LEU A  29       0.202  11.705  11.360  1.00 87.41           C  
ATOM    474 HD11 LEU A  29       1.200  11.443  11.009  1.00 87.41           H  
ATOM    475 HD12 LEU A  29       0.113  12.789  11.424  1.00 87.41           H  
ATOM    476 HD13 LEU A  29       0.043  11.263  12.344  1.00 87.41           H  
ATOM    477  CD2 LEU A  29      -2.227  11.526  10.901  1.00 87.41           C  
ATOM    478 HD21 LEU A  29      -2.359  11.135  11.909  1.00 87.41           H  
ATOM    479 HD22 LEU A  29      -2.992  11.081  10.264  1.00 87.41           H  
ATOM    480 HD23 LEU A  29      -2.348  12.609  10.912  1.00 87.41           H  
ATOM    481  N   GLY A  30      -0.311  11.451   5.676  1.00 90.18           N  
ATOM    482  H   GLY A  30       0.074  10.537   5.868  1.00 90.18           H  
ATOM    483  CA  GLY A  30       0.003  12.052   4.374  1.00 90.18           C  
ATOM    484  HA2 GLY A  30       0.833  11.504   3.928  1.00 90.18           H  
ATOM    485  HA3 GLY A  30       0.300  13.092   4.509  1.00 90.18           H  
ATOM    486  C   GLY A  30      -1.167  12.010   3.388  1.00 90.18           C  
ATOM    487  O   GLY A  30      -1.251  12.847   2.494  1.00 90.18           O  
ATOM    488  N   THR A  31      -2.102  11.082   3.597  1.00 91.31           N  
ATOM    489  H   THR A  31      -1.942  10.413   4.336  1.00 91.31           H  
ATOM    490  CA  THR A  31      -3.333  10.942   2.803  1.00 91.31           C  
ATOM    491  HA  THR A  31      -3.116  11.196   1.766  1.00 91.31           H  
ATOM    492  C   THR A  31      -4.457  11.872   3.268  1.00 91.31           C  
ATOM    493  CB  THR A  31      -3.834   9.490   2.824  1.00 91.31           C  
ATOM    494  HB  THR A  31      -4.629   9.374   2.088  1.00 91.31           H  
ATOM    495  O   THR A  31      -5.486  11.971   2.605  1.00 91.31           O  
ATOM    496  CG2 THR A  31      -2.749   8.466   2.501  1.00 91.31           C  
ATOM    497 HG21 THR A  31      -1.984   8.438   3.278  1.00 91.31           H  
ATOM    498 HG22 THR A  31      -2.290   8.711   1.544  1.00 91.31           H  
ATOM    499 HG23 THR A  31      -3.203   7.478   2.418  1.00 91.31           H  
ATOM    500  OG1 THR A  31      -4.382   9.187   4.083  1.00 91.31           O  
ATOM    501  HG1 THR A  31      -3.738   9.334   4.780  1.00 91.31           H  
ATOM    502  N   GLY A  32      -4.284  12.549   4.408  1.00 89.01           N  
ATOM    503  H   GLY A  32      -3.396  12.454   4.880  1.00 89.01           H  
ATOM    504  CA  GLY A  32      -5.227  13.524   4.945  1.00 89.01           C  
ATOM    505  HA2 GLY A  32      -6.195  13.397   4.460  1.00 89.01           H  
ATOM    506  HA3 GLY A  32      -5.362  13.340   6.011  1.00 89.01           H  
ATOM    507  C   GLY A  32      -4.748  14.970   4.757  1.00 89.01           C  
ATOM    508  O   GLY A  32      -3.573  15.222   4.472  1.00 89.01           O  
ATOM    509  N   PRO A  33      -5.641  15.956   4.920  1.00 88.96           N  
ATOM    510  CA  PRO A  33      -5.267  17.363   4.945  1.00 88.96           C  
ATOM    511  HA  PRO A  33      -4.551  17.581   4.153  1.00 88.96           H  
ATOM    512  C   PRO A  33      -4.665  17.757   6.298  1.00 88.96           C  
ATOM    513  CB  PRO A  33      -6.566  18.114   4.670  1.00 88.96           C  
ATOM    514  HB2 PRO A  33      -6.583  19.104   5.125  1.00 88.96           H  
ATOM    515  HB3 PRO A  33      -6.721  18.187   3.593  1.00 88.96           H  
ATOM    516  O   PRO A  33      -4.943  17.144   7.329  1.00 88.96           O  
ATOM    517  CG  PRO A  33      -7.638  17.201   5.252  1.00 88.96           C  
ATOM    518  HG2 PRO A  33      -8.554  17.293   4.669  1.00 88.96           H  
ATOM    519  HG3 PRO A  33      -7.800  17.426   6.306  1.00 88.96           H  
ATOM    520  CD  PRO A  33      -7.074  15.795   5.093  1.00 88.96           C  
ATOM    521  HD2 PRO A  33      -7.494  15.336   4.197  1.00 88.96           H  
ATOM    522  HD3 PRO A  33      -7.299  15.195   5.974  1.00 88.96           H  
ATOM    523  N   ALA A  34      -3.918  18.863   6.330  1.00 86.05           N  
ATOM    524  H   ALA A  34      -3.691  19.327   5.462  1.00 86.05           H  
ATOM    525  CA  ALA A  34      -3.481  19.452   7.592  1.00 86.05           C  
ATOM    526  HA  ALA A  34      -2.987  18.673   8.173  1.00 86.05           H  
ATOM    527  C   ALA A  34      -4.686  19.964   8.405  1.00 86.05           C  
ATOM    528  CB  ALA A  34      -2.455  20.560   7.331  1.00 86.05           C  
ATOM    529  HB1 ALA A  34      -2.887  21.333   6.695  1.00 86.05           H  
ATOM    530  HB2 ALA A  34      -1.574  20.142   6.845  1.00 86.05           H  
ATOM    531  HB3 ALA A  34      -2.149  21.003   8.279  1.00 86.05           H  
ATOM    532  O   ALA A  34      -5.425  20.867   7.982  1.00 86.05           O  
ATOM    533  N   VAL A  35      -4.867  19.418   9.611  1.00 79.61           N  
ATOM    534  H   VAL A  35      -4.285  18.631   9.862  1.00 79.61           H  
ATOM    535  CA  VAL A  35      -5.930  19.822  10.540  1.00 79.61           C  
ATOM    536  HA  VAL A  35      -6.489  20.646  10.095  1.00 79.61           H  
ATOM    537  C   VAL A  35      -5.323  20.332  11.842  1.00 79.61           C  
ATOM    538  CB  VAL A  35      -6.948  18.691  10.785  1.00 79.61           C  
ATOM    539  HB  VAL A  35      -6.448  17.844  11.254  1.00 79.61           H  
ATOM    540  O   VAL A  35      -4.623  19.618  12.553  1.00 79.61           O  
ATOM    541  CG1 VAL A  35      -8.081  19.175  11.703  1.00 79.61           C  
ATOM    542 HG11 VAL A  35      -8.808  18.373  11.835  1.00 79.61           H  
ATOM    543 HG12 VAL A  35      -8.588  20.037  11.269  1.00 79.61           H  
ATOM    544 HG13 VAL A  35      -7.692  19.425  12.690  1.00 79.61           H  
ATOM    545  CG2 VAL A  35      -7.598  18.223   9.476  1.00 79.61           C  
ATOM    546 HG21 VAL A  35      -6.849  17.754   8.837  1.00 79.61           H  
ATOM    547 HG22 VAL A  35      -8.359  17.472   9.685  1.00 79.61           H  
ATOM    548 HG23 VAL A  35      -8.050  19.060   8.944  1.00 79.61           H  
ATOM    549  N   GLY A  36      -5.615  21.591  12.175  1.00 79.20           N  
ATOM    550  H   GLY A  36      -6.143  22.147  11.518  1.00 79.20           H  
ATOM    551  CA  GLY A  36      -5.229  22.203  13.451  1.00 79.20           C  
ATOM    552  HA2 GLY A  36      -5.420  21.489  14.253  1.00 79.20           H  
ATOM    553  HA3 GLY A  36      -5.847  23.084  13.624  1.00 79.20           H  
ATOM    554  C   GLY A  36      -3.763  22.635  13.569  1.00 79.20           C  
ATOM    555  O   GLY A  36      -3.413  23.237  14.579  1.00 79.20           O  
ATOM    556  N   VAL A  37      -2.926  22.379  12.560  1.00 82.86           N  
ATOM    557  H   VAL A  37      -3.276  21.869  11.761  1.00 82.86           H  
ATOM    558  CA  VAL A  37      -1.516  22.802  12.500  1.00 82.86           C  
ATOM    559  HA  VAL A  37      -1.383  23.637  13.188  1.00 82.86           H  
ATOM    560  C   VAL A  37      -1.148  23.288  11.091  1.00 82.86           C  
ATOM    561  CB  VAL A  37      -0.555  21.675  12.941  1.00 82.86           C  
ATOM    562  HB  VAL A  37       0.468  22.042  12.868  1.00 82.86           H  
ATOM    563  O   VAL A  37      -1.851  22.942  10.137  1.00 82.86           O  
ATOM    564  CG1 VAL A  37      -0.782  21.268  14.401  1.00 82.86           C  
ATOM    565 HG11 VAL A  37      -0.007  20.568  14.710  1.00 82.86           H  
ATOM    566 HG12 VAL A  37      -0.738  22.150  15.040  1.00 82.86           H  
ATOM    567 HG13 VAL A  37      -1.755  20.790  14.516  1.00 82.86           H  
ATOM    568  CG2 VAL A  37      -0.662  20.427  12.065  1.00 82.86           C  
ATOM    569 HG21 VAL A  37       0.058  19.682  12.401  1.00 82.86           H  
ATOM    570 HG22 VAL A  37      -1.668  20.012  12.134  1.00 82.86           H  
ATOM    571 HG23 VAL A  37      -0.441  20.673  11.026  1.00 82.86           H  
ATOM    572  N   PRO A  38      -0.063  24.072  10.931  1.00 88.85           N  
ATOM    573  CA  PRO A  38       0.435  24.466   9.615  1.00 88.85           C  
ATOM    574  HA  PRO A  38      -0.328  25.068   9.123  1.00 88.85           H  
ATOM    575  C   PRO A  38       0.783  23.262   8.732  1.00 88.85           C  
ATOM    576  CB  PRO A  38       1.671  25.334   9.877  1.00 88.85           C  
ATOM    577  HB2 PRO A  38       2.571  24.718   9.878  1.00 88.85           H  
ATOM    578  HB3 PRO A  38       1.763  26.137   9.146  1.00 88.85           H  
ATOM    579  O   PRO A  38       1.280  22.243   9.218  1.00 88.85           O  
ATOM    580  CG  PRO A  38       1.434  25.876  11.285  1.00 88.85           C  
ATOM    581  HG2 PRO A  38       2.368  26.135  11.783  1.00 88.85           H  
ATOM    582  HG3 PRO A  38       0.767  26.737  11.240  1.00 88.85           H  
ATOM    583  CD  PRO A  38       0.727  24.713  11.975  1.00 88.85           C  
ATOM    584  HD2 PRO A  38       1.470  24.011  12.356  1.00 88.85           H  
ATOM    585  HD3 PRO A  38       0.107  25.092  12.787  1.00 88.85           H  
ATOM    586  N   GLU A  39       0.586  23.403   7.420  1.00 90.30           N  
ATOM    587  H   GLU A  39       0.163  24.253   7.074  1.00 90.30           H  
ATOM    588  CA  GLU A  39       0.842  22.327   6.454  1.00 90.30           C  
ATOM    589  HA  GLU A  39       0.245  21.460   6.740  1.00 90.30           H  
ATOM    590  C   GLU A  39       2.309  21.874   6.453  1.00 90.30           C  
ATOM    591  CB  GLU A  39       0.395  22.777   5.053  1.00 90.30           C  
ATOM    592  HB2 GLU A  39      -0.597  23.223   5.128  1.00 90.30           H  
ATOM    593  HB3 GLU A  39       1.087  23.527   4.671  1.00 90.30           H  
ATOM    594  O   GLU A  39       2.577  20.684   6.341  1.00 90.30           O  
ATOM    595  CG  GLU A  39       0.324  21.590   4.083  1.00 90.30           C  
ATOM    596  HG2 GLU A  39       1.306  21.121   4.016  1.00 90.30           H  
ATOM    597  HG3 GLU A  39      -0.371  20.853   4.484  1.00 90.30           H  
ATOM    598  CD  GLU A  39      -0.137  22.006   2.681  1.00 90.30           C  
ATOM    599  OE1 GLU A  39       0.703  21.878   1.763  1.00 90.30           O  
ATOM    600  OE2 GLU A  39      -1.323  22.404   2.533  1.00 90.30           O  
ATOM    601  N   SER A  40       3.262  22.784   6.675  1.00 89.83           N  
ATOM    602  H   SER A  40       2.994  23.749   6.802  1.00 89.83           H  
ATOM    603  CA  SER A  40       4.687  22.444   6.795  1.00 89.83           C  
ATOM    604  HA  SER A  40       5.004  21.938   5.884  1.00 89.83           H  
ATOM    605  C   SER A  40       4.977  21.503   7.969  1.00 89.83           C  
ATOM    606  CB  SER A  40       5.513  23.725   6.945  1.00 89.83           C  
ATOM    607  HB2 SER A  40       5.424  24.314   6.032  1.00 89.83           H  
ATOM    608  HB3 SER A  40       6.561  23.465   7.092  1.00 89.83           H  
ATOM    609  O   SER A  40       5.754  20.559   7.829  1.00 89.83           O  
ATOM    610  OG  SER A  40       5.052  24.497   8.044  1.00 89.83           O  
ATOM    611  HG  SER A  40       5.603  25.281   8.109  1.00 89.83           H  
ATOM    612  N   VAL A  41       4.317  21.713   9.112  1.00 88.45           N  
ATOM    613  H   VAL A  41       3.668  22.486   9.138  1.00 88.45           H  
ATOM    614  CA  VAL A  41       4.434  20.847  10.296  1.00 88.45           C  
ATOM    615  HA  VAL A  41       5.490  20.671  10.501  1.00 88.45           H  
ATOM    616  C   VAL A  41       3.792  19.489  10.023  1.00 88.45           C  
ATOM    617  CB  VAL A  41       3.801  21.512  11.535  1.00 88.45           C  
ATOM    618  HB  VAL A  41       2.751  21.728  11.336  1.00 88.45           H  
ATOM    619  O   VAL A  41       4.349  18.460  10.398  1.00 88.45           O  
ATOM    620  CG1 VAL A  41       3.873  20.612  12.776  1.00 88.45           C  
ATOM    621 HG11 VAL A  41       3.478  21.143  13.642  1.00 88.45           H  
ATOM    622 HG12 VAL A  41       3.274  19.714  12.629  1.00 88.45           H  
ATOM    623 HG13 VAL A  41       4.907  20.326  12.970  1.00 88.45           H  
ATOM    624  CG2 VAL A  41       4.511  22.831  11.873  1.00 88.45           C  
ATOM    625 HG21 VAL A  41       4.052  23.286  12.751  1.00 88.45           H  
ATOM    626 HG22 VAL A  41       4.427  23.531  11.041  1.00 88.45           H  
ATOM    627 HG23 VAL A  41       5.566  22.646  12.074  1.00 88.45           H  
ATOM    628  N   TRP A  42       2.652  19.472   9.329  1.00 89.72           N  
ATOM    629  H   TRP A  42       2.246  20.351   9.042  1.00 89.72           H  
ATOM    630  CA  TRP A  42       1.989  18.230   8.936  1.00 89.72           C  
ATOM    631  HA  TRP A  42       1.857  17.608   9.821  1.00 89.72           H  
ATOM    632  C   TRP A  42       2.820  17.421   7.934  1.00 89.72           C  
ATOM    633  CB  TRP A  42       0.608  18.545   8.370  1.00 89.72           C  
ATOM    634  HB2 TRP A  42       0.704  18.991   7.381  1.00 89.72           H  
ATOM    635  HB3 TRP A  42       0.117  19.274   9.015  1.00 89.72           H  
ATOM    636  O   TRP A  42       3.038  16.231   8.146  1.00 89.72           O  
ATOM    637  CG  TRP A  42      -0.276  17.346   8.281  1.00 89.72           C  
ATOM    638  CD1 TRP A  42      -0.244  16.398   7.321  1.00 89.72           C  
ATOM    639  HD1 TRP A  42       0.437  16.374   6.484  1.00 89.72           H  
ATOM    640  CD2 TRP A  42      -1.270  16.885   9.240  1.00 89.72           C  
ATOM    641  CE2 TRP A  42      -1.906  15.724   8.716  1.00 89.72           C  
ATOM    642  CE3 TRP A  42      -1.673  17.317  10.517  1.00 89.72           C  
ATOM    643  HE3 TRP A  42      -1.177  18.171  10.955  1.00 89.72           H  
ATOM    644  NE1 TRP A  42      -1.272  15.501   7.521  1.00 89.72           N  
ATOM    645  HE1 TRP A  42      -1.495  14.746   6.888  1.00 89.72           H  
ATOM    646  CH2 TRP A  42      -3.300  15.506  10.675  1.00 89.72           C  
ATOM    647  HH2 TRP A  42      -4.068  14.980  11.222  1.00 89.72           H  
ATOM    648  CZ2 TRP A  42      -2.915  15.046   9.406  1.00 89.72           C  
ATOM    649  HZ2 TRP A  42      -3.378  14.175   8.965  1.00 89.72           H  
ATOM    650  CZ3 TRP A  42      -2.677  16.638  11.231  1.00 89.72           C  
ATOM    651  HZ3 TRP A  42      -2.971  16.985  12.211  1.00 89.72           H  
ATOM    652  N   LYS A  43       3.359  18.070   6.891  1.00 91.46           N  
ATOM    653  H   LYS A  43       3.111  19.041   6.764  1.00 91.46           H  
ATOM    654  CA  LYS A  43       4.295  17.470   5.927  1.00 91.46           C  
ATOM    655  HA  LYS A  43       3.824  16.597   5.474  1.00 91.46           H  
ATOM    656  C   LYS A  43       5.543  16.942   6.645  1.00 91.46           C  
ATOM    657  CB  LYS A  43       4.659  18.469   4.795  1.00 91.46           C  
ATOM    658  HB2 LYS A  43       4.852  19.452   5.225  1.00 91.46           H  
ATOM    659  HB3 LYS A  43       5.580  18.127   4.324  1.00 91.46           H  
ATOM    660  O   LYS A  43       5.960  15.831   6.360  1.00 91.46           O  
ATOM    661  CG  LYS A  43       3.591  18.592   3.678  1.00 91.46           C  
ATOM    662  HG2 LYS A  43       2.650  18.920   4.119  1.00 91.46           H  
ATOM    663  HG3 LYS A  43       3.445  17.598   3.254  1.00 91.46           H  
ATOM    664  CD  LYS A  43       3.964  19.555   2.514  1.00 91.46           C  
ATOM    665  HD2 LYS A  43       4.925  19.254   2.098  1.00 91.46           H  
ATOM    666  HD3 LYS A  43       4.056  20.565   2.914  1.00 91.46           H  
ATOM    667  CE  LYS A  43       2.907  19.560   1.373  1.00 91.46           C  
ATOM    668  HE2 LYS A  43       2.831  18.553   0.964  1.00 91.46           H  
ATOM    669  HE3 LYS A  43       1.942  19.807   1.815  1.00 91.46           H  
ATOM    670  NZ  LYS A  43       3.146  20.526   0.246  1.00 91.46           N  
ATOM    671  HZ1 LYS A  43       2.386  20.539  -0.419  1.00 91.46           H  
ATOM    672  HZ2 LYS A  43       3.150  21.488   0.552  1.00 91.46           H  
ATOM    673  HZ3 LYS A  43       3.940  20.336  -0.350  1.00 91.46           H  
ATOM    674  N   TRP A  44       6.104  17.656   7.623  1.00 90.67           N  
ATOM    675  H   TRP A  44       5.763  18.590   7.800  1.00 90.67           H  
ATOM    676  CA  TRP A  44       7.236  17.147   8.414  1.00 90.67           C  
ATOM    677  HA  TRP A  44       8.028  16.834   7.735  1.00 90.67           H  
ATOM    678  C   TRP A  44       6.876  15.914   9.260  1.00 90.67           C  
ATOM    679  CB  TRP A  44       7.781  18.270   9.304  1.00 90.67           C  
ATOM    680  HB2 TRP A  44       6.960  18.704   9.874  1.00 90.67           H  
ATOM    681  HB3 TRP A  44       8.190  19.056   8.669  1.00 90.67           H  
ATOM    682  O   TRP A  44       7.664  14.970   9.353  1.00 90.67           O  
ATOM    683  CG  TRP A  44       8.834  17.829  10.273  1.00 90.67           C  
ATOM    684  CD1 TRP A  44      10.144  17.652   9.988  1.00 90.67           C  
ATOM    685  HD1 TRP A  44      10.592  17.833   9.022  1.00 90.67           H  
ATOM    686  CD2 TRP A  44       8.674  17.451  11.675  1.00 90.67           C  
ATOM    687  CE2 TRP A  44       9.948  17.058  12.182  1.00 90.67           C  
ATOM    688  CE3 TRP A  44       7.579  17.392  12.566  1.00 90.67           C  
ATOM    689  HE3 TRP A  44       6.599  17.673  12.209  1.00 90.67           H  
ATOM    690  NE1 TRP A  44      10.807  17.204  11.114  1.00 90.67           N  
ATOM    691  HE1 TRP A  44      11.800  17.019  11.138  1.00 90.67           H  
ATOM    692  CH2 TRP A  44       9.024  16.598  14.370  1.00 90.67           C  
ATOM    693  HH2 TRP A  44       9.147  16.275  15.393  1.00 90.67           H  
ATOM    694  CZ2 TRP A  44      10.133  16.637  13.508  1.00 90.67           C  
ATOM    695  HZ2 TRP A  44      11.114  16.349  13.855  1.00 90.67           H  
ATOM    696  CZ3 TRP A  44       7.752  16.972  13.900  1.00 90.67           C  
ATOM    697  HZ3 TRP A  44       6.901  16.937  14.564  1.00 90.67           H  
ATOM    698  N   LEU A  45       5.687  15.902   9.867  1.00 88.30           N  
ATOM    699  H   LEU A  45       5.098  16.718   9.781  1.00 88.30           H  
ATOM    700  CA  LEU A  45       5.211  14.789  10.687  1.00 88.30           C  
ATOM    701  HA  LEU A  45       5.991  14.531  11.403  1.00 88.30           H  
ATOM    702  C   LEU A  45       4.920  13.538   9.848  1.00 88.30           C  
ATOM    703  CB  LEU A  45       3.961  15.257  11.456  1.00 88.30           C  
ATOM    704  HB2 LEU A  45       3.220  15.607  10.737  1.00 88.30           H  
ATOM    705  HB3 LEU A  45       4.235  16.100  12.090  1.00 88.30           H  
ATOM    706  O   LEU A  45       5.318  12.442  10.232  1.00 88.30           O  
ATOM    707  CG  LEU A  45       3.305  14.168  12.322  1.00 88.30           C  
ATOM    708  HG  LEU A  45       3.008  13.324  11.699  1.00 88.30           H  
ATOM    709  CD1 LEU A  45       4.238  13.673  13.421  1.00 88.30           C  
ATOM    710 HD11 LEU A  45       3.689  12.956  14.030  1.00 88.30           H  
ATOM    711 HD12 LEU A  45       4.579  14.508  14.034  1.00 88.30           H  
ATOM    712 HD13 LEU A  45       5.093  13.163  12.978  1.00 88.30           H  
ATOM    713  CD2 LEU A  45       2.050  14.719  12.997  1.00 88.30           C  
ATOM    714 HD21 LEU A  45       1.353  15.066  12.234  1.00 88.30           H  
ATOM    715 HD22 LEU A  45       1.563  13.930  13.570  1.00 88.30           H  
ATOM    716 HD23 LEU A  45       2.305  15.550  13.655  1.00 88.30           H  
ATOM    717  N   ALA A  46       4.225  13.705   8.726  1.00 89.60           N  
ATOM    718  H   ALA A  46       3.905  14.635   8.498  1.00 89.60           H  
ATOM    719  CA  ALA A  46       3.745  12.604   7.900  1.00 89.60           C  
ATOM    720  HA  ALA A  46       3.543  11.734   8.524  1.00 89.60           H  
ATOM    721  C   ALA A  46       4.756  12.182   6.829  1.00 89.60           C  
ATOM    722  CB  ALA A  46       2.425  13.053   7.266  1.00 89.60           C  
ATOM    723  HB1 ALA A  46       2.013  12.225   6.690  1.00 89.60           H  
ATOM    724  HB2 ALA A  46       2.585  13.908   6.609  1.00 89.60           H  
ATOM    725  HB3 ALA A  46       1.717  13.343   8.043  1.00 89.60           H  
ATOM    726  O   ALA A  46       4.926  10.998   6.565  1.00 89.60           O  
ATOM    727  N   CYS A  47       5.422  13.149   6.202  1.00 93.54           N  
ATOM    728  H   CYS A  47       5.308  14.099   6.525  1.00 93.54           H  
ATOM    729  CA  CYS A  47       6.186  12.981   4.966  1.00 93.54           C  
ATOM    730  HA  CYS A  47       6.334  11.917   4.782  1.00 93.54           H  
ATOM    731  C   CYS A  47       7.590  13.614   5.070  1.00 93.54           C  
ATOM    732  CB  CYS A  47       5.368  13.568   3.802  1.00 93.54           C  
ATOM    733  HB2 CYS A  47       5.841  13.293   2.859  1.00 93.54           H  
ATOM    734  HB3 CYS A  47       5.366  14.655   3.880  1.00 93.54           H  
ATOM    735  O   CYS A  47       7.943  14.478   4.256  1.00 93.54           O  
ATOM    736  SG  CYS A  47       3.651  12.970   3.825  1.00 93.54           S  
ATOM    737  HG  CYS A  47       3.396  13.242   5.108  1.00 93.54           H  
ATOM    738  N   PRO A  48       8.405  13.250   6.084  1.00 93.16           N  
ATOM    739  CA  PRO A  48       9.752  13.792   6.228  1.00 93.16           C  
ATOM    740  HA  PRO A  48       9.700  14.871   6.379  1.00 93.16           H  
ATOM    741  C   PRO A  48      10.600  13.494   4.987  1.00 93.16           C  
ATOM    742  CB  PRO A  48      10.334  13.124   7.477  1.00 93.16           C  
ATOM    743  HB2 PRO A  48      11.414  12.993   7.415  1.00 93.16           H  
ATOM    744  HB3 PRO A  48      10.071  13.710   8.357  1.00 93.16           H  
ATOM    745  O   PRO A  48      10.449  12.445   4.355  1.00 93.16           O  
ATOM    746  CG  PRO A  48       9.602  11.783   7.515  1.00 93.16           C  
ATOM    747  HG2 PRO A  48      10.055  11.090   6.807  1.00 93.16           H  
ATOM    748  HG3 PRO A  48       9.593  11.348   8.515  1.00 93.16           H  
ATOM    749  CD  PRO A  48       8.201  12.171   7.045  1.00 93.16           C  
ATOM    750  HD2 PRO A  48       7.620  12.542   7.889  1.00 93.16           H  
ATOM    751  HD3 PRO A  48       7.702  11.313   6.596  1.00 93.16           H  
ATOM    752  N   LYS A  49      11.525  14.400   4.652  1.00 94.73           N  
ATOM    753  H   LYS A  49      11.626  15.226   5.224  1.00 94.73           H  
ATOM    754  CA  LYS A  49      12.421  14.209   3.506  1.00 94.73           C  
ATOM    755  HA  LYS A  49      11.807  14.065   2.617  1.00 94.73           H  
ATOM    756  C   LYS A  49      13.264  12.946   3.669  1.00 94.73           C  
ATOM    757  CB  LYS A  49      13.328  15.424   3.276  1.00 94.73           C  
ATOM    758  HB2 LYS A  49      13.918  15.624   4.170  1.00 94.73           H  
ATOM    759  HB3 LYS A  49      14.016  15.170   2.469  1.00 94.73           H  
ATOM    760  O   LYS A  49      13.826  12.697   4.738  1.00 94.73           O  
ATOM    761  CG  LYS A  49      12.548  16.686   2.877  1.00 94.73           C  
ATOM    762  HG2 LYS A  49      11.782  16.423   2.147  1.00 94.73           H  
ATOM    763  HG3 LYS A  49      12.068  17.116   3.756  1.00 94.73           H  
ATOM    764  CD  LYS A  49      13.499  17.708   2.242  1.00 94.73           C  
ATOM    765  HD2 LYS A  49      14.280  17.986   2.949  1.00 94.73           H  
ATOM    766  HD3 LYS A  49      13.964  17.236   1.377  1.00 94.73           H  
ATOM    767  CE  LYS A  49      12.744  18.959   1.781  1.00 94.73           C  
ATOM    768  HE2 LYS A  49      11.749  18.659   1.451  1.00 94.73           H  
ATOM    769  HE3 LYS A  49      12.637  19.649   2.618  1.00 94.73           H  
ATOM    770  NZ  LYS A  49      13.441  19.601   0.642  1.00 94.73           N  
ATOM    771  HZ1 LYS A  49      12.962  20.428   0.315  1.00 94.73           H  
ATOM    772  HZ2 LYS A  49      13.426  18.964  -0.141  1.00 94.73           H  
ATOM    773  HZ3 LYS A  49      14.410  19.807   0.838  1.00 94.73           H  
ATOM    774  N   MET A  50      13.367  12.179   2.589  1.00 94.91           N  
ATOM    775  H   MET A  50      12.914  12.479   1.737  1.00 94.91           H  
ATOM    776  CA  MET A  50      14.260  11.033   2.512  1.00 94.91           C  
ATOM    777  HA  MET A  50      14.191  10.490   3.455  1.00 94.91           H  
ATOM    778  C   MET A  50      15.701  11.515   2.331  1.00 94.91           C  
ATOM    779  CB  MET A  50      13.807  10.109   1.374  1.00 94.91           C  
ATOM    780  HB2 MET A  50      13.919  10.622   0.418  1.00 94.91           H  
ATOM    781  HB3 MET A  50      12.751   9.874   1.505  1.00 94.91           H  
ATOM    782  O   MET A  50      15.952  12.472   1.603  1.00 94.91           O  
ATOM    783  CG  MET A  50      14.597   8.798   1.325  1.00 94.91           C  
ATOM    784  HG2 MET A  50      15.596   9.008   0.942  1.00 94.91           H  
ATOM    785  HG3 MET A  50      14.104   8.147   0.603  1.00 94.91           H  
ATOM    786  SD  MET A  50      14.754   7.890   2.888  1.00 94.91           S  
ATOM    787  CE  MET A  50      13.005   7.534   3.146  1.00 94.91           C  
ATOM    788  HE1 MET A  50      12.931   6.886   4.020  1.00 94.91           H  
ATOM    789  HE2 MET A  50      12.458   8.458   3.332  1.00 94.91           H  
ATOM    790  HE3 MET A  50      12.590   7.027   2.274  1.00 94.91           H  
ATOM    791  N   LYS A  51      16.656  10.859   2.996  1.00 95.85           N  
ATOM    792  H   LYS A  51      16.391  10.028   3.505  1.00 95.85           H  
ATOM    793  CA  LYS A  51      18.076  11.114   2.727  1.00 95.85           C  
ATOM    794  HA  LYS A  51      18.254  12.189   2.746  1.00 95.85           H  
ATOM    795  C   LYS A  51      18.419  10.632   1.322  1.00 95.85           C  
ATOM    796  CB  LYS A  51      18.980  10.429   3.757  1.00 95.85           C  
ATOM    797  HB2 LYS A  51      20.010  10.508   3.411  1.00 95.85           H  
ATOM    798  HB3 LYS A  51      18.722   9.372   3.822  1.00 95.85           H  
ATOM    799  O   LYS A  51      17.951   9.569   0.913  1.00 95.85           O  
ATOM    800  CG  LYS A  51      18.876  11.081   5.142  1.00 95.85           C  
ATOM    801  HG2 LYS A  51      19.081  12.147   5.053  1.00 95.85           H  
ATOM    802  HG3 LYS A  51      17.872  10.941   5.541  1.00 95.85           H  
ATOM    803  CD  LYS A  51      19.900  10.447   6.089  1.00 95.85           C  
ATOM    804  HD2 LYS A  51      20.896  10.572   5.663  1.00 95.85           H  
ATOM    805  HD3 LYS A  51      19.689   9.382   6.186  1.00 95.85           H  
ATOM    806  CE  LYS A  51      19.846  11.116   7.464  1.00 95.85           C  
ATOM    807  HE2 LYS A  51      18.858  10.957   7.896  1.00 95.85           H  
ATOM    808  HE3 LYS A  51      19.984  12.189   7.328  1.00 95.85           H  
ATOM    809  NZ  LYS A  51      20.903  10.577   8.356  1.00 95.85           N  
ATOM    810  HZ1 LYS A  51      20.788   9.582   8.486  1.00 95.85           H  
ATOM    811  HZ2 LYS A  51      20.883  11.037   9.256  1.00 95.85           H  
ATOM    812  HZ3 LYS A  51      21.811  10.736   7.944  1.00 95.85           H  
ATOM    813  N   THR A  52      19.267  11.379   0.636  1.00 97.40           N  
ATOM    814  H   THR A  52      19.604  12.250   1.020  1.00 97.40           H  
ATOM    815  CA  THR A  52      19.762  11.059  -0.701  1.00 97.40           C  
ATOM    816  HA  THR A  52      19.387  10.081  -1.003  1.00 97.40           H  
ATOM    817  C   THR A  52      21.281  10.973  -0.697  1.00 97.40           C  
ATOM    818  CB  THR A  52      19.277  12.093  -1.728  1.00 97.40           C  
ATOM    819  HB  THR A  52      19.770  11.907  -2.683  1.00 97.40           H  
ATOM    820  O   THR A  52      21.936  11.495   0.208  1.00 97.40           O  
ATOM    821  CG2 THR A  52      17.765  12.022  -1.923  1.00 97.40           C  
ATOM    822 HG21 THR A  52      17.458  12.801  -2.621  1.00 97.40           H  
ATOM    823 HG22 THR A  52      17.495  11.056  -2.351  1.00 97.40           H  
ATOM    824 HG23 THR A  52      17.240  12.169  -0.979  1.00 97.40           H  
ATOM    825  OG1 THR A  52      19.560  13.405  -1.295  1.00 97.40           O  
ATOM    826  HG1 THR A  52      19.271  14.020  -1.974  1.00 97.40           H  
ATOM    827  N   ASP A  53      21.836  10.275  -1.683  1.00 95.87           N  
ATOM    828  H   ASP A  53      21.239   9.858  -2.383  1.00 95.87           H  
ATOM    829  CA  ASP A  53      23.254  10.404  -2.017  1.00 95.87           C  
ATOM    830  HA  ASP A  53      23.823  10.544  -1.098  1.00 95.87           H  
ATOM    831  C   ASP A  53      23.513  11.649  -2.888  1.00 95.87           C  
ATOM    832  CB  ASP A  53      23.750   9.100  -2.659  1.00 95.87           C  
ATOM    833  HB2 ASP A  53      24.834   9.155  -2.759  1.00 95.87           H  
ATOM    834  HB3 ASP A  53      23.531   8.276  -1.981  1.00 95.87           H  
ATOM    835  O   ASP A  53      22.596  12.406  -3.221  1.00 95.87           O  
ATOM    836  CG  ASP A  53      23.159   8.781  -4.033  1.00 95.87           C  
ATOM    837  OD1 ASP A  53      22.500   9.638  -4.663  1.00 95.87           O  
ATOM    838  OD2 ASP A  53      23.400   7.643  -4.487  1.00 95.87           O  
ATOM    839  N   ASP A  54      24.766  11.860  -3.293  1.00 94.96           N  
ATOM    840  H   ASP A  54      25.504  11.270  -2.936  1.00 94.96           H  
ATOM    841  CA  ASP A  54      25.162  13.024  -4.097  1.00 94.96           C  
ATOM    842  HA  ASP A  54      24.854  13.928  -3.571  1.00 94.96           H  
ATOM    843  C   ASP A  54      24.501  13.054  -5.486  1.00 94.96           C  
ATOM    844  CB  ASP A  54      26.690  13.050  -4.237  1.00 94.96           C  
ATOM    845  HB2 ASP A  54      26.969  13.880  -4.886  1.00 94.96           H  
ATOM    846  HB3 ASP A  54      27.019  12.125  -4.711  1.00 94.96           H  
ATOM    847  O   ASP A  54      24.362  14.118  -6.100  1.00 94.96           O  
ATOM    848  CG  ASP A  54      27.412  13.229  -2.897  1.00 94.96           C  
ATOM    849  OD1 ASP A  54      26.823  13.859  -1.990  1.00 94.96           O  
ATOM    850  OD2 ASP A  54      28.546  12.717  -2.793  1.00 94.96           O  
ATOM    851  N   LEU A  55      24.019  11.906  -5.966  1.00 95.40           N  
ATOM    852  H   LEU A  55      24.048  11.098  -5.360  1.00 95.40           H  
ATOM    853  CA  LEU A  55      23.268  11.764  -7.212  1.00 95.40           C  
ATOM    854  HA  LEU A  55      23.603  12.520  -7.922  1.00 95.40           H  
ATOM    855  C   LEU A  55      21.765  12.011  -7.004  1.00 95.40           C  
ATOM    856  CB  LEU A  55      23.566  10.379  -7.811  1.00 95.40           C  
ATOM    857  HB2 LEU A  55      22.959  10.229  -8.704  1.00 95.40           H  
ATOM    858  HB3 LEU A  55      23.268   9.618  -7.089  1.00 95.40           H  
ATOM    859  O   LEU A  55      20.994  12.033  -7.950  1.00 95.40           O  
ATOM    860  CG  LEU A  55      25.049  10.172  -8.173  1.00 95.40           C  
ATOM    861  HG  LEU A  55      25.679  10.408  -7.315  1.00 95.40           H  
ATOM    862  CD1 LEU A  55      25.259   8.705  -8.502  1.00 95.40           C  
ATOM    863 HD11 LEU A  55      26.295   8.538  -8.795  1.00 95.40           H  
ATOM    864 HD12 LEU A  55      24.608   8.399  -9.320  1.00 95.40           H  
ATOM    865 HD13 LEU A  55      25.050   8.113  -7.611  1.00 95.40           H  
ATOM    866  CD2 LEU A  55      25.507  11.022  -9.359  1.00 95.40           C  
ATOM    867 HD21 LEU A  55      24.915  10.775 -10.241  1.00 95.40           H  
ATOM    868 HD22 LEU A  55      25.416  12.083  -9.127  1.00 95.40           H  
ATOM    869 HD23 LEU A  55      26.552  10.799  -9.576  1.00 95.40           H  
ATOM    870  N   GLY A  56      21.307  12.270  -5.780  1.00 97.18           N  
ATOM    871  H   GLY A  56      21.940  12.171  -4.999  1.00 97.18           H  
ATOM    872  CA  GLY A  56      19.885  12.468  -5.503  1.00 97.18           C  
ATOM    873  HA2 GLY A  56      19.453  13.109  -6.271  1.00 97.18           H  
ATOM    874  HA3 GLY A  56      19.779  12.966  -4.539  1.00 97.18           H  
ATOM    875  C   GLY A  56      19.078  11.168  -5.475  1.00 97.18           C  
ATOM    876  O   GLY A  56      17.845  11.224  -5.472  1.00 97.18           O  
ATOM    877  N   ARG A  57      19.738  10.002  -5.433  1.00 97.69           N  
ATOM    878  H   ARG A  57      20.745  10.020  -5.361  1.00 97.69           H  
ATOM    879  CA  ARG A  57      19.062   8.714  -5.260  1.00 97.69           C  
ATOM    880  HA  ARG A  57      18.174   8.707  -5.893  1.00 97.69           H  
ATOM    881  C   ARG A  57      18.668   8.571  -3.791  1.00 97.69           C  
ATOM    882  CB  ARG A  57      19.949   7.543  -5.694  1.00 97.69           C  
ATOM    883  HB2 ARG A  57      19.400   6.613  -5.543  1.00 97.69           H  
ATOM    884  HB3 ARG A  57      20.833   7.520  -5.057  1.00 97.69           H  
ATOM    885  O   ARG A  57      19.521   8.728  -2.913  1.00 97.69           O  
ATOM    886  CG  ARG A  57      20.361   7.633  -7.172  1.00 97.69           C  
ATOM    887  HG2 ARG A  57      19.465   7.597  -7.792  1.00 97.69           H  
ATOM    888  HG3 ARG A  57      20.879   8.573  -7.361  1.00 97.69           H  
ATOM    889  CD  ARG A  57      21.280   6.479  -7.583  1.00 97.69           C  
ATOM    890  HD2 ARG A  57      21.509   6.590  -8.642  1.00 97.69           H  
ATOM    891  HD3 ARG A  57      20.753   5.536  -7.444  1.00 97.69           H  
ATOM    892  NE  ARG A  57      22.522   6.475  -6.795  1.00 97.69           N  
ATOM    893  HE  ARG A  57      22.548   7.033  -5.953  1.00 97.69           H  
ATOM    894  NH1 ARG A  57      23.830   5.166  -8.151  1.00 97.69           N  
ATOM    895 HH11 ARG A  57      23.123   5.222  -8.869  1.00 97.69           H  
ATOM    896 HH12 ARG A  57      24.760   4.906  -8.450  1.00 97.69           H  
ATOM    897  NH2 ARG A  57      24.625   5.953  -6.208  1.00 97.69           N  
ATOM    898 HH21 ARG A  57      24.436   6.547  -5.413  1.00 97.69           H  
ATOM    899 HH22 ARG A  57      25.545   5.592  -6.418  1.00 97.69           H  
ATOM    900  CZ  ARG A  57      23.649   5.853  -7.060  1.00 97.69           C  
ATOM    901  N   PRO A  58      17.395   8.292  -3.479  1.00 97.97           N  
ATOM    902  CA  PRO A  58      16.945   8.166  -2.103  1.00 97.97           C  
ATOM    903  HA  PRO A  58      17.298   9.010  -1.511  1.00 97.97           H  
ATOM    904  C   PRO A  58      17.469   6.866  -1.481  1.00 97.97           C  
ATOM    905  CB  PRO A  58      15.421   8.223  -2.194  1.00 97.97           C  
ATOM    906  HB2 PRO A  58      15.089   9.261  -2.204  1.00 97.97           H  
ATOM    907  HB3 PRO A  58      14.945   7.678  -1.378  1.00 97.97           H  
ATOM    908  O   PRO A  58      17.482   5.812  -2.123  1.00 97.97           O  
ATOM    909  CG  PRO A  58      15.140   7.578  -3.549  1.00 97.97           C  
ATOM    910  HG2 PRO A  58      14.190   7.897  -3.979  1.00 97.97           H  
ATOM    911  HG3 PRO A  58      15.185   6.493  -3.450  1.00 97.97           H  
ATOM    912  CD  PRO A  58      16.304   8.045  -4.406  1.00 97.97           C  
ATOM    913  HD2 PRO A  58      16.043   8.967  -4.925  1.00 97.97           H  
ATOM    914  HD3 PRO A  58      16.570   7.262  -5.116  1.00 97.97           H  
ATOM    915  N   VAL A  59      17.846   6.921  -0.198  1.00 97.20           N  
ATOM    916  H   VAL A  59      17.875   7.829   0.243  1.00 97.20           H  
ATOM    917  CA  VAL A  59      18.300   5.741   0.564  1.00 97.20           C  
ATOM    918  HA  VAL A  59      19.160   5.305   0.055  1.00 97.20           H  
ATOM    919  C   VAL A  59      17.213   4.663   0.606  1.00 97.20           C  
ATOM    920  CB  VAL A  59      18.727   6.140   1.994  1.00 97.20           C  
ATOM    921  HB  VAL A  59      17.916   6.696   2.465  1.00 97.20           H  
ATOM    922  O   VAL A  59      17.520   3.477   0.565  1.00 97.20           O  
ATOM    923  CG1 VAL A  59      19.063   4.934   2.887  1.00 97.20           C  
ATOM    924 HG11 VAL A  59      19.440   5.273   3.852  1.00 97.20           H  
ATOM    925 HG12 VAL A  59      19.822   4.318   2.406  1.00 97.20           H  
ATOM    926 HG13 VAL A  59      18.177   4.323   3.061  1.00 97.20           H  
ATOM    927  CG2 VAL A  59      19.979   7.027   1.971  1.00 97.20           C  
ATOM    928 HG21 VAL A  59      20.820   6.469   1.560  1.00 97.20           H  
ATOM    929 HG22 VAL A  59      20.227   7.358   2.979  1.00 97.20           H  
ATOM    930 HG23 VAL A  59      19.820   7.905   1.344  1.00 97.20           H  
ATOM    931  N   GLN A  60      15.941   5.066   0.656  1.00 98.07           N  
ATOM    932  H   GLN A  60      15.759   6.059   0.626  1.00 98.07           H  
ATOM    933  CA  GLN A  60      14.780   4.183   0.553  1.00 98.07           C  
ATOM    934  HA  GLN A  60      15.092   3.202   0.194  1.00 98.07           H  
ATOM    935  C   GLN A  60      13.771   4.770  -0.435  1.00 98.07           C  
ATOM    936  CB  GLN A  60      14.110   4.012   1.920  1.00 98.07           C  
ATOM    937  HB2 GLN A  60      13.185   3.455   1.772  1.00 98.07           H  
ATOM    938  HB3 GLN A  60      13.857   4.995   2.319  1.00 98.07           H  
ATOM    939  O   GLN A  60      13.513   5.969  -0.389  1.00 98.07           O  
ATOM    940  CG  GLN A  60      14.964   3.261   2.945  1.00 98.07           C  
ATOM    941  HG2 GLN A  60      15.101   2.229   2.620  1.00 98.07           H  
ATOM    942  HG3 GLN A  60      15.944   3.732   3.014  1.00 98.07           H  
ATOM    943  CD  GLN A  60      14.324   3.265   4.329  1.00 98.07           C  
ATOM    944  NE2 GLN A  60      15.068   3.573   5.369  1.00 98.07           N  
ATOM    945 HE21 GLN A  60      16.061   3.701   5.233  1.00 98.07           H  
ATOM    946 HE22 GLN A  60      14.643   3.392   6.267  1.00 98.07           H  
ATOM    947  OE1 GLN A  60      13.146   3.030   4.534  1.00 98.07           O  
ATOM    948  N   ALA A  61      13.170   3.935  -1.279  1.00 98.22           N  
ATOM    949  H   ALA A  61      13.392   2.951  -1.235  1.00 98.22           H  
ATOM    950  CA  ALA A  61      12.124   4.349  -2.219  1.00 98.22           C  
ATOM    951  HA  ALA A  61      11.776   5.349  -1.957  1.00 98.22           H  
ATOM    952  C   ALA A  61      10.919   3.397  -2.182  1.00 98.22           C  
ATOM    953  CB  ALA A  61      12.710   4.402  -3.628  1.00 98.22           C  
ATOM    954  HB1 ALA A  61      11.945   4.770  -4.312  1.00 98.22           H  
ATOM    955  HB2 ALA A  61      13.005   3.404  -3.951  1.00 98.22           H  
ATOM    956  HB3 ALA A  61      13.570   5.071  -3.659  1.00 98.22           H  
ATOM    957  O   ALA A  61      11.069   2.264  -1.719  1.00 98.22           O  
ATOM    958  N   PRO A  62       9.730   3.812  -2.657  1.00 97.40           N  
ATOM    959  CA  PRO A  62       8.582   2.919  -2.779  1.00 97.40           C  
ATOM    960  HA  PRO A  62       8.190   2.721  -1.781  1.00 97.40           H  
ATOM    961  C   PRO A  62       8.939   1.601  -3.471  1.00 97.40           C  
ATOM    962  CB  PRO A  62       7.540   3.696  -3.583  1.00 97.40           C  
ATOM    963  HB2 PRO A  62       7.699   3.553  -4.652  1.00 97.40           H  
ATOM    964  HB3 PRO A  62       6.524   3.418  -3.306  1.00 97.40           H  
ATOM    965  O   PRO A  62       9.615   1.593  -4.500  1.00 97.40           O  
ATOM    966  CG  PRO A  62       7.848   5.143  -3.220  1.00 97.40           C  
ATOM    967  HG2 PRO A  62       7.370   5.382  -2.270  1.00 97.40           H  
ATOM    968  HG3 PRO A  62       7.520   5.821  -4.008  1.00 97.40           H  
ATOM    969  CD  PRO A  62       9.367   5.164  -3.061  1.00 97.40           C  
ATOM    970  HD2 PRO A  62       9.833   5.405  -4.016  1.00 97.40           H  
ATOM    971  HD3 PRO A  62       9.647   5.898  -2.306  1.00 97.40           H  
ATOM    972  N   TYR A  63       8.464   0.486  -2.917  1.00 97.52           N  
ATOM    973  H   TYR A  63       7.912   0.558  -2.075  1.00 97.52           H  
ATOM    974  CA  TYR A  63       8.822  -0.854  -3.390  1.00 97.52           C  
ATOM    975  HA  TYR A  63       9.898  -0.991  -3.283  1.00 97.52           H  
ATOM    976  C   TYR A  63       8.478  -1.078  -4.867  1.00 97.52           C  
ATOM    977  CB  TYR A  63       8.115  -1.880  -2.511  1.00 97.52           C  
ATOM    978  HB2 TYR A  63       8.386  -1.679  -1.475  1.00 97.52           H  
ATOM    979  HB3 TYR A  63       7.036  -1.758  -2.600  1.00 97.52           H  
ATOM    980  O   TYR A  63       9.313  -1.565  -5.622  1.00 97.52           O  
ATOM    981  CG  TYR A  63       8.479  -3.315  -2.835  1.00 97.52           C  
ATOM    982  CD1 TYR A  63       7.643  -4.106  -3.647  1.00 97.52           C  
ATOM    983  HD1 TYR A  63       6.733  -3.701  -4.066  1.00 97.52           H  
ATOM    984  CD2 TYR A  63       9.646  -3.871  -2.280  1.00 97.52           C  
ATOM    985  HD2 TYR A  63      10.279  -3.283  -1.632  1.00 97.52           H  
ATOM    986  CE1 TYR A  63       7.974  -5.455  -3.886  1.00 97.52           C  
ATOM    987  HE1 TYR A  63       7.325  -6.079  -4.483  1.00 97.52           H  
ATOM    988  CE2 TYR A  63       9.978  -5.214  -2.516  1.00 97.52           C  
ATOM    989  HE2 TYR A  63      10.863  -5.648  -2.074  1.00 97.52           H  
ATOM    990  OH  TYR A  63       9.454  -7.317  -3.502  1.00 97.52           O  
ATOM    991  HH  TYR A  63      10.301  -7.559  -3.121  1.00 97.52           H  
ATOM    992  CZ  TYR A  63       9.133  -6.014  -3.303  1.00 97.52           C  
ATOM    993  N   GLY A  64       7.297  -0.630  -5.307  1.00 96.85           N  
ATOM    994  H   GLY A  64       6.632  -0.273  -4.636  1.00 96.85           H  
ATOM    995  CA  GLY A  64       6.903  -0.709  -6.717  1.00 96.85           C  
ATOM    996  HA2 GLY A  64       6.860  -1.755  -7.021  1.00 96.85           H  
ATOM    997  HA3 GLY A  64       5.912  -0.272  -6.840  1.00 96.85           H  
ATOM    998  C   GLY A  64       7.874   0.025  -7.650  1.00 96.85           C  
ATOM    999  O   GLY A  64       8.254  -0.517  -8.680  1.00 96.85           O  
ATOM   1000  N   LEU A  65       8.368   1.208  -7.262  1.00 98.00           N  
ATOM   1001  H   LEU A  65       8.125   1.565  -6.349  1.00 98.00           H  
ATOM   1002  CA  LEU A  65       9.387   1.917  -8.047  1.00 98.00           C  
ATOM   1003  HA  LEU A  65       9.057   1.973  -9.084  1.00 98.00           H  
ATOM   1004  C   LEU A  65      10.717   1.156  -8.076  1.00 98.00           C  
ATOM   1005  CB  LEU A  65       9.605   3.345  -7.511  1.00 98.00           C  
ATOM   1006  HB2 LEU A  65      10.485   3.753  -8.009  1.00 98.00           H  
ATOM   1007  HB3 LEU A  65       9.828   3.299  -6.445  1.00 98.00           H  
ATOM   1008  O   LEU A  65      11.356   1.111  -9.121  1.00 98.00           O  
ATOM   1009  CG  LEU A  65       8.445   4.327  -7.743  1.00 98.00           C  
ATOM   1010  HG  LEU A  65       7.560   3.981  -7.208  1.00 98.00           H  
ATOM   1011  CD1 LEU A  65       8.838   5.701  -7.199  1.00 98.00           C  
ATOM   1012 HD11 LEU A  65       8.001   6.390  -7.317  1.00 98.00           H  
ATOM   1013 HD12 LEU A  65       9.085   5.626  -6.140  1.00 98.00           H  
ATOM   1014 HD13 LEU A  65       9.696   6.089  -7.748  1.00 98.00           H  
ATOM   1015  CD2 LEU A  65       8.107   4.482  -9.226  1.00 98.00           C  
ATOM   1016 HD21 LEU A  65       9.018   4.632  -9.805  1.00 98.00           H  
ATOM   1017 HD22 LEU A  65       7.598   3.590  -9.591  1.00 98.00           H  
ATOM   1018 HD23 LEU A  65       7.460   5.346  -9.379  1.00 98.00           H  
ATOM   1019  N   ARG A  66      11.115   0.518  -6.966  1.00 98.34           N  
ATOM   1020  H   ARG A  66      10.529   0.587  -6.146  1.00 98.34           H  
ATOM   1021  CA  ARG A  66      12.314  -0.337  -6.920  1.00 98.34           C  
ATOM   1022  HA  ARG A  66      13.164   0.216  -7.320  1.00 98.34           H  
ATOM   1023  C   ARG A  66      12.200  -1.562  -7.822  1.00 98.34           C  
ATOM   1024  CB  ARG A  66      12.613  -0.794  -5.483  1.00 98.34           C  
ATOM   1025  HB2 ARG A  66      11.730  -1.261  -5.047  1.00 98.34           H  
ATOM   1026  HB3 ARG A  66      13.396  -1.551  -5.526  1.00 98.34           H  
ATOM   1027  O   ARG A  66      13.207  -1.970  -8.390  1.00 98.34           O  
ATOM   1028  CG  ARG A  66      13.099   0.313  -4.545  1.00 98.34           C  
ATOM   1029  HG2 ARG A  66      13.269  -0.123  -3.561  1.00 98.34           H  
ATOM   1030  HG3 ARG A  66      12.343   1.093  -4.459  1.00 98.34           H  
ATOM   1031  CD  ARG A  66      14.410   0.909  -5.065  1.00 98.34           C  
ATOM   1032  HD2 ARG A  66      15.088   0.105  -5.352  1.00 98.34           H  
ATOM   1033  HD3 ARG A  66      14.199   1.511  -5.948  1.00 98.34           H  
ATOM   1034  NE  ARG A  66      15.060   1.742  -4.046  1.00 98.34           N  
ATOM   1035  HE  ARG A  66      14.777   1.601  -3.087  1.00 98.34           H  
ATOM   1036  NH1 ARG A  66      16.540   2.791  -5.461  1.00 98.34           N  
ATOM   1037 HH11 ARG A  66      16.251   2.230  -6.250  1.00 98.34           H  
ATOM   1038 HH12 ARG A  66      17.215   3.513  -5.668  1.00 98.34           H  
ATOM   1039  NH2 ARG A  66      16.416   3.365  -3.286  1.00 98.34           N  
ATOM   1040 HH21 ARG A  66      16.047   3.199  -2.360  1.00 98.34           H  
ATOM   1041 HH22 ARG A  66      17.072   4.122  -3.416  1.00 98.34           H  
ATOM   1042  CZ  ARG A  66      16.002   2.632  -4.282  1.00 98.34           C  
ATOM   1043  N   LYS A  67      11.002  -2.135  -7.966  1.00 97.91           N  
ATOM   1044  H   LYS A  67      10.239  -1.782  -7.407  1.00 97.91           H  
ATOM   1045  CA  LYS A  67      10.746  -3.239  -8.900  1.00 97.91           C  
ATOM   1046  HA  LYS A  67      11.508  -4.009  -8.772  1.00 97.91           H  
ATOM   1047  C   LYS A  67      10.900  -2.803 -10.346  1.00 97.91           C  
ATOM   1048  CB  LYS A  67       9.350  -3.835  -8.662  1.00 97.91           C  
ATOM   1049  HB2 LYS A  67       8.607  -3.038  -8.618  1.00 97.91           H  
ATOM   1050  HB3 LYS A  67       9.087  -4.477  -9.502  1.00 97.91           H  
ATOM   1051  O   LYS A  67      11.647  -3.429 -11.085  1.00 97.91           O  
ATOM   1052  CG  LYS A  67       9.268  -4.663  -7.379  1.00 97.91           C  
ATOM   1053  HG2 LYS A  67       9.558  -4.064  -6.515  1.00 97.91           H  
ATOM   1054  HG3 LYS A  67       8.234  -4.984  -7.249  1.00 97.91           H  
ATOM   1055  CD  LYS A  67      10.169  -5.895  -7.483  1.00 97.91           C  
ATOM   1056  HD2 LYS A  67       9.977  -6.412  -8.423  1.00 97.91           H  
ATOM   1057  HD3 LYS A  67      11.220  -5.612  -7.429  1.00 97.91           H  
ATOM   1058  CE  LYS A  67       9.857  -6.817  -6.324  1.00 97.91           C  
ATOM   1059  HE2 LYS A  67      10.113  -6.290  -5.405  1.00 97.91           H  
ATOM   1060  HE3 LYS A  67       8.791  -7.044  -6.318  1.00 97.91           H  
ATOM   1061  NZ  LYS A  67      10.630  -8.063  -6.405  1.00 97.91           N  
ATOM   1062  HZ1 LYS A  67      11.318  -8.084  -5.665  1.00 97.91           H  
ATOM   1063  HZ2 LYS A  67      10.017  -8.862  -6.321  1.00 97.91           H  
ATOM   1064  HZ3 LYS A  67      11.142  -8.103  -7.275  1.00 97.91           H  
ATOM   1065  N   VAL A  68      10.273  -1.689 -10.718  1.00 98.25           N  
ATOM   1066  H   VAL A  68       9.661  -1.239 -10.053  1.00 98.25           H  
ATOM   1067  CA  VAL A  68      10.377  -1.151 -12.080  1.00 98.25           C  
ATOM   1068  HA  VAL A  68      10.115  -1.941 -12.784  1.00 98.25           H  
ATOM   1069  C   VAL A  68      11.818  -0.733 -12.403  1.00 98.25           C  
ATOM   1070  CB  VAL A  68       9.384   0.008 -12.270  1.00 98.25           C  
ATOM   1071  HB  VAL A  68       9.619   0.812 -11.571  1.00 98.25           H  
ATOM   1072  O   VAL A  68      12.324  -1.067 -13.470  1.00 98.25           O  
ATOM   1073  CG1 VAL A  68       9.418   0.543 -13.697  1.00 98.25           C  
ATOM   1074 HG11 VAL A  68       9.018  -0.236 -14.347  1.00 98.25           H  
ATOM   1075 HG12 VAL A  68      10.431   0.781 -14.023  1.00 98.25           H  
ATOM   1076 HG13 VAL A  68       8.799   1.437 -13.782  1.00 98.25           H  
ATOM   1077  CG2 VAL A  68       7.931  -0.446 -12.055  1.00 98.25           C  
ATOM   1078 HG21 VAL A  68       7.679  -1.244 -12.754  1.00 98.25           H  
ATOM   1079 HG22 VAL A  68       7.252   0.393 -12.209  1.00 98.25           H  
ATOM   1080 HG23 VAL A  68       7.783  -0.827 -11.045  1.00 98.25           H  
ATOM   1081  N   GLU A  69      12.510  -0.069 -11.471  1.00 98.47           N  
ATOM   1082  H   GLU A  69      12.036   0.204 -10.622  1.00 98.47           H  
ATOM   1083  CA  GLU A  69      13.942   0.250 -11.585  1.00 98.47           C  
ATOM   1084  HA  GLU A  69      14.100   0.904 -12.443  1.00 98.47           H  
ATOM   1085  C   GLU A  69      14.778  -1.015 -11.818  1.00 98.47           C  
ATOM   1086  CB  GLU A  69      14.393   0.987 -10.307  1.00 98.47           C  
ATOM   1087  HB2 GLU A  69      13.832   1.919 -10.240  1.00 98.47           H  
ATOM   1088  HB3 GLU A  69      14.130   0.372  -9.446  1.00 98.47           H  
ATOM   1089  O   GLU A  69      15.595  -1.049 -12.735  1.00 98.47           O  
ATOM   1090  CG  GLU A  69      15.897   1.311 -10.230  1.00 98.47           C  
ATOM   1091  HG2 GLU A  69      16.152   1.982 -11.050  1.00 98.47           H  
ATOM   1092  HG3 GLU A  69      16.466   0.389 -10.348  1.00 98.47           H  
ATOM   1093  CD  GLU A  69      16.300   1.941  -8.880  1.00 98.47           C  
ATOM   1094  OE1 GLU A  69      16.882   3.049  -8.869  1.00 98.47           O  
ATOM   1095  OE2 GLU A  69      16.005   1.365  -7.801  1.00 98.47           O  
ATOM   1096  N   ALA A  70      14.551  -2.066 -11.026  1.00 98.52           N  
ATOM   1097  H   ALA A  70      13.856  -1.994 -10.297  1.00 98.52           H  
ATOM   1098  CA  ALA A  70      15.276  -3.322 -11.158  1.00 98.52           C  
ATOM   1099  HA  ALA A  70      16.343  -3.107 -11.104  1.00 98.52           H  
ATOM   1100  C   ALA A  70      15.027  -4.006 -12.510  1.00 98.52           C  
ATOM   1101  CB  ALA A  70      14.913  -4.231  -9.983  1.00 98.52           C  
ATOM   1102  HB1 ALA A  70      15.508  -5.142 -10.051  1.00 98.52           H  
ATOM   1103  HB2 ALA A  70      13.855  -4.492 -10.016  1.00 98.52           H  
ATOM   1104  HB3 ALA A  70      15.135  -3.731  -9.041  1.00 98.52           H  
ATOM   1105  O   ALA A  70      15.997  -4.407 -13.148  1.00 98.52           O  
ATOM   1106  N   SER A  71      13.775  -4.072 -12.977  1.00 98.39           N  
ATOM   1107  H   SER A  71      13.013  -3.776 -12.383  1.00 98.39           H  
ATOM   1108  CA  SER A  71      13.433  -4.638 -14.290  1.00 98.39           C  
ATOM   1109  HA  SER A  71      13.740  -5.684 -14.325  1.00 98.39           H  
ATOM   1110  C   SER A  71      14.136  -3.910 -15.437  1.00 98.39           C  
ATOM   1111  CB  SER A  71      11.921  -4.565 -14.532  1.00 98.39           C  
ATOM   1112  HB2 SER A  71      11.716  -4.869 -15.559  1.00 98.39           H  
ATOM   1113  HB3 SER A  71      11.576  -3.540 -14.399  1.00 98.39           H  
ATOM   1114  O   SER A  71      14.627  -4.542 -16.369  1.00 98.39           O  
ATOM   1115  OG  SER A  71      11.204  -5.418 -13.663  1.00 98.39           O  
ATOM   1116  HG  SER A  71      10.647  -5.962 -14.224  1.00 98.39           H  
ATOM   1117  N   LEU A  72      14.222  -2.577 -15.370  1.00 98.58           N  
ATOM   1118  H   LEU A  72      13.802  -2.108 -14.580  1.00 98.58           H  
ATOM   1119  CA  LEU A  72      14.916  -1.778 -16.381  1.00 98.58           C  
ATOM   1120  HA  LEU A  72      14.575  -2.086 -17.369  1.00 98.58           H  
ATOM   1121  C   LEU A  72      16.433  -2.009 -16.354  1.00 98.58           C  
ATOM   1122  CB  LEU A  72      14.585  -0.294 -16.163  1.00 98.58           C  
ATOM   1123  HB2 LEU A  72      14.795  -0.045 -15.123  1.00 98.58           H  
ATOM   1124  HB3 LEU A  72      15.244   0.307 -16.791  1.00 98.58           H  
ATOM   1125  O   LEU A  72      17.041  -2.186 -17.408  1.00 98.58           O  
ATOM   1126  CG  LEU A  72      13.131   0.085 -16.486  1.00 98.58           C  
ATOM   1127  HG  LEU A  72      12.442  -0.600 -15.992  1.00 98.58           H  
ATOM   1128  CD1 LEU A  72      12.851   1.500 -15.981  1.00 98.58           C  
ATOM   1129 HD11 LEU A  72      13.014   1.530 -14.904  1.00 98.58           H  
ATOM   1130 HD12 LEU A  72      11.811   1.756 -16.185  1.00 98.58           H  
ATOM   1131 HD13 LEU A  72      13.506   2.214 -16.480  1.00 98.58           H  
ATOM   1132  CD2 LEU A  72      12.851   0.047 -17.986  1.00 98.58           C  
ATOM   1133 HD21 LEU A  72      13.541   0.704 -18.516  1.00 98.58           H  
ATOM   1134 HD22 LEU A  72      11.828   0.373 -18.170  1.00 98.58           H  
ATOM   1135 HD23 LEU A  72      12.957  -0.969 -18.366  1.00 98.58           H  
ATOM   1136  N   ILE A  73      17.038  -2.037 -15.162  1.00 98.39           N  
ATOM   1137  H   ILE A  73      16.474  -1.886 -14.337  1.00 98.39           H  
ATOM   1138  CA  ILE A  73      18.479  -2.280 -14.995  1.00 98.39           C  
ATOM   1139  HA  ILE A  73      19.024  -1.585 -15.634  1.00 98.39           H  
ATOM   1140  C   ILE A  73      18.856  -3.690 -15.459  1.00 98.39           C  
ATOM   1141  CB  ILE A  73      18.904  -2.031 -13.529  1.00 98.39           C  
ATOM   1142  HB  ILE A  73      18.219  -2.573 -12.877  1.00 98.39           H  
ATOM   1143  O   ILE A  73      19.844  -3.847 -16.173  1.00 98.39           O  
ATOM   1144  CG1 ILE A  73      18.819  -0.522 -13.200  1.00 98.39           C  
ATOM   1145 HG12 ILE A  73      17.848  -0.135 -13.507  1.00 98.39           H  
ATOM   1146 HG13 ILE A  73      19.576   0.020 -13.766  1.00 98.39           H  
ATOM   1147  CG2 ILE A  73      20.332  -2.548 -13.252  1.00 98.39           C  
ATOM   1148 HG21 ILE A  73      20.378  -3.629 -13.385  1.00 98.39           H  
ATOM   1149 HG22 ILE A  73      21.035  -2.076 -13.939  1.00 98.39           H  
ATOM   1150 HG23 ILE A  73      20.630  -2.339 -12.224  1.00 98.39           H  
ATOM   1151  CD1 ILE A  73      18.989  -0.209 -11.707  1.00 98.39           C  
ATOM   1152 HD11 ILE A  73      18.330  -0.845 -11.116  1.00 98.39           H  
ATOM   1153 HD12 ILE A  73      20.022  -0.363 -11.397  1.00 98.39           H  
ATOM   1154 HD13 ILE A  73      18.731   0.835 -11.530  1.00 98.39           H  
ATOM   1155  N   ASP A  74      18.078  -4.710 -15.086  1.00 98.14           N  
ATOM   1156  H   ASP A  74      17.277  -4.526 -14.499  1.00 98.14           H  
ATOM   1157  CA  ASP A  74      18.330  -6.100 -15.487  1.00 98.14           C  
ATOM   1158  HA  ASP A  74      19.354  -6.363 -15.222  1.00 98.14           H  
ATOM   1159  C   ASP A  74      18.214  -6.284 -17.013  1.00 98.14           C  
ATOM   1160  CB  ASP A  74      17.377  -7.051 -14.735  1.00 98.14           C  
ATOM   1161  HB2 ASP A  74      17.429  -8.032 -15.206  1.00 98.14           H  
ATOM   1162  HB3 ASP A  74      16.354  -6.689 -14.840  1.00 98.14           H  
ATOM   1163  O   ASP A  74      18.910  -7.121 -17.585  1.00 98.14           O  
ATOM   1164  CG  ASP A  74      17.708  -7.241 -13.244  1.00 98.14           C  
ATOM   1165  OD1 ASP A  74      18.868  -7.026 -12.814  1.00 98.14           O  
ATOM   1166  OD2 ASP A  74      16.814  -7.662 -12.472  1.00 98.14           O  
ATOM   1167  N   ALA A  75      17.403  -5.458 -17.685  1.00 97.87           N  
ATOM   1168  H   ALA A  75      16.819  -4.829 -17.153  1.00 97.87           H  
ATOM   1169  CA  ALA A  75      17.310  -5.398 -19.144  1.00 97.87           C  
ATOM   1170  HA  ALA A  75      17.424  -6.410 -19.534  1.00 97.87           H  
ATOM   1171  C   ALA A  75      18.410  -4.548 -19.821  1.00 97.87           C  
ATOM   1172  CB  ALA A  75      15.905  -4.916 -19.510  1.00 97.87           C  
ATOM   1173  HB1 ALA A  75      15.163  -5.594 -19.089  1.00 97.87           H  
ATOM   1174  HB2 ALA A  75      15.805  -4.900 -20.596  1.00 97.87           H  
ATOM   1175  HB3 ALA A  75      15.741  -3.912 -19.119  1.00 97.87           H  
ATOM   1176  O   ALA A  75      18.434  -4.440 -21.045  1.00 97.87           O  
ATOM   1177  N   GLY A  76      19.327  -3.947 -19.054  1.00 97.87           N  
ATOM   1178  H   GLY A  76      19.269  -4.081 -18.055  1.00 97.87           H  
ATOM   1179  CA  GLY A  76      20.461  -3.173 -19.571  1.00 97.87           C  
ATOM   1180  HA2 GLY A  76      20.776  -3.589 -20.529  1.00 97.87           H  
ATOM   1181  HA3 GLY A  76      21.288  -3.272 -18.868  1.00 97.87           H  
ATOM   1182  C   GLY A  76      20.200  -1.676 -19.772  1.00 97.87           C  
ATOM   1183  O   GLY A  76      21.079  -0.971 -20.274  1.00 97.87           O  
ATOM   1184  N   PHE A  77      19.038  -1.159 -19.364  1.00 98.19           N  
ATOM   1185  H   PHE A  77      18.369  -1.764 -18.909  1.00 98.19           H  
ATOM   1186  CA  PHE A  77      18.747   0.273 -19.433  1.00 98.19           C  
ATOM   1187  HA  PHE A  77      19.173   0.661 -20.358  1.00 98.19           H  
ATOM   1188  C   PHE A  77      19.377   1.044 -18.268  1.00 98.19           C  
ATOM   1189  CB  PHE A  77      17.237   0.523 -19.480  1.00 98.19           C  
ATOM   1190  HB2 PHE A  77      17.074   1.600 -19.508  1.00 98.19           H  
ATOM   1191  HB3 PHE A  77      16.787   0.153 -18.559  1.00 98.19           H  
ATOM   1192  O   PHE A  77      19.453   0.564 -17.134  1.00 98.19           O  
ATOM   1193  CG  PHE A  77      16.527  -0.084 -20.672  1.00 98.19           C  
ATOM   1194  CD1 PHE A  77      16.764   0.412 -21.970  1.00 98.19           C  
ATOM   1195  HD1 PHE A  77      17.470   1.213 -22.129  1.00 98.19           H  
ATOM   1196  CD2 PHE A  77      15.625  -1.146 -20.485  1.00 98.19           C  
ATOM   1197  HD2 PHE A  77      15.446  -1.540 -19.496  1.00 98.19           H  
ATOM   1198  CE1 PHE A  77      16.103  -0.157 -23.072  1.00 98.19           C  
ATOM   1199  HE1 PHE A  77      16.306   0.182 -24.077  1.00 98.19           H  
ATOM   1200  CE2 PHE A  77      14.959  -1.701 -21.589  1.00 98.19           C  
ATOM   1201  HE2 PHE A  77      14.256  -2.510 -21.451  1.00 98.19           H  
ATOM   1202  CZ  PHE A  77      15.201  -1.214 -22.881  1.00 98.19           C  
ATOM   1203  HZ  PHE A  77      14.713  -1.666 -23.732  1.00 98.19           H  
ATOM   1204  N   LYS A  78      19.766   2.301 -18.514  1.00 98.06           N  
ATOM   1205  H   LYS A  78      19.680   2.662 -19.454  1.00 98.06           H  
ATOM   1206  CA  LYS A  78      20.219   3.212 -17.454  1.00 98.06           C  
ATOM   1207  HA  LYS A  78      20.768   2.642 -16.704  1.00 98.06           H  
ATOM   1208  C   LYS A  78      19.014   3.834 -16.759  1.00 98.06           C  
ATOM   1209  CB  LYS A  78      21.161   4.279 -18.015  1.00 98.06           C  
ATOM   1210  HB2 LYS A  78      21.439   4.959 -17.210  1.00 98.06           H  
ATOM   1211  HB3 LYS A  78      20.646   4.851 -18.787  1.00 98.06           H  
ATOM   1212  O   LYS A  78      18.532   4.892 -17.166  1.00 98.06           O  
ATOM   1213  CG  LYS A  78      22.433   3.661 -18.598  1.00 98.06           C  
ATOM   1214  HG2 LYS A  78      22.964   3.112 -17.820  1.00 98.06           H  
ATOM   1215  HG3 LYS A  78      22.179   2.982 -19.411  1.00 98.06           H  
ATOM   1216  CD  LYS A  78      23.318   4.778 -19.139  1.00 98.06           C  
ATOM   1217  HD2 LYS A  78      23.604   5.442 -18.324  1.00 98.06           H  
ATOM   1218  HD3 LYS A  78      22.755   5.341 -19.885  1.00 98.06           H  
ATOM   1219  CE  LYS A  78      24.560   4.166 -19.776  1.00 98.06           C  
ATOM   1220  HE2 LYS A  78      25.131   3.645 -19.008  1.00 98.06           H  
ATOM   1221  HE3 LYS A  78      24.238   3.434 -20.517  1.00 98.06           H  
ATOM   1222  NZ  LYS A  78      25.369   5.223 -20.417  1.00 98.06           N  
ATOM   1223  HZ1 LYS A  78      25.640   5.909 -19.727  1.00 98.06           H  
ATOM   1224  HZ2 LYS A  78      26.186   4.825 -20.857  1.00 98.06           H  
ATOM   1225  HZ3 LYS A  78      24.803   5.678 -21.119  1.00 98.06           H  
ATOM   1226  N   ALA A  79      18.536   3.172 -15.713  1.00 98.38           N  
ATOM   1227  H   ALA A  79      18.951   2.281 -15.482  1.00 98.38           H  
ATOM   1228  CA  ALA A  79      17.405   3.622 -14.916  1.00 98.38           C  
ATOM   1229  HA  ALA A  79      17.014   4.540 -15.356  1.00 98.38           H  
ATOM   1230  C   ALA A  79      17.809   3.934 -13.472  1.00 98.38           C  
ATOM   1231  CB  ALA A  79      16.299   2.570 -14.996  1.00 98.38           C  
ATOM   1232  HB1 ALA A  79      16.639   1.637 -14.545  1.00 98.38           H  
ATOM   1233  HB2 ALA A  79      15.417   2.922 -14.461  1.00 98.38           H  
ATOM   1234  HB3 ALA A  79      16.039   2.390 -16.039  1.00 98.38           H  
ATOM   1235  O   ALA A  79      18.658   3.250 -12.903  1.00 98.38           O  
ATOM   1236  N   ALA A  80      17.178   4.945 -12.875  1.00 98.33           N  
ATOM   1237  H   ALA A  80      16.529   5.502 -13.413  1.00 98.33           H  
ATOM   1238  CA  ALA A  80      17.317   5.221 -11.449  1.00 98.33           C  
ATOM   1239  HA  ALA A  80      17.491   4.279 -10.929  1.00 98.33           H  
ATOM   1240  C   ALA A  80      16.062   5.854 -10.854  1.00 98.33           C  
ATOM   1241  CB  ALA A  80      18.531   6.121 -11.204  1.00 98.33           C  
ATOM   1242  HB1 ALA A  80      19.434   5.565 -11.454  1.00 98.33           H  
ATOM   1243  HB2 ALA A  80      18.578   6.403 -10.153  1.00 98.33           H  
ATOM   1244  HB3 ALA A  80      18.463   7.020 -11.817  1.00 98.33           H  
ATOM   1245  O   ALA A  80      15.430   6.727 -11.456  1.00 98.33           O  
ATOM   1246  N   VAL A  81      15.747   5.470  -9.618  1.00 98.66           N  
ATOM   1247  H   VAL A  81      16.270   4.705  -9.215  1.00 98.66           H  
ATOM   1248  CA  VAL A  81      14.818   6.216  -8.775  1.00 98.66           C  
ATOM   1249  HA  VAL A  81      13.980   6.519  -9.403  1.00 98.66           H  
ATOM   1250  C   VAL A  81      15.513   7.470  -8.252  1.00 98.66           C  
ATOM   1251  CB  VAL A  81      14.248   5.380  -7.619  1.00 98.66           C  
ATOM   1252  HB  VAL A  81      15.050   5.079  -6.946  1.00 98.66           H  
ATOM   1253  O   VAL A  81      16.520   7.383  -7.548  1.00 98.66           O  
ATOM   1254  CG1 VAL A  81      13.228   6.221  -6.842  1.00 98.66           C  
ATOM   1255 HG11 VAL A  81      13.732   7.023  -6.302  1.00 98.66           H  
ATOM   1256 HG12 VAL A  81      12.498   6.650  -7.528  1.00 98.66           H  
ATOM   1257 HG13 VAL A  81      12.701   5.588  -6.127  1.00 98.66           H  
ATOM   1258  CG2 VAL A  81      13.511   4.126  -8.098  1.00 98.66           C  
ATOM   1259 HG21 VAL A  81      12.642   4.397  -8.698  1.00 98.66           H  
ATOM   1260 HG22 VAL A  81      13.192   3.528  -7.244  1.00 98.66           H  
ATOM   1261 HG23 VAL A  81      14.181   3.519  -8.706  1.00 98.66           H  
ATOM   1262  N   ILE A  82      14.945   8.636  -8.551  1.00 98.48           N  
ATOM   1263  H   ILE A  82      14.102   8.616  -9.107  1.00 98.48           H  
ATOM   1264  CA  ILE A  82      15.455   9.943  -8.131  1.00 98.48           C  
ATOM   1265  HA  ILE A  82      16.367   9.804  -7.551  1.00 98.48           H  
ATOM   1266  C   ILE A  82      14.436  10.607  -7.207  1.00 98.48           C  
ATOM   1267  CB  ILE A  82      15.815  10.806  -9.360  1.00 98.48           C  
ATOM   1268  HB  ILE A  82      14.901  10.960  -9.933  1.00 98.48           H  
ATOM   1269  O   ILE A  82      13.234  10.637  -7.488  1.00 98.48           O  
ATOM   1270  CG1 ILE A  82      16.842  10.123 -10.298  1.00 98.48           C  
ATOM   1271 HG12 ILE A  82      17.021  10.773 -11.154  1.00 98.48           H  
ATOM   1272 HG13 ILE A  82      16.416   9.198 -10.688  1.00 98.48           H  
ATOM   1273  CG2 ILE A  82      16.336  12.192  -8.942  1.00 98.48           C  
ATOM   1274 HG21 ILE A  82      15.532  12.767  -8.483  1.00 98.48           H  
ATOM   1275 HG22 ILE A  82      17.158  12.095  -8.232  1.00 98.48           H  
ATOM   1276 HG23 ILE A  82      16.680  12.742  -9.818  1.00 98.48           H  
ATOM   1277  CD1 ILE A  82      18.197   9.782  -9.664  1.00 98.48           C  
ATOM   1278 HD11 ILE A  82      18.065   9.063  -8.855  1.00 98.48           H  
ATOM   1279 HD12 ILE A  82      18.679  10.678  -9.274  1.00 98.48           H  
ATOM   1280 HD13 ILE A  82      18.845   9.338 -10.420  1.00 98.48           H  
ATOM   1281  N   ASP A  83      14.913  11.139  -6.083  1.00 98.25           N  
ATOM   1282  H   ASP A  83      15.911  11.131  -5.927  1.00 98.25           H  
ATOM   1283  CA  ASP A  83      14.077  11.904  -5.160  1.00 98.25           C  
ATOM   1284  HA  ASP A  83      13.251  11.265  -4.850  1.00 98.25           H  
ATOM   1285  C   ASP A  83      13.511  13.152  -5.867  1.00 98.25           C  
ATOM   1286  CB  ASP A  83      14.904  12.261  -3.920  1.00 98.25           C  
ATOM   1287  HB2 ASP A  83      15.782  12.820  -4.244  1.00 98.25           H  
ATOM   1288  HB3 ASP A  83      15.247  11.338  -3.453  1.00 98.25           H  
ATOM   1289  O   ASP A  83      14.236  13.800  -6.633  1.00 98.25           O  
ATOM   1290  CG  ASP A  83      14.121  13.079  -2.891  1.00 98.25           C  
ATOM   1291  OD1 ASP A  83      13.954  14.303  -3.077  1.00 98.25           O  
ATOM   1292  OD2 ASP A  83      13.602  12.503  -1.908  1.00 98.25           O  
ATOM   1293  N   PRO A  84      12.237  13.520  -5.627  1.00 97.69           N  
ATOM   1294  CA  PRO A  84      11.594  14.614  -6.345  1.00 97.69           C  
ATOM   1295  HA  PRO A  84      11.510  14.344  -7.397  1.00 97.69           H  
ATOM   1296  C   PRO A  84      12.366  15.936  -6.249  1.00 97.69           C  
ATOM   1297  CB  PRO A  84      10.183  14.728  -5.755  1.00 97.69           C  
ATOM   1298  HB2 PRO A  84       9.490  14.168  -6.382  1.00 97.69           H  
ATOM   1299  HB3 PRO A  84       9.854  15.763  -5.663  1.00 97.69           H  
ATOM   1300  O   PRO A  84      12.300  16.733  -7.178  1.00 97.69           O  
ATOM   1301  CG  PRO A  84      10.293  14.051  -4.391  1.00 97.69           C  
ATOM   1302  HG2 PRO A  84       9.337  13.654  -4.051  1.00 97.69           H  
ATOM   1303  HG3 PRO A  84      10.707  14.748  -3.662  1.00 97.69           H  
ATOM   1304  CD  PRO A  84      11.300  12.944  -4.673  1.00 97.69           C  
ATOM   1305  HD2 PRO A  84      10.797  12.090  -5.129  1.00 97.69           H  
ATOM   1306  HD3 PRO A  84      11.778  12.648  -3.740  1.00 97.69           H  
ATOM   1307  N   ASP A  85      13.139  16.192  -5.190  1.00 96.77           N  
ATOM   1308  H   ASP A  85      13.254  15.481  -4.482  1.00 96.77           H  
ATOM   1309  CA  ASP A  85      13.902  17.440  -5.037  1.00 96.77           C  
ATOM   1310  HA  ASP A  85      13.279  18.269  -5.370  1.00 96.77           H  
ATOM   1311  C   ASP A  85      15.176  17.497  -5.910  1.00 96.77           C  
ATOM   1312  CB  ASP A  85      14.213  17.680  -3.546  1.00 96.77           C  
ATOM   1313  HB2 ASP A  85      14.850  18.560  -3.461  1.00 96.77           H  
ATOM   1314  HB3 ASP A  85      14.771  16.830  -3.152  1.00 96.77           H  
ATOM   1315  O   ASP A  85      15.790  18.556  -6.030  1.00 96.77           O  
ATOM   1316  CG  ASP A  85      12.966  17.925  -2.677  1.00 96.77           C  
ATOM   1317  OD1 ASP A  85      11.897  18.287  -3.218  1.00 96.77           O  
ATOM   1318  OD2 ASP A  85      13.066  17.812  -1.423  1.00 96.77           O  
ATOM   1319  N   HIS A  86      15.565  16.390  -6.553  1.00 97.25           N  
ATOM   1320  H   HIS A  86      15.020  15.551  -6.417  1.00 97.25           H  
ATOM   1321  CA  HIS A  86      16.796  16.278  -7.345  1.00 97.25           C  
ATOM   1322  HA  HIS A  86      17.342  17.220  -7.281  1.00 97.25           H  
ATOM   1323  C   HIS A  86      16.575  16.044  -8.847  1.00 97.25           C  
ATOM   1324  CB  HIS A  86      17.687  15.199  -6.724  1.00 97.25           C  
ATOM   1325  HB2 HIS A  86      17.126  14.267  -6.645  1.00 97.25           H  
ATOM   1326  HB3 HIS A  86      18.539  15.016  -7.379  1.00 97.25           H  
ATOM   1327  O   HIS A  86      17.550  15.922  -9.590  1.00 97.25           O  
ATOM   1328  CG  HIS A  86      18.222  15.580  -5.368  1.00 97.25           C  
ATOM   1329  CD2 HIS A  86      17.738  15.178  -4.154  1.00 97.25           C  
ATOM   1330  HD2 HIS A  86      16.866  14.561  -3.992  1.00 97.25           H  
ATOM   1331  ND1 HIS A  86      19.288  16.412  -5.120  1.00 97.25           N  
ATOM   1332  HD1 HIS A  86      19.716  17.026  -5.799  1.00 97.25           H  
ATOM   1333  CE1 HIS A  86      19.469  16.472  -3.790  1.00 97.25           C  
ATOM   1334  HE1 HIS A  86      20.210  17.076  -3.286  1.00 97.25           H  
ATOM   1335  NE2 HIS A  86      18.557  15.720  -3.158  1.00 97.25           N  
ATOM   1336  N   LEU A  87      15.325  16.036  -9.322  1.00 97.21           N  
ATOM   1337  H   LEU A  87      14.570  16.114  -8.655  1.00 97.21           H  
ATOM   1338  CA  LEU A  87      14.991  15.742 -10.725  1.00 97.21           C  
ATOM   1339  HA  LEU A  87      15.319  14.729 -10.956  1.00 97.21           H  
ATOM   1340  C   LEU A  87      15.701  16.653 -11.735  1.00 97.21           C  
ATOM   1341  CB  LEU A  87      13.469  15.843 -10.917  1.00 97.21           C  
ATOM   1342  HB2 LEU A  87      13.142  16.837 -10.612  1.00 97.21           H  
ATOM   1343  HB3 LEU A  87      13.241  15.725 -11.977  1.00 97.21           H  
ATOM   1344  O   LEU A  87      16.123  16.181 -12.790  1.00 97.21           O  
ATOM   1345  CG  LEU A  87      12.669  14.789 -10.143  1.00 97.21           C  
ATOM   1346  HG  LEU A  87      12.929  14.841  -9.086  1.00 97.21           H  
ATOM   1347  CD1 LEU A  87      11.180  15.075 -10.294  1.00 97.21           C  
ATOM   1348 HD11 LEU A  87      10.632  14.355  -9.686  1.00 97.21           H  
ATOM   1349 HD12 LEU A  87      10.875  14.985 -11.336  1.00 97.21           H  
ATOM   1350 HD13 LEU A  87      10.958  16.079  -9.930  1.00 97.21           H  
ATOM   1351  CD2 LEU A  87      12.936  13.372 -10.646  1.00 97.21           C  
ATOM   1352 HD21 LEU A  87      13.989  13.117 -10.533  1.00 97.21           H  
ATOM   1353 HD22 LEU A  87      12.364  12.666 -10.043  1.00 97.21           H  
ATOM   1354 HD23 LEU A  87      12.645  13.278 -11.692  1.00 97.21           H  
ATOM   1355  N   ASN A  88      15.901  17.933 -11.401  1.00 95.68           N  
ATOM   1356  H   ASN A  88      15.502  18.261 -10.534  1.00 95.68           H  
ATOM   1357  CA  ASN A  88      16.531  18.916 -12.292  1.00 95.68           C  
ATOM   1358  HA  ASN A  88      15.918  19.015 -13.188  1.00 95.68           H  
ATOM   1359  C   ASN A  88      17.923  18.496 -12.789  1.00 95.68           C  
ATOM   1360  CB  ASN A  88      16.585  20.288 -11.585  1.00 95.68           C  
ATOM   1361  HB2 ASN A  88      16.991  20.180 -10.580  1.00 95.68           H  
ATOM   1362  HB3 ASN A  88      17.245  20.946 -12.151  1.00 95.68           H  
ATOM   1363  O   ASN A  88      18.316  18.917 -13.870  1.00 95.68           O  
ATOM   1364  CG  ASN A  88      15.229  20.976 -11.515  1.00 95.68           C  
ATOM   1365  ND2 ASN A  88      15.144  22.131 -10.899  1.00 95.68           N  
ATOM   1366 HD21 ASN A  88      14.271  22.629 -10.995  1.00 95.68           H  
ATOM   1367 HD22 ASN A  88      15.963  22.598 -10.536  1.00 95.68           H  
ATOM   1368  OD1 ASN A  88      14.235  20.475 -12.009  1.00 95.68           O  
ATOM   1369  N   LYS A  89      18.637  17.633 -12.051  1.00 95.04           N  
ATOM   1370  H   LYS A  89      18.216  17.261 -11.211  1.00 95.04           H  
ATOM   1371  CA  LYS A  89      19.941  17.090 -12.466  1.00 95.04           C  
ATOM   1372  HA  LYS A  89      20.624  17.906 -12.703  1.00 95.04           H  
ATOM   1373  C   LYS A  89      19.868  16.226 -13.731  1.00 95.04           C  
ATOM   1374  CB  LYS A  89      20.527  16.242 -11.327  1.00 95.04           C  
ATOM   1375  HB2 LYS A  89      19.804  15.474 -11.054  1.00 95.04           H  
ATOM   1376  HB3 LYS A  89      21.423  15.743 -11.696  1.00 95.04           H  
ATOM   1377  O   LYS A  89      20.868  16.080 -14.419  1.00 95.04           O  
ATOM   1378  CG  LYS A  89      20.900  17.045 -10.074  1.00 95.04           C  
ATOM   1379  HG2 LYS A  89      20.015  17.534  -9.665  1.00 95.04           H  
ATOM   1380  HG3 LYS A  89      21.638  17.801 -10.340  1.00 95.04           H  
ATOM   1381  CD  LYS A  89      21.490  16.096  -9.022  1.00 95.04           C  
ATOM   1382  HD2 LYS A  89      20.728  15.372  -8.732  1.00 95.04           H  
ATOM   1383  HD3 LYS A  89      22.329  15.554  -9.459  1.00 95.04           H  
ATOM   1384  CE  LYS A  89      21.973  16.866  -7.790  1.00 95.04           C  
ATOM   1385  HE2 LYS A  89      22.760  17.553  -8.104  1.00 95.04           H  
ATOM   1386  HE3 LYS A  89      21.144  17.456  -7.401  1.00 95.04           H  
ATOM   1387  NZ  LYS A  89      22.494  15.942  -6.749  1.00 95.04           N  
ATOM   1388  HZ1 LYS A  89      22.840  16.420  -5.929  1.00 95.04           H  
ATOM   1389  HZ2 LYS A  89      23.282  15.398  -7.073  1.00 95.04           H  
ATOM   1390  HZ3 LYS A  89      21.813  15.252  -6.468  1.00 95.04           H  
ATOM   1391  N   TYR A  90      18.708  15.633 -14.020  1.00 97.15           N  
ATOM   1392  H   TYR A  90      17.929  15.802 -13.399  1.00 97.15           H  
ATOM   1393  CA  TYR A  90      18.580  14.576 -15.027  1.00 97.15           C  
ATOM   1394  HA  TYR A  90      19.517  14.475 -15.575  1.00 97.15           H  
ATOM   1395  C   TYR A  90      17.497  14.853 -16.078  1.00 97.15           C  
ATOM   1396  CB  TYR A  90      18.329  13.251 -14.302  1.00 97.15           C  
ATOM   1397  HB2 TYR A  90      18.305  12.445 -15.036  1.00 97.15           H  
ATOM   1398  HB3 TYR A  90      17.362  13.314 -13.803  1.00 97.15           H  
ATOM   1399  O   TYR A  90      17.585  14.326 -17.185  1.00 97.15           O  
ATOM   1400  CG  TYR A  90      19.360  12.895 -13.263  1.00 97.15           C  
ATOM   1401  CD1 TYR A  90      20.656  12.535 -13.668  1.00 97.15           C  
ATOM   1402  HD1 TYR A  90      20.916  12.502 -14.716  1.00 97.15           H  
ATOM   1403  CD2 TYR A  90      19.034  12.959 -11.896  1.00 97.15           C  
ATOM   1404  HD2 TYR A  90      18.039  13.245 -11.589  1.00 97.15           H  
ATOM   1405  CE1 TYR A  90      21.631  12.252 -12.703  1.00 97.15           C  
ATOM   1406  HE1 TYR A  90      22.638  12.008 -13.008  1.00 97.15           H  
ATOM   1407  CE2 TYR A  90      20.013  12.674 -10.929  1.00 97.15           C  
ATOM   1408  HE2 TYR A  90      19.773  12.732  -9.878  1.00 97.15           H  
ATOM   1409  OH  TYR A  90      22.309  12.083 -10.446  1.00 97.15           O  
ATOM   1410  HH  TYR A  90      23.115  11.832 -10.903  1.00 97.15           H  
ATOM   1411  CZ  TYR A  90      21.318  12.322 -11.337  1.00 97.15           C  
ATOM   1412  N   LEU A  91      16.518  15.719 -15.783  1.00 96.80           N  
ATOM   1413  H   LEU A  91      16.492  16.091 -14.844  1.00 96.80           H  
ATOM   1414  CA  LEU A  91      15.422  16.086 -16.699  1.00 96.80           C  
ATOM   1415  HA  LEU A  91      14.843  15.193 -16.936  1.00 96.80           H  
ATOM   1416  C   LEU A  91      15.890  16.662 -18.050  1.00 96.80           C  
ATOM   1417  CB  LEU A  91      14.520  17.125 -15.999  1.00 96.80           C  
ATOM   1418  HB2 LEU A  91      15.157  17.895 -15.564  1.00 96.80           H  
ATOM   1419  HB3 LEU A  91      13.897  17.611 -16.750  1.00 96.80           H  
ATOM   1420  O   LEU A  91      15.122  16.718 -19.009  1.00 96.80           O  
ATOM   1421  CG  LEU A  91      13.580  16.578 -14.913  1.00 96.80           C  
ATOM   1422  HG  LEU A  91      14.152  16.025 -14.168  1.00 96.80           H  
ATOM   1423  CD1 LEU A  91      12.871  17.752 -14.231  1.00 96.80           C  
ATOM   1424 HD11 LEU A  91      12.201  17.384 -13.454  1.00 96.80           H  
ATOM   1425 HD12 LEU A  91      13.604  18.416 -13.774  1.00 96.80           H  
ATOM   1426 HD13 LEU A  91      12.291  18.310 -14.965  1.00 96.80           H  
ATOM   1427  CD2 LEU A  91      12.511  15.636 -15.461  1.00 96.80           C  
ATOM   1428 HD21 LEU A  91      12.974  14.741 -15.878  1.00 96.80           H  
ATOM   1429 HD22 LEU A  91      11.938  16.136 -16.242  1.00 96.80           H  
ATOM   1430 HD23 LEU A  91      11.841  15.327 -14.659  1.00 96.80           H  
ATOM   1431  N   GLU A  92      17.128  17.142 -18.151  1.00 94.17           N  
ATOM   1432  H   GLU A  92      17.723  17.139 -17.335  1.00 94.17           H  
ATOM   1433  CA  GLU A  92      17.686  17.608 -19.423  1.00 94.17           C  
ATOM   1434  HA  GLU A  92      16.937  18.198 -19.952  1.00 94.17           H  
ATOM   1435  C   GLU A  92      18.060  16.466 -20.373  1.00 94.17           C  
ATOM   1436  CB  GLU A  92      18.864  18.543 -19.142  1.00 94.17           C  
ATOM   1437  HB2 GLU A  92      18.528  19.290 -18.423  1.00 94.17           H  
ATOM   1438  HB3 GLU A  92      19.691  17.978 -18.711  1.00 94.17           H  
ATOM   1439  O   GLU A  92      17.957  16.628 -21.587  1.00 94.17           O  
ATOM   1440  CG  GLU A  92      19.320  19.250 -20.428  1.00 94.17           C  
ATOM   1441  HG2 GLU A  92      19.771  18.515 -21.094  1.00 94.17           H  
ATOM   1442  HG3 GLU A  92      18.445  19.670 -20.923  1.00 94.17           H  
ATOM   1443  CD  GLU A  92      20.329  20.376 -20.181  1.00 94.17           C  
ATOM   1444  OE1 GLU A  92      20.830  20.906 -21.196  1.00 94.17           O  
ATOM   1445  OE2 GLU A  92      20.544  20.732 -19.002  1.00 94.17           O  
ATOM   1446  N   THR A  93      18.452  15.311 -19.834  1.00 94.91           N  
ATOM   1447  H   THR A  93      18.361  15.193 -18.835  1.00 94.91           H  
ATOM   1448  CA  THR A  93      19.031  14.209 -20.618  1.00 94.91           C  
ATOM   1449  HA  THR A  93      19.113  14.521 -21.660  1.00 94.91           H  
ATOM   1450  C   THR A  93      18.175  12.949 -20.646  1.00 94.91           C  
ATOM   1451  CB  THR A  93      20.451  13.875 -20.143  1.00 94.91           C  
ATOM   1452  HB  THR A  93      20.827  13.036 -20.727  1.00 94.91           H  
ATOM   1453  O   THR A  93      18.344  12.138 -21.557  1.00 94.91           O  
ATOM   1454  CG2 THR A  93      21.409  15.054 -20.326  1.00 94.91           C  
ATOM   1455 HG21 THR A  93      21.455  15.328 -21.380  1.00 94.91           H  
ATOM   1456 HG22 THR A  93      21.070  15.918 -19.754  1.00 94.91           H  
ATOM   1457 HG23 THR A  93      22.402  14.776 -19.973  1.00 94.91           H  
ATOM   1458  OG1 THR A  93      20.496  13.525 -18.780  1.00 94.91           O  
ATOM   1459  HG1 THR A  93      20.287  14.307 -18.262  1.00 94.91           H  
ATOM   1460  N   ALA A  94      17.245  12.792 -19.702  1.00 97.85           N  
ATOM   1461  H   ALA A  94      17.181  13.470 -18.956  1.00 97.85           H  
ATOM   1462  CA  ALA A  94      16.381  11.624 -19.639  1.00 97.85           C  
ATOM   1463  HA  ALA A  94      17.019  10.740 -19.649  1.00 97.85           H  
ATOM   1464  C   ALA A  94      15.438  11.514 -20.840  1.00 97.85           C  
ATOM   1465  CB  ALA A  94      15.620  11.627 -18.319  1.00 97.85           C  
ATOM   1466  HB1 ALA A  94      15.051  12.551 -18.209  1.00 97.85           H  
ATOM   1467  HB2 ALA A  94      14.945  10.773 -18.275  1.00 97.85           H  
ATOM   1468  HB3 ALA A  94      16.358  11.531 -17.523  1.00 97.85           H  
ATOM   1469  O   ALA A  94      14.871  12.495 -21.325  1.00 97.85           O  
ATOM   1470  N   LYS A  95      15.238  10.275 -21.287  1.00 98.31           N  
ATOM   1471  H   LYS A  95      15.693   9.522 -20.791  1.00 98.31           H  
ATOM   1472  CA  LYS A  95      14.285   9.904 -22.334  1.00 98.31           C  
ATOM   1473  HA  LYS A  95      14.227  10.701 -23.076  1.00 98.31           H  
ATOM   1474  C   LYS A  95      12.879   9.754 -21.782  1.00 98.31           C  
ATOM   1475  CB  LYS A  95      14.738   8.597 -23.004  1.00 98.31           C  
ATOM   1476  HB2 LYS A  95      14.013   8.331 -23.773  1.00 98.31           H  
ATOM   1477  HB3 LYS A  95      14.747   7.792 -22.269  1.00 98.31           H  
ATOM   1478  O   LYS A  95      11.926  10.079 -22.487  1.00 98.31           O  
ATOM   1479  CG  LYS A  95      16.125   8.679 -23.654  1.00 98.31           C  
ATOM   1480  HG2 LYS A  95      16.883   8.897 -22.902  1.00 98.31           H  
ATOM   1481  HG3 LYS A  95      16.352   7.707 -24.093  1.00 98.31           H  
ATOM   1482  CD  LYS A  95      16.160   9.745 -24.754  1.00 98.31           C  
ATOM   1483  HD2 LYS A  95      15.351   9.552 -25.458  1.00 98.31           H  
ATOM   1484  HD3 LYS A  95      16.036  10.734 -24.315  1.00 98.31           H  
ATOM   1485  CE  LYS A  95      17.499   9.688 -25.482  1.00 98.31           C  
ATOM   1486  HE2 LYS A  95      17.661   8.666 -25.824  1.00 98.31           H  
ATOM   1487  HE3 LYS A  95      18.290   9.933 -24.773  1.00 98.31           H  
ATOM   1488  NZ  LYS A  95      17.500  10.624 -26.630  1.00 98.31           N  
ATOM   1489  HZ1 LYS A  95      16.760  10.371 -27.269  1.00 98.31           H  
ATOM   1490  HZ2 LYS A  95      17.341  11.569 -26.308  1.00 98.31           H  
ATOM   1491  HZ3 LYS A  95      18.380  10.574 -27.122  1.00 98.31           H  
ATOM   1492  N   ALA A  96      12.740   9.323 -20.529  1.00 98.69           N  
ATOM   1493  H   ALA A  96      13.561   9.016 -20.027  1.00 98.69           H  
ATOM   1494  CA  ALA A  96      11.446   9.269 -19.869  1.00 98.69           C  
ATOM   1495  HA  ALA A  96      10.820  10.035 -20.327  1.00 98.69           H  
ATOM   1496  C   ALA A  96      11.496   9.568 -18.368  1.00 98.69           C  
ATOM   1497  CB  ALA A  96      10.799   7.913 -20.143  1.00 98.69           C  
ATOM   1498  HB1 ALA A  96       9.777   7.905 -19.766  1.00 98.69           H  
ATOM   1499  HB2 ALA A  96      11.375   7.130 -19.649  1.00 98.69           H  
ATOM   1500  HB3 ALA A  96      10.789   7.736 -21.219  1.00 98.69           H  
ATOM   1501  O   ALA A  96      12.423   9.175 -17.657  1.00 98.69           O  
ATOM   1502  N   LEU A  97      10.427  10.209 -17.899  1.00 98.70           N  
ATOM   1503  H   LEU A  97       9.731  10.488 -18.576  1.00 98.70           H  
ATOM   1504  CA  LEU A  97      10.047  10.326 -16.502  1.00 98.70           C  
ATOM   1505  HA  LEU A  97      10.903  10.073 -15.876  1.00 98.70           H  
ATOM   1506  C   LEU A  97       8.908   9.341 -16.221  1.00 98.70           C  
ATOM   1507  CB  LEU A  97       9.636  11.780 -16.223  1.00 98.70           C  
ATOM   1508  HB2 LEU A  97      10.473  12.434 -16.466  1.00 98.70           H  
ATOM   1509  HB3 LEU A  97       8.803  12.034 -16.879  1.00 98.70           H  
ATOM   1510  O   LEU A  97       7.813   9.465 -16.770  1.00 98.70           O  
ATOM   1511  CG  LEU A  97       9.213  12.034 -14.767  1.00 98.70           C  
ATOM   1512  HG  LEU A  97       8.413  11.350 -14.484  1.00 98.70           H  
ATOM   1513  CD1 LEU A  97      10.390  11.851 -13.808  1.00 98.70           C  
ATOM   1514 HD11 LEU A  97      10.640  10.793 -13.722  1.00 98.70           H  
ATOM   1515 HD12 LEU A  97      11.259  12.399 -14.170  1.00 98.70           H  
ATOM   1516 HD13 LEU A  97      10.122  12.228 -12.821  1.00 98.70           H  
ATOM   1517  CD2 LEU A  97       8.687  13.461 -14.626  1.00 98.70           C  
ATOM   1518 HD21 LEU A  97       9.468  14.175 -14.885  1.00 98.70           H  
ATOM   1519 HD22 LEU A  97       7.833  13.603 -15.290  1.00 98.70           H  
ATOM   1520 HD23 LEU A  97       8.361  13.629 -13.600  1.00 98.70           H  
ATOM   1521  N   MET A  98       9.163   8.371 -15.354  1.00 98.72           N  
ATOM   1522  H   MET A  98      10.086   8.328 -14.946  1.00 98.72           H  
ATOM   1523  CA  MET A  98       8.191   7.374 -14.927  1.00 98.72           C  
ATOM   1524  HA  MET A  98       7.332   7.393 -15.598  1.00 98.72           H  
ATOM   1525  C   MET A  98       7.711   7.702 -13.514  1.00 98.72           C  
ATOM   1526  CB  MET A  98       8.798   5.971 -15.011  1.00 98.72           C  
ATOM   1527  HB2 MET A  98       8.061   5.244 -14.668  1.00 98.72           H  
ATOM   1528  HB3 MET A  98       9.665   5.925 -14.352  1.00 98.72           H  
ATOM   1529  O   MET A  98       8.507   7.792 -12.577  1.00 98.72           O  
ATOM   1530  CG  MET A  98       9.231   5.602 -16.434  1.00 98.72           C  
ATOM   1531  HG2 MET A  98       9.975   6.316 -16.786  1.00 98.72           H  
ATOM   1532  HG3 MET A  98       8.364   5.658 -17.092  1.00 98.72           H  
ATOM   1533  SD  MET A  98       9.935   3.943 -16.565  1.00 98.72           S  
ATOM   1534  CE  MET A  98       9.905   3.730 -18.366  1.00 98.72           C  
ATOM   1535  HE1 MET A  98      10.264   4.635 -18.857  1.00 98.72           H  
ATOM   1536  HE2 MET A  98      10.534   2.885 -18.646  1.00 98.72           H  
ATOM   1537  HE3 MET A  98       8.883   3.540 -18.695  1.00 98.72           H  
ATOM   1538  N   VAL A  99       6.403   7.875 -13.350  1.00 98.32           N  
ATOM   1539  H   VAL A  99       5.805   7.773 -14.158  1.00 98.32           H  
ATOM   1540  CA  VAL A  99       5.775   8.153 -12.056  1.00 98.32           C  
ATOM   1541  HA  VAL A  99       6.556   8.191 -11.296  1.00 98.32           H  
ATOM   1542  C   VAL A  99       4.852   7.013 -11.653  1.00 98.32           C  
ATOM   1543  CB  VAL A  99       5.072   9.524 -12.020  1.00 98.32           C  
ATOM   1544  HB  VAL A  99       4.599   9.632 -11.044  1.00 98.32           H  
ATOM   1545  O   VAL A  99       4.128   6.465 -12.476  1.00 98.32           O  
ATOM   1546  CG1 VAL A  99       6.087  10.663 -12.169  1.00 98.32           C  
ATOM   1547 HG11 VAL A  99       6.556  10.622 -13.153  1.00 98.32           H  
ATOM   1548 HG12 VAL A  99       6.855  10.566 -11.402  1.00 98.32           H  
ATOM   1549 HG13 VAL A  99       5.589  11.625 -12.052  1.00 98.32           H  
ATOM   1550  CG2 VAL A  99       3.985   9.701 -13.088  1.00 98.32           C  
ATOM   1551 HG21 VAL A  99       3.509  10.675 -12.975  1.00 98.32           H  
ATOM   1552 HG22 VAL A  99       4.421   9.640 -14.086  1.00 98.32           H  
ATOM   1553 HG23 VAL A  99       3.224   8.927 -12.989  1.00 98.32           H  
ATOM   1554  N   SER A 100       4.839   6.677 -10.368  1.00 96.77           N  
ATOM   1555  H   SER A 100       5.457   7.165  -9.735  1.00 96.77           H  
ATOM   1556  CA  SER A 100       3.888   5.724  -9.787  1.00 96.77           C  
ATOM   1557  HA  SER A 100       3.078   5.521 -10.487  1.00 96.77           H  
ATOM   1558  C   SER A 100       3.302   6.328  -8.528  1.00 96.77           C  
ATOM   1559  CB  SER A 100       4.575   4.397  -9.461  1.00 96.77           C  
ATOM   1560  HB2 SER A 100       4.917   3.932 -10.385  1.00 96.77           H  
ATOM   1561  HB3 SER A 100       5.432   4.588  -8.815  1.00 96.77           H  
ATOM   1562  O   SER A 100       4.049   6.831  -7.693  1.00 96.77           O  
ATOM   1563  OG  SER A 100       3.697   3.517  -8.784  1.00 96.77           O  
ATOM   1564  HG  SER A 100       3.560   3.849  -7.894  1.00 96.77           H  
ATOM   1565  N   HIS A 101       1.989   6.235  -8.357  1.00 96.58           N  
ATOM   1566  H   HIS A 101       1.423   5.826  -9.087  1.00 96.58           H  
ATOM   1567  CA  HIS A 101       1.318   6.778  -7.183  1.00 96.58           C  
ATOM   1568  HA  HIS A 101       2.037   6.839  -6.366  1.00 96.58           H  
ATOM   1569  C   HIS A 101       0.179   5.859  -6.727  1.00 96.58           C  
ATOM   1570  CB  HIS A 101       0.856   8.203  -7.506  1.00 96.58           C  
ATOM   1571  HB2 HIS A 101      -0.052   8.139  -8.105  1.00 96.58           H  
ATOM   1572  HB3 HIS A 101       1.630   8.709  -8.083  1.00 96.58           H  
ATOM   1573  O   HIS A 101      -0.402   5.121  -7.522  1.00 96.58           O  
ATOM   1574  CG  HIS A 101       0.570   9.055  -6.305  1.00 96.58           C  
ATOM   1575  CD2 HIS A 101       1.430   9.886  -5.644  1.00 96.58           C  
ATOM   1576  HD2 HIS A 101       2.471  10.048  -5.882  1.00 96.58           H  
ATOM   1577  ND1 HIS A 101      -0.651   9.200  -5.711  1.00 96.58           N  
ATOM   1578  HD1 HIS A 101      -1.531   9.004  -6.165  1.00 96.58           H  
ATOM   1579  CE1 HIS A 101      -0.534  10.048  -4.679  1.00 96.58           C  
ATOM   1580  HE1 HIS A 101      -1.346  10.422  -4.074  1.00 96.58           H  
ATOM   1581  NE2 HIS A 101       0.721  10.482  -4.596  1.00 96.58           N  
ATOM   1582  N   HIS A 102      -0.128   5.884  -5.428  1.00 93.23           N  
ATOM   1583  H   HIS A 102       0.378   6.514  -4.823  1.00 93.23           H  
ATOM   1584  CA  HIS A 102      -1.215   5.083  -4.854  1.00 93.23           C  
ATOM   1585  HA  HIS A 102      -1.296   4.164  -5.434  1.00 93.23           H  
ATOM   1586  C   HIS A 102      -2.578   5.777  -4.941  1.00 93.23           C  
ATOM   1587  CB  HIS A 102      -0.895   4.680  -3.410  1.00 93.23           C  
ATOM   1588  HB2 HIS A 102      -1.549   3.855  -3.129  1.00 93.23           H  
ATOM   1589  HB3 HIS A 102       0.133   4.326  -3.343  1.00 93.23           H  
ATOM   1590  O   HIS A 102      -3.599   5.109  -4.884  1.00 93.23           O  
ATOM   1591  CG  HIS A 102      -1.109   5.803  -2.429  1.00 93.23           C  
ATOM   1592  CD2 HIS A 102      -2.203   6.000  -1.627  1.00 93.23           C  
ATOM   1593  HD2 HIS A 102      -3.076   5.367  -1.571  1.00 93.23           H  
ATOM   1594  ND1 HIS A 102      -0.258   6.860  -2.208  1.00 93.23           N  
ATOM   1595  HD1 HIS A 102       0.681   6.966  -2.564  1.00 93.23           H  
ATOM   1596  CE1 HIS A 102      -0.796   7.649  -1.271  1.00 93.23           C  
ATOM   1597  HE1 HIS A 102      -0.325   8.527  -0.854  1.00 93.23           H  
ATOM   1598  NE2 HIS A 102      -1.993   7.180  -0.902  1.00 93.23           N  
ATOM   1599  N   ASP A 103      -2.600   7.100  -5.135  1.00 93.88           N  
ATOM   1600  H   ASP A 103      -1.717   7.581  -5.041  1.00 93.88           H  
ATOM   1601  CA  ASP A 103      -3.825   7.915  -5.187  1.00 93.88           C  
ATOM   1602  HA  ASP A 103      -4.573   7.392  -5.782  1.00 93.88           H  
ATOM   1603  C   ASP A 103      -3.612   9.314  -5.820  1.00 93.88           C  
ATOM   1604  CB  ASP A 103      -4.356   8.038  -3.753  1.00 93.88           C  
ATOM   1605  HB2 ASP A 103      -4.373   7.056  -3.280  1.00 93.88           H  
ATOM   1606  HB3 ASP A 103      -3.703   8.679  -3.161  1.00 93.88           H  
ATOM   1607  O   ASP A 103      -3.503  10.318  -5.120  1.00 93.88           O  
ATOM   1608  CG  ASP A 103      -5.778   8.571  -3.727  1.00 93.88           C  
ATOM   1609  OD1 ASP A 103      -6.381   8.790  -4.804  1.00 93.88           O  
ATOM   1610  OD2 ASP A 103      -6.311   8.731  -2.623  1.00 93.88           O  
ATOM   1611  N   TYR A 104      -3.393   9.382  -7.139  1.00 95.33           N  
ATOM   1612  H   TYR A 104      -3.580   8.563  -7.700  1.00 95.33           H  
ATOM   1613  CA  TYR A 104      -2.972  10.610  -7.849  1.00 95.33           C  
ATOM   1614  HA  TYR A 104      -1.964  10.887  -7.542  1.00 95.33           H  
ATOM   1615  C   TYR A 104      -3.865  11.834  -7.598  1.00 95.33           C  
ATOM   1616  CB  TYR A 104      -2.978  10.325  -9.357  1.00 95.33           C  
ATOM   1617  HB2 TYR A 104      -2.965  11.274  -9.893  1.00 95.33           H  
ATOM   1618  HB3 TYR A 104      -3.905   9.819  -9.628  1.00 95.33           H  
ATOM   1619  O   TYR A 104      -3.375  12.964  -7.513  1.00 95.33           O  
ATOM   1620  CG  TYR A 104      -1.799   9.521  -9.850  1.00 95.33           C  
ATOM   1621  CD1 TYR A 104      -0.548  10.149  -9.947  1.00 95.33           C  
ATOM   1622  HD1 TYR A 104      -0.443  11.165  -9.597  1.00 95.33           H  
ATOM   1623  CD2 TYR A 104      -1.944   8.177 -10.240  1.00 95.33           C  
ATOM   1624  HD2 TYR A 104      -2.901   7.685 -10.153  1.00 95.33           H  
ATOM   1625  CE1 TYR A 104       0.557   9.463 -10.479  1.00 95.33           C  
ATOM   1626  HE1 TYR A 104       1.518   9.951 -10.557  1.00 95.33           H  
ATOM   1627  CE2 TYR A 104      -0.831   7.474 -10.744  1.00 95.33           C  
ATOM   1628  HE2 TYR A 104      -0.923   6.439 -11.037  1.00 95.33           H  
ATOM   1629  OH  TYR A 104       1.491   7.461 -11.360  1.00 95.33           O  
ATOM   1630  HH  TYR A 104       2.263   8.020 -11.471  1.00 95.33           H  
ATOM   1631  CZ  TYR A 104       0.417   8.120 -10.870  1.00 95.33           C  
ATOM   1632  N   PHE A 105      -5.174  11.608  -7.501  1.00 93.77           N  
ATOM   1633  H   PHE A 105      -5.491  10.654  -7.593  1.00 93.77           H  
ATOM   1634  CA  PHE A 105      -6.187  12.660  -7.441  1.00 93.77           C  
ATOM   1635  HA  PHE A 105      -5.691  13.630  -7.483  1.00 93.77           H  
ATOM   1636  C   PHE A 105      -6.982  12.660  -6.134  1.00 93.77           C  
ATOM   1637  CB  PHE A 105      -7.063  12.590  -8.693  1.00 93.77           C  
ATOM   1638  HB2 PHE A 105      -7.815  13.378  -8.651  1.00 93.77           H  
ATOM   1639  HB3 PHE A 105      -7.584  11.633  -8.713  1.00 93.77           H  
ATOM   1640  O   PHE A 105      -8.004  13.336  -6.046  1.00 93.77           O  
ATOM   1641  CG  PHE A 105      -6.265  12.769  -9.967  1.00 93.77           C  
ATOM   1642  CD1 PHE A 105      -5.790  14.040 -10.339  1.00 93.77           C  
ATOM   1643  HD1 PHE A 105      -6.006  14.899  -9.720  1.00 93.77           H  
ATOM   1644  CD2 PHE A 105      -5.944  11.655 -10.754  1.00 93.77           C  
ATOM   1645  HD2 PHE A 105      -6.237  10.669 -10.425  1.00 93.77           H  
ATOM   1646  CE1 PHE A 105      -5.035  14.191 -11.513  1.00 93.77           C  
ATOM   1647  HE1 PHE A 105      -4.670  15.165 -11.805  1.00 93.77           H  
ATOM   1648  CE2 PHE A 105      -5.208  11.801 -11.937  1.00 93.77           C  
ATOM   1649  HE2 PHE A 105      -4.966  10.936 -12.536  1.00 93.77           H  
ATOM   1650  CZ  PHE A 105      -4.764  13.076 -12.319  1.00 93.77           C  
ATOM   1651  HZ  PHE A 105      -4.199  13.203 -13.231  1.00 93.77           H  
ATOM   1652  N   ALA A 106      -6.512  11.922  -5.119  1.00 92.24           N  
ATOM   1653  H   ALA A 106      -5.673  11.379  -5.262  1.00 92.24           H  
ATOM   1654  CA  ALA A 106      -7.227  11.725  -3.857  1.00 92.24           C  
ATOM   1655  HA  ALA A 106      -6.693  10.951  -3.306  1.00 92.24           H  
ATOM   1656  C   ALA A 106      -8.655  11.167  -4.046  1.00 92.24           C  
ATOM   1657  CB  ALA A 106      -7.114  12.984  -2.992  1.00 92.24           C  
ATOM   1658  HB1 ALA A 106      -7.850  12.943  -2.189  1.00 92.24           H  
ATOM   1659  HB2 ALA A 106      -6.116  13.032  -2.558  1.00 92.24           H  
ATOM   1660  HB3 ALA A 106      -7.297  13.879  -3.587  1.00 92.24           H  
ATOM   1661  O   ALA A 106      -9.570  11.479  -3.281  1.00 92.24           O  
ATOM   1662  N   PHE A 107      -8.854  10.353  -5.089  1.00 89.84           N  
ATOM   1663  H   PHE A 107      -8.035  10.076  -5.611  1.00 89.84           H  
ATOM   1664  CA  PHE A 107     -10.113   9.638  -5.317  1.00 89.84           C  
ATOM   1665  HA  PHE A 107     -10.949  10.248  -4.975  1.00 89.84           H  
ATOM   1666  C   PHE A 107     -10.165   8.341  -4.515  1.00 89.84           C  
ATOM   1667  CB  PHE A 107     -10.309   9.336  -6.810  1.00 89.84           C  
ATOM   1668  HB2 PHE A 107      -9.496   8.690  -7.143  1.00 89.84           H  
ATOM   1669  HB3 PHE A 107     -11.234   8.770  -6.921  1.00 89.84           H  
ATOM   1670  O   PHE A 107     -11.255   7.855  -4.223  1.00 89.84           O  
ATOM   1671  CG  PHE A 107     -10.393  10.519  -7.757  1.00 89.84           C  
ATOM   1672  CD1 PHE A 107     -10.600  11.833  -7.289  1.00 89.84           C  
ATOM   1673  HD1 PHE A 107     -10.667  12.049  -6.232  1.00 89.84           H  
ATOM   1674  CD2 PHE A 107     -10.293  10.289  -9.142  1.00 89.84           C  
ATOM   1675  HD2 PHE A 107     -10.150   9.287  -9.518  1.00 89.84           H  
ATOM   1676  CE1 PHE A 107     -10.723  12.898  -8.194  1.00 89.84           C  
ATOM   1677  HE1 PHE A 107     -10.890  13.899  -7.823  1.00 89.84           H  
ATOM   1678  CE2 PHE A 107     -10.391  11.360 -10.045  1.00 89.84           C  
ATOM   1679  HE2 PHE A 107     -10.295  11.185 -11.106  1.00 89.84           H  
ATOM   1680  CZ  PHE A 107     -10.626  12.661  -9.573  1.00 89.84           C  
ATOM   1681  HZ  PHE A 107     -10.738  13.475 -10.273  1.00 89.84           H  
ATOM   1682  N   GLY A 108      -9.003   7.785  -4.170  1.00 88.08           N  
ATOM   1683  H   GLY A 108      -8.156   8.312  -4.330  1.00 88.08           H  
ATOM   1684  CA  GLY A 108      -8.872   6.588  -3.358  1.00 88.08           C  
ATOM   1685  HA2 GLY A 108      -7.856   6.204  -3.445  1.00 88.08           H  
ATOM   1686  HA3 GLY A 108      -9.563   5.833  -3.733  1.00 88.08           H  
ATOM   1687  C   GLY A 108      -9.143   6.857  -1.875  1.00 88.08           C  
ATOM   1688  O   GLY A 108      -9.017   7.987  -1.390  1.00 88.08           O  
ATOM   1689  N   PRO A 109      -9.534   5.823  -1.117  1.00 87.31           N  
ATOM   1690  CA  PRO A 109      -9.575   5.923   0.327  1.00 87.31           C  
ATOM   1691  HA  PRO A 109     -10.019   6.877   0.610  1.00 87.31           H  
ATOM   1692  C   PRO A 109      -8.152   5.790   0.921  1.00 87.31           C  
ATOM   1693  CB  PRO A 109     -10.513   4.797   0.743  1.00 87.31           C  
ATOM   1694  HB2 PRO A 109     -11.546   5.136   0.660  1.00 87.31           H  
ATOM   1695  HB3 PRO A 109     -10.294   4.446   1.751  1.00 87.31           H  
ATOM   1696  O   PRO A 109      -7.307   5.108   0.344  1.00 87.31           O  
ATOM   1697  CG  PRO A 109     -10.256   3.699  -0.285  1.00 87.31           C  
ATOM   1698  HG2 PRO A 109      -9.431   3.070   0.050  1.00 87.31           H  
ATOM   1699  HG3 PRO A 109     -11.149   3.098  -0.456  1.00 87.31           H  
ATOM   1700  CD  PRO A 109      -9.840   4.461  -1.543  1.00 87.31           C  
ATOM   1701  HD2 PRO A 109      -8.958   3.993  -1.980  1.00 87.31           H  
ATOM   1702  HD3 PRO A 109     -10.659   4.447  -2.262  1.00 87.31           H  
ATOM   1703  N   PRO A 110      -7.870   6.417   2.080  1.00 88.69           N  
ATOM   1704  CA  PRO A 110      -8.786   7.246   2.860  1.00 88.69           C  
ATOM   1705  HA  PRO A 110      -9.804   6.860   2.795  1.00 88.69           H  
ATOM   1706  C   PRO A 110      -8.802   8.725   2.424  1.00 88.69           C  
ATOM   1707  CB  PRO A 110      -8.306   7.080   4.304  1.00 88.69           C  
ATOM   1708  HB2 PRO A 110      -8.667   6.140   4.721  1.00 88.69           H  
ATOM   1709  HB3 PRO A 110      -8.605   7.910   4.944  1.00 88.69           H  
ATOM   1710  O   PRO A 110      -9.517   9.514   3.041  1.00 88.69           O  
ATOM   1711  CG  PRO A 110      -6.797   7.006   4.121  1.00 88.69           C  
ATOM   1712  HG2 PRO A 110      -6.446   8.028   3.978  1.00 88.69           H  
ATOM   1713  HG3 PRO A 110      -6.300   6.526   4.963  1.00 88.69           H  
ATOM   1714  CD  PRO A 110      -6.628   6.223   2.819  1.00 88.69           C  
ATOM   1715  HD2 PRO A 110      -5.772   6.594   2.255  1.00 88.69           H  
ATOM   1716  HD3 PRO A 110      -6.501   5.163   3.039  1.00 88.69           H  
ATOM   1717  N   SER A 111      -8.043   9.136   1.398  1.00 91.07           N  
ATOM   1718  H   SER A 111      -7.490   8.467   0.882  1.00 91.07           H  
ATOM   1719  CA  SER A 111      -7.964  10.544   0.980  1.00 91.07           C  
ATOM   1720  HA  SER A 111      -7.603  11.138   1.820  1.00 91.07           H  
ATOM   1721  C   SER A 111      -9.312  11.130   0.581  1.00 91.07           C  
ATOM   1722  CB  SER A 111      -7.001  10.711  -0.192  1.00 91.07           C  
ATOM   1723  HB2 SER A 111      -7.267  10.003  -0.976  1.00 91.07           H  
ATOM   1724  HB3 SER A 111      -7.090  11.724  -0.584  1.00 91.07           H  
ATOM   1725  O   SER A 111      -9.658  12.217   1.048  1.00 91.07           O  
ATOM   1726  OG  SER A 111      -5.673  10.532   0.241  1.00 91.07           O  
ATOM   1727  HG  SER A 111      -5.558  11.100   1.007  1.00 91.07           H  
ATOM   1728  N   SER A 112     -10.107  10.400  -0.200  1.00 88.37           N  
ATOM   1729  H   SER A 112      -9.750   9.537  -0.586  1.00 88.37           H  
ATOM   1730  CA  SER A 112     -11.461  10.810  -0.584  1.00 88.37           C  
ATOM   1731  HA  SER A 112     -11.399  11.768  -1.101  1.00 88.37           H  
ATOM   1732  C   SER A 112     -12.377  10.987   0.630  1.00 88.37           C  
ATOM   1733  CB  SER A 112     -12.047   9.789  -1.561  1.00 88.37           C  
ATOM   1734  HB2 SER A 112     -11.398   9.736  -2.436  1.00 88.37           H  
ATOM   1735  HB3 SER A 112     -13.037  10.114  -1.881  1.00 88.37           H  
ATOM   1736  O   SER A 112     -13.119  11.967   0.714  1.00 88.37           O  
ATOM   1737  OG  SER A 112     -12.138   8.506  -0.969  1.00 88.37           O  
ATOM   1738  HG  SER A 112     -12.189   7.864  -1.680  1.00 88.37           H  
ATOM   1739  N   THR A 113     -12.264  10.102   1.624  1.00 86.93           N  
ATOM   1740  H   THR A 113     -11.707   9.278   1.444  1.00 86.93           H  
ATOM   1741  CA  THR A 113     -12.970  10.195   2.908  1.00 86.93           C  
ATOM   1742  HA  THR A 113     -14.044  10.206   2.727  1.00 86.93           H  
ATOM   1743  C   THR A 113     -12.594  11.471   3.652  1.00 86.93           C  
ATOM   1744  CB  THR A 113     -12.636   9.001   3.811  1.00 86.93           C  
ATOM   1745  HB  THR A 113     -11.626   9.106   4.206  1.00 86.93           H  
ATOM   1746  O   THR A 113     -13.462  12.264   4.029  1.00 86.93           O  
ATOM   1747  CG2 THR A 113     -13.598   8.904   4.987  1.00 86.93           C  
ATOM   1748 HG21 THR A 113     -13.582   9.828   5.564  1.00 86.93           H  
ATOM   1749 HG22 THR A 113     -14.609   8.720   4.623  1.00 86.93           H  
ATOM   1750 HG23 THR A 113     -13.282   8.092   5.642  1.00 86.93           H  
ATOM   1751  OG1 THR A 113     -12.699   7.795   3.091  1.00 86.93           O  
ATOM   1752  HG1 THR A 113     -12.017   7.222   3.448  1.00 86.93           H  
ATOM   1753  N   TRP A 114     -11.294  11.712   3.843  1.00 85.53           N  
ATOM   1754  H   TRP A 114     -10.620  11.041   3.502  1.00 85.53           H  
ATOM   1755  CA  TRP A 114     -10.816  12.889   4.562  1.00 85.53           C  
ATOM   1756  HA  TRP A 114     -11.296  12.911   5.540  1.00 85.53           H  
ATOM   1757  C   TRP A 114     -11.192  14.178   3.852  1.00 85.53           C  
ATOM   1758  CB  TRP A 114      -9.300  12.826   4.748  1.00 85.53           C  
ATOM   1759  HB2 TRP A 114      -8.970  13.789   5.138  1.00 85.53           H  
ATOM   1760  HB3 TRP A 114      -8.819  12.670   3.782  1.00 85.53           H  
ATOM   1761  O   TRP A 114     -11.623  15.134   4.502  1.00 85.53           O  
ATOM   1762  CG  TRP A 114      -8.839  11.786   5.709  1.00 85.53           C  
ATOM   1763  CD1 TRP A 114      -7.952  10.803   5.441  1.00 85.53           C  
ATOM   1764  HD1 TRP A 114      -7.467  10.647   4.489  1.00 85.53           H  
ATOM   1765  CD2 TRP A 114      -9.250  11.597   7.097  1.00 85.53           C  
ATOM   1766  CE2 TRP A 114      -8.586  10.441   7.603  1.00 85.53           C  
ATOM   1767  CE3 TRP A 114     -10.126  12.278   7.976  1.00 85.53           C  
ATOM   1768  HE3 TRP A 114     -10.646  13.159   7.631  1.00 85.53           H  
ATOM   1769  NE1 TRP A 114      -7.797  10.008   6.558  1.00 85.53           N  
ATOM   1770  HE1 TRP A 114      -7.205   9.190   6.571  1.00 85.53           H  
ATOM   1771  CH2 TRP A 114      -9.688  10.654   9.748  1.00 85.53           C  
ATOM   1772  HH2 TRP A 114      -9.879  10.282  10.744  1.00 85.53           H  
ATOM   1773  CZ2 TRP A 114      -8.796   9.968   8.906  1.00 85.53           C  
ATOM   1774  HZ2 TRP A 114      -8.296   9.074   9.248  1.00 85.53           H  
ATOM   1775  CZ3 TRP A 114     -10.346  11.808   9.285  1.00 85.53           C  
ATOM   1776  HZ3 TRP A 114     -11.042  12.321   9.934  1.00 85.53           H  
ATOM   1777  N   TRP A 115     -11.081  14.208   2.528  1.00 87.14           N  
ATOM   1778  H   TRP A 115     -10.705  13.401   2.050  1.00 87.14           H  
ATOM   1779  CA  TRP A 115     -11.509  15.346   1.731  1.00 87.14           C  
ATOM   1780  HA  TRP A 115     -10.991  16.236   2.088  1.00 87.14           H  
ATOM   1781  C   TRP A 115     -13.016  15.569   1.879  1.00 87.14           C  
ATOM   1782  CB  TRP A 115     -11.115  15.116   0.273  1.00 87.14           C  
ATOM   1783  HB2 TRP A 115     -10.099  14.721   0.251  1.00 87.14           H  
ATOM   1784  HB3 TRP A 115     -11.761  14.358  -0.169  1.00 87.14           H  
ATOM   1785  O   TRP A 115     -13.456  16.676   2.193  1.00 87.14           O  
ATOM   1786  CG  TRP A 115     -11.126  16.330  -0.604  1.00 87.14           C  
ATOM   1787  CD1 TRP A 115     -11.743  17.514  -0.370  1.00 87.14           C  
ATOM   1788  HD1 TRP A 115     -12.334  17.760   0.500  1.00 87.14           H  
ATOM   1789  CD2 TRP A 115     -10.425  16.502  -1.871  1.00 87.14           C  
ATOM   1790  CE2 TRP A 115     -10.674  17.823  -2.347  1.00 87.14           C  
ATOM   1791  CE3 TRP A 115      -9.599  15.680  -2.664  1.00 87.14           C  
ATOM   1792  HE3 TRP A 115      -9.423  14.657  -2.365  1.00 87.14           H  
ATOM   1793  NE1 TRP A 115     -11.491  18.390  -1.400  1.00 87.14           N  
ATOM   1794  HE1 TRP A 115     -11.855  19.331  -1.455  1.00 87.14           H  
ATOM   1795  CH2 TRP A 115      -9.283  17.481  -4.285  1.00 87.14           C  
ATOM   1796  HH2 TRP A 115      -8.837  17.842  -5.200  1.00 87.14           H  
ATOM   1797  CZ2 TRP A 115     -10.133  18.310  -3.539  1.00 87.14           C  
ATOM   1798  HZ2 TRP A 115     -10.336  19.318  -3.870  1.00 87.14           H  
ATOM   1799  CZ3 TRP A 115      -9.026  16.170  -3.854  1.00 87.14           C  
ATOM   1800  HZ3 TRP A 115      -8.409  15.530  -4.467  1.00 87.14           H  
ATOM   1801  N   GLY A 116     -13.821  14.516   1.751  1.00 81.02           N  
ATOM   1802  H   GLY A 116     -13.416  13.627   1.495  1.00 81.02           H  
ATOM   1803  CA  GLY A 116     -15.270  14.592   1.881  1.00 81.02           C  
ATOM   1804  HA2 GLY A 116     -15.667  15.235   1.096  1.00 81.02           H  
ATOM   1805  HA3 GLY A 116     -15.667  13.586   1.740  1.00 81.02           H  
ATOM   1806  C   GLY A 116     -15.739  15.112   3.242  1.00 81.02           C  
ATOM   1807  O   GLY A 116     -16.650  15.943   3.278  1.00 81.02           O  
ATOM   1808  N   ILE A 117     -15.088  14.694   4.333  1.00 80.20           N  
ATOM   1809  H   ILE A 117     -14.400  13.966   4.206  1.00 80.20           H  
ATOM   1810  CA  ILE A 117     -15.404  15.113   5.709  1.00 80.20           C  
ATOM   1811  HA  ILE A 117     -16.486  15.129   5.834  1.00 80.20           H  
ATOM   1812  C   ILE A 117     -14.903  16.532   5.998  1.00 80.20           C  
ATOM   1813  CB  ILE A 117     -14.820  14.089   6.716  1.00 80.20           C  
ATOM   1814  HB  ILE A 117     -13.771  13.926   6.472  1.00 80.20           H  
ATOM   1815  O   ILE A 117     -15.635  17.364   6.528  1.00 80.20           O  
ATOM   1816  CG1 ILE A 117     -15.571  12.744   6.588  1.00 80.20           C  
ATOM   1817 HG12 ILE A 117     -16.606  12.870   6.904  1.00 80.20           H  
ATOM   1818 HG13 ILE A 117     -15.584  12.428   5.545  1.00 80.20           H  
ATOM   1819  CG2 ILE A 117     -14.895  14.603   8.170  1.00 80.20           C  
ATOM   1820 HG21 ILE A 117     -14.305  15.511   8.295  1.00 80.20           H  
ATOM   1821 HG22 ILE A 117     -15.932  14.805   8.439  1.00 80.20           H  
ATOM   1822 HG23 ILE A 117     -14.488  13.861   8.856  1.00 80.20           H  
ATOM   1823  CD1 ILE A 117     -14.942  11.603   7.396  1.00 80.20           C  
ATOM   1824 HD11 ILE A 117     -15.400  10.663   7.090  1.00 80.20           H  
ATOM   1825 HD12 ILE A 117     -15.122  11.741   8.463  1.00 80.20           H  
ATOM   1826 HD13 ILE A 117     -13.870  11.555   7.207  1.00 80.20           H  
ATOM   1827  N   THR A 118     -13.645  16.827   5.671  1.00 81.95           N  
ATOM   1828  H   THR A 118     -13.091  16.116   5.216  1.00 81.95           H  
ATOM   1829  CA  THR A 118     -12.998  18.085   6.084  1.00 81.95           C  
ATOM   1830  HA  THR A 118     -13.439  18.415   7.025  1.00 81.95           H  
ATOM   1831  C   THR A 118     -13.185  19.227   5.090  1.00 81.95           C  
ATOM   1832  CB  THR A 118     -11.500  17.892   6.324  1.00 81.95           C  
ATOM   1833  HB  THR A 118     -11.089  18.830   6.699  1.00 81.95           H  
ATOM   1834  O   THR A 118     -12.915  20.378   5.436  1.00 81.95           O  
ATOM   1835  CG2 THR A 118     -11.161  16.794   7.333  1.00 81.95           C  
ATOM   1836 HG21 THR A 118     -10.080  16.739   7.462  1.00 81.95           H  
ATOM   1837 HG22 THR A 118     -11.622  17.027   8.294  1.00 81.95           H  
ATOM   1838 HG23 THR A 118     -11.525  15.824   6.995  1.00 81.95           H  
ATOM   1839  OG1 THR A 118     -10.886  17.606   5.098  1.00 81.95           O  
ATOM   1840  HG1 THR A 118     -11.087  16.695   4.870  1.00 81.95           H  
ATOM   1841  N   LYS A 119     -13.609  18.915   3.856  1.00 81.90           N  
ATOM   1842  H   LYS A 119     -13.766  17.936   3.666  1.00 81.90           H  
ATOM   1843  CA  LYS A 119     -13.653  19.822   2.696  1.00 81.90           C  
ATOM   1844  HA  LYS A 119     -13.859  19.209   1.819  1.00 81.90           H  
ATOM   1845  C   LYS A 119     -12.300  20.470   2.379  1.00 81.90           C  
ATOM   1846  CB  LYS A 119     -14.803  20.839   2.830  1.00 81.90           C  
ATOM   1847  HB2 LYS A 119     -14.875  21.408   1.903  1.00 81.90           H  
ATOM   1848  HB3 LYS A 119     -14.567  21.543   3.628  1.00 81.90           H  
ATOM   1849  O   LYS A 119     -12.250  21.557   1.810  1.00 81.90           O  
ATOM   1850  CG  LYS A 119     -16.182  20.223   3.119  1.00 81.90           C  
ATOM   1851  HG2 LYS A 119     -16.919  21.027   3.120  1.00 81.90           H  
ATOM   1852  HG3 LYS A 119     -16.180  19.769   4.110  1.00 81.90           H  
ATOM   1853  CD  LYS A 119     -16.596  19.170   2.083  1.00 81.90           C  
ATOM   1854  HD2 LYS A 119     -16.517  19.586   1.078  1.00 81.90           H  
ATOM   1855  HD3 LYS A 119     -15.928  18.312   2.167  1.00 81.90           H  
ATOM   1856  CE  LYS A 119     -18.034  18.714   2.342  1.00 81.90           C  
ATOM   1857  HE2 LYS A 119     -18.150  18.541   3.412  1.00 81.90           H  
ATOM   1858  HE3 LYS A 119     -18.719  19.508   2.046  1.00 81.90           H  
ATOM   1859  NZ  LYS A 119     -18.334  17.458   1.616  1.00 81.90           N  
ATOM   1860  HZ1 LYS A 119     -19.295  17.177   1.746  1.00 81.90           H  
ATOM   1861  HZ2 LYS A 119     -18.131  17.535   0.629  1.00 81.90           H  
ATOM   1862  HZ3 LYS A 119     -17.758  16.728   2.010  1.00 81.90           H  
ATOM   1863  N   LYS A 120     -11.200  19.808   2.746  1.00 87.11           N  
ATOM   1864  H   LYS A 120     -11.315  18.913   3.199  1.00 87.11           H  
ATOM   1865  CA  LYS A 120      -9.830  20.255   2.481  1.00 87.11           C  
ATOM   1866  HA  LYS A 120      -9.851  21.194   1.928  1.00 87.11           H  
ATOM   1867  C   LYS A 120      -9.095  19.238   1.628  1.00 87.11           C  
ATOM   1868  CB  LYS A 120      -9.075  20.468   3.793  1.00 87.11           C  
ATOM   1869  HB2 LYS A 120      -8.027  20.657   3.560  1.00 87.11           H  
ATOM   1870  HB3 LYS A 120      -9.137  19.559   4.390  1.00 87.11           H  
ATOM   1871  O   LYS A 120      -9.169  18.043   1.893  1.00 87.11           O  
ATOM   1872  CG  LYS A 120      -9.618  21.644   4.605  1.00 87.11           C  
ATOM   1873  HG2 LYS A 120      -9.536  22.560   4.019  1.00 87.11           H  
ATOM   1874  HG3 LYS A 120     -10.662  21.475   4.866  1.00 87.11           H  
ATOM   1875  CD  LYS A 120      -8.788  21.770   5.881  1.00 87.11           C  
ATOM   1876  HD2 LYS A 120      -8.878  20.851   6.460  1.00 87.11           H  
ATOM   1877  HD3 LYS A 120      -7.743  21.917   5.610  1.00 87.11           H  
ATOM   1878  CE  LYS A 120      -9.281  22.953   6.706  1.00 87.11           C  
ATOM   1879  HE2 LYS A 120     -10.302  22.752   7.031  1.00 87.11           H  
ATOM   1880  HE3 LYS A 120      -9.296  23.838   6.069  1.00 87.11           H  
ATOM   1881  NZ  LYS A 120      -8.378  23.158   7.859  1.00 87.11           N  
ATOM   1882  HZ1 LYS A 120      -8.671  23.956   8.404  1.00 87.11           H  
ATOM   1883  HZ2 LYS A 120      -8.365  22.322   8.427  1.00 87.11           H  
ATOM   1884  HZ3 LYS A 120      -7.436  23.304   7.525  1.00 87.11           H  
ATOM   1885  N   GLU A 121      -8.342  19.751   0.666  1.00 91.64           N  
ATOM   1886  H   GLU A 121      -8.375  20.746   0.494  1.00 91.64           H  
ATOM   1887  CA  GLU A 121      -7.472  18.959  -0.199  1.00 91.64           C  
ATOM   1888  HA  GLU A 121      -8.080  18.280  -0.797  1.00 91.64           H  
ATOM   1889  C   GLU A 121      -6.422  18.182   0.616  1.00 91.64           C  
ATOM   1890  CB  GLU A 121      -6.748  19.893  -1.164  1.00 91.64           C  
ATOM   1891  HB2 GLU A 121      -5.952  19.342  -1.666  1.00 91.64           H  
ATOM   1892  HB3 GLU A 121      -6.307  20.702  -0.581  1.00 91.64           H  
ATOM   1893  O   GLU A 121      -5.670  18.798   1.387  1.00 91.64           O  
ATOM   1894  CG  GLU A 121      -7.683  20.485  -2.220  1.00 91.64           C  
ATOM   1895  HG2 GLU A 121      -8.095  19.660  -2.800  1.00 91.64           H  
ATOM   1896  HG3 GLU A 121      -8.498  21.020  -1.732  1.00 91.64           H  
ATOM   1897  CD  GLU A 121      -6.944  21.438  -3.162  1.00 91.64           C  
ATOM   1898  OE1 GLU A 121      -7.389  21.554  -4.324  1.00 91.64           O  
ATOM   1899  OE2 GLU A 121      -5.949  22.047  -2.699  1.00 91.64           O  
ATOM   1900  N   PRO A 122      -6.346  16.854   0.437  1.00 93.19           N  
ATOM   1901  CA  PRO A 122      -5.293  16.012   0.985  1.00 93.19           C  
ATOM   1902  HA  PRO A 122      -5.358  16.037   2.073  1.00 93.19           H  
ATOM   1903  C   PRO A 122      -3.887  16.421   0.548  1.00 93.19           C  
ATOM   1904  CB  PRO A 122      -5.626  14.609   0.493  1.00 93.19           C  
ATOM   1905  HB2 PRO A 122      -5.234  13.848   1.168  1.00 93.19           H  
ATOM   1906  HB3 PRO A 122      -5.242  14.466  -0.517  1.00 93.19           H  
ATOM   1907  O   PRO A 122      -3.675  16.956  -0.541  1.00 93.19           O  
ATOM   1908  CG  PRO A 122      -7.146  14.630   0.437  1.00 93.19           C  
ATOM   1909  HG2 PRO A 122      -7.556  13.839  -0.191  1.00 93.19           H  
ATOM   1910  HG3 PRO A 122      -7.563  14.584   1.443  1.00 93.19           H  
ATOM   1911  CD  PRO A 122      -7.367  16.009  -0.167  1.00 93.19           C  
ATOM   1912  HD2 PRO A 122      -8.373  16.352   0.076  1.00 93.19           H  
ATOM   1913  HD3 PRO A 122      -7.221  15.973  -1.247  1.00 93.19           H  
ATOM   1914  N   ILE A 123      -2.901  16.156   1.404  1.00 94.95           N  
ATOM   1915  H   ILE A 123      -3.107  15.666   2.262  1.00 94.95           H  
ATOM   1916  CA  ILE A 123      -1.528  16.605   1.156  1.00 94.95           C  
ATOM   1917  HA  ILE A 123      -1.570  17.615   0.748  1.00 94.95           H  
ATOM   1918  C   ILE A 123      -0.826  15.767   0.088  1.00 94.95           C  
ATOM   1919  CB  ILE A 123      -0.760  16.679   2.483  1.00 94.95           C  
ATOM   1920  HB  ILE A 123      -0.920  15.755   3.040  1.00 94.95           H  
ATOM   1921  O   ILE A 123      -0.067  16.344  -0.684  1.00 94.95           O  
ATOM   1922  CG1 ILE A 123      -1.316  17.883   3.270  1.00 94.95           C  
ATOM   1923 HG12 ILE A 123      -2.406  17.883   3.240  1.00 94.95           H  
ATOM   1924 HG13 ILE A 123      -0.972  18.815   2.822  1.00 94.95           H  
ATOM   1925  CG2 ILE A 123       0.747  16.883   2.279  1.00 94.95           C  
ATOM   1926 HG21 ILE A 123       1.260  16.911   3.241  1.00 94.95           H  
ATOM   1927 HG22 ILE A 123       1.165  16.049   1.715  1.00 94.95           H  
ATOM   1928 HG23 ILE A 123       0.914  17.803   1.720  1.00 94.95           H  
ATOM   1929  CD1 ILE A 123      -0.918  17.846   4.731  1.00 94.95           C  
ATOM   1930 HD11 ILE A 123      -1.369  18.698   5.239  1.00 94.95           H  
ATOM   1931 HD12 ILE A 123      -1.331  16.926   5.145  1.00 94.95           H  
ATOM   1932 HD13 ILE A 123       0.164  17.898   4.852  1.00 94.95           H  
ATOM   1933  N   ASN A 124      -1.099  14.465  -0.014  1.00 94.95           N  
ATOM   1934  H   ASN A 124      -1.705  14.035   0.670  1.00 94.95           H  
ATOM   1935  CA  ASN A 124      -0.637  13.626  -1.128  1.00 94.95           C  
ATOM   1936  HA  ASN A 124       0.453  13.643  -1.152  1.00 94.95           H  
ATOM   1937  C   ASN A 124      -1.099  14.180  -2.484  1.00 94.95           C  
ATOM   1938  CB  ASN A 124      -1.084  12.161  -0.924  1.00 94.95           C  
ATOM   1939  HB2 ASN A 124      -0.693  11.570  -1.752  1.00 94.95           H  
ATOM   1940  HB3 ASN A 124      -0.644  11.776  -0.005  1.00 94.95           H  
ATOM   1941  O   ASN A 124      -0.281  14.341  -3.386  1.00 94.95           O  
ATOM   1942  CG  ASN A 124      -2.593  11.952  -0.849  1.00 94.95           C  
ATOM   1943  ND2 ASN A 124      -3.090  10.782  -1.174  1.00 94.95           N  
ATOM   1944 HD21 ASN A 124      -2.520  10.009  -1.485  1.00 94.95           H  
ATOM   1945 HD22 ASN A 124      -4.081  10.642  -1.044  1.00 94.95           H  
ATOM   1946  OD1 ASN A 124      -3.342  12.831  -0.451  1.00 94.95           O  
ATOM   1947  N   TYR A 125      -2.373  14.571  -2.600  1.00 95.26           N  
ATOM   1948  H   TYR A 125      -3.004  14.370  -1.838  1.00 95.26           H  
ATOM   1949  CA  TYR A 125      -2.890  15.224  -3.802  1.00 95.26           C  
ATOM   1950  HA  TYR A 125      -2.762  14.550  -4.649  1.00 95.26           H  
ATOM   1951  C   TYR A 125      -2.103  16.498  -4.118  1.00 95.26           C  
ATOM   1952  CB  TYR A 125      -4.385  15.523  -3.648  1.00 95.26           C  
ATOM   1953  HB2 TYR A 125      -4.923  14.577  -3.694  1.00 95.26           H  
ATOM   1954  HB3 TYR A 125      -4.579  15.969  -2.672  1.00 95.26           H  
ATOM   1955  O   TYR A 125      -1.514  16.605  -5.193  1.00 95.26           O  
ATOM   1956  CG  TYR A 125      -4.932  16.438  -4.724  1.00 95.26           C  
ATOM   1957  CD1 TYR A 125      -5.276  17.770  -4.429  1.00 95.26           C  
ATOM   1958  HD1 TYR A 125      -5.163  18.149  -3.424  1.00 95.26           H  
ATOM   1959  CD2 TYR A 125      -5.047  15.959  -6.039  1.00 95.26           C  
ATOM   1960  HD2 TYR A 125      -4.717  14.955  -6.261  1.00 95.26           H  
ATOM   1961  CE1 TYR A 125      -5.778  18.610  -5.442  1.00 95.26           C  
ATOM   1962  HE1 TYR A 125      -6.053  19.628  -5.212  1.00 95.26           H  
ATOM   1963  CE2 TYR A 125      -5.559  16.789  -7.054  1.00 95.26           C  
ATOM   1964  HE2 TYR A 125      -5.654  16.425  -8.066  1.00 95.26           H  
ATOM   1965  OH  TYR A 125      -6.443  18.919  -7.723  1.00 95.26           O  
ATOM   1966  HH  TYR A 125      -6.699  19.762  -7.341  1.00 95.26           H  
ATOM   1967  CZ  TYR A 125      -5.938  18.113  -6.753  1.00 95.26           C  
ATOM   1968  N   LYS A 126      -2.015  17.436  -3.166  1.00 95.57           N  
ATOM   1969  H   LYS A 126      -2.506  17.280  -2.297  1.00 95.57           H  
ATOM   1970  CA  LYS A 126      -1.259  18.682  -3.364  1.00 95.57           C  
ATOM   1971  HA  LYS A 126      -1.693  19.240  -4.194  1.00 95.57           H  
ATOM   1972  C   LYS A 126       0.199  18.423  -3.729  1.00 95.57           C  
ATOM   1973  CB  LYS A 126      -1.293  19.544  -2.106  1.00 95.57           C  
ATOM   1974  HB2 LYS A 126      -0.935  18.959  -1.258  1.00 95.57           H  
ATOM   1975  HB3 LYS A 126      -0.610  20.380  -2.253  1.00 95.57           H  
ATOM   1976  O   LYS A 126       0.707  19.038  -4.656  1.00 95.57           O  
ATOM   1977  CG  LYS A 126      -2.683  20.099  -1.793  1.00 95.57           C  
ATOM   1978  HG2 LYS A 126      -3.372  19.293  -1.542  1.00 95.57           H  
ATOM   1979  HG3 LYS A 126      -3.067  20.656  -2.647  1.00 95.57           H  
ATOM   1980  CD  LYS A 126      -2.509  21.032  -0.600  1.00 95.57           C  
ATOM   1981  HD2 LYS A 126      -2.042  20.491   0.223  1.00 95.57           H  
ATOM   1982  HD3 LYS A 126      -1.852  21.851  -0.894  1.00 95.57           H  
ATOM   1983  CE  LYS A 126      -3.837  21.594  -0.128  1.00 95.57           C  
ATOM   1984  HE2 LYS A 126      -4.414  20.782   0.314  1.00 95.57           H  
ATOM   1985  HE3 LYS A 126      -4.388  21.988  -0.982  1.00 95.57           H  
ATOM   1986  NZ  LYS A 126      -3.559  22.653   0.864  1.00 95.57           N  
ATOM   1987  HZ1 LYS A 126      -3.147  23.444   0.389  1.00 95.57           H  
ATOM   1988  HZ2 LYS A 126      -2.851  22.355   1.519  1.00 95.57           H  
ATOM   1989  HZ3 LYS A 126      -4.400  22.936   1.345  1.00 95.57           H  
ATOM   1990  N   SER A 127       0.858  17.499  -3.033  1.00 96.01           N  
ATOM   1991  H   SER A 127       0.356  17.004  -2.310  1.00 96.01           H  
ATOM   1992  CA  SER A 127       2.263  17.166  -3.255  1.00 96.01           C  
ATOM   1993  HA  SER A 127       2.851  18.081  -3.179  1.00 96.01           H  
ATOM   1994  C   SER A 127       2.492  16.580  -4.649  1.00 96.01           C  
ATOM   1995  CB  SER A 127       2.748  16.197  -2.173  1.00 96.01           C  
ATOM   1996  HB2 SER A 127       2.232  15.242  -2.268  1.00 96.01           H  
ATOM   1997  HB3 SER A 127       2.540  16.614  -1.188  1.00 96.01           H  
ATOM   1998  O   SER A 127       3.492  16.905  -5.290  1.00 96.01           O  
ATOM   1999  OG  SER A 127       4.144  16.011  -2.308  1.00 96.01           O  
ATOM   2000  HG  SER A 127       4.241  15.525  -3.130  1.00 96.01           H  
ATOM   2001  N   PHE A 128       1.576  15.748  -5.152  1.00 97.09           N  
ATOM   2002  H   PHE A 128       0.804  15.442  -4.578  1.00 97.09           H  
ATOM   2003  CA  PHE A 128       1.661  15.250  -6.521  1.00 97.09           C  
ATOM   2004  HA  PHE A 128       2.678  14.900  -6.698  1.00 97.09           H  
ATOM   2005  C   PHE A 128       1.411  16.359  -7.554  1.00 97.09           C  
ATOM   2006  CB  PHE A 128       0.723  14.054  -6.715  1.00 97.09           C  
ATOM   2007  HB2 PHE A 128      -0.308  14.359  -6.535  1.00 97.09           H  
ATOM   2008  HB3 PHE A 128       0.976  13.275  -5.996  1.00 97.09           H  
ATOM   2009  O   PHE A 128       2.176  16.477  -8.512  1.00 97.09           O  
ATOM   2010  CG  PHE A 128       0.857  13.495  -8.115  1.00 97.09           C  
ATOM   2011  CD1 PHE A 128      -0.087  13.826  -9.104  1.00 97.09           C  
ATOM   2012  HD1 PHE A 128      -0.974  14.382  -8.838  1.00 97.09           H  
ATOM   2013  CD2 PHE A 128       2.010  12.766  -8.462  1.00 97.09           C  
ATOM   2014  HD2 PHE A 128       2.735  12.512  -7.702  1.00 97.09           H  
ATOM   2015  CE1 PHE A 128       0.144  13.473 -10.444  1.00 97.09           C  
ATOM   2016  HE1 PHE A 128      -0.572  13.749 -11.204  1.00 97.09           H  
ATOM   2017  CE2 PHE A 128       2.242  12.411  -9.801  1.00 97.09           C  
ATOM   2018  HE2 PHE A 128       3.145  11.882 -10.070  1.00 97.09           H  
ATOM   2019  CZ  PHE A 128       1.317  12.778 -10.794  1.00 97.09           C  
ATOM   2020  HZ  PHE A 128       1.516  12.533 -11.827  1.00 97.09           H  
ATOM   2021  N   GLN A 129       0.408  17.219  -7.337  1.00 96.16           N  
ATOM   2022  H   GLN A 129      -0.182  17.075  -6.530  1.00 96.16           H  
ATOM   2023  CA  GLN A 129       0.151  18.373  -8.209  1.00 96.16           C  
ATOM   2024  HA  GLN A 129       0.007  18.014  -9.228  1.00 96.16           H  
ATOM   2025  C   GLN A 129       1.345  19.346  -8.245  1.00 96.16           C  
ATOM   2026  CB  GLN A 129      -1.123  19.116  -7.768  1.00 96.16           C  
ATOM   2027  HB2 GLN A 129      -1.005  19.449  -6.736  1.00 96.16           H  
ATOM   2028  HB3 GLN A 129      -1.229  20.005  -8.390  1.00 96.16           H  
ATOM   2029  O   GLN A 129       1.713  19.826  -9.315  1.00 96.16           O  
ATOM   2030  CG  GLN A 129      -2.430  18.311  -7.873  1.00 96.16           C  
ATOM   2031  HG2 GLN A 129      -3.264  18.961  -7.606  1.00 96.16           H  
ATOM   2032  HG3 GLN A 129      -2.426  17.482  -7.166  1.00 96.16           H  
ATOM   2033  CD  GLN A 129      -2.686  17.751  -9.262  1.00 96.16           C  
ATOM   2034  NE2 GLN A 129      -2.770  16.445  -9.413  1.00 96.16           N  
ATOM   2035 HE21 GLN A 129      -2.715  15.832  -8.613  1.00 96.16           H  
ATOM   2036 HE22 GLN A 129      -2.906  16.094 -10.350  1.00 96.16           H  
ATOM   2037  OE1 GLN A 129      -2.809  18.485 -10.229  1.00 96.16           O  
ATOM   2038  N   GLU A 130       1.979  19.602  -7.096  1.00 96.03           N  
ATOM   2039  H   GLU A 130       1.583  19.221  -6.248  1.00 96.03           H  
ATOM   2040  CA  GLU A 130       3.208  20.398  -6.962  1.00 96.03           C  
ATOM   2041  HA  GLU A 130       3.047  21.399  -7.363  1.00 96.03           H  
ATOM   2042  C   GLU A 130       4.379  19.777  -7.737  1.00 96.03           C  
ATOM   2043  CB  GLU A 130       3.613  20.504  -5.474  1.00 96.03           C  
ATOM   2044  HB2 GLU A 130       3.538  19.513  -5.025  1.00 96.03           H  
ATOM   2045  HB3 GLU A 130       4.658  20.808  -5.419  1.00 96.03           H  
ATOM   2046  O   GLU A 130       5.176  20.503  -8.328  1.00 96.03           O  
ATOM   2047  CG  GLU A 130       2.801  21.500  -4.625  1.00 96.03           C  
ATOM   2048  HG2 GLU A 130       3.070  22.511  -4.932  1.00 96.03           H  
ATOM   2049  HG3 GLU A 130       1.739  21.373  -4.834  1.00 96.03           H  
ATOM   2050  CD  GLU A 130       3.043  21.350  -3.099  1.00 96.03           C  
ATOM   2051  OE1 GLU A 130       2.214  21.827  -2.290  1.00 96.03           O  
ATOM   2052  OE2 GLU A 130       4.051  20.749  -2.652  1.00 96.03           O  
ATOM   2053  N   LEU A 131       4.505  18.446  -7.733  1.00 97.63           N  
ATOM   2054  H   LEU A 131       3.837  17.905  -7.203  1.00 97.63           H  
ATOM   2055  CA  LEU A 131       5.555  17.738  -8.460  1.00 97.63           C  
ATOM   2056  HA  LEU A 131       6.508  18.226  -8.251  1.00 97.63           H  
ATOM   2057  C   LEU A 131       5.338  17.812  -9.972  1.00 97.63           C  
ATOM   2058  CB  LEU A 131       5.634  16.280  -7.968  1.00 97.63           C  
ATOM   2059  HB2 LEU A 131       5.959  16.272  -6.928  1.00 97.63           H  
ATOM   2060  HB3 LEU A 131       4.637  15.840  -8.008  1.00 97.63           H  
ATOM   2061  O   LEU A 131       6.225  18.260 -10.693  1.00 97.63           O  
ATOM   2062  CG  LEU A 131       6.576  15.399  -8.810  1.00 97.63           C  
ATOM   2063  HG  LEU A 131       6.247  15.385  -9.849  1.00 97.63           H  
ATOM   2064  CD1 LEU A 131       8.019  15.897  -8.751  1.00 97.63           C  
ATOM   2065 HD11 LEU A 131       8.647  15.179  -9.279  1.00 97.63           H  
ATOM   2066 HD12 LEU A 131       8.106  16.860  -9.255  1.00 97.63           H  
ATOM   2067 HD13 LEU A 131       8.351  15.983  -7.717  1.00 97.63           H  
ATOM   2068  CD2 LEU A 131       6.548  13.961  -8.311  1.00 97.63           C  
ATOM   2069 HD21 LEU A 131       5.519  13.608  -8.241  1.00 97.63           H  
ATOM   2070 HD22 LEU A 131       7.090  13.325  -9.010  1.00 97.63           H  
ATOM   2071 HD23 LEU A 131       7.031  13.907  -7.336  1.00 97.63           H  
ATOM   2072  N   ILE A 132       4.183  17.349 -10.454  1.00 97.24           N  
ATOM   2073  H   ILE A 132       3.480  17.033  -9.801  1.00 97.24           H  
ATOM   2074  CA  ILE A 132       3.975  17.098 -11.885  1.00 97.24           C  
ATOM   2075  HA  ILE A 132       4.871  16.587 -12.240  1.00 97.24           H  
ATOM   2076  C   ILE A 132       3.870  18.390 -12.706  1.00 97.24           C  
ATOM   2077  CB  ILE A 132       2.774  16.145 -12.074  1.00 97.24           C  
ATOM   2078  HB  ILE A 132       2.847  15.363 -11.319  1.00 97.24           H  
ATOM   2079  O   ILE A 132       4.166  18.389 -13.897  1.00 97.24           O  
ATOM   2080  CG1 ILE A 132       2.765  15.447 -13.448  1.00 97.24           C  
ATOM   2081 HG12 ILE A 132       2.703  16.200 -14.234  1.00 97.24           H  
ATOM   2082 HG13 ILE A 132       1.873  14.823 -13.507  1.00 97.24           H  
ATOM   2083  CG2 ILE A 132       1.431  16.865 -11.866  1.00 97.24           C  
ATOM   2084 HG21 ILE A 132       1.237  17.558 -12.684  1.00 97.24           H  
ATOM   2085 HG22 ILE A 132       1.439  17.412 -10.923  1.00 97.24           H  
ATOM   2086 HG23 ILE A 132       0.625  16.132 -11.832  1.00 97.24           H  
ATOM   2087  CD1 ILE A 132       3.980  14.549 -13.716  1.00 97.24           C  
ATOM   2088 HD11 ILE A 132       3.815  13.984 -14.634  1.00 97.24           H  
ATOM   2089 HD12 ILE A 132       4.116  13.849 -12.891  1.00 97.24           H  
ATOM   2090 HD13 ILE A 132       4.882  15.149 -13.843  1.00 97.24           H  
ATOM   2091  N   ARG A 133       3.519  19.513 -12.064  1.00 95.41           N  
ATOM   2092  H   ARG A 133       3.270  19.429 -11.089  1.00 95.41           H  
ATOM   2093  CA  ARG A 133       3.409  20.841 -12.694  1.00 95.41           C  
ATOM   2094  HA  ARG A 133       3.201  20.704 -13.755  1.00 95.41           H  
ATOM   2095  C   ARG A 133       4.693  21.670 -12.654  1.00 95.41           C  
ATOM   2096  CB  ARG A 133       2.237  21.610 -12.077  1.00 95.41           C  
ATOM   2097  HB2 ARG A 133       2.230  22.629 -12.466  1.00 95.41           H  
ATOM   2098  HB3 ARG A 133       2.358  21.662 -10.995  1.00 95.41           H  
ATOM   2099  O   ARG A 133       4.668  22.854 -12.994  1.00 95.41           O  
ATOM   2100  CG  ARG A 133       0.897  20.968 -12.438  1.00 95.41           C  
ATOM   2101  HG2 ARG A 133       0.792  20.953 -13.523  1.00 95.41           H  
ATOM   2102  HG3 ARG A 133       0.839  19.949 -12.057  1.00 95.41           H  
ATOM   2103  CD  ARG A 133      -0.227  21.798 -11.828  1.00 95.41           C  
ATOM   2104  HD2 ARG A 133      -0.241  21.612 -10.754  1.00 95.41           H  
ATOM   2105  HD3 ARG A 133      -0.030  22.855 -12.005  1.00 95.41           H  
ATOM   2106  NE  ARG A 133      -1.519  21.461 -12.441  1.00 95.41           N  
ATOM   2107  HE  ARG A 133      -1.513  21.183 -13.412  1.00 95.41           H  
ATOM   2108  NH1 ARG A 133      -2.858  22.021 -10.660  1.00 95.41           N  
ATOM   2109 HH11 ARG A 133      -2.026  22.181 -10.110  1.00 95.41           H  
ATOM   2110 HH12 ARG A 133      -3.779  22.032 -10.245  1.00 95.41           H  
ATOM   2111  NH2 ARG A 133      -3.762  21.304 -12.580  1.00 95.41           N  
ATOM   2112 HH21 ARG A 133      -4.692  21.352 -12.191  1.00 95.41           H  
ATOM   2113 HH22 ARG A 133      -3.640  20.983 -13.530  1.00 95.41           H  
ATOM   2114  CZ  ARG A 133      -2.704  21.591 -11.884  1.00 95.41           C  
ATOM   2115  N   ARG A 134       5.820  21.092 -12.231  1.00 96.90           N  
ATOM   2116  H   ARG A 134       5.791  20.119 -11.963  1.00 96.90           H  
ATOM   2117  CA  ARG A 134       7.099  21.813 -12.220  1.00 96.90           C  
ATOM   2118  HA  ARG A 134       6.975  22.684 -11.577  1.00 96.90           H  
ATOM   2119  C   ARG A 134       7.471  22.285 -13.634  1.00 96.90           C  
ATOM   2120  CB  ARG A 134       8.203  20.944 -11.620  1.00 96.90           C  
ATOM   2121  HB2 ARG A 134       8.153  19.940 -12.042  1.00 96.90           H  
ATOM   2122  HB3 ARG A 134       9.175  21.374 -11.861  1.00 96.90           H  
ATOM   2123  O   ARG A 134       7.455  21.468 -14.561  1.00 96.90           O  
ATOM   2124  CG  ARG A 134       8.056  20.892 -10.099  1.00 96.90           C  
ATOM   2125  HG2 ARG A 134       8.133  21.897  -9.683  1.00 96.90           H  
ATOM   2126  HG3 ARG A 134       7.084  20.470  -9.843  1.00 96.90           H  
ATOM   2127  CD  ARG A 134       9.156  20.018  -9.518  1.00 96.90           C  
ATOM   2128  HD2 ARG A 134       9.116  19.041 -10.001  1.00 96.90           H  
ATOM   2129  HD3 ARG A 134      10.112  20.488  -9.748  1.00 96.90           H  
ATOM   2130  NE  ARG A 134       9.007  19.843  -8.060  1.00 96.90           N  
ATOM   2131  HE  ARG A 134       8.105  20.067  -7.665  1.00 96.90           H  
ATOM   2132  NH1 ARG A 134      11.107  19.046  -7.765  1.00 96.90           N  
ATOM   2133 HH11 ARG A 134      11.705  18.384  -7.291  1.00 96.90           H  
ATOM   2134 HH12 ARG A 134      11.293  19.262  -8.734  1.00 96.90           H  
ATOM   2135  NH2 ARG A 134       9.727  19.083  -6.014  1.00 96.90           N  
ATOM   2136 HH21 ARG A 134      10.485  18.755  -5.432  1.00 96.90           H  
ATOM   2137 HH22 ARG A 134       8.828  19.294  -5.604  1.00 96.90           H  
ATOM   2138  CZ  ARG A 134       9.939  19.328  -7.278  1.00 96.90           C  
ATOM   2139  N   PRO A 135       7.851  23.565 -13.822  1.00 96.59           N  
ATOM   2140  CA  PRO A 135       8.243  24.092 -15.130  1.00 96.59           C  
ATOM   2141  HA  PRO A 135       7.365  24.114 -15.776  1.00 96.59           H  
ATOM   2142  C   PRO A 135       9.348  23.280 -15.815  1.00 96.59           C  
ATOM   2143  CB  PRO A 135       8.720  25.522 -14.858  1.00 96.59           C  
ATOM   2144  HB2 PRO A 135       9.783  25.525 -14.618  1.00 96.59           H  
ATOM   2145  HB3 PRO A 135       8.517  26.181 -15.702  1.00 96.59           H  
ATOM   2146  O   PRO A 135       9.391  23.196 -17.038  1.00 96.59           O  
ATOM   2147  CG  PRO A 135       7.931  25.932 -13.618  1.00 96.59           C  
ATOM   2148  HG2 PRO A 135       8.439  26.713 -13.052  1.00 96.59           H  
ATOM   2149  HG3 PRO A 135       6.931  26.254 -13.909  1.00 96.59           H  
ATOM   2150  CD  PRO A 135       7.840  24.632 -12.829  1.00 96.59           C  
ATOM   2151  HD2 PRO A 135       8.705  24.531 -12.173  1.00 96.59           H  
ATOM   2152  HD3 PRO A 135       6.918  24.635 -12.247  1.00 96.59           H  
ATOM   2153  N   GLU A 136      10.241  22.667 -15.045  1.00 96.93           N  
ATOM   2154  H   GLU A 136      10.199  22.818 -14.047  1.00 96.93           H  
ATOM   2155  CA  GLU A 136      11.343  21.849 -15.543  1.00 96.93           C  
ATOM   2156  HA  GLU A 136      11.866  22.405 -16.322  1.00 96.93           H  
ATOM   2157  C   GLU A 136      10.865  20.540 -16.181  1.00 96.93           C  
ATOM   2158  CB  GLU A 136      12.345  21.567 -14.413  1.00 96.93           C  
ATOM   2159  HB2 GLU A 136      13.185  21.024 -14.847  1.00 96.93           H  
ATOM   2160  HB3 GLU A 136      11.889  20.926 -13.658  1.00 96.93           H  
ATOM   2161  O   GLU A 136      11.431  20.132 -17.195  1.00 96.93           O  
ATOM   2162  CG  GLU A 136      12.891  22.852 -13.763  1.00 96.93           C  
ATOM   2163  HG2 GLU A 136      13.943  22.693 -13.529  1.00 96.93           H  
ATOM   2164  HG3 GLU A 136      12.857  23.670 -14.483  1.00 96.93           H  
ATOM   2165  CD  GLU A 136      12.144  23.259 -12.480  1.00 96.93           C  
ATOM   2166  OE1 GLU A 136      12.830  23.728 -11.545  1.00 96.93           O  
ATOM   2167  OE2 GLU A 136      10.896  23.137 -12.445  1.00 96.93           O  
ATOM   2168  N   ILE A 137       9.798  19.924 -15.653  1.00 97.84           N  
ATOM   2169  H   ILE A 137       9.328  20.366 -14.875  1.00 97.84           H  
ATOM   2170  CA  ILE A 137       9.164  18.743 -16.263  1.00 97.84           C  
ATOM   2171  HA  ILE A 137       9.935  18.007 -16.489  1.00 97.84           H  
ATOM   2172  C   ILE A 137       8.520  19.140 -17.589  1.00 97.84           C  
ATOM   2173  CB  ILE A 137       8.135  18.089 -15.310  1.00 97.84           C  
ATOM   2174  HB  ILE A 137       7.423  18.847 -14.985  1.00 97.84           H  
ATOM   2175  O   ILE A 137       8.741  18.469 -18.596  1.00 97.84           O  
ATOM   2176  CG1 ILE A 137       8.864  17.531 -14.068  1.00 97.84           C  
ATOM   2177 HG12 ILE A 137       9.387  18.345 -13.567  1.00 97.84           H  
ATOM   2178 HG13 ILE A 137       9.604  16.792 -14.375  1.00 97.84           H  
ATOM   2179  CG2 ILE A 137       7.339  16.975 -16.023  1.00 97.84           C  
ATOM   2180 HG21 ILE A 137       6.593  16.548 -15.352  1.00 97.84           H  
ATOM   2181 HG22 ILE A 137       6.786  17.371 -16.874  1.00 97.84           H  
ATOM   2182 HG23 ILE A 137       8.010  16.187 -16.366  1.00 97.84           H  
ATOM   2183  CD1 ILE A 137       7.920  16.890 -13.045  1.00 97.84           C  
ATOM   2184 HD11 ILE A 137       8.440  16.759 -12.096  1.00 97.84           H  
ATOM   2185 HD12 ILE A 137       7.580  15.916 -13.396  1.00 97.84           H  
ATOM   2186 HD13 ILE A 137       7.056  17.539 -12.905  1.00 97.84           H  
ATOM   2187  N   LYS A 138       7.799  20.268 -17.621  1.00 96.82           N  
ATOM   2188  H   LYS A 138       7.643  20.754 -16.749  1.00 96.82           H  
ATOM   2189  CA  LYS A 138       7.205  20.795 -18.858  1.00 96.82           C  
ATOM   2190  HA  LYS A 138       6.548  20.032 -19.275  1.00 96.82           H  
ATOM   2191  C   LYS A 138       8.269  21.076 -19.926  1.00 96.82           C  
ATOM   2192  CB  LYS A 138       6.362  22.036 -18.536  1.00 96.82           C  
ATOM   2193  HB2 LYS A 138       6.998  22.827 -18.138  1.00 96.82           H  
ATOM   2194  HB3 LYS A 138       5.615  21.775 -17.787  1.00 96.82           H  
ATOM   2195  O   LYS A 138       8.139  20.619 -21.054  1.00 96.82           O  
ATOM   2196  CG  LYS A 138       5.653  22.539 -19.800  1.00 96.82           C  
ATOM   2197  HG2 LYS A 138       6.396  22.832 -20.542  1.00 96.82           H  
ATOM   2198  HG3 LYS A 138       5.045  21.735 -20.212  1.00 96.82           H  
ATOM   2199  CD  LYS A 138       4.761  23.745 -19.509  1.00 96.82           C  
ATOM   2200  HD2 LYS A 138       3.975  23.456 -18.812  1.00 96.82           H  
ATOM   2201  HD3 LYS A 138       5.360  24.551 -19.085  1.00 96.82           H  
ATOM   2202  CE  LYS A 138       4.152  24.190 -20.840  1.00 96.82           C  
ATOM   2203  HE2 LYS A 138       4.959  24.471 -21.517  1.00 96.82           H  
ATOM   2204  HE3 LYS A 138       3.645  23.337 -21.290  1.00 96.82           H  
ATOM   2205  NZ  LYS A 138       3.203  25.312 -20.665  1.00 96.82           N  
ATOM   2206  HZ1 LYS A 138       2.827  25.565 -21.567  1.00 96.82           H  
ATOM   2207  HZ2 LYS A 138       3.677  26.112 -20.271  1.00 96.82           H  
ATOM   2208  HZ3 LYS A 138       2.440  25.027 -20.067  1.00 96.82           H  
ATOM   2209  N   LYS A 139       9.367  21.745 -19.562  1.00 97.46           N  
ATOM   2210  H   LYS A 139       9.397  22.116 -18.623  1.00 97.46           H  
ATOM   2211  CA  LYS A 139      10.491  21.999 -20.481  1.00 97.46           C  
ATOM   2212  HA  LYS A 139      10.121  22.512 -21.368  1.00 97.46           H  
ATOM   2213  C   LYS A 139      11.145  20.706 -20.975  1.00 97.46           C  
ATOM   2214  CB  LYS A 139      11.542  22.872 -19.788  1.00 97.46           C  
ATOM   2215  HB2 LYS A 139      12.451  22.861 -20.389  1.00 97.46           H  
ATOM   2216  HB3 LYS A 139      11.770  22.448 -18.810  1.00 97.46           H  
ATOM   2217  O   LYS A 139      11.545  20.623 -22.130  1.00 97.46           O  
ATOM   2218  CG  LYS A 139      11.098  24.331 -19.638  1.00 97.46           C  
ATOM   2219  HG2 LYS A 139      10.984  24.775 -20.627  1.00 97.46           H  
ATOM   2220  HG3 LYS A 139      10.140  24.389 -19.121  1.00 97.46           H  
ATOM   2221  CD  LYS A 139      12.161  25.103 -18.848  1.00 97.46           C  
ATOM   2222  HD2 LYS A 139      12.295  24.631 -17.874  1.00 97.46           H  
ATOM   2223  HD3 LYS A 139      13.102  25.072 -19.396  1.00 97.46           H  
ATOM   2224  CE  LYS A 139      11.721  26.554 -18.653  1.00 97.46           C  
ATOM   2225  HE2 LYS A 139      10.784  26.557 -18.096  1.00 97.46           H  
ATOM   2226  HE3 LYS A 139      11.526  26.990 -19.633  1.00 97.46           H  
ATOM   2227  NZ  LYS A 139      12.758  27.337 -17.934  1.00 97.46           N  
ATOM   2228  HZ1 LYS A 139      13.618  27.347 -18.463  1.00 97.46           H  
ATOM   2229  HZ2 LYS A 139      12.941  26.930 -17.028  1.00 97.46           H  
ATOM   2230  HZ3 LYS A 139      12.452  28.291 -17.805  1.00 97.46           H  
ATOM   2231  N   ALA A 140      11.283  19.697 -20.115  1.00 97.80           N  
ATOM   2232  H   ALA A 140      10.976  19.818 -19.160  1.00 97.80           H  
ATOM   2233  CA  ALA A 140      11.801  18.390 -20.516  1.00 97.80           C  
ATOM   2234  HA  ALA A 140      12.745  18.518 -21.045  1.00 97.80           H  
ATOM   2235  C   ALA A 140      10.864  17.681 -21.498  1.00 97.80           C  
ATOM   2236  CB  ALA A 140      12.055  17.562 -19.256  1.00 97.80           C  
ATOM   2237  HB1 ALA A 140      12.747  18.094 -18.603  1.00 97.80           H  
ATOM   2238  HB2 ALA A 140      12.492  16.603 -19.534  1.00 97.80           H  
ATOM   2239  HB3 ALA A 140      11.123  17.390 -18.716  1.00 97.80           H  
ATOM   2240  O   ALA A 140      11.319  17.129 -22.501  1.00 97.80           O  
ATOM   2241  N   LYS A 141       9.557  17.771 -21.253  1.00 97.68           N  
ATOM   2242  H   LYS A 141       9.261  18.213 -20.395  1.00 97.68           H  
ATOM   2243  CA  LYS A 141       8.521  17.259 -22.144  1.00 97.68           C  
ATOM   2244  HA  LYS A 141       8.718  16.199 -22.310  1.00 97.68           H  
ATOM   2245  C   LYS A 141       8.558  17.930 -23.522  1.00 97.68           C  
ATOM   2246  CB  LYS A 141       7.169  17.417 -21.428  1.00 97.68           C  
ATOM   2247  HB2 LYS A 141       7.194  16.847 -20.499  1.00 97.68           H  
ATOM   2248  HB3 LYS A 141       7.002  18.463 -21.169  1.00 97.68           H  
ATOM   2249  O   LYS A 141       8.538  17.234 -24.533  1.00 97.68           O  
ATOM   2250  CG  LYS A 141       5.969  16.957 -22.251  1.00 97.68           C  
ATOM   2251  HG2 LYS A 141       5.070  17.075 -21.645  1.00 97.68           H  
ATOM   2252  HG3 LYS A 141       5.878  17.583 -23.138  1.00 97.68           H  
ATOM   2253  CD  LYS A 141       6.113  15.498 -22.667  1.00 97.68           C  
ATOM   2254  HD2 LYS A 141       6.234  14.866 -21.787  1.00 97.68           H  
ATOM   2255  HD3 LYS A 141       6.975  15.392 -23.326  1.00 97.68           H  
ATOM   2256  CE  LYS A 141       4.882  15.080 -23.443  1.00 97.68           C  
ATOM   2257  HE2 LYS A 141       4.720  15.782 -24.261  1.00 97.68           H  
ATOM   2258  HE3 LYS A 141       4.021  15.120 -22.776  1.00 97.68           H  
ATOM   2259  NZ  LYS A 141       5.071  13.715 -23.948  1.00 97.68           N  
ATOM   2260  HZ1 LYS A 141       5.941  13.605 -24.449  1.00 97.68           H  
ATOM   2261  HZ2 LYS A 141       5.105  13.047 -23.191  1.00 97.68           H  
ATOM   2262  HZ3 LYS A 141       4.307  13.368 -24.508  1.00 97.68           H  
ATOM   2263  N   GLU A 142       8.712  19.253 -23.571  1.00 97.04           N  
ATOM   2264  H   GLU A 142       8.643  19.764 -22.703  1.00 97.04           H  
ATOM   2265  CA  GLU A 142       8.874  20.027 -24.815  1.00 97.04           C  
ATOM   2266  HA  GLU A 142       8.016  19.852 -25.464  1.00 97.04           H  
ATOM   2267  C   GLU A 142      10.126  19.618 -25.616  1.00 97.04           C  
ATOM   2268  CB  GLU A 142       8.927  21.529 -24.474  1.00 97.04           C  
ATOM   2269  HB2 GLU A 142       9.657  21.670 -23.677  1.00 97.04           H  
ATOM   2270  HB3 GLU A 142       9.267  22.084 -25.348  1.00 97.04           H  
ATOM   2271  O   GLU A 142      10.119  19.679 -26.843  1.00 97.04           O  
ATOM   2272  CG  GLU A 142       7.561  22.099 -24.042  1.00 97.04           C  
ATOM   2273  HG2 GLU A 142       6.917  22.146 -24.920  1.00 97.04           H  
ATOM   2274  HG3 GLU A 142       7.092  21.416 -23.334  1.00 97.04           H  
ATOM   2275  CD  GLU A 142       7.636  23.496 -23.389  1.00 97.04           C  
ATOM   2276  OE1 GLU A 142       6.553  24.040 -23.054  1.00 97.04           O  
ATOM   2277  OE2 GLU A 142       8.758  24.007 -23.155  1.00 97.04           O  
ATOM   2278  N   ARG A 143      11.181  19.128 -24.947  1.00 96.48           N  
ATOM   2279  H   ARG A 143      11.128  19.125 -23.938  1.00 96.48           H  
ATOM   2280  CA  ARG A 143      12.382  18.555 -25.591  1.00 96.48           C  
ATOM   2281  HA  ARG A 143      12.589  19.118 -26.501  1.00 96.48           H  
ATOM   2282  C   ARG A 143      12.214  17.103 -26.059  1.00 96.48           C  
ATOM   2283  CB  ARG A 143      13.594  18.671 -24.655  1.00 96.48           C  
ATOM   2284  HB2 ARG A 143      14.428  18.120 -25.090  1.00 96.48           H  
ATOM   2285  HB3 ARG A 143      13.352  18.210 -23.698  1.00 96.48           H  
ATOM   2286  O   ARG A 143      13.154  16.533 -26.607  1.00 96.48           O  
ATOM   2287  CG  ARG A 143      14.059  20.116 -24.438  1.00 96.48           C  
ATOM   2288  HG2 ARG A 143      13.291  20.692 -23.921  1.00 96.48           H  
ATOM   2289  HG3 ARG A 143      14.241  20.580 -25.408  1.00 96.48           H  
ATOM   2290  CD  ARG A 143      15.366  20.141 -23.632  1.00 96.48           C  
ATOM   2291  HD2 ARG A 143      15.722  21.169 -23.559  1.00 96.48           H  
ATOM   2292  HD3 ARG A 143      16.123  19.582 -24.182  1.00 96.48           H  
ATOM   2293  NE  ARG A 143      15.221  19.540 -22.287  1.00 96.48           N  
ATOM   2294  HE  ARG A 143      15.404  18.549 -22.220  1.00 96.48           H  
ATOM   2295  NH1 ARG A 143      14.760  21.459 -21.127  1.00 96.48           N  
ATOM   2296 HH11 ARG A 143      14.663  21.936 -20.241  1.00 96.48           H  
ATOM   2297 HH12 ARG A 143      14.793  21.956 -22.006  1.00 96.48           H  
ATOM   2298  NH2 ARG A 143      14.850  19.522 -20.032  1.00 96.48           N  
ATOM   2299 HH21 ARG A 143      14.942  18.516 -20.006  1.00 96.48           H  
ATOM   2300 HH22 ARG A 143      14.633  20.002 -19.171  1.00 96.48           H  
ATOM   2301  CZ  ARG A 143      14.946  20.170 -21.161  1.00 96.48           C  
ATOM   2302  N   GLY A 144      11.050  16.495 -25.842  1.00 96.90           N  
ATOM   2303  H   GLY A 144      10.314  17.028 -25.402  1.00 96.90           H  
ATOM   2304  CA  GLY A 144      10.736  15.137 -26.286  1.00 96.90           C  
ATOM   2305  HA2 GLY A 144      11.395  14.854 -27.107  1.00 96.90           H  
ATOM   2306  HA3 GLY A 144       9.713  15.137 -26.663  1.00 96.90           H  
ATOM   2307  C   GLY A 144      10.830  14.050 -25.212  1.00 96.90           C  
ATOM   2308  O   GLY A 144      10.562  12.892 -25.540  1.00 96.90           O  
ATOM   2309  N   MET A 145      11.145  14.389 -23.951  1.00 98.17           N  
ATOM   2310  H   MET A 145      11.313  15.361 -23.735  1.00 98.17           H  
ATOM   2311  CA  MET A 145      11.069  13.434 -22.837  1.00 98.17           C  
ATOM   2312  HA  MET A 145      11.758  12.614 -23.039  1.00 98.17           H  
ATOM   2313  C   MET A 145       9.646  12.874 -22.727  1.00 98.17           C  
ATOM   2314  CB  MET A 145      11.478  14.099 -21.511  1.00 98.17           C  
ATOM   2315  HB2 MET A 145      10.745  14.870 -21.275  1.00 98.17           H  
ATOM   2316  HB3 MET A 145      12.455  14.568 -21.628  1.00 98.17           H  
ATOM   2317  O   MET A 145       8.663  13.614 -22.801  1.00 98.17           O  
ATOM   2318  CG  MET A 145      11.548  13.113 -20.333  1.00 98.17           C  
ATOM   2319  HG2 MET A 145      10.625  12.536 -20.281  1.00 98.17           H  
ATOM   2320  HG3 MET A 145      12.369  12.420 -20.515  1.00 98.17           H  
ATOM   2321  SD  MET A 145      11.799  13.882 -18.708  1.00 98.17           S  
ATOM   2322  CE  MET A 145      10.164  14.629 -18.452  1.00 98.17           C  
ATOM   2323  HE1 MET A 145       9.968  15.383 -19.214  1.00 98.17           H  
ATOM   2324  HE2 MET A 145       9.398  13.855 -18.512  1.00 98.17           H  
ATOM   2325  HE3 MET A 145      10.124  15.095 -17.467  1.00 98.17           H  
ATOM   2326  N   LYS A 146       9.525  11.562 -22.536  1.00 98.64           N  
ATOM   2327  H   LYS A 146      10.367  11.005 -22.516  1.00 98.64           H  
ATOM   2328  CA  LYS A 146       8.241  10.888 -22.343  1.00 98.64           C  
ATOM   2329  HA  LYS A 146       7.481  11.456 -22.879  1.00 98.64           H  
ATOM   2330  C   LYS A 146       7.825  10.904 -20.874  1.00 98.64           C  
ATOM   2331  CB  LYS A 146       8.286   9.471 -22.940  1.00 98.64           C  
ATOM   2332  HB2 LYS A 146       8.948   8.851 -22.336  1.00 98.64           H  
ATOM   2333  HB3 LYS A 146       7.287   9.037 -22.897  1.00 98.64           H  
ATOM   2334  O   LYS A 146       8.673  10.856 -19.989  1.00 98.64           O  
ATOM   2335  CG  LYS A 146       8.784   9.436 -24.397  1.00 98.64           C  
ATOM   2336  HG2 LYS A 146       8.769   8.402 -24.742  1.00 98.64           H  
ATOM   2337  HG3 LYS A 146       9.821   9.770 -24.438  1.00 98.64           H  
ATOM   2338  CD  LYS A 146       7.940  10.293 -25.347  1.00 98.64           C  
ATOM   2339  HD2 LYS A 146       8.005  11.340 -25.051  1.00 98.64           H  
ATOM   2340  HD3 LYS A 146       6.902   9.965 -25.305  1.00 98.64           H  
ATOM   2341  CE  LYS A 146       8.475  10.143 -26.771  1.00 98.64           C  
ATOM   2342  HE2 LYS A 146       9.538  10.385 -26.770  1.00 98.64           H  
ATOM   2343  HE3 LYS A 146       8.369   9.102 -27.076  1.00 98.64           H  
ATOM   2344  NZ  LYS A 146       7.753  11.034 -27.706  1.00 98.64           N  
ATOM   2345  HZ1 LYS A 146       7.953  11.996 -27.473  1.00 98.64           H  
ATOM   2346  HZ2 LYS A 146       8.061  10.854 -28.651  1.00 98.64           H  
ATOM   2347  HZ3 LYS A 146       6.759  10.868 -27.640  1.00 98.64           H  
ATOM   2348  N   ILE A 147       6.529  10.958 -20.599  1.00 98.59           N  
ATOM   2349  H   ILE A 147       5.890  11.009 -21.379  1.00 98.59           H  
ATOM   2350  CA  ILE A 147       5.958  10.853 -19.256  1.00 98.59           C  
ATOM   2351  HA  ILE A 147       6.763  10.714 -18.534  1.00 98.59           H  
ATOM   2352  C   ILE A 147       5.077   9.610 -19.218  1.00 98.59           C  
ATOM   2353  CB  ILE A 147       5.208  12.137 -18.842  1.00 98.59           C  
ATOM   2354  HB  ILE A 147       4.419  12.334 -19.569  1.00 98.59           H  
ATOM   2355  O   ILE A 147       4.076   9.524 -19.930  1.00 98.59           O  
ATOM   2356  CG1 ILE A 147       6.182  13.338 -18.824  1.00 98.59           C  
ATOM   2357 HG12 ILE A 147       6.955  13.167 -18.075  1.00 98.59           H  
ATOM   2358 HG13 ILE A 147       6.671  13.424 -19.795  1.00 98.59           H  
ATOM   2359  CG2 ILE A 147       4.567  11.940 -17.452  1.00 98.59           C  
ATOM   2360 HG21 ILE A 147       5.337  11.741 -16.707  1.00 98.59           H  
ATOM   2361 HG22 ILE A 147       3.861  11.110 -17.467  1.00 98.59           H  
ATOM   2362 HG23 ILE A 147       4.005  12.828 -17.165  1.00 98.59           H  
ATOM   2363  CD1 ILE A 147       5.512  14.687 -18.543  1.00 98.59           C  
ATOM   2364 HD11 ILE A 147       5.126  14.727 -17.525  1.00 98.59           H  
ATOM   2365 HD12 ILE A 147       4.701  14.846 -19.253  1.00 98.59           H  
ATOM   2366 HD13 ILE A 147       6.246  15.484 -18.662  1.00 98.59           H  
ATOM   2367  N   ILE A 148       5.460   8.655 -18.373  1.00 98.62           N  
ATOM   2368  H   ILE A 148       6.267   8.835 -17.793  1.00 98.62           H  
ATOM   2369  CA  ILE A 148       4.757   7.387 -18.181  1.00 98.62           C  
ATOM   2370  HA  ILE A 148       3.920   7.328 -18.877  1.00 98.62           H  
ATOM   2371  C   ILE A 148       4.211   7.364 -16.758  1.00 98.62           C  
ATOM   2372  CB  ILE A 148       5.690   6.185 -18.446  1.00 98.62           C  
ATOM   2373  HB  ILE A 148       6.385   6.132 -17.607  1.00 98.62           H  
ATOM   2374  O   ILE A 148       4.966   7.584 -15.810  1.00 98.62           O  
ATOM   2375  CG1 ILE A 148       6.553   6.320 -19.725  1.00 98.62           C  
ATOM   2376 HG12 ILE A 148       7.209   7.184 -19.617  1.00 98.62           H  
ATOM   2377 HG13 ILE A 148       7.202   5.448 -19.804  1.00 98.62           H  
ATOM   2378  CG2 ILE A 148       4.893   4.871 -18.449  1.00 98.62           C  
ATOM   2379 HG21 ILE A 148       5.570   4.031 -18.610  1.00 98.62           H  
ATOM   2380 HG22 ILE A 148       4.139   4.884 -19.236  1.00 98.62           H  
ATOM   2381 HG23 ILE A 148       4.395   4.724 -17.491  1.00 98.62           H  
ATOM   2382  CD1 ILE A 148       5.785   6.466 -21.045  1.00 98.62           C  
ATOM   2383 HD11 ILE A 148       4.979   7.194 -20.957  1.00 98.62           H  
ATOM   2384 HD12 ILE A 148       5.381   5.499 -21.344  1.00 98.62           H  
ATOM   2385 HD13 ILE A 148       6.472   6.799 -21.823  1.00 98.62           H  
ATOM   2386  N   ALA A 149       2.919   7.096 -16.590  1.00 98.43           N  
ATOM   2387  H   ALA A 149       2.360   6.871 -17.400  1.00 98.43           H  
ATOM   2388  CA  ALA A 149       2.309   6.976 -15.269  1.00 98.43           C  
ATOM   2389  HA  ALA A 149       3.071   7.152 -14.509  1.00 98.43           H  
ATOM   2390  C   ALA A 149       1.781   5.559 -15.036  1.00 98.43           C  
ATOM   2391  CB  ALA A 149       1.251   8.064 -15.071  1.00 98.43           C  
ATOM   2392  HB1 ALA A 149       0.829   7.990 -14.069  1.00 98.43           H  
ATOM   2393  HB2 ALA A 149       0.450   7.941 -15.799  1.00 98.43           H  
ATOM   2394  HB3 ALA A 149       1.703   9.048 -15.198  1.00 98.43           H  
ATOM   2395  O   ALA A 149       1.164   4.963 -15.917  1.00 98.43           O  
ATOM   2396  N   GLY A 150       2.017   5.027 -13.842  1.00 97.76           N  
ATOM   2397  H   GLY A 150       2.531   5.578 -13.169  1.00 97.76           H  
ATOM   2398  CA  GLY A 150       1.557   3.706 -13.428  1.00 97.76           C  
ATOM   2399  HA2 GLY A 150       0.677   3.416 -14.001  1.00 97.76           H  
ATOM   2400  HA3 GLY A 150       2.344   2.977 -13.625  1.00 97.76           H  
ATOM   2401  C   GLY A 150       1.186   3.663 -11.950  1.00 97.76           C  
ATOM   2402  O   GLY A 150       0.847   4.672 -11.336  1.00 97.76           O  
ATOM   2403  N   GLY A 151       1.261   2.478 -11.355  1.00 95.18           N  
ATOM   2404  H   GLY A 151       1.481   1.672 -11.922  1.00 95.18           H  
ATOM   2405  CA  GLY A 151       0.850   2.268  -9.968  1.00 95.18           C  
ATOM   2406  HA2 GLY A 151       1.403   1.419  -9.567  1.00 95.18           H  
ATOM   2407  HA3 GLY A 151       1.099   3.145  -9.371  1.00 95.18           H  
ATOM   2408  C   GLY A 151      -0.652   1.993  -9.819  1.00 95.18           C  
ATOM   2409  O   GLY A 151      -1.418   2.068 -10.783  1.00 95.18           O  
ATOM   2410  N   PRO A 152      -1.101   1.635  -8.605  1.00 92.25           N  
ATOM   2411  CA  PRO A 152      -2.422   1.041  -8.396  1.00 92.25           C  
ATOM   2412  HA  PRO A 152      -2.550   0.210  -9.090  1.00 92.25           H  
ATOM   2413  C   PRO A 152      -3.601   2.001  -8.625  1.00 92.25           C  
ATOM   2414  CB  PRO A 152      -2.383   0.484  -6.968  1.00 92.25           C  
ATOM   2415  HB2 PRO A 152      -3.354   0.537  -6.475  1.00 92.25           H  
ATOM   2416  HB3 PRO A 152      -2.031  -0.548  -6.992  1.00 92.25           H  
ATOM   2417  O   PRO A 152      -4.734   1.537  -8.758  1.00 92.25           O  
ATOM   2418  CG  PRO A 152      -1.346   1.354  -6.267  1.00 92.25           C  
ATOM   2419  HG2 PRO A 152      -0.890   0.844  -5.418  1.00 92.25           H  
ATOM   2420  HG3 PRO A 152      -1.837   2.273  -5.947  1.00 92.25           H  
ATOM   2421  CD  PRO A 152      -0.332   1.645  -7.371  1.00 92.25           C  
ATOM   2422  HD2 PRO A 152       0.147   2.610  -7.202  1.00 92.25           H  
ATOM   2423  HD3 PRO A 152       0.415   0.852  -7.400  1.00 92.25           H  
ATOM   2424  N   SER A 153      -3.367   3.317  -8.699  1.00 93.05           N  
ATOM   2425  H   SER A 153      -2.424   3.655  -8.566  1.00 93.05           H  
ATOM   2426  CA  SER A 153      -4.407   4.320  -8.967  1.00 93.05           C  
ATOM   2427  HA  SER A 153      -5.379   3.827  -8.938  1.00 93.05           H  
ATOM   2428  C   SER A 153      -4.330   4.976 -10.339  1.00 93.05           C  
ATOM   2429  CB  SER A 153      -4.448   5.372  -7.877  1.00 93.05           C  
ATOM   2430  HB2 SER A 153      -5.288   6.043  -8.061  1.00 93.05           H  
ATOM   2431  HB3 SER A 153      -4.621   4.866  -6.928  1.00 93.05           H  
ATOM   2432  O   SER A 153      -4.984   5.993 -10.568  1.00 93.05           O  
ATOM   2433  OG  SER A 153      -3.253   6.121  -7.861  1.00 93.05           O  
ATOM   2434  HG  SER A 153      -3.041   6.269  -6.937  1.00 93.05           H  
ATOM   2435  N   VAL A 154      -3.582   4.399 -11.283  1.00 95.42           N  
ATOM   2436  H   VAL A 154      -3.029   3.586 -11.052  1.00 95.42           H  
ATOM   2437  CA  VAL A 154      -3.477   4.962 -12.637  1.00 95.42           C  
ATOM   2438  HA  VAL A 154      -3.032   5.952 -12.538  1.00 95.42           H  
ATOM   2439  C   VAL A 154      -4.845   5.129 -13.319  1.00 95.42           C  
ATOM   2440  CB  VAL A 154      -2.524   4.115 -13.489  1.00 95.42           C  
ATOM   2441  HB  VAL A 154      -1.628   3.912 -12.903  1.00 95.42           H  
ATOM   2442  O   VAL A 154      -5.047   6.064 -14.087  1.00 95.42           O  
ATOM   2443  CG1 VAL A 154      -3.151   2.782 -13.890  1.00 95.42           C  
ATOM   2444 HG11 VAL A 154      -2.402   2.233 -14.460  1.00 95.42           H  
ATOM   2445 HG12 VAL A 154      -4.021   2.923 -14.531  1.00 95.42           H  
ATOM   2446 HG13 VAL A 154      -3.416   2.197 -13.009  1.00 95.42           H  
ATOM   2447  CG2 VAL A 154      -2.083   4.866 -14.745  1.00 95.42           C  
ATOM   2448 HG21 VAL A 154      -2.941   5.074 -15.385  1.00 95.42           H  
ATOM   2449 HG22 VAL A 154      -1.372   4.255 -15.300  1.00 95.42           H  
ATOM   2450 HG23 VAL A 154      -1.594   5.800 -14.468  1.00 95.42           H  
ATOM   2451  N   TRP A 155      -5.826   4.291 -12.964  1.00 90.26           N  
ATOM   2452  H   TRP A 155      -5.591   3.537 -12.335  1.00 90.26           H  
ATOM   2453  CA  TRP A 155      -7.211   4.387 -13.432  1.00 90.26           C  
ATOM   2454  HA  TRP A 155      -7.226   4.241 -14.512  1.00 90.26           H  
ATOM   2455  C   TRP A 155      -7.860   5.751 -13.150  1.00 90.26           C  
ATOM   2456  CB  TRP A 155      -8.028   3.267 -12.775  1.00 90.26           C  
ATOM   2457  HB2 TRP A 155      -7.576   2.309 -13.034  1.00 90.26           H  
ATOM   2458  HB3 TRP A 155      -9.028   3.276 -13.208  1.00 90.26           H  
ATOM   2459  O   TRP A 155      -8.788   6.139 -13.854  1.00 90.26           O  
ATOM   2460  CG  TRP A 155      -8.165   3.353 -11.280  1.00 90.26           C  
ATOM   2461  CD1 TRP A 155      -7.394   2.707 -10.376  1.00 90.26           C  
ATOM   2462  HD1 TRP A 155      -6.580   2.039 -10.617  1.00 90.26           H  
ATOM   2463  CD2 TRP A 155      -9.123   4.134 -10.496  1.00 90.26           C  
ATOM   2464  CE2 TRP A 155      -8.861   3.914  -9.109  1.00 90.26           C  
ATOM   2465  CE3 TRP A 155     -10.183   5.011 -10.816  1.00 90.26           C  
ATOM   2466  HE3 TRP A 155     -10.413   5.204 -11.854  1.00 90.26           H  
ATOM   2467  NE1 TRP A 155      -7.803   3.031  -9.097  1.00 90.26           N  
ATOM   2468  HE1 TRP A 155      -7.354   2.664  -8.269  1.00 90.26           H  
ATOM   2469  CH2 TRP A 155     -10.655   5.399  -8.450  1.00 90.26           C  
ATOM   2470  HH2 TRP A 155     -11.249   5.879  -7.686  1.00 90.26           H  
ATOM   2471  CZ2 TRP A 155      -9.609   4.530  -8.094  1.00 90.26           C  
ATOM   2472  HZ2 TRP A 155      -9.398   4.321  -7.055  1.00 90.26           H  
ATOM   2473  CZ3 TRP A 155     -10.939   5.638  -9.807  1.00 90.26           C  
ATOM   2474  HZ3 TRP A 155     -11.745   6.303 -10.078  1.00 90.26           H  
ATOM   2475  N   GLN A 156      -7.385   6.505 -12.155  1.00 93.03           N  
ATOM   2476  H   GLN A 156      -6.598   6.165 -11.621  1.00 93.03           H  
ATOM   2477  CA  GLN A 156      -7.926   7.824 -11.827  1.00 93.03           C  
ATOM   2478  HA  GLN A 156      -9.008   7.749 -11.712  1.00 93.03           H  
ATOM   2479  C   GLN A 156      -7.643   8.867 -12.913  1.00 93.03           C  
ATOM   2480  CB  GLN A 156      -7.331   8.318 -10.513  1.00 93.03           C  
ATOM   2481  HB2 GLN A 156      -6.253   8.423 -10.635  1.00 93.03           H  
ATOM   2482  HB3 GLN A 156      -7.776   9.290 -10.304  1.00 93.03           H  
ATOM   2483  O   GLN A 156      -8.411   9.815 -13.055  1.00 93.03           O  
ATOM   2484  CG  GLN A 156      -7.620   7.433  -9.303  1.00 93.03           C  
ATOM   2485  HG2 GLN A 156      -7.273   6.415  -9.481  1.00 93.03           H  
ATOM   2486  HG3 GLN A 156      -8.697   7.398  -9.139  1.00 93.03           H  
ATOM   2487  CD  GLN A 156      -6.945   7.963  -8.048  1.00 93.03           C  
ATOM   2488  NE2 GLN A 156      -7.202   7.336  -6.928  1.00 93.03           N  
ATOM   2489 HE21 GLN A 156      -7.865   6.574  -6.896  1.00 93.03           H  
ATOM   2490 HE22 GLN A 156      -6.847   7.777  -6.092  1.00 93.03           H  
ATOM   2491  OE1 GLN A 156      -6.183   8.921  -8.044  1.00 93.03           O  
ATOM   2492  N   TRP A 157      -6.583   8.687 -13.709  1.00 94.60           N  
ATOM   2493  H   TRP A 157      -6.004   7.869 -13.581  1.00 94.60           H  
ATOM   2494  CA  TRP A 157      -6.294   9.561 -14.850  1.00 94.60           C  
ATOM   2495  HA  TRP A 157      -6.240  10.595 -14.511  1.00 94.60           H  
ATOM   2496  C   TRP A 157      -7.398   9.508 -15.904  1.00 94.60           C  
ATOM   2497  CB  TRP A 157      -4.946   9.182 -15.468  1.00 94.60           C  
ATOM   2498  HB2 TRP A 157      -4.847   9.701 -16.421  1.00 94.60           H  
ATOM   2499  HB3 TRP A 157      -4.922   8.113 -15.677  1.00 94.60           H  
ATOM   2500  O   TRP A 157      -7.684  10.527 -16.522  1.00 94.60           O  
ATOM   2501  CG  TRP A 157      -3.762   9.562 -14.642  1.00 94.60           C  
ATOM   2502  CD1 TRP A 157      -3.144   8.782 -13.730  1.00 94.60           C  
ATOM   2503  HD1 TRP A 157      -3.435   7.768 -13.496  1.00 94.60           H  
ATOM   2504  CD2 TRP A 157      -3.061  10.839 -14.619  1.00 94.60           C  
ATOM   2505  CE2 TRP A 157      -2.020  10.756 -13.648  1.00 94.60           C  
ATOM   2506  CE3 TRP A 157      -3.212  12.067 -15.300  1.00 94.60           C  
ATOM   2507  HE3 TRP A 157      -4.000  12.172 -16.031  1.00 94.60           H  
ATOM   2508  NE1 TRP A 157      -2.114   9.481 -13.139  1.00 94.60           N  
ATOM   2509  HE1 TRP A 157      -1.557   9.113 -12.381  1.00 94.60           H  
ATOM   2510  CH2 TRP A 157      -1.348  13.044 -14.057  1.00 94.60           C  
ATOM   2511  HH2 TRP A 157      -0.694  13.881 -13.861  1.00 94.60           H  
ATOM   2512  CZ2 TRP A 157      -1.176  11.833 -13.364  1.00 94.60           C  
ATOM   2513  HZ2 TRP A 157      -0.403  11.715 -12.619  1.00 94.60           H  
ATOM   2514  CZ3 TRP A 157      -2.354  13.154 -15.035  1.00 94.60           C  
ATOM   2515  HZ3 TRP A 157      -2.465  14.075 -15.588  1.00 94.60           H  
ATOM   2516  N   LEU A 158      -8.080   8.367 -16.048  1.00 91.89           N  
ATOM   2517  H   LEU A 158      -7.835   7.579 -15.465  1.00 91.89           H  
ATOM   2518  CA  LEU A 158      -9.214   8.215 -16.967  1.00 91.89           C  
ATOM   2519  HA  LEU A 158      -8.912   8.545 -17.961  1.00 91.89           H  
ATOM   2520  C   LEU A 158     -10.416   9.092 -16.570  1.00 91.89           C  
ATOM   2521  CB  LEU A 158      -9.629   6.733 -17.041  1.00 91.89           C  
ATOM   2522  HB2 LEU A 158     -10.053   6.444 -16.079  1.00 91.89           H  
ATOM   2523  HB3 LEU A 158     -10.423   6.643 -17.782  1.00 91.89           H  
ATOM   2524  O   LEU A 158     -11.270   9.374 -17.396  1.00 91.89           O  
ATOM   2525  CG  LEU A 158      -8.504   5.746 -17.407  1.00 91.89           C  
ATOM   2526  HG  LEU A 158      -7.708   5.805 -16.665  1.00 91.89           H  
ATOM   2527  CD1 LEU A 158      -9.047   4.317 -17.392  1.00 91.89           C  
ATOM   2528 HD11 LEU A 158      -9.447   4.088 -16.404  1.00 91.89           H  
ATOM   2529 HD12 LEU A 158      -8.247   3.614 -17.625  1.00 91.89           H  
ATOM   2530 HD13 LEU A 158      -9.838   4.214 -18.134  1.00 91.89           H  
ATOM   2531  CD2 LEU A 158      -7.908   6.029 -18.787  1.00 91.89           C  
ATOM   2532 HD21 LEU A 158      -7.418   7.002 -18.791  1.00 91.89           H  
ATOM   2533 HD22 LEU A 158      -7.170   5.267 -19.036  1.00 91.89           H  
ATOM   2534 HD23 LEU A 158      -8.696   6.023 -19.541  1.00 91.89           H  
ATOM   2535  N   TRP A 159     -10.466   9.559 -15.320  1.00 89.54           N  
ATOM   2536  H   TRP A 159      -9.722   9.301 -14.688  1.00 89.54           H  
ATOM   2537  CA  TRP A 159     -11.470  10.508 -14.825  1.00 89.54           C  
ATOM   2538  HA  TRP A 159     -12.357  10.462 -15.456  1.00 89.54           H  
ATOM   2539  C   TRP A 159     -10.979  11.964 -14.856  1.00 89.54           C  
ATOM   2540  CB  TRP A 159     -11.868  10.088 -13.408  1.00 89.54           C  
ATOM   2541  HB2 TRP A 159     -12.536  10.840 -12.987  1.00 89.54           H  
ATOM   2542  HB3 TRP A 159     -10.972  10.054 -12.788  1.00 89.54           H  
ATOM   2543  O   TRP A 159     -11.699  12.872 -14.441  1.00 89.54           O  
ATOM   2544  CG  TRP A 159     -12.551   8.764 -13.306  1.00 89.54           C  
ATOM   2545  CD1 TRP A 159     -11.943   7.561 -13.199  1.00 89.54           C  
ATOM   2546  HD1 TRP A 159     -10.873   7.412 -13.192  1.00 89.54           H  
ATOM   2547  CD2 TRP A 159     -13.982   8.490 -13.350  1.00 89.54           C  
ATOM   2548  CE2 TRP A 159     -14.173   7.080 -13.244  1.00 89.54           C  
ATOM   2549  CE3 TRP A 159     -15.136   9.290 -13.493  1.00 89.54           C  
ATOM   2550  HE3 TRP A 159     -15.027  10.358 -13.612  1.00 89.54           H  
ATOM   2551  NE1 TRP A 159     -12.897   6.564 -13.155  1.00 89.54           N  
ATOM   2552  HE1 TRP A 159     -12.680   5.578 -13.153  1.00 89.54           H  
ATOM   2553  CH2 TRP A 159     -16.574   7.314 -13.413  1.00 89.54           C  
ATOM   2554  HH2 TRP A 159     -17.561   6.882 -13.472  1.00 89.54           H  
ATOM   2555  CZ2 TRP A 159     -15.444   6.490 -13.267  1.00 89.54           C  
ATOM   2556  HZ2 TRP A 159     -15.557   5.417 -13.209  1.00 89.54           H  
ATOM   2557  CZ3 TRP A 159     -16.418   8.707 -13.527  1.00 89.54           C  
ATOM   2558  HZ3 TRP A 159     -17.292   9.325 -13.676  1.00 89.54           H  
ATOM   2559  N   ARG A 160      -9.738  12.191 -15.299  1.00 91.08           N  
ATOM   2560  H   ARG A 160      -9.231  11.395 -15.661  1.00 91.08           H  
ATOM   2561  CA  ARG A 160      -9.052  13.487 -15.365  1.00 91.08           C  
ATOM   2562  HA  ARG A 160      -9.789  14.290 -15.357  1.00 91.08           H  
ATOM   2563  C   ARG A 160      -8.339  13.644 -16.706  1.00 91.08           C  
ATOM   2564  CB  ARG A 160      -8.106  13.654 -14.159  1.00 91.08           C  
ATOM   2565  HB2 ARG A 160      -7.432  12.800 -14.112  1.00 91.08           H  
ATOM   2566  HB3 ARG A 160      -7.501  14.549 -14.307  1.00 91.08           H  
ATOM   2567  O   ARG A 160      -7.137  13.906 -16.766  1.00 91.08           O  
ATOM   2568  CG  ARG A 160      -8.826  13.798 -12.810  1.00 91.08           C  
ATOM   2569  HG2 ARG A 160      -9.393  12.889 -12.608  1.00 91.08           H  
ATOM   2570  HG3 ARG A 160      -8.073  13.899 -12.028  1.00 91.08           H  
ATOM   2571  CD  ARG A 160      -9.776  15.006 -12.747  1.00 91.08           C  
ATOM   2572  HD2 ARG A 160     -10.586  14.864 -13.462  1.00 91.08           H  
ATOM   2573  HD3 ARG A 160     -10.234  15.054 -11.759  1.00 91.08           H  
ATOM   2574  NE  ARG A 160      -9.105  16.281 -13.053  1.00 91.08           N  
ATOM   2575  HE  ARG A 160      -9.169  16.595 -14.011  1.00 91.08           H  
ATOM   2576  NH1 ARG A 160      -8.221  16.714 -10.976  1.00 91.08           N  
ATOM   2577 HH11 ARG A 160      -8.538  15.802 -10.679  1.00 91.08           H  
ATOM   2578 HH12 ARG A 160      -7.764  17.354 -10.342  1.00 91.08           H  
ATOM   2579  NH2 ARG A 160      -8.029  18.214 -12.634  1.00 91.08           N  
ATOM   2580 HH21 ARG A 160      -7.420  18.802 -12.083  1.00 91.08           H  
ATOM   2581 HH22 ARG A 160      -8.223  18.456 -13.595  1.00 91.08           H  
ATOM   2582  CZ  ARG A 160      -8.454  17.060 -12.216  1.00 91.08           C  
ATOM   2583  N   GLU A 161      -9.091  13.475 -17.792  1.00 91.43           N  
ATOM   2584  H   GLU A 161     -10.054  13.193 -17.673  1.00 91.43           H  
ATOM   2585  CA  GLU A 161      -8.583  13.656 -19.158  1.00 91.43           C  
ATOM   2586  HA  GLU A 161      -7.786  12.936 -19.342  1.00 91.43           H  
ATOM   2587  C   GLU A 161      -7.996  15.060 -19.379  1.00 91.43           C  
ATOM   2588  CB  GLU A 161      -9.699  13.415 -20.183  1.00 91.43           C  
ATOM   2589  HB2 GLU A 161      -9.290  13.641 -21.168  1.00 91.43           H  
ATOM   2590  HB3 GLU A 161     -10.523  14.100 -19.983  1.00 91.43           H  
ATOM   2591  O   GLU A 161      -6.985  15.203 -20.067  1.00 91.43           O  
ATOM   2592  CG  GLU A 161     -10.226  11.971 -20.190  1.00 91.43           C  
ATOM   2593  HG2 GLU A 161     -10.701  11.765 -19.231  1.00 91.43           H  
ATOM   2594  HG3 GLU A 161      -9.379  11.294 -20.303  1.00 91.43           H  
ATOM   2595  CD  GLU A 161     -11.233  11.714 -21.327  1.00 91.43           C  
ATOM   2596  OE1 GLU A 161     -11.761  10.584 -21.380  1.00 91.43           O  
ATOM   2597  OE2 GLU A 161     -11.443  12.632 -22.155  1.00 91.43           O  
ATOM   2598  N   ASP A 162      -8.561  16.077 -18.715  1.00 93.75           N  
ATOM   2599  H   ASP A 162      -9.333  15.865 -18.099  1.00 93.75           H  
ATOM   2600  CA  ASP A 162      -8.022  17.440 -18.657  1.00 93.75           C  
ATOM   2601  HA  ASP A 162      -8.044  17.866 -19.660  1.00 93.75           H  
ATOM   2602  C   ASP A 162      -6.563  17.452 -18.180  1.00 93.75           C  
ATOM   2603  CB  ASP A 162      -8.907  18.313 -17.732  1.00 93.75           C  
ATOM   2604  HB2 ASP A 162      -8.558  19.343 -17.804  1.00 93.75           H  
ATOM   2605  HB3 ASP A 162      -9.932  18.290 -18.104  1.00 93.75           H  
ATOM   2606  O   ASP A 162      -5.705  18.100 -18.778  1.00 93.75           O  
ATOM   2607  CG  ASP A 162      -8.914  17.895 -16.243  1.00 93.75           C  
ATOM   2608  OD1 ASP A 162      -9.155  16.705 -15.939  1.00 93.75           O  
ATOM   2609  OD2 ASP A 162      -8.654  18.731 -15.344  1.00 93.75           O  
ATOM   2610  N   MET A 163      -6.258  16.673 -17.141  1.00 94.27           N  
ATOM   2611  H   MET A 163      -7.000  16.113 -16.745  1.00 94.27           H  
ATOM   2612  CA  MET A 163      -4.914  16.567 -16.578  1.00 94.27           C  
ATOM   2613  HA  MET A 163      -4.478  17.565 -16.527  1.00 94.27           H  
ATOM   2614  C   MET A 163      -3.986  15.712 -17.433  1.00 94.27           C  
ATOM   2615  CB  MET A 163      -4.967  15.987 -15.164  1.00 94.27           C  
ATOM   2616  HB2 MET A 163      -5.478  15.025 -15.183  1.00 94.27           H  
ATOM   2617  HB3 MET A 163      -3.954  15.803 -14.808  1.00 94.27           H  
ATOM   2618  O   MET A 163      -2.792  16.000 -17.482  1.00 94.27           O  
ATOM   2619  CG  MET A 163      -5.677  16.924 -14.190  1.00 94.27           C  
ATOM   2620  HG2 MET A 163      -6.670  17.131 -14.588  1.00 94.27           H  
ATOM   2621  HG3 MET A 163      -5.808  16.392 -13.247  1.00 94.27           H  
ATOM   2622  SD  MET A 163      -4.860  18.510 -13.835  1.00 94.27           S  
ATOM   2623  CE  MET A 163      -3.218  17.946 -13.309  1.00 94.27           C  
ATOM   2624  HE1 MET A 163      -2.678  17.539 -14.164  1.00 94.27           H  
ATOM   2625  HE2 MET A 163      -2.648  18.786 -12.911  1.00 94.27           H  
ATOM   2626  HE3 MET A 163      -3.316  17.183 -12.537  1.00 94.27           H  
ATOM   2627  N   ILE A 164      -4.500  14.678 -18.112  1.00 95.82           N  
ATOM   2628  H   ILE A 164      -5.488  14.489 -18.014  1.00 95.82           H  
ATOM   2629  CA  ILE A 164      -3.714  13.916 -19.097  1.00 95.82           C  
ATOM   2630  HA  ILE A 164      -2.844  13.487 -18.599  1.00 95.82           H  
ATOM   2631  C   ILE A 164      -3.197  14.870 -20.180  1.00 95.82           C  
ATOM   2632  CB  ILE A 164      -4.540  12.765 -19.727  1.00 95.82           C  
ATOM   2633  HB  ILE A 164      -5.462  13.182 -20.133  1.00 95.82           H  
ATOM   2634  O   ILE A 164      -2.025  14.788 -20.553  1.00 95.82           O  
ATOM   2635  CG1 ILE A 164      -4.912  11.705 -18.667  1.00 95.82           C  
ATOM   2636 HG12 ILE A 164      -5.460  12.186 -17.856  1.00 95.82           H  
ATOM   2637 HG13 ILE A 164      -4.001  11.270 -18.256  1.00 95.82           H  
ATOM   2638  CG2 ILE A 164      -3.785  12.097 -20.896  1.00 95.82           C  
ATOM   2639 HG21 ILE A 164      -2.893  11.588 -20.530  1.00 95.82           H  
ATOM   2640 HG22 ILE A 164      -3.500  12.825 -21.656  1.00 95.82           H  
ATOM   2641 HG23 ILE A 164      -4.428  11.374 -21.398  1.00 95.82           H  
ATOM   2642  CD1 ILE A 164      -5.797  10.571 -19.207  1.00 95.82           C  
ATOM   2643 HD11 ILE A 164      -6.693  10.980 -19.674  1.00 95.82           H  
ATOM   2644 HD12 ILE A 164      -6.094   9.913 -18.391  1.00 95.82           H  
ATOM   2645 HD13 ILE A 164      -5.252   9.966 -19.931  1.00 95.82           H  
ATOM   2646  N   GLN A 165      -4.051  15.780 -20.660  1.00 94.96           N  
ATOM   2647  H   GLN A 165      -4.998  15.779 -20.309  1.00 94.96           H  
ATOM   2648  CA  GLN A 165      -3.697  16.775 -21.674  1.00 94.96           C  
ATOM   2649  HA  GLN A 165      -3.164  16.276 -22.483  1.00 94.96           H  
ATOM   2650  C   GLN A 165      -2.759  17.860 -21.126  1.00 94.96           C  
ATOM   2651  CB  GLN A 165      -4.972  17.402 -22.253  1.00 94.96           C  
ATOM   2652  HB2 GLN A 165      -5.577  17.809 -21.442  1.00 94.96           H  
ATOM   2653  HB3 GLN A 165      -4.687  18.224 -22.910  1.00 94.96           H  
ATOM   2654  O   GLN A 165      -1.764  18.165 -21.782  1.00 94.96           O  
ATOM   2655  CG  GLN A 165      -5.815  16.404 -23.064  1.00 94.96           C  
ATOM   2656  HG2 GLN A 165      -6.080  15.549 -22.442  1.00 94.96           H  
ATOM   2657  HG3 GLN A 165      -5.227  16.039 -23.906  1.00 94.96           H  
ATOM   2658  CD  GLN A 165      -7.103  17.020 -23.605  1.00 94.96           C  
ATOM   2659  NE2 GLN A 165      -7.958  16.238 -24.225  1.00 94.96           N  
ATOM   2660 HE21 GLN A 165      -7.848  15.235 -24.201  1.00 94.96           H  
ATOM   2661 HE22 GLN A 165      -8.831  16.673 -24.488  1.00 94.96           H  
ATOM   2662  OE1 GLN A 165      -7.364  18.208 -23.509  1.00 94.96           O  
ATOM   2663  N   ASP A 166      -3.028  18.395 -19.929  1.00 94.73           N  
ATOM   2664  H   ASP A 166      -3.903  18.151 -19.487  1.00 94.73           H  
ATOM   2665  CA  ASP A 166      -2.198  19.419 -19.265  1.00 94.73           C  
ATOM   2666  HA  ASP A 166      -2.134  20.299 -19.905  1.00 94.73           H  
ATOM   2667  C   ASP A 166      -0.763  18.921 -19.015  1.00 94.73           C  
ATOM   2668  CB  ASP A 166      -2.879  19.829 -17.941  1.00 94.73           C  
ATOM   2669  HB2 ASP A 166      -2.935  18.955 -17.292  1.00 94.73           H  
ATOM   2670  HB3 ASP A 166      -3.897  20.152 -18.157  1.00 94.73           H  
ATOM   2671  O   ASP A 166       0.214  19.574 -19.382  1.00 94.73           O  
ATOM   2672  CG  ASP A 166      -2.173  20.965 -17.177  1.00 94.73           C  
ATOM   2673  OD1 ASP A 166      -1.743  21.937 -17.836  1.00 94.73           O  
ATOM   2674  OD2 ASP A 166      -2.110  20.886 -15.918  1.00 94.73           O  
ATOM   2675  N   VAL A 167      -0.628  17.716 -18.452  1.00 95.40           N  
ATOM   2676  H   VAL A 167      -1.470  17.226 -18.186  1.00 95.40           H  
ATOM   2677  CA  VAL A 167       0.671  17.076 -18.172  1.00 95.40           C  
ATOM   2678  HA  VAL A 167       1.362  17.836 -17.808  1.00 95.40           H  
ATOM   2679  C   VAL A 167       1.302  16.482 -19.435  1.00 95.40           C  
ATOM   2680  CB  VAL A 167       0.500  16.010 -17.068  1.00 95.40           C  
ATOM   2681  HB  VAL A 167      -0.268  15.301 -17.376  1.00 95.40           H  
ATOM   2682  O   VAL A 167       2.512  16.268 -19.479  1.00 95.40           O  
ATOM   2683  CG1 VAL A 167       1.776  15.208 -16.778  1.00 95.40           C  
ATOM   2684 HG11 VAL A 167       2.602  15.885 -16.561  1.00 95.40           H  
ATOM   2685 HG12 VAL A 167       1.607  14.535 -15.938  1.00 95.40           H  
ATOM   2686 HG13 VAL A 167       2.037  14.593 -17.639  1.00 95.40           H  
ATOM   2687  CG2 VAL A 167       0.060  16.673 -15.752  1.00 95.40           C  
ATOM   2688 HG21 VAL A 167      -0.069  15.916 -14.979  1.00 95.40           H  
ATOM   2689 HG22 VAL A 167      -0.891  17.187 -15.890  1.00 95.40           H  
ATOM   2690 HG23 VAL A 167       0.809  17.399 -15.434  1.00 95.40           H  
ATOM   2691  N   GLN A 168       0.500  16.230 -20.472  1.00 96.53           N  
ATOM   2692  H   GLN A 168      -0.472  16.488 -20.378  1.00 96.53           H  
ATOM   2693  CA  GLN A 168       0.894  15.543 -21.702  1.00 96.53           C  
ATOM   2694  HA  GLN A 168      -0.015  15.409 -22.287  1.00 96.53           H  
ATOM   2695  C   GLN A 168       1.450  14.131 -21.449  1.00 96.53           C  
ATOM   2696  CB  GLN A 168       1.847  16.411 -22.534  1.00 96.53           C  
ATOM   2697  HB2 GLN A 168       2.787  16.527 -21.993  1.00 96.53           H  
ATOM   2698  HB3 GLN A 168       2.049  15.894 -23.472  1.00 96.53           H  
ATOM   2699  O   GLN A 168       2.510  13.764 -21.964  1.00 96.53           O  
ATOM   2700  CG  GLN A 168       1.312  17.803 -22.871  1.00 96.53           C  
ATOM   2701  HG2 GLN A 168       1.138  18.373 -21.958  1.00 96.53           H  
ATOM   2702  HG3 GLN A 168       0.366  17.702 -23.403  1.00 96.53           H  
ATOM   2703  CD  GLN A 168       2.291  18.579 -23.741  1.00 96.53           C  
ATOM   2704  NE2 GLN A 168       1.842  19.628 -24.390  1.00 96.53           N  
ATOM   2705 HE21 GLN A 168       0.886  19.926 -24.252  1.00 96.53           H  
ATOM   2706 HE22 GLN A 168       2.515  20.130 -24.952  1.00 96.53           H  
ATOM   2707  OE1 GLN A 168       3.460  18.254 -23.888  1.00 96.53           O  
ATOM   2708  N   ILE A 169       0.730  13.320 -20.667  1.00 97.79           N  
ATOM   2709  H   ILE A 169      -0.157  13.660 -20.324  1.00 97.79           H  
ATOM   2710  CA  ILE A 169       1.112  11.919 -20.435  1.00 97.79           C  
ATOM   2711  HA  ILE A 169       2.122  11.912 -20.025  1.00 97.79           H  
ATOM   2712  C   ILE A 169       1.162  11.159 -21.767  1.00 97.79           C  
ATOM   2713  CB  ILE A 169       0.188  11.234 -19.408  1.00 97.79           C  
ATOM   2714  HB  ILE A 169      -0.847  11.356 -19.728  1.00 97.79           H  
ATOM   2715  O   ILE A 169       0.240  11.224 -22.588  1.00 97.79           O  
ATOM   2716  CG1 ILE A 169       0.368  11.925 -18.043  1.00 97.79           C  
ATOM   2717 HG12 ILE A 169       0.044  12.963 -18.121  1.00 97.79           H  
ATOM   2718 HG13 ILE A 169       1.423  11.916 -17.769  1.00 97.79           H  
ATOM   2719  CG2 ILE A 169       0.482   9.723 -19.313  1.00 97.79           C  
ATOM   2720 HG21 ILE A 169      -0.210   9.242 -18.621  1.00 97.79           H  
ATOM   2721 HG22 ILE A 169       1.506   9.550 -18.981  1.00 97.79           H  
ATOM   2722 HG23 ILE A 169       0.318   9.237 -20.275  1.00 97.79           H  
ATOM   2723  CD1 ILE A 169      -0.424  11.278 -16.911  1.00 97.79           C  
ATOM   2724 HD11 ILE A 169      -0.243  11.864 -16.010  1.00 97.79           H  
ATOM   2725 HD12 ILE A 169      -1.483  11.260 -17.165  1.00 97.79           H  
ATOM   2726 HD13 ILE A 169      -0.070  10.267 -16.708  1.00 97.79           H  
ATOM   2727  N   ASP A 170       2.251  10.422 -21.985  1.00 98.42           N  
ATOM   2728  H   ASP A 170       2.972  10.389 -21.278  1.00 98.42           H  
ATOM   2729  CA  ASP A 170       2.420   9.598 -23.179  1.00 98.42           C  
ATOM   2730  HA  ASP A 170       1.950  10.097 -24.027  1.00 98.42           H  
ATOM   2731  C   ASP A 170       1.751   8.240 -23.025  1.00 98.42           C  
ATOM   2732  CB  ASP A 170       3.894   9.406 -23.523  1.00 98.42           C  
ATOM   2733  HB2 ASP A 170       4.414   8.928 -22.692  1.00 98.42           H  
ATOM   2734  HB3 ASP A 170       3.963   8.754 -24.394  1.00 98.42           H  
ATOM   2735  O   ASP A 170       1.050   7.823 -23.943  1.00 98.42           O  
ATOM   2736  CG  ASP A 170       4.551  10.731 -23.850  1.00 98.42           C  
ATOM   2737  OD1 ASP A 170       4.459  11.220 -25.002  1.00 98.42           O  
ATOM   2738  OD2 ASP A 170       5.168  11.311 -22.936  1.00 98.42           O  
ATOM   2739  N   THR A 171       1.938   7.588 -21.874  1.00 98.60           N  
ATOM   2740  H   THR A 171       2.524   8.015 -21.171  1.00 98.60           H  
ATOM   2741  CA  THR A 171       1.394   6.253 -21.607  1.00 98.60           C  
ATOM   2742  HA  THR A 171       0.528   6.089 -22.248  1.00 98.60           H  
ATOM   2743  C   THR A 171       0.951   6.116 -20.156  1.00 98.60           C  
ATOM   2744  CB  THR A 171       2.419   5.156 -21.926  1.00 98.60           C  
ATOM   2745  HB  THR A 171       3.268   5.268 -21.252  1.00 98.60           H  
ATOM   2746  O   THR A 171       1.708   6.387 -19.223  1.00 98.60           O  
ATOM   2747  CG2 THR A 171       1.865   3.740 -21.768  1.00 98.60           C  
ATOM   2748 HG21 THR A 171       2.587   3.019 -22.149  1.00 98.60           H  
ATOM   2749 HG22 THR A 171       1.687   3.528 -20.714  1.00 98.60           H  
ATOM   2750 HG23 THR A 171       0.925   3.636 -22.311  1.00 98.60           H  
ATOM   2751  OG1 THR A 171       2.876   5.274 -23.249  1.00 98.60           O  
ATOM   2752  HG1 THR A 171       2.103   5.182 -23.811  1.00 98.60           H  
ATOM   2753  N   LEU A 172      -0.271   5.629 -19.975  1.00 98.43           N  
ATOM   2754  H   LEU A 172      -0.853   5.508 -20.792  1.00 98.43           H  
ATOM   2755  CA  LEU A 172      -0.783   5.104 -18.714  1.00 98.43           C  
ATOM   2756  HA  LEU A 172      -0.238   5.532 -17.873  1.00 98.43           H  
ATOM   2757  C   LEU A 172      -0.604   3.579 -18.689  1.00 98.43           C  
ATOM   2758  CB  LEU A 172      -2.266   5.484 -18.616  1.00 98.43           C  
ATOM   2759  HB2 LEU A 172      -2.735   5.110 -19.526  1.00 98.43           H  
ATOM   2760  HB3 LEU A 172      -2.707   4.975 -17.759  1.00 98.43           H  
ATOM   2761  O   LEU A 172      -1.013   2.911 -19.636  1.00 98.43           O  
ATOM   2762  CG  LEU A 172      -2.589   6.986 -18.537  1.00 98.43           C  
ATOM   2763  HG  LEU A 172      -2.194   7.494 -19.417  1.00 98.43           H  
ATOM   2764  CD1 LEU A 172      -4.104   7.175 -18.509  1.00 98.43           C  
ATOM   2765 HD11 LEU A 172      -4.540   6.786 -19.429  1.00 98.43           H  
ATOM   2766 HD12 LEU A 172      -4.537   6.655 -17.654  1.00 98.43           H  
ATOM   2767 HD13 LEU A 172      -4.335   8.238 -18.438  1.00 98.43           H  
ATOM   2768  CD2 LEU A 172      -2.008   7.641 -17.291  1.00 98.43           C  
ATOM   2769 HD21 LEU A 172      -2.409   7.174 -16.391  1.00 98.43           H  
ATOM   2770 HD22 LEU A 172      -2.256   8.703 -17.281  1.00 98.43           H  
ATOM   2771 HD23 LEU A 172      -0.924   7.530 -17.318  1.00 98.43           H  
ATOM   2772  N   VAL A 173      -0.018   3.026 -17.624  1.00 97.87           N  
ATOM   2773  H   VAL A 173       0.320   3.641 -16.898  1.00 97.87           H  
ATOM   2774  CA  VAL A 173       0.212   1.579 -17.459  1.00 97.87           C  
ATOM   2775  HA  VAL A 173      -0.149   1.054 -18.344  1.00 97.87           H  
ATOM   2776  C   VAL A 173      -0.579   1.053 -16.262  1.00 97.87           C  
ATOM   2777  CB  VAL A 173       1.714   1.251 -17.320  1.00 97.87           C  
ATOM   2778  HB  VAL A 173       2.097   1.672 -16.391  1.00 97.87           H  
ATOM   2779  O   VAL A 173      -0.213   1.300 -15.113  1.00 97.87           O  
ATOM   2780  CG1 VAL A 173       1.938  -0.268 -17.307  1.00 97.87           C  
ATOM   2781 HG11 VAL A 173       1.460  -0.713 -16.435  1.00 97.87           H  
ATOM   2782 HG12 VAL A 173       3.006  -0.485 -17.264  1.00 97.87           H  
ATOM   2783 HG13 VAL A 173       1.521  -0.716 -18.208  1.00 97.87           H  
ATOM   2784  CG2 VAL A 173       2.545   1.825 -18.477  1.00 97.87           C  
ATOM   2785 HG21 VAL A 173       2.490   2.913 -18.469  1.00 97.87           H  
ATOM   2786 HG22 VAL A 173       3.590   1.537 -18.363  1.00 97.87           H  
ATOM   2787 HG23 VAL A 173       2.167   1.449 -19.427  1.00 97.87           H  
ATOM   2788  N   ASP A 174      -1.661   0.322 -16.533  1.00 94.87           N  
ATOM   2789  H   ASP A 174      -1.880   0.141 -17.503  1.00 94.87           H  
ATOM   2790  CA  ASP A 174      -2.563  -0.282 -15.547  1.00 94.87           C  
ATOM   2791  HA  ASP A 174      -2.371   0.142 -14.561  1.00 94.87           H  
ATOM   2792  C   ASP A 174      -2.321  -1.788 -15.439  1.00 94.87           C  
ATOM   2793  CB  ASP A 174      -4.020   0.044 -15.923  1.00 94.87           C  
ATOM   2794  HB2 ASP A 174      -4.100   1.117 -16.098  1.00 94.87           H  
ATOM   2795  HB3 ASP A 174      -4.263  -0.453 -16.862  1.00 94.87           H  
ATOM   2796  O   ASP A 174      -2.643  -2.549 -16.347  1.00 94.87           O  
ATOM   2797  CG  ASP A 174      -5.065  -0.344 -14.861  1.00 94.87           C  
ATOM   2798  OD1 ASP A 174      -4.721  -0.995 -13.847  1.00 94.87           O  
ATOM   2799  OD2 ASP A 174      -6.244   0.048 -15.049  1.00 94.87           O  
ATOM   2800  N   GLY A 175      -1.744  -2.217 -14.317  1.00 93.30           N  
ATOM   2801  H   GLY A 175      -1.435  -1.522 -13.652  1.00 93.30           H  
ATOM   2802  CA  GLY A 175      -1.452  -3.620 -14.032  1.00 93.30           C  
ATOM   2803  HA2 GLY A 175      -2.112  -3.962 -13.234  1.00 93.30           H  
ATOM   2804  HA3 GLY A 175      -1.659  -4.233 -14.908  1.00 93.30           H  
ATOM   2805  C   GLY A 175      -0.007  -3.857 -13.594  1.00 93.30           C  
ATOM   2806  O   GLY A 175       0.691  -2.936 -13.169  1.00 93.30           O  
ATOM   2807  N   GLU A 176       0.426  -5.117 -13.641  1.00 94.41           N  
ATOM   2808  H   GLU A 176      -0.149  -5.811 -14.095  1.00 94.41           H  
ATOM   2809  CA  GLU A 176       1.769  -5.534 -13.215  1.00 94.41           C  
ATOM   2810  HA  GLU A 176       2.086  -4.934 -12.362  1.00 94.41           H  
ATOM   2811  C   GLU A 176       2.787  -5.298 -14.336  1.00 94.41           C  
ATOM   2812  CB  GLU A 176       1.759  -7.002 -12.759  1.00 94.41           C  
ATOM   2813  HB2 GLU A 176       2.791  -7.323 -12.615  1.00 94.41           H  
ATOM   2814  HB3 GLU A 176       1.303  -7.625 -13.528  1.00 94.41           H  
ATOM   2815  O   GLU A 176       2.951  -6.109 -15.245  1.00 94.41           O  
ATOM   2816  CG  GLU A 176       1.001  -7.179 -11.434  1.00 94.41           C  
ATOM   2817  HG2 GLU A 176       1.444  -6.522 -10.686  1.00 94.41           H  
ATOM   2818  HG3 GLU A 176      -0.037  -6.879 -11.572  1.00 94.41           H  
ATOM   2819  CD  GLU A 176       1.039  -8.618 -10.902  1.00 94.41           C  
ATOM   2820  OE1 GLU A 176       0.093  -9.015 -10.190  1.00 94.41           O  
ATOM   2821  OE2 GLU A 176       2.013  -9.370 -11.132  1.00 94.41           O  
ATOM   2822  N   ALA A 177       3.464  -4.152 -14.284  1.00 95.29           N  
ATOM   2823  H   ALA A 177       3.236  -3.500 -13.547  1.00 95.29           H  
ATOM   2824  CA  ALA A 177       4.347  -3.697 -15.352  1.00 95.29           C  
ATOM   2825  HA  ALA A 177       3.864  -3.920 -16.304  1.00 95.29           H  
ATOM   2826  C   ALA A 177       5.721  -4.391 -15.400  1.00 95.29           C  
ATOM   2827  CB  ALA A 177       4.476  -2.173 -15.244  1.00 95.29           C  
ATOM   2828  HB1 ALA A 177       5.032  -1.913 -14.344  1.00 95.29           H  
ATOM   2829  HB2 ALA A 177       5.004  -1.786 -16.115  1.00 95.29           H  
ATOM   2830  HB3 ALA A 177       3.485  -1.722 -15.199  1.00 95.29           H  
ATOM   2831  O   ALA A 177       6.505  -4.054 -16.281  1.00 95.29           O  
ATOM   2832  N   ASP A 178       6.036  -5.328 -14.496  1.00 94.43           N  
ATOM   2833  H   ASP A 178       5.339  -5.600 -13.818  1.00 94.43           H  
ATOM   2834  CA  ASP A 178       7.398  -5.849 -14.278  1.00 94.43           C  
ATOM   2835  HA  ASP A 178       8.010  -5.045 -13.869  1.00 94.43           H  
ATOM   2836  C   ASP A 178       8.079  -6.325 -15.576  1.00 94.43           C  
ATOM   2837  CB  ASP A 178       7.383  -6.997 -13.249  1.00 94.43           C  
ATOM   2838  HB2 ASP A 178       6.935  -7.877 -13.710  1.00 94.43           H  
ATOM   2839  HB3 ASP A 178       8.414  -7.252 -13.004  1.00 94.43           H  
ATOM   2840  O   ASP A 178       9.246  -6.011 -15.804  1.00 94.43           O  
ATOM   2841  CG  ASP A 178       6.626  -6.672 -11.953  1.00 94.43           C  
ATOM   2842  OD1 ASP A 178       7.240  -6.548 -10.870  1.00 94.43           O  
ATOM   2843  OD2 ASP A 178       5.378  -6.584 -12.002  1.00 94.43           O  
ATOM   2844  N   ARG A 179       7.333  -7.012 -16.455  1.00 92.05           N  
ATOM   2845  H   ARG A 179       6.397  -7.251 -16.161  1.00 92.05           H  
ATOM   2846  CA  ARG A 179       7.796  -7.430 -17.792  1.00 92.05           C  
ATOM   2847  HA  ARG A 179       8.875  -7.580 -17.757  1.00 92.05           H  
ATOM   2848  C   ARG A 179       7.539  -6.375 -18.866  1.00 92.05           C  
ATOM   2849  CB  ARG A 179       7.130  -8.768 -18.150  1.00 92.05           C  
ATOM   2850  HB2 ARG A 179       6.047  -8.641 -18.153  1.00 92.05           H  
ATOM   2851  HB3 ARG A 179       7.384  -9.499 -17.383  1.00 92.05           H  
ATOM   2852  O   ARG A 179       8.397  -6.108 -19.704  1.00 92.05           O  
ATOM   2853  CG  ARG A 179       7.587  -9.304 -19.517  1.00 92.05           C  
ATOM   2854  HG2 ARG A 179       8.671  -9.418 -19.506  1.00 92.05           H  
ATOM   2855  HG3 ARG A 179       7.314  -8.616 -20.317  1.00 92.05           H  
ATOM   2856  CD  ARG A 179       6.958 -10.667 -19.800  1.00 92.05           C  
ATOM   2857  HD2 ARG A 179       7.152 -11.293 -18.929  1.00 92.05           H  
ATOM   2858  HD3 ARG A 179       7.447 -11.116 -20.664  1.00 92.05           H  
ATOM   2859  NE  ARG A 179       5.502 -10.593 -20.040  1.00 92.05           N  
ATOM   2860  HE  ARG A 179       5.084  -9.687 -20.194  1.00 92.05           H  
ATOM   2861  NH1 ARG A 179       5.118 -12.850 -19.848  1.00 92.05           N  
ATOM   2862 HH11 ARG A 179       4.471 -13.619 -19.750  1.00 92.05           H  
ATOM   2863 HH12 ARG A 179       6.050 -12.999 -19.486  1.00 92.05           H  
ATOM   2864  NH2 ARG A 179       3.410 -11.466 -20.262  1.00 92.05           N  
ATOM   2865 HH21 ARG A 179       2.791 -12.260 -20.186  1.00 92.05           H  
ATOM   2866 HH22 ARG A 179       2.993 -10.546 -20.236  1.00 92.05           H  
ATOM   2867  CZ  ARG A 179       4.687 -11.635 -20.055  1.00 92.05           C  
ATOM   2868  N   PHE A 180       6.341  -5.789 -18.876  1.00 94.90           N  
ATOM   2869  H   PHE A 180       5.699  -6.001 -18.126  1.00 94.90           H  
ATOM   2870  CA  PHE A 180       5.917  -4.881 -19.946  1.00 94.90           C  
ATOM   2871  HA  PHE A 180       6.063  -5.380 -20.903  1.00 94.90           H  
ATOM   2872  C   PHE A 180       6.747  -3.591 -19.986  1.00 94.90           C  
ATOM   2873  CB  PHE A 180       4.425  -4.564 -19.795  1.00 94.90           C  
ATOM   2874  HB2 PHE A 180       3.864  -5.496 -19.733  1.00 94.90           H  
ATOM   2875  HB3 PHE A 180       4.273  -4.018 -18.864  1.00 94.90           H  
ATOM   2876  O   PHE A 180       6.959  -3.029 -21.060  1.00 94.90           O  
ATOM   2877  CG  PHE A 180       3.885  -3.745 -20.952  1.00 94.90           C  
ATOM   2878  CD1 PHE A 180       3.908  -2.338 -20.893  1.00 94.90           C  
ATOM   2879  HD1 PHE A 180       4.269  -1.838 -20.007  1.00 94.90           H  
ATOM   2880  CD2 PHE A 180       3.422  -4.386 -22.116  1.00 94.90           C  
ATOM   2881  HD2 PHE A 180       3.375  -5.465 -22.156  1.00 94.90           H  
ATOM   2882  CE1 PHE A 180       3.511  -1.580 -22.007  1.00 94.90           C  
ATOM   2883  HE1 PHE A 180       3.560  -0.502 -21.967  1.00 94.90           H  
ATOM   2884  CE2 PHE A 180       2.992  -3.626 -23.218  1.00 94.90           C  
ATOM   2885  HE2 PHE A 180       2.598  -4.122 -24.093  1.00 94.90           H  
ATOM   2886  CZ  PHE A 180       3.049  -2.223 -23.170  1.00 94.90           C  
ATOM   2887  HZ  PHE A 180       2.724  -1.637 -24.017  1.00 94.90           H  
ATOM   2888  N   ILE A 181       7.261  -3.134 -18.840  1.00 97.45           N  
ATOM   2889  H   ILE A 181       7.069  -3.626 -17.979  1.00 97.45           H  
ATOM   2890  CA  ILE A 181       8.053  -1.908 -18.777  1.00 97.45           C  
ATOM   2891  HA  ILE A 181       7.440  -1.122 -19.220  1.00 97.45           H  
ATOM   2892  C   ILE A 181       9.323  -1.992 -19.627  1.00 97.45           C  
ATOM   2893  CB  ILE A 181       8.368  -1.516 -17.318  1.00 97.45           C  
ATOM   2894  HB  ILE A 181       7.458  -1.620 -16.729  1.00 97.45           H  
ATOM   2895  O   ILE A 181       9.708  -0.995 -20.225  1.00 97.45           O  
ATOM   2896  CG1 ILE A 181       8.790  -0.030 -17.271  1.00 97.45           C  
ATOM   2897 HG12 ILE A 181       9.314   0.188 -16.341  1.00 97.45           H  
ATOM   2898 HG13 ILE A 181       9.500   0.203 -18.064  1.00 97.45           H  
ATOM   2899  CG2 ILE A 181       9.433  -2.422 -16.672  1.00 97.45           C  
ATOM   2900 HG21 ILE A 181       9.158  -3.471 -16.781  1.00 97.45           H  
ATOM   2901 HG22 ILE A 181       9.505  -2.205 -15.606  1.00 97.45           H  
ATOM   2902 HG23 ILE A 181      10.412  -2.256 -17.121  1.00 97.45           H  
ATOM   2903  CD1 ILE A 181       7.590   0.917 -17.390  1.00 97.45           C  
ATOM   2904 HD11 ILE A 181       7.134   0.838 -18.378  1.00 97.45           H  
ATOM   2905 HD12 ILE A 181       7.919   1.945 -17.240  1.00 97.45           H  
ATOM   2906 HD13 ILE A 181       6.849   0.678 -16.628  1.00 97.45           H  
ATOM   2907  N   VAL A 182       9.931  -3.176 -19.754  1.00 97.75           N  
ATOM   2908  H   VAL A 182       9.550  -3.965 -19.251  1.00 97.75           H  
ATOM   2909  CA  VAL A 182      11.115  -3.400 -20.598  1.00 97.75           C  
ATOM   2910  HA  VAL A 182      11.895  -2.689 -20.323  1.00 97.75           H  
ATOM   2911  C   VAL A 182      10.777  -3.161 -22.069  1.00 97.75           C  
ATOM   2912  CB  VAL A 182      11.654  -4.827 -20.376  1.00 97.75           C  
ATOM   2913  HB  VAL A 182      10.846  -5.539 -20.548  1.00 97.75           H  
ATOM   2914  O   VAL A 182      11.497  -2.445 -22.762  1.00 97.75           O  
ATOM   2915  CG1 VAL A 182      12.798  -5.195 -21.325  1.00 97.75           C  
ATOM   2916 HG11 VAL A 182      12.468  -5.171 -22.364  1.00 97.75           H  
ATOM   2917 HG12 VAL A 182      13.146  -6.204 -21.105  1.00 97.75           H  
ATOM   2918 HG13 VAL A 182      13.631  -4.504 -21.196  1.00 97.75           H  
ATOM   2919  CG2 VAL A 182      12.144  -4.989 -18.931  1.00 97.75           C  
ATOM   2920 HG21 VAL A 182      12.549  -5.991 -18.787  1.00 97.75           H  
ATOM   2921 HG22 VAL A 182      12.926  -4.262 -18.712  1.00 97.75           H  
ATOM   2922 HG23 VAL A 182      11.322  -4.858 -18.227  1.00 97.75           H  
ATOM   2923  N   LYS A 183       9.634  -3.684 -22.531  1.00 97.25           N  
ATOM   2924  H   LYS A 183       9.066  -4.215 -21.887  1.00 97.25           H  
ATOM   2925  CA  LYS A 183       9.131  -3.430 -23.888  1.00 97.25           C  
ATOM   2926  HA  LYS A 183       9.901  -3.710 -24.606  1.00 97.25           H  
ATOM   2927  C   LYS A 183       8.866  -1.941 -24.103  1.00 97.25           C  
ATOM   2928  CB  LYS A 183       7.873  -4.277 -24.141  1.00 97.25           C  
ATOM   2929  HB2 LYS A 183       7.103  -4.014 -23.416  1.00 97.25           H  
ATOM   2930  HB3 LYS A 183       8.125  -5.329 -24.012  1.00 97.25           H  
ATOM   2931  O   LYS A 183       9.296  -1.385 -25.106  1.00 97.25           O  
ATOM   2932  CG  LYS A 183       7.315  -4.063 -25.556  1.00 97.25           C  
ATOM   2933  HG2 LYS A 183       8.071  -4.348 -26.288  1.00 97.25           H  
ATOM   2934  HG3 LYS A 183       7.066  -3.011 -25.699  1.00 97.25           H  
ATOM   2935  CD  LYS A 183       6.047  -4.890 -25.779  1.00 97.25           C  
ATOM   2936  HD2 LYS A 183       5.305  -4.620 -25.028  1.00 97.25           H  
ATOM   2937  HD3 LYS A 183       6.287  -5.950 -25.690  1.00 97.25           H  
ATOM   2938  CE  LYS A 183       5.501  -4.589 -27.179  1.00 97.25           C  
ATOM   2939  HE2 LYS A 183       5.311  -3.518 -27.253  1.00 97.25           H  
ATOM   2940  HE3 LYS A 183       6.271  -4.830 -27.912  1.00 97.25           H  
ATOM   2941  NZ  LYS A 183       4.262  -5.354 -27.461  1.00 97.25           N  
ATOM   2942  HZ1 LYS A 183       3.540  -5.121 -26.794  1.00 97.25           H  
ATOM   2943  HZ2 LYS A 183       4.441  -6.347 -27.414  1.00 97.25           H  
ATOM   2944  HZ3 LYS A 183       3.926  -5.133 -28.388  1.00 97.25           H  
ATOM   2945  N   LEU A 184       8.191  -1.289 -23.155  1.00 98.03           N  
ATOM   2946  H   LEU A 184       7.863  -1.813 -22.356  1.00 98.03           H  
ATOM   2947  CA  LEU A 184       7.882   0.137 -23.254  1.00 98.03           C  
ATOM   2948  HA  LEU A 184       7.371   0.297 -24.203  1.00 98.03           H  
ATOM   2949  C   LEU A 184       9.154   1.001 -23.271  1.00 98.03           C  
ATOM   2950  CB  LEU A 184       6.946   0.516 -22.094  1.00 98.03           C  
ATOM   2951  HB2 LEU A 184       7.501   0.434 -21.160  1.00 98.03           H  
ATOM   2952  HB3 LEU A 184       6.124  -0.198 -22.059  1.00 98.03           H  
ATOM   2953  O   LEU A 184       9.231   1.965 -24.026  1.00 98.03           O  
ATOM   2954  CG  LEU A 184       6.361   1.937 -22.201  1.00 98.03           C  
ATOM   2955  HG  LEU A 184       7.166   2.669 -22.266  1.00 98.03           H  
ATOM   2956  CD1 LEU A 184       5.436   2.096 -23.410  1.00 98.03           C  
ATOM   2957 HD11 LEU A 184       4.635   1.358 -23.375  1.00 98.03           H  
ATOM   2958 HD12 LEU A 184       5.003   3.096 -23.414  1.00 98.03           H  
ATOM   2959 HD13 LEU A 184       6.001   1.967 -24.334  1.00 98.03           H  
ATOM   2960  CD2 LEU A 184       5.544   2.232 -20.945  1.00 98.03           C  
ATOM   2961 HD21 LEU A 184       4.752   1.493 -20.827  1.00 98.03           H  
ATOM   2962 HD22 LEU A 184       6.198   2.208 -20.073  1.00 98.03           H  
ATOM   2963 HD23 LEU A 184       5.095   3.223 -21.024  1.00 98.03           H  
ATOM   2964  N   ALA A 185      10.162   0.644 -22.474  1.00 98.52           N  
ATOM   2965  H   ALA A 185      10.034  -0.141 -21.852  1.00 98.52           H  
ATOM   2966  CA  ALA A 185      11.465   1.296 -22.475  1.00 98.52           C  
ATOM   2967  HA  ALA A 185      11.326   2.363 -22.303  1.00 98.52           H  
ATOM   2968  C   ALA A 185      12.178   1.144 -23.824  1.00 98.52           C  
ATOM   2969  CB  ALA A 185      12.289   0.724 -21.321  1.00 98.52           C  
ATOM   2970  HB1 ALA A 185      11.818   1.007 -20.379  1.00 98.52           H  
ATOM   2971  HB2 ALA A 185      13.305   1.118 -21.349  1.00 98.52           H  
ATOM   2972  HB3 ALA A 185      12.340  -0.363 -21.390  1.00 98.52           H  
ATOM   2973  O   ALA A 185      12.680   2.136 -24.349  1.00 98.52           O  
ATOM   2974  N   GLN A 186      12.151  -0.048 -24.426  1.00 98.53           N  
ATOM   2975  H   GLN A 186      11.762  -0.839 -23.933  1.00 98.53           H  
ATOM   2976  CA  GLN A 186      12.725  -0.271 -25.754  1.00 98.53           C  
ATOM   2977  HA  GLN A 186      13.772   0.029 -25.713  1.00 98.53           H  
ATOM   2978  C   GLN A 186      12.045   0.601 -26.822  1.00 98.53           C  
ATOM   2979  CB  GLN A 186      12.656  -1.769 -26.094  1.00 98.53           C  
ATOM   2980  HB2 GLN A 186      13.044  -2.349 -25.257  1.00 98.53           H  
ATOM   2981  HB3 GLN A 186      11.618  -2.062 -26.255  1.00 98.53           H  
ATOM   2982  O   GLN A 186      12.731   1.314 -27.547  1.00 98.53           O  
ATOM   2983  CG  GLN A 186      13.469  -2.118 -27.348  1.00 98.53           C  
ATOM   2984  HG2 GLN A 186      13.406  -3.191 -27.532  1.00 98.53           H  
ATOM   2985  HG3 GLN A 186      13.034  -1.610 -28.209  1.00 98.53           H  
ATOM   2986  CD  GLN A 186      14.943  -1.743 -27.212  1.00 98.53           C  
ATOM   2987  NE2 GLN A 186      15.493  -1.000 -28.139  1.00 98.53           N  
ATOM   2988 HE21 GLN A 186      14.956  -0.706 -28.942  1.00 98.53           H  
ATOM   2989 HE22 GLN A 186      16.463  -0.731 -28.061  1.00 98.53           H  
ATOM   2990  OE1 GLN A 186      15.607  -2.087 -26.247  1.00 98.53           O  
ATOM   2991  N   MET A 187      10.707   0.663 -26.830  1.00 98.56           N  
ATOM   2992  H   MET A 187      10.198   0.043 -26.216  1.00 98.56           H  
ATOM   2993  CA  MET A 187       9.950   1.543 -27.735  1.00 98.56           C  
ATOM   2994  HA  MET A 187      10.137   1.240 -28.765  1.00 98.56           H  
ATOM   2995  C   MET A 187      10.367   3.018 -27.597  1.00 98.56           C  
ATOM   2996  CB  MET A 187       8.444   1.428 -27.445  1.00 98.56           C  
ATOM   2997  HB2 MET A 187       8.258   1.662 -26.397  1.00 98.56           H  
ATOM   2998  HB3 MET A 187       7.920   2.167 -28.051  1.00 98.56           H  
ATOM   2999  O   MET A 187      10.465   3.740 -28.586  1.00 98.56           O  
ATOM   3000  CG  MET A 187       7.856   0.047 -27.754  1.00 98.56           C  
ATOM   3001  HG2 MET A 187       7.944  -0.141 -28.824  1.00 98.56           H  
ATOM   3002  HG3 MET A 187       8.445  -0.718 -27.247  1.00 98.56           H  
ATOM   3003  SD  MET A 187       6.116  -0.155 -27.262  1.00 98.56           S  
ATOM   3004  CE  MET A 187       5.376   0.906 -28.530  1.00 98.56           C  
ATOM   3005  HE1 MET A 187       4.291   0.806 -28.519  1.00 98.56           H  
ATOM   3006  HE2 MET A 187       5.749   0.617 -29.513  1.00 98.56           H  
ATOM   3007  HE3 MET A 187       5.649   1.945 -28.346  1.00 98.56           H  
ATOM   3008  N   ILE A 188      10.644   3.480 -26.372  1.00 98.47           N  
ATOM   3009  H   ILE A 188      10.547   2.841 -25.595  1.00 98.47           H  
ATOM   3010  CA  ILE A 188      11.122   4.847 -26.114  1.00 98.47           C  
ATOM   3011  HA  ILE A 188      10.468   5.543 -26.639  1.00 98.47           H  
ATOM   3012  C   ILE A 188      12.529   5.061 -26.685  1.00 98.47           C  
ATOM   3013  CB  ILE A 188      11.057   5.165 -24.601  1.00 98.47           C  
ATOM   3014  HB  ILE A 188      11.547   4.362 -24.049  1.00 98.47           H  
ATOM   3015  O   ILE A 188      12.786   6.112 -27.274  1.00 98.47           O  
ATOM   3016  CG1 ILE A 188       9.584   5.246 -24.150  1.00 98.47           C  
ATOM   3017 HG12 ILE A 188       9.155   6.171 -24.535  1.00 98.47           H  
ATOM   3018 HG13 ILE A 188       9.022   4.416 -24.581  1.00 98.47           H  
ATOM   3019  CG2 ILE A 188      11.780   6.483 -24.260  1.00 98.47           C  
ATOM   3020 HG21 ILE A 188      11.679   6.714 -23.199  1.00 98.47           H  
ATOM   3021 HG22 ILE A 188      12.846   6.382 -24.466  1.00 98.47           H  
ATOM   3022 HG23 ILE A 188      11.375   7.302 -24.854  1.00 98.47           H  
ATOM   3023  CD1 ILE A 188       9.360   5.187 -22.637  1.00 98.47           C  
ATOM   3024 HD11 ILE A 188       9.821   4.289 -22.227  1.00 98.47           H  
ATOM   3025 HD12 ILE A 188       8.289   5.152 -22.438  1.00 98.47           H  
ATOM   3026 HD13 ILE A 188       9.774   6.072 -22.153  1.00 98.47           H  
ATOM   3027  N   MET A 189      13.432   4.090 -26.523  1.00 98.09           N  
ATOM   3028  H   MET A 189      13.146   3.234 -26.071  1.00 98.09           H  
ATOM   3029  CA  MET A 189      14.798   4.171 -27.058  1.00 98.09           C  
ATOM   3030  HA  MET A 189      15.250   5.107 -26.730  1.00 98.09           H  
ATOM   3031  C   MET A 189      14.812   4.196 -28.588  1.00 98.09           C  
ATOM   3032  CB  MET A 189      15.646   3.001 -26.537  1.00 98.09           C  
ATOM   3033  HB2 MET A 189      16.608   3.006 -27.049  1.00 98.09           H  
ATOM   3034  HB3 MET A 189      15.154   2.056 -26.766  1.00 98.09           H  
ATOM   3035  O   MET A 189      15.569   4.968 -29.179  1.00 98.09           O  
ATOM   3036  CG  MET A 189      15.894   3.087 -25.027  1.00 98.09           C  
ATOM   3037  HG2 MET A 189      14.936   2.990 -24.515  1.00 98.09           H  
ATOM   3038  HG3 MET A 189      16.512   2.238 -24.734  1.00 98.09           H  
ATOM   3039  SD  MET A 189      16.698   4.601 -24.426  1.00 98.09           S  
ATOM   3040  CE  MET A 189      18.369   4.337 -25.074  1.00 98.09           C  
ATOM   3041  HE1 MET A 189      19.019   5.141 -24.727  1.00 98.09           H  
ATOM   3042  HE2 MET A 189      18.755   3.386 -24.709  1.00 98.09           H  
ATOM   3043  HE3 MET A 189      18.348   4.328 -26.164  1.00 98.09           H  
ATOM   3044  N   ASP A 190      13.918   3.430 -29.208  1.00 98.19           N  
ATOM   3045  H   ASP A 190      13.400   2.764 -28.652  1.00 98.19           H  
ATOM   3046  CA  ASP A 190      13.795   3.308 -30.662  1.00 98.19           C  
ATOM   3047  HA  ASP A 190      14.789   3.406 -31.099  1.00 98.19           H  
ATOM   3048  C   ASP A 190      12.935   4.425 -31.289  1.00 98.19           C  
ATOM   3049  CB  ASP A 190      13.296   1.891 -30.992  1.00 98.19           C  
ATOM   3050  HB2 ASP A 190      12.331   1.735 -30.509  1.00 98.19           H  
ATOM   3051  HB3 ASP A 190      13.161   1.802 -32.070  1.00 98.19           H  
ATOM   3052  O   ASP A 190      12.795   4.504 -32.508  1.00 98.19           O  
ATOM   3053  CG  ASP A 190      14.274   0.797 -30.534  1.00 98.19           C  
ATOM   3054  OD1 ASP A 190      15.486   1.081 -30.391  1.00 98.19           O  
ATOM   3055  OD2 ASP A 190      13.828  -0.340 -30.272  1.00 98.19           O  
ATOM   3056  N   ASN A 191      12.405   5.348 -30.472  1.00 96.71           N  
ATOM   3057  H   ASN A 191      12.575   5.217 -29.485  1.00 96.71           H  
ATOM   3058  CA  ASN A 191      11.467   6.408 -30.869  1.00 96.71           C  
ATOM   3059  HA  ASN A 191      11.114   6.856 -29.940  1.00 96.71           H  
ATOM   3060  C   ASN A 191      10.197   5.881 -31.563  1.00 96.71           C  
ATOM   3061  CB  ASN A 191      12.169   7.523 -31.669  1.00 96.71           C  
ATOM   3062  HB2 ASN A 191      12.507   7.123 -32.625  1.00 96.71           H  
ATOM   3063  HB3 ASN A 191      11.455   8.320 -31.878  1.00 96.71           H  
ATOM   3064  O   ASN A 191       9.617   6.556 -32.418  1.00 96.71           O  
ATOM   3065  CG  ASN A 191      13.333   8.136 -30.928  1.00 96.71           C  
ATOM   3066  ND2 ASN A 191      14.536   7.752 -31.278  1.00 96.71           N  
ATOM   3067 HD21 ASN A 191      15.272   7.952 -30.616  1.00 96.71           H  
ATOM   3068 HD22 ASN A 191      14.600   6.952 -31.890  1.00 96.71           H  
ATOM   3069  OD1 ASN A 191      13.178   8.960 -30.038  1.00 96.71           O  
ATOM   3070  N   GLU A 192       9.742   4.692 -31.177  1.00 98.08           N  
ATOM   3071  H   GLU A 192      10.232   4.203 -30.442  1.00 98.08           H  
ATOM   3072  CA  GLU A 192       8.497   4.114 -31.665  1.00 98.08           C  
ATOM   3073  HA  GLU A 192       8.500   4.217 -32.750  1.00 98.08           H  
ATOM   3074  C   GLU A 192       7.266   4.845 -31.090  1.00 98.08           C  
ATOM   3075  CB  GLU A 192       8.421   2.617 -31.342  1.00 98.08           C  
ATOM   3076  HB2 GLU A 192       8.563   2.471 -30.271  1.00 98.08           H  
ATOM   3077  HB3 GLU A 192       7.424   2.265 -31.608  1.00 98.08           H  
ATOM   3078  O   GLU A 192       7.312   5.423 -29.995  1.00 98.08           O  
ATOM   3079  CG  GLU A 192       9.455   1.787 -32.119  1.00 98.08           C  
ATOM   3080  HG2 GLU A 192      10.455   2.111 -31.831  1.00 98.08           H  
ATOM   3081  HG3 GLU A 192       9.326   1.986 -33.183  1.00 98.08           H  
ATOM   3082  CD  GLU A 192       9.309   0.275 -31.871  1.00 98.08           C  
ATOM   3083  OE1 GLU A 192      10.174  -0.475 -32.368  1.00 98.08           O  
ATOM   3084  OE2 GLU A 192       8.305  -0.135 -31.240  1.00 98.08           O  
ATOM   3085  N   PRO A 193       6.121   4.819 -31.797  1.00 97.64           N  
ATOM   3086  CA  PRO A 193       4.861   5.321 -31.264  1.00 97.64           C  
ATOM   3087  HA  PRO A 193       4.973   6.386 -31.061  1.00 97.64           H  
ATOM   3088  C   PRO A 193       4.450   4.587 -29.981  1.00 97.64           C  
ATOM   3089  CB  PRO A 193       3.829   5.123 -32.380  1.00 97.64           C  
ATOM   3090  HB2 PRO A 193       3.315   4.169 -32.262  1.00 97.64           H  
ATOM   3091  HB3 PRO A 193       3.107   5.939 -32.410  1.00 97.64           H  
ATOM   3092  O   PRO A 193       4.318   3.366 -29.967  1.00 97.64           O  
ATOM   3093  CG  PRO A 193       4.677   5.073 -33.649  1.00 97.64           C  
ATOM   3094  HG2 PRO A 193       4.906   6.086 -33.979  1.00 97.64           H  
ATOM   3095  HG3 PRO A 193       4.188   4.510 -34.444  1.00 97.64           H  
ATOM   3096  CD  PRO A 193       5.954   4.388 -33.177  1.00 97.64           C  
ATOM   3097  HD2 PRO A 193       5.835   3.305 -33.208  1.00 97.64           H  
ATOM   3098  HD3 PRO A 193       6.786   4.699 -33.809  1.00 97.64           H  
ATOM   3099  N   LEU A 194       4.185   5.338 -28.910  1.00 98.26           N  
ATOM   3100  H   LEU A 194       4.317   6.337 -28.977  1.00 98.26           H  
ATOM   3101  CA  LEU A 194       3.766   4.768 -27.629  1.00 98.26           C  
ATOM   3102  HA  LEU A 194       4.209   3.776 -27.552  1.00 98.26           H  
ATOM   3103  C   LEU A 194       2.238   4.626 -27.543  1.00 98.26           C  
ATOM   3104  CB  LEU A 194       4.295   5.611 -26.459  1.00 98.26           C  
ATOM   3105  HB2 LEU A 194       4.005   5.116 -25.532  1.00 98.26           H  
ATOM   3106  HB3 LEU A 194       3.809   6.586 -26.486  1.00 98.26           H  
ATOM   3107  O   LEU A 194       1.517   5.548 -27.945  1.00 98.26           O  
ATOM   3108  CG  LEU A 194       5.817   5.813 -26.440  1.00 98.26           C  
ATOM   3109  HG  LEU A 194       6.127   6.321 -27.353  1.00 98.26           H  
ATOM   3110  CD1 LEU A 194       6.171   6.714 -25.261  1.00 98.26           C  
ATOM   3111 HD11 LEU A 194       5.862   6.247 -24.326  1.00 98.26           H  
ATOM   3112 HD12 LEU A 194       5.672   7.677 -25.374  1.00 98.26           H  
ATOM   3113 HD13 LEU A 194       7.249   6.873 -25.255  1.00 98.26           H  
ATOM   3114  CD2 LEU A 194       6.596   4.506 -26.311  1.00 98.26           C  
ATOM   3115 HD21 LEU A 194       6.373   4.018 -25.362  1.00 98.26           H  
ATOM   3116 HD22 LEU A 194       6.356   3.841 -27.140  1.00 98.26           H  
ATOM   3117 HD23 LEU A 194       7.664   4.716 -26.375  1.00 98.26           H  
ATOM   3118  N   PRO A 195       1.718   3.526 -26.968  1.00 97.71           N  
ATOM   3119  CA  PRO A 195       0.298   3.416 -26.657  1.00 97.71           C  
ATOM   3120  HA  PRO A 195      -0.294   3.570 -27.560  1.00 97.71           H  
ATOM   3121  C   PRO A 195      -0.097   4.455 -25.600  1.00 97.71           C  
ATOM   3122  CB  PRO A 195       0.103   1.983 -26.152  1.00 97.71           C  
ATOM   3123  HB2 PRO A 195      -0.699   1.906 -25.418  1.00 97.71           H  
ATOM   3124  HB3 PRO A 195      -0.091   1.322 -26.996  1.00 97.71           H  
ATOM   3125  O   PRO A 195       0.637   4.686 -24.641  1.00 97.71           O  
ATOM   3126  CG  PRO A 195       1.464   1.642 -25.542  1.00 97.71           C  
ATOM   3127  HG2 PRO A 195       1.649   0.568 -25.531  1.00 97.71           H  
ATOM   3128  HG3 PRO A 195       1.533   2.055 -24.535  1.00 97.71           H  
ATOM   3129  CD  PRO A 195       2.447   2.376 -26.446  1.00 97.71           C  
ATOM   3130  HD2 PRO A 195       2.739   1.731 -27.274  1.00 97.71           H  
ATOM   3131  HD3 PRO A 195       3.323   2.676 -25.870  1.00 97.71           H  
ATOM   3132  N   LYS A 196      -1.285   5.056 -25.736  1.00 97.32           N  
ATOM   3133  H   LYS A 196      -1.829   4.856 -26.563  1.00 97.32           H  
ATOM   3134  CA  LYS A 196      -1.804   6.019 -24.745  1.00 97.32           C  
ATOM   3135  HA  LYS A 196      -1.002   6.703 -24.467  1.00 97.32           H  
ATOM   3136  C   LYS A 196      -2.192   5.366 -23.421  1.00 97.32           C  
ATOM   3137  CB  LYS A 196      -2.986   6.809 -25.338  1.00 97.32           C  
ATOM   3138  HB2 LYS A 196      -3.472   7.365 -24.536  1.00 97.32           H  
ATOM   3139  HB3 LYS A 196      -3.720   6.112 -25.742  1.00 97.32           H  
ATOM   3140  O   LYS A 196      -2.001   5.954 -22.359  1.00 97.32           O  
ATOM   3141  CG  LYS A 196      -2.585   7.809 -26.437  1.00 97.32           C  
ATOM   3142  HG2 LYS A 196      -2.138   7.279 -27.278  1.00 97.32           H  
ATOM   3143  HG3 LYS A 196      -3.483   8.320 -26.784  1.00 97.32           H  
ATOM   3144  CD  LYS A 196      -1.593   8.846 -25.898  1.00 97.32           C  
ATOM   3145  HD2 LYS A 196      -1.969   9.246 -24.956  1.00 97.32           H  
ATOM   3146  HD3 LYS A 196      -0.639   8.350 -25.715  1.00 97.32           H  
ATOM   3147  CE  LYS A 196      -1.329   9.998 -26.862  1.00 97.32           C  
ATOM   3148  HE2 LYS A 196      -2.265  10.523 -27.053  1.00 97.32           H  
ATOM   3149  HE3 LYS A 196      -0.957   9.590 -27.802  1.00 97.32           H  
ATOM   3150  NZ  LYS A 196      -0.327  10.909 -26.255  1.00 97.32           N  
ATOM   3151  HZ1 LYS A 196       0.530  10.405 -26.080  1.00 97.32           H  
ATOM   3152  HZ2 LYS A 196      -0.645  11.234 -25.353  1.00 97.32           H  
ATOM   3153  HZ3 LYS A 196      -0.134  11.704 -26.848  1.00 97.32           H  
ATOM   3154  N   TYR A 197      -2.707   4.146 -23.486  1.00 97.26           N  
ATOM   3155  H   TYR A 197      -2.798   3.707 -24.392  1.00 97.26           H  
ATOM   3156  CA  TYR A 197      -3.115   3.356 -22.334  1.00 97.26           C  
ATOM   3157  HA  TYR A 197      -2.574   3.691 -21.449  1.00 97.26           H  
ATOM   3158  C   TYR A 197      -2.763   1.891 -22.583  1.00 97.26           C  
ATOM   3159  CB  TYR A 197      -4.617   3.557 -22.089  1.00 97.26           C  
ATOM   3160  HB2 TYR A 197      -4.799   4.612 -21.886  1.00 97.26           H  
ATOM   3161  HB3 TYR A 197      -5.160   3.302 -22.999  1.00 97.26           H  
ATOM   3162  O   TYR A 197      -2.993   1.370 -23.674  1.00 97.26           O  
ATOM   3163  CG  TYR A 197      -5.184   2.746 -20.938  1.00 97.26           C  
ATOM   3164  CD1 TYR A 197      -5.912   1.573 -21.199  1.00 97.26           C  
ATOM   3165  HD1 TYR A 197      -6.066   1.242 -22.216  1.00 97.26           H  
ATOM   3166  CD2 TYR A 197      -5.014   3.173 -19.606  1.00 97.26           C  
ATOM   3167  HD2 TYR A 197      -4.515   4.108 -19.398  1.00 97.26           H  
ATOM   3168  CE1 TYR A 197      -6.470   0.843 -20.134  1.00 97.26           C  
ATOM   3169  HE1 TYR A 197      -7.072  -0.031 -20.334  1.00 97.26           H  
ATOM   3170  CE2 TYR A 197      -5.515   2.410 -18.532  1.00 97.26           C  
ATOM   3171  HE2 TYR A 197      -5.365   2.732 -17.513  1.00 97.26           H  
ATOM   3172  OH  TYR A 197      -6.785   0.485 -17.792  1.00 97.26           O  
ATOM   3173  HH  TYR A 197      -6.491   0.697 -16.903  1.00 97.26           H  
ATOM   3174  CZ  TYR A 197      -6.251   1.235 -18.796  1.00 97.26           C  
ATOM   3175  N   VAL A 198      -2.194   1.249 -21.571  1.00 96.57           N  
ATOM   3176  H   VAL A 198      -2.003   1.769 -20.726  1.00 96.57           H  
ATOM   3177  CA  VAL A 198      -1.865  -0.172 -21.546  1.00 96.57           C  
ATOM   3178  HA  VAL A 198      -2.243  -0.660 -22.445  1.00 96.57           H  
ATOM   3179  C   VAL A 198      -2.552  -0.773 -20.335  1.00 96.57           C  
ATOM   3180  CB  VAL A 198      -0.345  -0.399 -21.471  1.00 96.57           C  
ATOM   3181  HB  VAL A 198       0.051   0.085 -20.578  1.00 96.57           H  
ATOM   3182  O   VAL A 198      -2.304  -0.343 -19.210  1.00 96.57           O  
ATOM   3183  CG1 VAL A 198      -0.019  -1.897 -21.402  1.00 96.57           C  
ATOM   3184 HG11 VAL A 198      -0.503  -2.361 -20.543  1.00 96.57           H  
ATOM   3185 HG12 VAL A 198       1.054  -2.039 -21.274  1.00 96.57           H  
ATOM   3186 HG13 VAL A 198      -0.347  -2.403 -22.309  1.00 96.57           H  
ATOM   3187  CG2 VAL A 198       0.347   0.205 -22.697  1.00 96.57           C  
ATOM   3188 HG21 VAL A 198      -0.029  -0.266 -23.606  1.00 96.57           H  
ATOM   3189 HG22 VAL A 198       1.425   0.057 -22.624  1.00 96.57           H  
ATOM   3190 HG23 VAL A 198       0.157   1.277 -22.739  1.00 96.57           H  
ATOM   3191  N   TYR A 199      -3.382  -1.782 -20.571  1.00 94.62           N  
ATOM   3192  H   TYR A 199      -3.492  -2.111 -21.519  1.00 94.62           H  
ATOM   3193  CA  TYR A 199      -3.955  -2.619 -19.528  1.00 94.62           C  
ATOM   3194  HA  TYR A 199      -3.776  -2.176 -18.548  1.00 94.62           H  
ATOM   3195  C   TYR A 199      -3.285  -3.986 -19.579  1.00 94.62           C  
ATOM   3196  CB  TYR A 199      -5.466  -2.722 -19.733  1.00 94.62           C  
ATOM   3197  HB2 TYR A 199      -5.889  -1.719 -19.668  1.00 94.62           H  
ATOM   3198  HB3 TYR A 199      -5.672  -3.112 -20.730  1.00 94.62           H  
ATOM   3199  O   TYR A 199      -3.321  -4.632 -20.620  1.00 94.62           O  
ATOM   3200  CG  TYR A 199      -6.156  -3.581 -18.700  1.00 94.62           C  
ATOM   3201  CD1 TYR A 199      -6.651  -4.852 -19.048  1.00 94.62           C  
ATOM   3202  HD1 TYR A 199      -6.527  -5.224 -20.054  1.00 94.62           H  
ATOM   3203  CD2 TYR A 199      -6.268  -3.115 -17.378  1.00 94.62           C  
ATOM   3204  HD2 TYR A 199      -5.870  -2.146 -17.116  1.00 94.62           H  
ATOM   3205  CE1 TYR A 199      -7.278  -5.651 -18.075  1.00 94.62           C  
ATOM   3206  HE1 TYR A 199      -7.648  -6.633 -18.332  1.00 94.62           H  
ATOM   3207  CE2 TYR A 199      -6.863  -3.923 -16.394  1.00 94.62           C  
ATOM   3208  HE2 TYR A 199      -6.900  -3.570 -15.374  1.00 94.62           H  
ATOM   3209  OH  TYR A 199      -7.948  -5.973 -15.794  1.00 94.62           O  
ATOM   3210  HH  TYR A 199      -7.773  -5.625 -14.916  1.00 94.62           H  
ATOM   3211  CZ  TYR A 199      -7.375  -5.191 -16.746  1.00 94.62           C  
ATOM   3212  N   ILE A 200      -2.668  -4.396 -18.474  1.00 93.55           N  
ATOM   3213  H   ILE A 200      -2.705  -3.797 -17.662  1.00 93.55           H  
ATOM   3214  CA  ILE A 200      -2.010  -5.695 -18.329  1.00 93.55           C  
ATOM   3215  HA  ILE A 200      -1.834  -6.125 -19.315  1.00 93.55           H  
ATOM   3216  C   ILE A 200      -2.978  -6.605 -17.580  1.00 93.55           C  
ATOM   3217  CB  ILE A 200      -0.642  -5.555 -17.628  1.00 93.55           C  
ATOM   3218  HB  ILE A 200      -0.805  -5.161 -16.625  1.00 93.55           H  
ATOM   3219  O   ILE A 200      -3.213  -6.432 -16.375  1.00 93.55           O  
ATOM   3220  CG1 ILE A 200       0.261  -4.560 -18.395  1.00 93.55           C  
ATOM   3221 HG12 ILE A 200       0.497  -4.962 -19.380  1.00 93.55           H  
ATOM   3222 HG13 ILE A 200      -0.269  -3.618 -18.531  1.00 93.55           H  
ATOM   3223  CG2 ILE A 200       0.035  -6.933 -17.497  1.00 93.55           C  
ATOM   3224 HG21 ILE A 200       0.969  -6.853 -16.939  1.00 93.55           H  
ATOM   3225 HG22 ILE A 200      -0.610  -7.632 -16.965  1.00 93.55           H  
ATOM   3226 HG23 ILE A 200       0.244  -7.337 -18.487  1.00 93.55           H  
ATOM   3227  CD1 ILE A 200       1.559  -4.212 -17.666  1.00 93.55           C  
ATOM   3228 HD11 ILE A 200       1.338  -3.894 -16.647  1.00 93.55           H  
ATOM   3229 HD12 ILE A 200       2.054  -3.395 -18.190  1.00 93.55           H  
ATOM   3230 HD13 ILE A 200       2.225  -5.076 -17.650  1.00 93.55           H  
ATOM   3231  N   GLY A 201      -3.563  -7.544 -18.323  1.00 89.65           N  
ATOM   3232  H   GLY A 201      -3.291  -7.626 -19.292  1.00 89.65           H  
ATOM   3233  CA  GLY A 201      -4.544  -8.495 -17.816  1.00 89.65           C  
ATOM   3234  HA2 GLY A 201      -5.365  -7.948 -17.352  1.00 89.65           H  
ATOM   3235  HA3 GLY A 201      -4.942  -9.067 -18.654  1.00 89.65           H  
ATOM   3236  C   GLY A 201      -3.969  -9.483 -16.799  1.00 89.65           C  
ATOM   3237  O   GLY A 201      -2.762  -9.578 -16.574  1.00 89.65           O  
ATOM   3238  N   ALA A 202      -4.854 -10.248 -16.160  1.00 86.82           N  
ATOM   3239  H   ALA A 202      -5.820 -10.198 -16.451  1.00 86.82           H  
ATOM   3240  CA  ALA A 202      -4.460 -11.290 -15.211  1.00 86.82           C  
ATOM   3241  HA  ALA A 202      -3.794 -10.857 -14.464  1.00 86.82           H  
ATOM   3242  C   ALA A 202      -3.708 -12.456 -15.880  1.00 86.82           C  
ATOM   3243  CB  ALA A 202      -5.729 -11.789 -14.522  1.00 86.82           C  
ATOM   3244  HB1 ALA A 202      -6.399 -12.241 -15.253  1.00 86.82           H  
ATOM   3245  HB2 ALA A 202      -6.235 -10.953 -14.039  1.00 86.82           H  
ATOM   3246  HB3 ALA A 202      -5.470 -12.538 -13.774  1.00 86.82           H  
ATOM   3247  O   ALA A 202      -2.867 -13.090 -15.246  1.00 86.82           O  
ATOM   3248  N   ASP A 203      -4.011 -12.714 -17.149  1.00 88.93           N  
ATOM   3249  H   ASP A 203      -4.650 -12.093 -17.624  1.00 88.93           H  
ATOM   3250  CA  ASP A 203      -3.366 -13.679 -18.040  1.00 88.93           C  
ATOM   3251  HA  ASP A 203      -3.225 -14.620 -17.508  1.00 88.93           H  
ATOM   3252  C   ASP A 203      -1.980 -13.222 -18.522  1.00 88.93           C  
ATOM   3253  CB  ASP A 203      -4.308 -13.932 -19.233  1.00 88.93           C  
ATOM   3254  HB2 ASP A 203      -5.232 -14.370 -18.855  1.00 88.93           H  
ATOM   3255  HB3 ASP A 203      -3.844 -14.669 -19.888  1.00 88.93           H  
ATOM   3256  O   ASP A 203      -1.135 -14.049 -18.857  1.00 88.93           O  
ATOM   3257  CG  ASP A 203      -4.666 -12.675 -20.048  1.00 88.93           C  
ATOM   3258  OD1 ASP A 203      -4.960 -11.628 -19.413  1.00 88.93           O  
ATOM   3259  OD2 ASP A 203      -4.719 -12.803 -21.288  1.00 88.93           O  
ATOM   3260  N   GLU A 204      -1.714 -11.916 -18.491  1.00 91.16           N  
ATOM   3261  H   GLU A 204      -2.477 -11.286 -18.289  1.00 91.16           H  
ATOM   3262  CA  GLU A 204      -0.417 -11.326 -18.832  1.00 91.16           C  
ATOM   3263  HA  GLU A 204       0.123 -12.017 -19.479  1.00 91.16           H  
ATOM   3264  C   GLU A 204       0.477 -11.071 -17.609  1.00 91.16           C  
ATOM   3265  CB  GLU A 204      -0.634 -10.027 -19.609  1.00 91.16           C  
ATOM   3266  HB2 GLU A 204      -1.224  -9.342 -19.001  1.00 91.16           H  
ATOM   3267  HB3 GLU A 204       0.334  -9.566 -19.806  1.00 91.16           H  
ATOM   3268  O   GLU A 204       1.584 -10.540 -17.749  1.00 91.16           O  
ATOM   3269  CG  GLU A 204      -1.332 -10.247 -20.953  1.00 91.16           C  
ATOM   3270  HG2 GLU A 204      -2.323 -10.673 -20.797  1.00 91.16           H  
ATOM   3271  HG3 GLU A 204      -0.743 -10.938 -21.556  1.00 91.16           H  
ATOM   3272  CD  GLU A 204      -1.451  -8.896 -21.653  1.00 91.16           C  
ATOM   3273  OE1 GLU A 204      -0.524  -8.572 -22.437  1.00 91.16           O  
ATOM   3274  OE2 GLU A 204      -2.399  -8.153 -21.309  1.00 91.16           O  
ATOM   3275  N   ALA A 205       0.011 -11.438 -16.413  1.00 90.53           N  
ATOM   3276  H   ALA A 205      -0.891 -11.893 -16.378  1.00 90.53           H  
ATOM   3277  CA  ALA A 205       0.733 -11.215 -15.172  1.00 90.53           C  
ATOM   3278  HA  ALA A 205       0.948 -10.147 -15.128  1.00 90.53           H  
ATOM   3279  C   ALA A 205       2.065 -12.005 -15.155  1.00 90.53           C  
ATOM   3280  CB  ALA A 205      -0.195 -11.562 -14.001  1.00 90.53           C  
ATOM   3281  HB1 ALA A 205      -1.170 -11.100 -14.159  1.00 90.53           H  
ATOM   3282  HB2 ALA A 205       0.219 -11.165 -13.074  1.00 90.53           H  
ATOM   3283  HB3 ALA A 205      -0.318 -12.643 -13.930  1.00 90.53           H  
ATOM   3284  O   ALA A 205       2.083 -13.184 -15.518  1.00 90.53           O  
ATOM   3285  N   PRO A 206       3.186 -11.397 -14.722  1.00 93.69           N  
ATOM   3286  CA  PRO A 206       4.503 -12.034 -14.761  1.00 93.69           C  
ATOM   3287  HA  PRO A 206       4.727 -12.357 -15.778  1.00 93.69           H  
ATOM   3288  C   PRO A 206       4.585 -13.253 -13.833  1.00 93.69           C  
ATOM   3289  CB  PRO A 206       5.493 -10.935 -14.351  1.00 93.69           C  
ATOM   3290  HB2 PRO A 206       6.356 -11.330 -13.815  1.00 93.69           H  
ATOM   3291  HB3 PRO A 206       5.818 -10.388 -15.235  1.00 93.69           H  
ATOM   3292  O   PRO A 206       4.042 -13.267 -12.727  1.00 93.69           O  
ATOM   3293  CG  PRO A 206       4.647 -10.018 -13.465  1.00 93.69           C  
ATOM   3294  HG2 PRO A 206       5.041  -9.003 -13.419  1.00 93.69           H  
ATOM   3295  HG3 PRO A 206       4.558 -10.442 -12.464  1.00 93.69           H  
ATOM   3296  CD  PRO A 206       3.294 -10.056 -14.167  1.00 93.69           C  
ATOM   3297  HD2 PRO A 206       2.489  -9.850 -13.461  1.00 93.69           H  
ATOM   3298  HD3 PRO A 206       3.277  -9.326 -14.976  1.00 93.69           H  
ATOM   3299  N   SER A 207       5.320 -14.283 -14.223  1.00 94.14           N  
ATOM   3300  H   SER A 207       5.751 -14.248 -15.135  1.00 94.14           H  
ATOM   3301  CA  SER A 207       5.773 -15.304 -13.278  1.00 94.14           C  
ATOM   3302  HA  SER A 207       4.900 -15.718 -12.773  1.00 94.14           H  
ATOM   3303  C   SER A 207       6.697 -14.693 -12.212  1.00 94.14           C  
ATOM   3304  CB  SER A 207       6.465 -16.444 -14.022  1.00 94.14           C  
ATOM   3305  HB2 SER A 207       5.800 -16.842 -14.789  1.00 94.14           H  
ATOM   3306  HB3 SER A 207       6.714 -17.241 -13.322  1.00 94.14           H  
ATOM   3307  O   SER A 207       7.221 -13.591 -12.363  1.00 94.14           O  
ATOM   3308  OG  SER A 207       7.645 -15.970 -14.620  1.00 94.14           O  
ATOM   3309  HG  SER A 207       7.385 -15.434 -15.373  1.00 94.14           H  
ATOM   3310  N   VAL A 208       6.921 -15.410 -11.108  1.00 94.92           N  
ATOM   3311  H   VAL A 208       6.523 -16.336 -11.041  1.00 94.92           H  
ATOM   3312  CA  VAL A 208       7.804 -14.938 -10.021  1.00 94.92           C  
ATOM   3313  HA  VAL A 208       7.447 -13.969  -9.673  1.00 94.92           H  
ATOM   3314  C   VAL A 208       9.248 -14.726 -10.497  1.00 94.92           C  
ATOM   3315  CB  VAL A 208       7.766 -15.927  -8.845  1.00 94.92           C  
ATOM   3316  HB  VAL A 208       8.028 -16.922  -9.206  1.00 94.92           H  
ATOM   3317  O   VAL A 208       9.942 -13.839  -9.993  1.00 94.92           O  
ATOM   3318  CG1 VAL A 208       8.729 -15.556  -7.717  1.00 94.92           C  
ATOM   3319 HG11 VAL A 208       8.579 -16.257  -6.896  1.00 94.92           H  
ATOM   3320 HG12 VAL A 208       9.760 -15.657  -8.056  1.00 94.92           H  
ATOM   3321 HG13 VAL A 208       8.546 -14.536  -7.378  1.00 94.92           H  
ATOM   3322  CG2 VAL A 208       6.358 -15.986  -8.240  1.00 94.92           C  
ATOM   3323 HG21 VAL A 208       5.645 -16.326  -8.991  1.00 94.92           H  
ATOM   3324 HG22 VAL A 208       6.344 -16.698  -7.415  1.00 94.92           H  
ATOM   3325 HG23 VAL A 208       6.071 -15.000  -7.875  1.00 94.92           H  
ATOM   3326  N   ASP A 209       9.688 -15.513 -11.478  1.00 95.05           N  
ATOM   3327  H   ASP A 209       9.078 -16.225 -11.852  1.00 95.05           H  
ATOM   3328  CA  ASP A 209      11.031 -15.426 -12.053  1.00 95.05           C  
ATOM   3329  HA  ASP A 209      11.756 -15.297 -11.250  1.00 95.05           H  
ATOM   3330  C   ASP A 209      11.183 -14.219 -12.989  1.00 95.05           C  
ATOM   3331  CB  ASP A 209      11.359 -16.744 -12.770  1.00 95.05           C  
ATOM   3332  HB2 ASP A 209      12.341 -16.658 -13.235  1.00 95.05           H  
ATOM   3333  HB3 ASP A 209      10.623 -16.916 -13.555  1.00 95.05           H  
ATOM   3334  O   ASP A 209      12.267 -13.650 -13.082  1.00 95.05           O  
ATOM   3335  CG  ASP A 209      11.380 -17.938 -11.808  1.00 95.05           C  
ATOM   3336  OD1 ASP A 209      11.785 -17.743 -10.637  1.00 95.05           O  
ATOM   3337  OD2 ASP A 209      10.953 -19.032 -12.236  1.00 95.05           O  
ATOM   3338  N   GLU A 210      10.089 -13.767 -13.609  1.00 95.63           N  
ATOM   3339  H   GLU A 210       9.228 -14.281 -13.493  1.00 95.63           H  
ATOM   3340  CA  GLU A 210      10.046 -12.545 -14.427  1.00 95.63           C  
ATOM   3341  HA  GLU A 210      10.954 -12.484 -15.028  1.00 95.63           H  
ATOM   3342  C   GLU A 210       9.992 -11.256 -13.588  1.00 95.63           C  
ATOM   3343  CB  GLU A 210       8.837 -12.606 -15.378  1.00 95.63           C  
ATOM   3344  HB2 GLU A 210       8.671 -11.624 -15.822  1.00 95.63           H  
ATOM   3345  HB3 GLU A 210       7.951 -12.858 -14.795  1.00 95.63           H  
ATOM   3346  O   GLU A 210      10.119 -10.161 -14.135  1.00 95.63           O  
ATOM   3347  CG  GLU A 210       9.003 -13.612 -16.529  1.00 95.63           C  
ATOM   3348  HG2 GLU A 210       9.371 -14.562 -16.141  1.00 95.63           H  
ATOM   3349  HG3 GLU A 210       9.745 -13.228 -17.229  1.00 95.63           H  
ATOM   3350  CD  GLU A 210       7.666 -13.849 -17.248  1.00 95.63           C  
ATOM   3351  OE1 GLU A 210       7.522 -13.519 -18.449  1.00 95.63           O  
ATOM   3352  OE2 GLU A 210       6.742 -14.356 -16.573  1.00 95.63           O  
ATOM   3353  N   ILE A 211       9.802 -11.351 -12.267  1.00 96.61           N  
ATOM   3354  H   ILE A 211       9.705 -12.274 -11.869  1.00 96.61           H  
ATOM   3355  CA  ILE A 211       9.811 -10.186 -11.379  1.00 96.61           C  
ATOM   3356  HA  ILE A 211       9.547  -9.301 -11.958  1.00 96.61           H  
ATOM   3357  C   ILE A 211      11.222  -9.976 -10.825  1.00 96.61           C  
ATOM   3358  CB  ILE A 211       8.762 -10.313 -10.254  1.00 96.61           C  
ATOM   3359  HB  ILE A 211       8.993 -11.192  -9.651  1.00 96.61           H  
ATOM   3360  O   ILE A 211      11.693 -10.757  -9.995  1.00 96.61           O  
ATOM   3361  CG1 ILE A 211       7.325 -10.455 -10.802  1.00 96.61           C  
ATOM   3362 HG12 ILE A 211       7.315 -11.159 -11.634  1.00 96.61           H  
ATOM   3363 HG13 ILE A 211       6.981  -9.494 -11.182  1.00 96.61           H  
ATOM   3364  CG2 ILE A 211       8.876  -9.054  -9.376  1.00 96.61           C  
ATOM   3365 HG21 ILE A 211       8.985  -8.169 -10.003  1.00 96.61           H  
ATOM   3366 HG22 ILE A 211       9.744  -9.142  -8.722  1.00 96.61           H  
ATOM   3367 HG23 ILE A 211       7.977  -8.915  -8.775  1.00 96.61           H  
ATOM   3368  CD1 ILE A 211       6.327 -10.977  -9.758  1.00 96.61           C  
ATOM   3369 HD11 ILE A 211       5.350 -11.104 -10.224  1.00 96.61           H  
ATOM   3370 HD12 ILE A 211       6.232 -10.278  -8.928  1.00 96.61           H  
ATOM   3371 HD13 ILE A 211       6.662 -11.940  -9.372  1.00 96.61           H  
ATOM   3372  N   SER A 212      11.889  -8.891 -11.210  1.00 97.93           N  
ATOM   3373  H   SER A 212      11.514  -8.329 -11.960  1.00 97.93           H  
ATOM   3374  CA  SER A 212      13.240  -8.579 -10.732  1.00 97.93           C  
ATOM   3375  HA  SER A 212      13.885  -9.421 -10.984  1.00 97.93           H  
ATOM   3376  C   SER A 212      13.322  -8.371  -9.215  1.00 97.93           C  
ATOM   3377  CB  SER A 212      13.792  -7.356 -11.461  1.00 97.93           C  
ATOM   3378  HB2 SER A 212      13.046  -6.562 -11.482  1.00 97.93           H  
ATOM   3379  HB3 SER A 212      14.685  -6.999 -10.948  1.00 97.93           H  
ATOM   3380  O   SER A 212      12.387  -7.903  -8.560  1.00 97.93           O  
ATOM   3381  OG  SER A 212      14.154  -7.723 -12.770  1.00 97.93           O  
ATOM   3382  HG  SER A 212      15.113  -7.733 -12.801  1.00 97.93           H  
ATOM   3383  N   GLU A 213      14.471  -8.721  -8.639  1.00 98.30           N  
ATOM   3384  H   GLU A 213      15.211  -9.052  -9.241  1.00 98.30           H  
ATOM   3385  CA  GLU A 213      14.816  -8.432  -7.242  1.00 98.30           C  
ATOM   3386  HA  GLU A 213      13.953  -8.616  -6.602  1.00 98.30           H  
ATOM   3387  C   GLU A 213      15.231  -6.959  -7.105  1.00 98.30           C  
ATOM   3388  CB  GLU A 213      15.963  -9.348  -6.792  1.00 98.30           C  
ATOM   3389  HB2 GLU A 213      16.284  -9.053  -5.792  1.00 98.30           H  
ATOM   3390  HB3 GLU A 213      16.795  -9.192  -7.479  1.00 98.30           H  
ATOM   3391  O   GLU A 213      16.008  -6.456  -7.922  1.00 98.30           O  
ATOM   3392  CG  GLU A 213      15.595 -10.847  -6.768  1.00 98.30           C  
ATOM   3393  HG2 GLU A 213      14.951 -11.035  -5.910  1.00 98.30           H  
ATOM   3394  HG3 GLU A 213      15.030 -11.101  -7.665  1.00 98.30           H  
ATOM   3395  CD  GLU A 213      16.830 -11.766  -6.706  1.00 98.30           C  
ATOM   3396  OE1 GLU A 213      16.661 -13.006  -6.845  1.00 98.30           O  
ATOM   3397  OE2 GLU A 213      17.954 -11.250  -6.524  1.00 98.30           O  
ATOM   3398  N   ILE A 214      14.745  -6.260  -6.074  1.00 98.50           N  
ATOM   3399  H   ILE A 214      14.097  -6.716  -5.448  1.00 98.50           H  
ATOM   3400  CA  ILE A 214      15.078  -4.838  -5.863  1.00 98.50           C  
ATOM   3401  HA  ILE A 214      14.720  -4.295  -6.737  1.00 98.50           H  
ATOM   3402  C   ILE A 214      16.600  -4.605  -5.785  1.00 98.50           C  
ATOM   3403  CB  ILE A 214      14.355  -4.256  -4.625  1.00 98.50           C  
ATOM   3404  HB  ILE A 214      14.642  -3.207  -4.551  1.00 98.50           H  
ATOM   3405  O   ILE A 214      17.328  -5.392  -5.186  1.00 98.50           O  
ATOM   3406  CG1 ILE A 214      14.772  -4.941  -3.302  1.00 98.50           C  
ATOM   3407 HG12 ILE A 214      14.498  -5.996  -3.337  1.00 98.50           H  
ATOM   3408 HG13 ILE A 214      15.854  -4.880  -3.189  1.00 98.50           H  
ATOM   3409  CG2 ILE A 214      12.830  -4.307  -4.841  1.00 98.50           C  
ATOM   3410 HG21 ILE A 214      12.319  -3.704  -4.090  1.00 98.50           H  
ATOM   3411 HG22 ILE A 214      12.472  -5.333  -4.766  1.00 98.50           H  
ATOM   3412 HG23 ILE A 214      12.576  -3.920  -5.828  1.00 98.50           H  
ATOM   3413  CD1 ILE A 214      14.160  -4.322  -2.040  1.00 98.50           C  
ATOM   3414 HD11 ILE A 214      14.359  -3.251  -2.010  1.00 98.50           H  
ATOM   3415 HD12 ILE A 214      14.602  -4.790  -1.161  1.00 98.50           H  
ATOM   3416 HD13 ILE A 214      13.084  -4.493  -2.018  1.00 98.50           H  
ATOM   3417  N   LYS A 215      17.102  -3.496  -6.350  1.00 98.05           N  
ATOM   3418  H   LYS A 215      16.478  -2.942  -6.919  1.00 98.05           H  
ATOM   3419  CA  LYS A 215      18.546  -3.152  -6.338  1.00 98.05           C  
ATOM   3420  HA  LYS A 215      19.118  -4.041  -6.071  1.00 98.05           H  
ATOM   3421  C   LYS A 215      18.929  -2.094  -5.296  1.00 98.05           C  
ATOM   3422  CB  LYS A 215      19.001  -2.716  -7.740  1.00 98.05           C  
ATOM   3423  HB2 LYS A 215      18.531  -1.761  -7.977  1.00 98.05           H  
ATOM   3424  HB3 LYS A 215      20.079  -2.557  -7.727  1.00 98.05           H  
ATOM   3425  O   LYS A 215      20.101  -1.948  -4.952  1.00 98.05           O  
ATOM   3426  CG  LYS A 215      18.670  -3.696  -8.877  1.00 98.05           C  
ATOM   3427  HG2 LYS A 215      17.587  -3.794  -8.955  1.00 98.05           H  
ATOM   3428  HG3 LYS A 215      19.018  -3.243  -9.806  1.00 98.05           H  
ATOM   3429  CD  LYS A 215      19.288  -5.100  -8.762  1.00 98.05           C  
ATOM   3430  HD2 LYS A 215      18.890  -5.616  -7.888  1.00 98.05           H  
ATOM   3431  HD3 LYS A 215      20.374  -5.029  -8.704  1.00 98.05           H  
ATOM   3432  CE  LYS A 215      18.865  -5.833 -10.041  1.00 98.05           C  
ATOM   3433  HE2 LYS A 215      19.199  -5.265 -10.909  1.00 98.05           H  
ATOM   3434  HE3 LYS A 215      17.776  -5.852 -10.089  1.00 98.05           H  
ATOM   3435  NZ  LYS A 215      19.358  -7.221 -10.173  1.00 98.05           N  
ATOM   3436  HZ1 LYS A 215      20.365  -7.283 -10.145  1.00 98.05           H  
ATOM   3437  HZ2 LYS A 215      18.897  -7.844  -9.526  1.00 98.05           H  
ATOM   3438  HZ3 LYS A 215      19.082  -7.497 -11.104  1.00 98.05           H  
ATOM   3439  N   GLY A 216      17.943  -1.376  -4.765  1.00 98.06           N  
ATOM   3440  H   GLY A 216      17.006  -1.590  -5.075  1.00 98.06           H  
ATOM   3441  CA  GLY A 216      18.082  -0.412  -3.674  1.00 98.06           C  
ATOM   3442  HA2 GLY A 216      17.982   0.599  -4.068  1.00 98.06           H  
ATOM   3443  HA3 GLY A 216      19.064  -0.505  -3.210  1.00 98.06           H  
ATOM   3444  C   GLY A 216      17.014  -0.646  -2.611  1.00 98.06           C  
ATOM   3445  O   GLY A 216      16.022  -1.327  -2.869  1.00 98.06           O  
ATOM   3446  N   ALA A 217      17.203  -0.092  -1.411  1.00 98.23           N  
ATOM   3447  H   ALA A 217      18.012   0.487  -1.237  1.00 98.23           H  
ATOM   3448  CA  ALA A 217      16.280  -0.376  -0.319  1.00 98.23           C  
ATOM   3449  HA  ALA A 217      16.179  -1.461  -0.281  1.00 98.23           H  
ATOM   3450  C   ALA A 217      14.878   0.193  -0.559  1.00 98.23           C  
ATOM   3451  CB  ALA A 217      16.855   0.073   1.022  1.00 98.23           C  
ATOM   3452  HB1 ALA A 217      17.042   1.147   1.023  1.00 98.23           H  
ATOM   3453  HB2 ALA A 217      17.782  -0.474   1.193  1.00 98.23           H  
ATOM   3454  HB3 ALA A 217      16.154  -0.172   1.819  1.00 98.23           H  
ATOM   3455  O   ALA A 217      14.701   1.267  -1.157  1.00 98.23           O  
ATOM   3456  N   SER A 218      13.888  -0.532  -0.052  1.00 98.24           N  
ATOM   3457  H   SER A 218      14.110  -1.382   0.446  1.00 98.24           H  
ATOM   3458  CA  SER A 218      12.494  -0.121  -0.049  1.00 98.24           C  
ATOM   3459  HA  SER A 218      12.317   0.473  -0.946  1.00 98.24           H  
ATOM   3460  C   SER A 218      12.162   0.725   1.178  1.00 98.24           C  
ATOM   3461  CB  SER A 218      11.579  -1.339  -0.141  1.00 98.24           C  
ATOM   3462  HB2 SER A 218      10.537  -1.025  -0.076  1.00 98.24           H  
ATOM   3463  HB3 SER A 218      11.752  -1.835  -1.096  1.00 98.24           H  
ATOM   3464  O   SER A 218      12.775   0.597   2.244  1.00 98.24           O  
ATOM   3465  OG  SER A 218      11.878  -2.232   0.906  1.00 98.24           O  
ATOM   3466  HG  SER A 218      11.298  -2.994   0.836  1.00 98.24           H  
ATOM   3467  N   VAL A 219      11.170   1.603   1.025  1.00 97.16           N  
ATOM   3468  H   VAL A 219      10.761   1.694   0.106  1.00 97.16           H  
ATOM   3469  CA  VAL A 219      10.560   2.338   2.138  1.00 97.16           C  
ATOM   3470  HA  VAL A 219      11.298   3.012   2.572  1.00 97.16           H  
ATOM   3471  C   VAL A 219      10.161   1.357   3.234  1.00 97.16           C  
ATOM   3472  CB  VAL A 219       9.373   3.195   1.656  1.00 97.16           C  
ATOM   3473  HB  VAL A 219       8.798   2.638   0.915  1.00 97.16           H  
ATOM   3474  O   VAL A 219       9.510   0.346   2.977  1.00 97.16           O  
ATOM   3475  CG1 VAL A 219       8.436   3.605   2.794  1.00 97.16           C  
ATOM   3476 HG11 VAL A 219       9.011   3.997   3.633  1.00 97.16           H  
ATOM   3477 HG12 VAL A 219       7.853   2.747   3.129  1.00 97.16           H  
ATOM   3478 HG13 VAL A 219       7.732   4.361   2.448  1.00 97.16           H  
ATOM   3479  CG2 VAL A 219       9.917   4.472   1.005  1.00 97.16           C  
ATOM   3480 HG21 VAL A 219       9.098   5.024   0.544  1.00 97.16           H  
ATOM   3481 HG22 VAL A 219      10.385   5.105   1.759  1.00 97.16           H  
ATOM   3482 HG23 VAL A 219      10.664   4.231   0.248  1.00 97.16           H  
ATOM   3483  N   ASN A 220      10.618   1.648   4.453  1.00 95.83           N  
ATOM   3484  H   ASN A 220      11.251   2.430   4.538  1.00 95.83           H  
ATOM   3485  CA  ASN A 220      10.367   0.853   5.652  1.00 95.83           C  
ATOM   3486  HA  ASN A 220      11.019   1.248   6.431  1.00 95.83           H  
ATOM   3487  C   ASN A 220      10.791  -0.619   5.538  1.00 95.83           C  
ATOM   3488  CB  ASN A 220       8.912   1.079   6.112  1.00 95.83           C  
ATOM   3489  HB2 ASN A 220       8.219   0.870   5.296  1.00 95.83           H  
ATOM   3490  HB3 ASN A 220       8.663   0.408   6.934  1.00 95.83           H  
ATOM   3491  O   ASN A 220      10.257  -1.453   6.263  1.00 95.83           O  
ATOM   3492  CG  ASN A 220       8.704   2.493   6.608  1.00 95.83           C  
ATOM   3493  ND2 ASN A 220       7.540   3.062   6.454  1.00 95.83           N  
ATOM   3494 HD21 ASN A 220       7.442   4.033   6.715  1.00 95.83           H  
ATOM   3495 HD22 ASN A 220       6.791   2.545   6.016  1.00 95.83           H  
ATOM   3496  OD1 ASN A 220       9.597   3.103   7.175  1.00 95.83           O  
ATOM   3497  N   GLY A 221      11.754  -0.940   4.661  1.00 97.74           N  
ATOM   3498  H   GLY A 221      12.091  -0.228   4.029  1.00 97.74           H  
ATOM   3499  CA  GLY A 221      12.239  -2.309   4.469  1.00 97.74           C  
ATOM   3500  HA2 GLY A 221      12.664  -2.684   5.400  1.00 97.74           H  
ATOM   3501  HA3 GLY A 221      13.009  -2.302   3.698  1.00 97.74           H  
ATOM   3502  C   GLY A 221      11.140  -3.271   4.023  1.00 97.74           C  
ATOM   3503  O   GLY A 221      11.128  -4.430   4.435  1.00 97.74           O  
ATOM   3504  N   LEU A 222      10.168  -2.773   3.256  1.00 97.98           N  
ATOM   3505  H   LEU A 222      10.205  -1.796   3.005  1.00 97.98           H  
ATOM   3506  CA  LEU A 222       9.086  -3.576   2.709  1.00 97.98           C  
ATOM   3507  HA  LEU A 222       8.575  -4.052   3.545  1.00 97.98           H  
ATOM   3508  C   LEU A 222       9.636  -4.668   1.780  1.00 97.98           C  
ATOM   3509  CB  LEU A 222       8.092  -2.629   2.018  1.00 97.98           C  
ATOM   3510  HB2 LEU A 222       7.859  -1.833   2.725  1.00 97.98           H  
ATOM   3511  HB3 LEU A 222       8.557  -2.170   1.146  1.00 97.98           H  
ATOM   3512  O   LEU A 222      10.408  -4.372   0.867  1.00 97.98           O  
ATOM   3513  CG  LEU A 222       6.773  -3.312   1.615  1.00 97.98           C  
ATOM   3514  HG  LEU A 222       6.502  -4.028   2.391  1.00 97.98           H  
ATOM   3515  CD1 LEU A 222       5.664  -2.267   1.520  1.00 97.98           C  
ATOM   3516 HD11 LEU A 222       5.905  -1.532   0.752  1.00 97.98           H  
ATOM   3517 HD12 LEU A 222       5.546  -1.758   2.476  1.00 97.98           H  
ATOM   3518 HD13 LEU A 222       4.719  -2.749   1.269  1.00 97.98           H  
ATOM   3519  CD2 LEU A 222       6.851  -4.017   0.260  1.00 97.98           C  
ATOM   3520 HD21 LEU A 222       7.426  -4.941   0.319  1.00 97.98           H  
ATOM   3521 HD22 LEU A 222       7.310  -3.355  -0.475  1.00 97.98           H  
ATOM   3522 HD23 LEU A 222       5.852  -4.268  -0.098  1.00 97.98           H  
ATOM   3523  N   ILE A 223       9.224  -5.913   2.002  1.00 98.23           N  
ATOM   3524  H   ILE A 223       8.595  -6.073   2.775  1.00 98.23           H  
ATOM   3525  CA  ILE A 223       9.516  -7.061   1.135  1.00 98.23           C  
ATOM   3526  HA  ILE A 223      10.003  -6.720   0.221  1.00 98.23           H  
ATOM   3527  C   ILE A 223       8.204  -7.728   0.717  1.00 98.23           C  
ATOM   3528  CB  ILE A 223      10.461  -8.069   1.829  1.00 98.23           C  
ATOM   3529  HB  ILE A 223      10.461  -8.976   1.224  1.00 98.23           H  
ATOM   3530  O   ILE A 223       7.379  -8.042   1.572  1.00 98.23           O  
ATOM   3531  CG1 ILE A 223      10.026  -8.429   3.272  1.00 98.23           C  
ATOM   3532 HG12 ILE A 223      10.490  -7.742   3.980  1.00 98.23           H  
ATOM   3533 HG13 ILE A 223       8.948  -8.326   3.391  1.00 98.23           H  
ATOM   3534  CG2 ILE A 223      11.900  -7.522   1.848  1.00 98.23           C  
ATOM   3535 HG21 ILE A 223      11.952  -6.619   2.455  1.00 98.23           H  
ATOM   3536 HG22 ILE A 223      12.213  -7.290   0.830  1.00 98.23           H  
ATOM   3537 HG23 ILE A 223      12.577  -8.276   2.249  1.00 98.23           H  
ATOM   3538  CD1 ILE A 223      10.377  -9.866   3.657  1.00 98.23           C  
ATOM   3539 HD11 ILE A 223      11.439 -10.054   3.499  1.00 98.23           H  
ATOM   3540 HD12 ILE A 223      10.129 -10.020   4.707  1.00 98.23           H  
ATOM   3541 HD13 ILE A 223       9.793 -10.558   3.050  1.00 98.23           H  
ATOM   3542  N   GLU A 224       7.992  -7.944  -0.579  1.00 97.93           N  
ATOM   3543  H   GLU A 224       8.712  -7.722  -1.252  1.00 97.93           H  
ATOM   3544  CA  GLU A 224       6.826  -8.682  -1.078  1.00 97.93           C  
ATOM   3545  HA  GLU A 224       5.966  -8.447  -0.451  1.00 97.93           H  
ATOM   3546  C   GLU A 224       7.092 -10.188  -0.992  1.00 97.93           C  
ATOM   3547  CB  GLU A 224       6.480  -8.225  -2.501  1.00 97.93           C  
ATOM   3548  HB2 GLU A 224       6.403  -7.138  -2.494  1.00 97.93           H  
ATOM   3549  HB3 GLU A 224       7.284  -8.528  -3.172  1.00 97.93           H  
ATOM   3550  O   GLU A 224       8.143 -10.669  -1.412  1.00 97.93           O  
ATOM   3551  CG  GLU A 224       5.168  -8.781  -3.061  1.00 97.93           C  
ATOM   3552  HG2 GLU A 224       4.353  -8.511  -2.389  1.00 97.93           H  
ATOM   3553  HG3 GLU A 224       5.226  -9.868  -3.112  1.00 97.93           H  
ATOM   3554  CD  GLU A 224       4.913  -8.213  -4.468  1.00 97.93           C  
ATOM   3555  OE1 GLU A 224       3.993  -7.395  -4.643  1.00 97.93           O  
ATOM   3556  OE2 GLU A 224       5.649  -8.567  -5.422  1.00 97.93           O  
ATOM   3557  N   ILE A 225       6.149 -10.937  -0.421  1.00 98.28           N  
ATOM   3558  H   ILE A 225       5.343 -10.465  -0.036  1.00 98.28           H  
ATOM   3559  CA  ILE A 225       6.262 -12.398  -0.273  1.00 98.28           C  
ATOM   3560  HA  ILE A 225       7.268 -12.708  -0.557  1.00 98.28           H  
ATOM   3561  C   ILE A 225       5.318 -13.153  -1.209  1.00 98.28           C  
ATOM   3562  CB  ILE A 225       6.062 -12.822   1.196  1.00 98.28           C  
ATOM   3563  HB  ILE A 225       6.239 -13.897   1.249  1.00 98.28           H  
ATOM   3564  O   ILE A 225       5.520 -14.337  -1.476  1.00 98.28           O  
ATOM   3565  CG1 ILE A 225       4.625 -12.542   1.686  1.00 98.28           C  
ATOM   3566 HG12 ILE A 225       3.915 -12.928   0.955  1.00 98.28           H  
ATOM   3567 HG13 ILE A 225       4.477 -11.467   1.793  1.00 98.28           H  
ATOM   3568  CG2 ILE A 225       7.103 -12.131   2.091  1.00 98.28           C  
ATOM   3569 HG21 ILE A 225       8.098 -12.254   1.663  1.00 98.28           H  
ATOM   3570 HG22 ILE A 225       6.891 -11.065   2.167  1.00 98.28           H  
ATOM   3571 HG23 ILE A 225       7.084 -12.581   3.084  1.00 98.28           H  
ATOM   3572  CD1 ILE A 225       4.260 -13.193   3.013  1.00 98.28           C  
ATOM   3573 HD11 ILE A 225       4.762 -12.682   3.835  1.00 98.28           H  
ATOM   3574 HD12 ILE A 225       3.183 -13.135   3.164  1.00 98.28           H  
ATOM   3575 HD13 ILE A 225       4.574 -14.237   3.000  1.00 98.28           H  
ATOM   3576  N   MET A 226       4.260 -12.496  -1.683  1.00 95.67           N  
ATOM   3577  H   MET A 226       4.156 -11.516  -1.462  1.00 95.67           H  
ATOM   3578  CA  MET A 226       3.310 -13.048  -2.643  1.00 95.67           C  
ATOM   3579  HA  MET A 226       3.885 -13.538  -3.429  1.00 95.67           H  
ATOM   3580  C   MET A 226       2.482 -11.940  -3.297  1.00 95.67           C  
ATOM   3581  CB  MET A 226       2.388 -14.089  -1.976  1.00 95.67           C  
ATOM   3582  HB2 MET A 226       1.758 -14.551  -2.736  1.00 95.67           H  
ATOM   3583  HB3 MET A 226       2.995 -14.872  -1.522  1.00 95.67           H  
ATOM   3584  O   MET A 226       2.355 -10.853  -2.738  1.00 95.67           O  
ATOM   3585  CG  MET A 226       1.464 -13.513  -0.911  1.00 95.67           C  
ATOM   3586  HG2 MET A 226       2.078 -13.126  -0.097  1.00 95.67           H  
ATOM   3587  HG3 MET A 226       0.911 -12.681  -1.348  1.00 95.67           H  
ATOM   3588  SD  MET A 226       0.273 -14.696  -0.218  1.00 95.67           S  
ATOM   3589  CE  MET A 226      -1.285 -13.818  -0.556  1.00 95.67           C  
ATOM   3590  HE1 MET A 226      -1.520 -13.108   0.237  1.00 95.67           H  
ATOM   3591  HE2 MET A 226      -2.101 -14.537  -0.630  1.00 95.67           H  
ATOM   3592  HE3 MET A 226      -1.204 -13.282  -1.501  1.00 95.67           H  
ATOM   3593  N   ARG A 227       1.874 -12.262  -4.443  1.00 93.22           N  
ATOM   3594  H   ARG A 227       2.031 -13.195  -4.797  1.00 93.22           H  
ATOM   3595  CA  ARG A 227       0.869 -11.435  -5.129  1.00 93.22           C  
ATOM   3596  HA  ARG A 227       0.637 -10.558  -4.525  1.00 93.22           H  
ATOM   3597  C   ARG A 227      -0.424 -12.213  -5.318  1.00 93.22           C  
ATOM   3598  CB  ARG A 227       1.388 -10.968  -6.501  1.00 93.22           C  
ATOM   3599  HB2 ARG A 227       0.576 -10.464  -7.025  1.00 93.22           H  
ATOM   3600  HB3 ARG A 227       1.686 -11.835  -7.090  1.00 93.22           H  
ATOM   3601  O   ARG A 227      -0.366 -13.408  -5.612  1.00 93.22           O  
ATOM   3602  CG  ARG A 227       2.568  -9.996  -6.403  1.00 93.22           C  
ATOM   3603  HG2 ARG A 227       3.426 -10.500  -5.958  1.00 93.22           H  
ATOM   3604  HG3 ARG A 227       2.285  -9.151  -5.775  1.00 93.22           H  
ATOM   3605  CD  ARG A 227       2.940  -9.486  -7.801  1.00 93.22           C  
ATOM   3606  HD2 ARG A 227       3.179 -10.334  -8.444  1.00 93.22           H  
ATOM   3607  HD3 ARG A 227       2.085  -8.957  -8.222  1.00 93.22           H  
ATOM   3608  NE  ARG A 227       4.090  -8.574  -7.749  1.00 93.22           N  
ATOM   3609  HE  ARG A 227       4.466  -8.375  -6.833  1.00 93.22           H  
ATOM   3610  NH1 ARG A 227       4.273  -8.121 -10.004  1.00 93.22           N  
ATOM   3611 HH11 ARG A 227       4.726  -7.586 -10.731  1.00 93.22           H  
ATOM   3612 HH12 ARG A 227       3.490  -8.708 -10.251  1.00 93.22           H  
ATOM   3613  NH2 ARG A 227       5.714  -7.229  -8.573  1.00 93.22           N  
ATOM   3614 HH21 ARG A 227       6.074  -7.167  -7.632  1.00 93.22           H  
ATOM   3615 HH22 ARG A 227       6.217  -6.877  -9.375  1.00 93.22           H  
ATOM   3616  CZ  ARG A 227       4.675  -7.982  -8.773  1.00 93.22           C  
ATOM   3617  N   GLY A 228      -1.558 -11.523  -5.239  1.00 89.10           N  
ATOM   3618  H   GLY A 228      -1.513 -10.606  -4.817  1.00 89.10           H  
ATOM   3619  CA  GLY A 228      -2.895 -12.063  -5.466  1.00 89.10           C  
ATOM   3620  HA2 GLY A 228      -3.507 -11.284  -5.920  1.00 89.10           H  
ATOM   3621  HA3 GLY A 228      -2.854 -12.903  -6.160  1.00 89.10           H  
ATOM   3622  C   GLY A 228      -3.572 -12.524  -4.176  1.00 89.10           C  
ATOM   3623  O   GLY A 228      -2.927 -12.896  -3.198  1.00 89.10           O  
ATOM   3624  N   CYS A 229      -4.906 -12.543  -4.179  1.00 88.75           N  
ATOM   3625  H   CYS A 229      -5.389 -12.261  -5.020  1.00 88.75           H  
ATOM   3626  CA  CYS A 229      -5.703 -12.940  -3.020  1.00 88.75           C  
ATOM   3627  HA  CYS A 229      -5.086 -13.541  -2.352  1.00 88.75           H  
ATOM   3628  C   CYS A 229      -6.914 -13.781  -3.432  1.00 88.75           C  
ATOM   3629  CB  CYS A 229      -6.114 -11.675  -2.261  1.00 88.75           C  
ATOM   3630  HB2 CYS A 229      -5.207 -11.141  -1.978  1.00 88.75           H  
ATOM   3631  HB3 CYS A 229      -6.715 -11.029  -2.900  1.00 88.75           H  
ATOM   3632  O   CYS A 229      -7.727 -13.361  -4.251  1.00 88.75           O  
ATOM   3633  SG  CYS A 229      -7.037 -12.105  -0.760  1.00 88.75           S  
ATOM   3634  HG  CYS A 229      -6.574 -11.091  -0.024  1.00 88.75           H  
ATOM   3635  N   ALA A 230      -7.088 -14.944  -2.799  1.00 83.32           N  
ATOM   3636  H   ALA A 230      -6.376 -15.234  -2.143  1.00 83.32           H  
ATOM   3637  CA  ALA A 230      -8.149 -15.904  -3.117  1.00 83.32           C  
ATOM   3638  HA  ALA A 230      -8.289 -15.902  -4.198  1.00 83.32           H  
ATOM   3639  C   ALA A 230      -9.531 -15.566  -2.505  1.00 83.32           C  
ATOM   3640  CB  ALA A 230      -7.650 -17.299  -2.719  1.00 83.32           C  
ATOM   3641  HB1 ALA A 230      -8.389 -18.049  -3.004  1.00 83.32           H  
ATOM   3642  HB2 ALA A 230      -6.716 -17.520  -3.236  1.00 83.32           H  
ATOM   3643  HB3 ALA A 230      -7.487 -17.350  -1.643  1.00 83.32           H  
ATOM   3644  O   ALA A 230     -10.454 -16.377  -2.560  1.00 83.32           O  
ATOM   3645  N   ARG A 231      -9.699 -14.384  -1.892  1.00 85.09           N  
ATOM   3646  H   ARG A 231      -8.918 -13.744  -1.899  1.00 85.09           H  
ATOM   3647  CA  ARG A 231     -10.931 -13.999  -1.169  1.00 85.09           C  
ATOM   3648  HA  ARG A 231     -11.324 -14.880  -0.661  1.00 85.09           H  
ATOM   3649  C   ARG A 231     -12.088 -13.552  -2.061  1.00 85.09           C  
ATOM   3650  CB  ARG A 231     -10.610 -12.907  -0.133  1.00 85.09           C  
ATOM   3651  HB2 ARG A 231     -11.539 -12.514   0.279  1.00 85.09           H  
ATOM   3652  HB3 ARG A 231     -10.104 -12.083  -0.635  1.00 85.09           H  
ATOM   3653  O   ARG A 231     -13.216 -13.524  -1.586  1.00 85.09           O  
ATOM   3654  CG  ARG A 231      -9.736 -13.392   1.034  1.00 85.09           C  
ATOM   3655  HG2 ARG A 231      -8.829 -13.867   0.658  1.00 85.09           H  
ATOM   3656  HG3 ARG A 231      -9.455 -12.532   1.641  1.00 85.09           H  
ATOM   3657  CD  ARG A 231     -10.502 -14.385   1.900  1.00 85.09           C  
ATOM   3658  HD2 ARG A 231     -10.729 -15.273   1.310  1.00 85.09           H  
ATOM   3659  HD3 ARG A 231     -11.438 -13.926   2.216  1.00 85.09           H  
ATOM   3660  NE  ARG A 231      -9.737 -14.793   3.088  1.00 85.09           N  
ATOM   3661  HE  ARG A 231      -8.803 -14.436   3.227  1.00 85.09           H  
ATOM   3662  NH1 ARG A 231     -11.366 -16.198   3.797  1.00 85.09           N  
ATOM   3663 HH11 ARG A 231     -12.003 -15.848   3.096  1.00 85.09           H  
ATOM   3664 HH12 ARG A 231     -11.715 -16.828   4.505  1.00 85.09           H  
ATOM   3665  NH2 ARG A 231      -9.458 -16.074   4.951  1.00 85.09           N  
ATOM   3666 HH21 ARG A 231      -9.823 -16.795   5.558  1.00 85.09           H  
ATOM   3667 HH22 ARG A 231      -8.600 -15.585   5.159  1.00 85.09           H  
ATOM   3668  CZ  ARG A 231     -10.183 -15.684   3.945  1.00 85.09           C  
ATOM   3669  N   SER A 232     -11.830 -13.209  -3.323  1.00 81.60           N  
ATOM   3670  H   SER A 232     -10.880 -13.307  -3.654  1.00 81.60           H  
ATOM   3671  CA  SER A 232     -12.866 -12.876  -4.320  1.00 81.60           C  
ATOM   3672  HA  SER A 232     -12.358 -12.477  -5.198  1.00 81.60           H  
ATOM   3673  C   SER A 232     -13.864 -11.771  -3.904  1.00 81.60           C  
ATOM   3674  CB  SER A 232     -13.569 -14.153  -4.801  1.00 81.60           C  
ATOM   3675  HB2 SER A 232     -14.170 -14.573  -3.995  1.00 81.60           H  
ATOM   3676  HB3 SER A 232     -14.224 -13.906  -5.637  1.00 81.60           H  
ATOM   3677  O   SER A 232     -15.028 -11.799  -4.302  1.00 81.60           O  
ATOM   3678  OG  SER A 232     -12.616 -15.108  -5.234  1.00 81.60           O  
ATOM   3679  HG  SER A 232     -12.278 -15.596  -4.480  1.00 81.60           H  
ATOM   3680  N   CYS A 233     -13.443 -10.790  -3.093  1.00 85.85           N  
ATOM   3681  H   CYS A 233     -12.494 -10.823  -2.749  1.00 85.85           H  
ATOM   3682  CA  CYS A 233     -14.255  -9.614  -2.762  1.00 85.85           C  
ATOM   3683  HA  CYS A 233     -15.199  -9.945  -2.328  1.00 85.85           H  
ATOM   3684  C   CYS A 233     -14.553  -8.786  -4.024  1.00 85.85           C  
ATOM   3685  CB  CYS A 233     -13.521  -8.729  -1.742  1.00 85.85           C  
ATOM   3686  HB2 CYS A 233     -12.596  -8.357  -2.184  1.00 85.85           H  
ATOM   3687  HB3 CYS A 233     -14.150  -7.873  -1.499  1.00 85.85           H  
ATOM   3688  O   CYS A 233     -13.624  -8.347  -4.701  1.00 85.85           O  
ATOM   3689  SG  CYS A 233     -13.137  -9.626  -0.215  1.00 85.85           S  
ATOM   3690  HG  CYS A 233     -12.761  -8.539   0.466  1.00 85.85           H  
ATOM   3691  N   ARG A 234     -15.831  -8.495  -4.310  1.00 84.69           N  
ATOM   3692  H   ARG A 234     -16.552  -8.824  -3.684  1.00 84.69           H  
ATOM   3693  CA  ARG A 234     -16.255  -7.868  -5.583  1.00 84.69           C  
ATOM   3694  HA  ARG A 234     -15.861  -8.464  -6.406  1.00 84.69           H  
ATOM   3695  C   ARG A 234     -15.722  -6.446  -5.796  1.00 84.69           C  
ATOM   3696  CB  ARG A 234     -17.789  -7.861  -5.669  1.00 84.69           C  
ATOM   3697  HB2 ARG A 234     -18.197  -7.345  -4.800  1.00 84.69           H  
ATOM   3698  HB3 ARG A 234     -18.085  -7.306  -6.559  1.00 84.69           H  
ATOM   3699  O   ARG A 234     -15.566  -5.996  -6.928  1.00 84.69           O  
ATOM   3700  CG  ARG A 234     -18.392  -9.271  -5.761  1.00 84.69           C  
ATOM   3701  HG2 ARG A 234     -18.118  -9.857  -4.885  1.00 84.69           H  
ATOM   3702  HG3 ARG A 234     -18.013  -9.766  -6.655  1.00 84.69           H  
ATOM   3703  CD  ARG A 234     -19.919  -9.169  -5.842  1.00 84.69           C  
ATOM   3704  HD2 ARG A 234     -20.187  -8.549  -6.698  1.00 84.69           H  
ATOM   3705  HD3 ARG A 234     -20.287  -8.691  -4.934  1.00 84.69           H  
ATOM   3706  NE  ARG A 234     -20.552 -10.491  -5.984  1.00 84.69           N  
ATOM   3707  HE  ARG A 234     -19.944 -11.298  -5.992  1.00 84.69           H  
ATOM   3708  NH1 ARG A 234     -22.729  -9.746  -6.063  1.00 84.69           N  
ATOM   3709 HH11 ARG A 234     -23.717  -9.947  -6.005  1.00 84.69           H  
ATOM   3710 HH12 ARG A 234     -22.428  -8.845  -5.720  1.00 84.69           H  
ATOM   3711  NH2 ARG A 234     -22.307 -11.927  -6.223  1.00 84.69           N  
ATOM   3712 HH21 ARG A 234     -23.306 -12.069  -6.254  1.00 84.69           H  
ATOM   3713 HH22 ARG A 234     -21.675 -12.714  -6.216  1.00 84.69           H  
ATOM   3714  CZ  ARG A 234     -21.854 -10.712  -6.086  1.00 84.69           C  
ATOM   3715  N   PHE A 235     -15.424  -5.731  -4.720  1.00 81.40           N  
ATOM   3716  H   PHE A 235     -15.585  -6.143  -3.812  1.00 81.40           H  
ATOM   3717  CA  PHE A 235     -14.865  -4.381  -4.781  1.00 81.40           C  
ATOM   3718  HA  PHE A 235     -15.275  -3.859  -5.645  1.00 81.40           H  
ATOM   3719  C   PHE A 235     -13.336  -4.357  -4.955  1.00 81.40           C  
ATOM   3720  CB  PHE A 235     -15.316  -3.624  -3.528  1.00 81.40           C  
ATOM   3721  HB2 PHE A 235     -16.401  -3.518  -3.562  1.00 81.40           H  
ATOM   3722  HB3 PHE A 235     -14.887  -2.622  -3.550  1.00 81.40           H  
ATOM   3723  O   PHE A 235     -12.769  -3.298  -5.204  1.00 81.40           O  
ATOM   3724  CG  PHE A 235     -14.933  -4.290  -2.220  1.00 81.40           C  
ATOM   3725  CD1 PHE A 235     -15.866  -5.089  -1.528  1.00 81.40           C  
ATOM   3726  HD1 PHE A 235     -16.870  -5.211  -1.907  1.00 81.40           H  
ATOM   3727  CD2 PHE A 235     -13.645  -4.096  -1.686  1.00 81.40           C  
ATOM   3728  HD2 PHE A 235     -12.939  -3.451  -2.188  1.00 81.40           H  
ATOM   3729  CE1 PHE A 235     -15.510  -5.690  -0.308  1.00 81.40           C  
ATOM   3730  HE1 PHE A 235     -16.238  -6.258   0.252  1.00 81.40           H  
ATOM   3731  CE2 PHE A 235     -13.290  -4.700  -0.468  1.00 81.40           C  
ATOM   3732  HE2 PHE A 235     -12.324  -4.507  -0.025  1.00 81.40           H  
ATOM   3733  CZ  PHE A 235     -14.222  -5.495   0.219  1.00 81.40           C  
ATOM   3734  HZ  PHE A 235     -13.960  -5.913   1.180  1.00 81.40           H  
ATOM   3735  N   CYS A 236     -12.643  -5.495  -4.826  1.00 84.70           N  
ATOM   3736  H   CYS A 236     -13.142  -6.368  -4.734  1.00 84.70           H  
ATOM   3737  CA  CYS A 236     -11.183  -5.544  -4.769  1.00 84.70           C  
ATOM   3738  HA  CYS A 236     -10.797  -4.546  -4.560  1.00 84.70           H  
ATOM   3739  C   CYS A 236     -10.570  -6.024  -6.095  1.00 84.70           C  
ATOM   3740  CB  CYS A 236     -10.785  -6.442  -3.595  1.00 84.70           C  
ATOM   3741  HB2 CYS A 236     -11.279  -6.104  -2.684  1.00 84.70           H  
ATOM   3742  HB3 CYS A 236     -11.090  -7.466  -3.810  1.00 84.70           H  
ATOM   3743  O   CYS A 236     -10.777  -7.166  -6.511  1.00 84.70           O  
ATOM   3744  SG  CYS A 236      -8.990  -6.374  -3.369  1.00 84.70           S  
ATOM   3745  HG  CYS A 236      -8.918  -5.203  -2.732  1.00 84.70           H  
ATOM   3746  N   SER A 237      -9.752  -5.182  -6.734  1.00 80.37           N  
ATOM   3747  H   SER A 237      -9.558  -4.280  -6.322  1.00 80.37           H  
ATOM   3748  CA  SER A 237      -9.077  -5.501  -8.005  1.00 80.37           C  
ATOM   3749  HA  SER A 237      -9.821  -5.856  -8.717  1.00 80.37           H  
ATOM   3750  C   SER A 237      -8.014  -6.597  -7.889  1.00 80.37           C  
ATOM   3751  CB  SER A 237      -8.425  -4.239  -8.578  1.00 80.37           C  
ATOM   3752  HB2 SER A 237      -9.202  -3.532  -8.867  1.00 80.37           H  
ATOM   3753  HB3 SER A 237      -7.839  -4.501  -9.459  1.00 80.37           H  
ATOM   3754  O   SER A 237      -7.736  -7.284  -8.868  1.00 80.37           O  
ATOM   3755  OG  SER A 237      -7.588  -3.638  -7.606  1.00 80.37           O  
ATOM   3756  HG  SER A 237      -7.017  -2.990  -8.024  1.00 80.37           H  
ATOM   3757  N   VAL A 238      -7.440  -6.793  -6.702  1.00 80.98           N  
ATOM   3758  H   VAL A 238      -7.688  -6.165  -5.951  1.00 80.98           H  
ATOM   3759  CA  VAL A 238      -6.404  -7.804  -6.432  1.00 80.98           C  
ATOM   3760  HA  VAL A 238      -5.540  -7.636  -7.075  1.00 80.98           H  
ATOM   3761  C   VAL A 238      -6.910  -9.222  -6.686  1.00 80.98           C  
ATOM   3762  CB  VAL A 238      -5.967  -7.683  -4.966  1.00 80.98           C  
ATOM   3763  HB  VAL A 238      -6.857  -7.764  -4.342  1.00 80.98           H  
ATOM   3764  O   VAL A 238      -6.168 -10.077  -7.162  1.00 80.98           O  
ATOM   3765  CG1 VAL A 238      -5.036  -8.804  -4.527  1.00 80.98           C  
ATOM   3766 HG11 VAL A 238      -4.063  -8.705  -5.009  1.00 80.98           H  
ATOM   3767 HG12 VAL A 238      -4.932  -8.719  -3.445  1.00 80.98           H  
ATOM   3768 HG13 VAL A 238      -5.447  -9.795  -4.717  1.00 80.98           H  
ATOM   3769  CG2 VAL A 238      -5.300  -6.328  -4.698  1.00 80.98           C  
ATOM   3770 HG21 VAL A 238      -4.404  -6.224  -5.311  1.00 80.98           H  
ATOM   3771 HG22 VAL A 238      -4.997  -6.277  -3.652  1.00 80.98           H  
ATOM   3772 HG23 VAL A 238      -5.983  -5.503  -4.896  1.00 80.98           H  
ATOM   3773  N   THR A 239      -8.184  -9.477  -6.390  1.00 77.49           N  
ATOM   3774  H   THR A 239      -8.756  -8.717  -6.051  1.00 77.49           H  
ATOM   3775  CA  THR A 239      -8.777 -10.820  -6.487  1.00 77.49           C  
ATOM   3776  HA  THR A 239      -8.106 -11.526  -5.997  1.00 77.49           H  
ATOM   3777  C   THR A 239      -8.931 -11.324  -7.920  1.00 77.49           C  
ATOM   3778  CB  THR A 239     -10.122 -10.886  -5.762  1.00 77.49           C  
ATOM   3779  HB  THR A 239     -10.459 -11.922  -5.797  1.00 77.49           H  
ATOM   3780  O   THR A 239      -9.231 -12.493  -8.134  1.00 77.49           O  
ATOM   3781  CG2 THR A 239      -9.993 -10.475  -4.294  1.00 77.49           C  
ATOM   3782 HG21 THR A 239     -10.966 -10.549  -3.807  1.00 77.49           H  
ATOM   3783 HG22 THR A 239      -9.289 -11.137  -3.790  1.00 77.49           H  
ATOM   3784 HG23 THR A 239      -9.643  -9.447  -4.208  1.00 77.49           H  
ATOM   3785  OG1 THR A 239     -11.111 -10.073  -6.361  1.00 77.49           O  
ATOM   3786  HG1 THR A 239     -10.891  -9.141  -6.295  1.00 77.49           H  
ATOM   3787  N   LEU A 240      -8.685 -10.453  -8.901  1.00 77.56           N  
ATOM   3788  H   LEU A 240      -8.427  -9.510  -8.647  1.00 77.56           H  
ATOM   3789  CA  LEU A 240      -8.671 -10.794 -10.318  1.00 77.56           C  
ATOM   3790  HA  LEU A 240      -9.441 -11.539 -10.516  1.00 77.56           H  
ATOM   3791  C   LEU A 240      -7.340 -11.420 -10.758  1.00 77.56           C  
ATOM   3792  CB  LEU A 240      -8.980  -9.524 -11.134  1.00 77.56           C  
ATOM   3793  HB2 LEU A 240      -9.015  -9.794 -12.190  1.00 77.56           H  
ATOM   3794  HB3 LEU A 240      -8.158  -8.821 -11.003  1.00 77.56           H  
ATOM   3795  O   LEU A 240      -7.252 -11.897 -11.882  1.00 77.56           O  
ATOM   3796  CG  LEU A 240     -10.301  -8.821 -10.762  1.00 77.56           C  
ATOM   3797  HG  LEU A 240     -10.286  -8.535  -9.711  1.00 77.56           H  
ATOM   3798  CD1 LEU A 240     -10.454  -7.540 -11.583  1.00 77.56           C  
ATOM   3799 HD11 LEU A 240     -11.377  -7.033 -11.303  1.00 77.56           H  
ATOM   3800 HD12 LEU A 240     -10.487  -7.786 -12.644  1.00 77.56           H  
ATOM   3801 HD13 LEU A 240      -9.606  -6.884 -11.390  1.00 77.56           H  
ATOM   3802  CD2 LEU A 240     -11.521  -9.711 -11.010  1.00 77.56           C  
ATOM   3803 HD21 LEU A 240     -12.435  -9.154 -10.803  1.00 77.56           H  
ATOM   3804 HD22 LEU A 240     -11.532 -10.049 -12.046  1.00 77.56           H  
ATOM   3805 HD23 LEU A 240     -11.489 -10.576 -10.349  1.00 77.56           H  
ATOM   3806  N   ARG A 241      -6.299 -11.396  -9.913  1.00 82.76           N  
ATOM   3807  H   ARG A 241      -6.451 -11.058  -8.973  1.00 82.76           H  
ATOM   3808  CA  ARG A 241      -4.936 -11.802 -10.283  1.00 82.76           C  
ATOM   3809  HA  ARG A 241      -4.895 -11.877 -11.370  1.00 82.76           H  
ATOM   3810  C   ARG A 241      -4.560 -13.177  -9.724  1.00 82.76           C  
ATOM   3811  CB  ARG A 241      -3.926 -10.734  -9.848  1.00 82.76           C  
ATOM   3812  HB2 ARG A 241      -3.943 -10.631  -8.763  1.00 82.76           H  
ATOM   3813  HB3 ARG A 241      -2.927 -11.055 -10.143  1.00 82.76           H  
ATOM   3814  O   ARG A 241      -4.981 -13.518  -8.615  1.00 82.76           O  
ATOM   3815  CG  ARG A 241      -4.226  -9.376 -10.496  1.00 82.76           C  
ATOM   3816  HG2 ARG A 241      -4.398  -9.509 -11.564  1.00 82.76           H  
ATOM   3817  HG3 ARG A 241      -5.115  -8.940 -10.040  1.00 82.76           H  
ATOM   3818  CD  ARG A 241      -3.037  -8.441 -10.295  1.00 82.76           C  
ATOM   3819  HD2 ARG A 241      -2.785  -8.409  -9.235  1.00 82.76           H  
ATOM   3820  HD3 ARG A 241      -2.188  -8.860 -10.837  1.00 82.76           H  
ATOM   3821  NE  ARG A 241      -3.313  -7.096 -10.834  1.00 82.76           N  
ATOM   3822  HE  ARG A 241      -3.611  -7.063 -11.798  1.00 82.76           H  
ATOM   3823  NH1 ARG A 241      -2.652  -5.868  -9.006  1.00 82.76           N  
ATOM   3824 HH11 ARG A 241      -2.442  -4.981  -8.571  1.00 82.76           H  
ATOM   3825 HH12 ARG A 241      -2.338  -6.723  -8.570  1.00 82.76           H  
ATOM   3826  NH2 ARG A 241      -3.364  -4.825 -10.852  1.00 82.76           N  
ATOM   3827 HH21 ARG A 241      -3.678  -4.848 -11.812  1.00 82.76           H  
ATOM   3828 HH22 ARG A 241      -3.139  -3.938 -10.424  1.00 82.76           H  
ATOM   3829  CZ  ARG A 241      -3.110  -5.942 -10.226  1.00 82.76           C  
ATOM   3830  N   PRO A 242      -3.724 -13.951 -10.442  1.00 85.94           N  
ATOM   3831  CA  PRO A 242      -3.279 -15.256  -9.972  1.00 85.94           C  
ATOM   3832  HA  PRO A 242      -4.147 -15.869  -9.728  1.00 85.94           H  
ATOM   3833  C   PRO A 242      -2.386 -15.139  -8.732  1.00 85.94           C  
ATOM   3834  CB  PRO A 242      -2.539 -15.889 -11.155  1.00 85.94           C  
ATOM   3835  HB2 PRO A 242      -1.728 -16.543 -10.836  1.00 85.94           H  
ATOM   3836  HB3 PRO A 242      -3.248 -16.441 -11.773  1.00 85.94           H  
ATOM   3837  O   PRO A 242      -1.501 -14.278  -8.654  1.00 85.94           O  
ATOM   3838  CG  PRO A 242      -2.020 -14.684 -11.939  1.00 85.94           C  
ATOM   3839  HG2 PRO A 242      -1.092 -14.323 -11.494  1.00 85.94           H  
ATOM   3840  HG3 PRO A 242      -1.872 -14.917 -12.994  1.00 85.94           H  
ATOM   3841  CD  PRO A 242      -3.123 -13.649 -11.739  1.00 85.94           C  
ATOM   3842  HD2 PRO A 242      -3.873 -13.765 -12.522  1.00 85.94           H  
ATOM   3843  HD3 PRO A 242      -2.698 -12.646 -11.775  1.00 85.94           H  
ATOM   3844  N   THR A 243      -2.590 -16.060  -7.786  1.00 90.89           N  
ATOM   3845  H   THR A 243      -3.323 -16.741  -7.917  1.00 90.89           H  
ATOM   3846  CA  THR A 243      -1.762 -16.190  -6.583  1.00 90.89           C  
ATOM   3847  HA  THR A 243      -1.655 -15.202  -6.135  1.00 90.89           H  
ATOM   3848  C   THR A 243      -0.381 -16.739  -6.926  1.00 90.89           C  
ATOM   3849  CB  THR A 243      -2.408 -17.094  -5.526  1.00 90.89           C  
ATOM   3850  HB  THR A 243      -1.686 -17.283  -4.731  1.00 90.89           H  
ATOM   3851  O   THR A 243      -0.277 -17.821  -7.505  1.00 90.89           O  
ATOM   3852  CG2 THR A 243      -3.650 -16.452  -4.908  1.00 90.89           C  
ATOM   3853 HG21 THR A 243      -3.373 -15.518  -4.420  1.00 90.89           H  
ATOM   3854 HG22 THR A 243      -4.071 -17.129  -4.164  1.00 90.89           H  
ATOM   3855 HG23 THR A 243      -4.397 -16.253  -5.676  1.00 90.89           H  
ATOM   3856  OG1 THR A 243      -2.788 -18.320  -6.106  1.00 90.89           O  
ATOM   3857  HG1 THR A 243      -2.031 -18.638  -6.604  1.00 90.89           H  
ATOM   3858  N   ARG A 244       0.678 -16.027  -6.535  1.00 93.61           N  
ATOM   3859  H   ARG A 244       0.496 -15.138  -6.091  1.00 93.61           H  
ATOM   3860  CA  ARG A 244       2.083 -16.408  -6.761  1.00 93.61           C  
ATOM   3861  HA  ARG A 244       2.150 -17.462  -7.028  1.00 93.61           H  
ATOM   3862  C   ARG A 244       2.889 -16.178  -5.489  1.00 93.61           C  
ATOM   3863  CB  ARG A 244       2.650 -15.559  -7.911  1.00 93.61           C  
ATOM   3864  HB2 ARG A 244       2.390 -14.517  -7.726  1.00 93.61           H  
ATOM   3865  HB3 ARG A 244       3.738 -15.625  -7.899  1.00 93.61           H  
ATOM   3866  O   ARG A 244       2.831 -15.087  -4.931  1.00 93.61           O  
ATOM   3867  CG  ARG A 244       2.159 -15.991  -9.307  1.00 93.61           C  
ATOM   3868  HG2 ARG A 244       1.112 -16.294  -9.268  1.00 93.61           H  
ATOM   3869  HG3 ARG A 244       2.746 -16.847  -9.639  1.00 93.61           H  
ATOM   3870  CD  ARG A 244       2.289 -14.857 -10.335  1.00 93.61           C  
ATOM   3871  HD2 ARG A 244       3.300 -14.449 -10.311  1.00 93.61           H  
ATOM   3872  HD3 ARG A 244       2.100 -15.255 -11.333  1.00 93.61           H  
ATOM   3873  NE  ARG A 244       1.301 -13.804 -10.043  1.00 93.61           N  
ATOM   3874  HE  ARG A 244       0.574 -14.032  -9.380  1.00 93.61           H  
ATOM   3875  NH1 ARG A 244       1.983 -12.133 -11.479  1.00 93.61           N  
ATOM   3876 HH11 ARG A 244       2.019 -11.132 -11.607  1.00 93.61           H  
ATOM   3877 HH12 ARG A 244       2.682 -12.715 -11.918  1.00 93.61           H  
ATOM   3878  NH2 ARG A 244       0.398 -11.746 -10.025  1.00 93.61           N  
ATOM   3879 HH21 ARG A 244       0.443 -10.770 -10.280  1.00 93.61           H  
ATOM   3880 HH22 ARG A 244      -0.257 -12.045  -9.316  1.00 93.61           H  
ATOM   3881  CZ  ARG A 244       1.240 -12.584 -10.533  1.00 93.61           C  
ATOM   3882  N   TYR A 245       3.646 -17.180  -5.048  1.00 95.54           N  
ATOM   3883  H   TYR A 245       3.690 -18.029  -5.594  1.00 95.54           H  
ATOM   3884  CA  TYR A 245       4.470 -17.112  -3.837  1.00 95.54           C  
ATOM   3885  HA  TYR A 245       4.160 -16.264  -3.227  1.00 95.54           H  
ATOM   3886  C   TYR A 245       5.933 -16.923  -4.209  1.00 95.54           C  
ATOM   3887  CB  TYR A 245       4.298 -18.386  -2.999  1.00 95.54           C  
ATOM   3888  HB2 TYR A 245       4.755 -19.223  -3.527  1.00 95.54           H  
ATOM   3889  HB3 TYR A 245       4.834 -18.261  -2.058  1.00 95.54           H  
ATOM   3890  O   TYR A 245       6.466 -17.687  -5.012  1.00 95.54           O  
ATOM   3891  CG  TYR A 245       2.855 -18.721  -2.699  1.00 95.54           C  
ATOM   3892  CD1 TYR A 245       2.121 -17.894  -1.833  1.00 95.54           C  
ATOM   3893  HD1 TYR A 245       2.592 -17.035  -1.378  1.00 95.54           H  
ATOM   3894  CD2 TYR A 245       2.229 -19.811  -3.334  1.00 95.54           C  
ATOM   3895  HD2 TYR A 245       2.786 -20.433  -4.019  1.00 95.54           H  
ATOM   3896  CE1 TYR A 245       0.759 -18.150  -1.606  1.00 95.54           C  
ATOM   3897  HE1 TYR A 245       0.180 -17.473  -0.995  1.00 95.54           H  
ATOM   3898  CE2 TYR A 245       0.871 -20.087  -3.082  1.00 95.54           C  
ATOM   3899  HE2 TYR A 245       0.377 -20.923  -3.556  1.00 95.54           H  
ATOM   3900  OH  TYR A 245      -1.166 -19.533  -1.944  1.00 95.54           O  
ATOM   3901  HH  TYR A 245      -1.528 -18.924  -1.297  1.00 95.54           H  
ATOM   3902  CZ  TYR A 245       0.135 -19.260  -2.210  1.00 95.54           C  
ATOM   3903  N   TYR A 246       6.592 -15.937  -3.610  1.00 97.79           N  
ATOM   3904  H   TYR A 246       6.135 -15.370  -2.911  1.00 97.79           H  
ATOM   3905  CA  TYR A 246       8.025 -15.772  -3.796  1.00 97.79           C  
ATOM   3906  HA  TYR A 246       8.252 -15.842  -4.860  1.00 97.79           H  
ATOM   3907  C   TYR A 246       8.755 -16.885  -3.050  1.00 97.79           C  
ATOM   3908  CB  TYR A 246       8.487 -14.403  -3.306  1.00 97.79           C  
ATOM   3909  HB2 TYR A 246       9.565 -14.464  -3.159  1.00 97.79           H  
ATOM   3910  HB3 TYR A 246       8.040 -14.187  -2.336  1.00 97.79           H  
ATOM   3911  O   TYR A 246       8.407 -17.161  -1.903  1.00 97.79           O  
ATOM   3912  CG  TYR A 246       8.228 -13.240  -4.241  1.00 97.79           C  
ATOM   3913  CD1 TYR A 246       9.138 -12.172  -4.205  1.00 97.79           C  
ATOM   3914  HD1 TYR A 246       9.959 -12.182  -3.503  1.00 97.79           H  
ATOM   3915  CD2 TYR A 246       7.106 -13.181  -5.101  1.00 97.79           C  
ATOM   3916  HD2 TYR A 246       6.383 -13.982  -5.143  1.00 97.79           H  
ATOM   3917  CE1 TYR A 246       8.941 -11.049  -5.017  1.00 97.79           C  
ATOM   3918  HE1 TYR A 246       9.596 -10.197  -4.913  1.00 97.79           H  
ATOM   3919  CE2 TYR A 246       6.892 -12.043  -5.901  1.00 97.79           C  
ATOM   3920  HE2 TYR A 246       6.023 -11.963  -6.537  1.00 97.79           H  
ATOM   3921  OH  TYR A 246       7.598  -9.828  -6.528  1.00 97.79           O  
ATOM   3922  HH  TYR A 246       6.768  -9.441  -6.241  1.00 97.79           H  
ATOM   3923  CZ  TYR A 246       7.815 -10.978  -5.854  1.00 97.79           C  
ATOM   3924  N   PRO A 247       9.765 -17.531  -3.644  1.00 98.16           N  
ATOM   3925  CA  PRO A 247      10.553 -18.502  -2.913  1.00 98.16           C  
ATOM   3926  HA  PRO A 247       9.891 -19.206  -2.409  1.00 98.16           H  
ATOM   3927  C   PRO A 247      11.411 -17.791  -1.852  1.00 98.16           C  
ATOM   3928  CB  PRO A 247      11.331 -19.251  -3.992  1.00 98.16           C  
ATOM   3929  HB2 PRO A 247      10.693 -20.024  -4.421  1.00 98.16           H  
ATOM   3930  HB3 PRO A 247      12.241 -19.711  -3.607  1.00 98.16           H  
ATOM   3931  O   PRO A 247      11.754 -16.610  -1.969  1.00 98.16           O  
ATOM   3932  CG  PRO A 247      11.576 -18.170  -5.045  1.00 98.16           C  
ATOM   3933  HG2 PRO A 247      12.407 -17.538  -4.733  1.00 98.16           H  
ATOM   3934  HG3 PRO A 247      11.762 -18.594  -6.031  1.00 98.16           H  
ATOM   3935  CD  PRO A 247      10.271 -17.375  -5.000  1.00 98.16           C  
ATOM   3936  HD2 PRO A 247      10.458 -16.329  -5.245  1.00 98.16           H  
ATOM   3937  HD3 PRO A 247       9.560 -17.816  -5.698  1.00 98.16           H  
ATOM   3938  N   LEU A 248      11.737 -18.512  -0.775  1.00 98.68           N  
ATOM   3939  H   LEU A 248      11.448 -19.480  -0.752  1.00 98.68           H  
ATOM   3940  CA  LEU A 248      12.440 -17.943   0.381  1.00 98.68           C  
ATOM   3941  HA  LEU A 248      11.858 -17.106   0.766  1.00 98.68           H  
ATOM   3942  C   LEU A 248      13.816 -17.366   0.018  1.00 98.68           C  
ATOM   3943  CB  LEU A 248      12.594 -19.015   1.475  1.00 98.68           C  
ATOM   3944  HB2 LEU A 248      13.307 -18.653   2.217  1.00 98.68           H  
ATOM   3945  HB3 LEU A 248      13.030 -19.905   1.021  1.00 98.68           H  
ATOM   3946  O   LEU A 248      14.222 -16.380   0.623  1.00 98.68           O  
ATOM   3947  CG  LEU A 248      11.296 -19.403   2.204  1.00 98.68           C  
ATOM   3948  HG  LEU A 248      10.561 -19.748   1.477  1.00 98.68           H  
ATOM   3949  CD1 LEU A 248      11.584 -20.549   3.177  1.00 98.68           C  
ATOM   3950 HD11 LEU A 248      12.022 -21.384   2.631  1.00 98.68           H  
ATOM   3951 HD12 LEU A 248      10.647 -20.878   3.628  1.00 98.68           H  
ATOM   3952 HD13 LEU A 248      12.278 -20.217   3.948  1.00 98.68           H  
ATOM   3953  CD2 LEU A 248      10.687 -18.260   3.022  1.00 98.68           C  
ATOM   3954 HD21 LEU A 248      11.412 -17.898   3.751  1.00 98.68           H  
ATOM   3955 HD22 LEU A 248      10.407 -17.435   2.367  1.00 98.68           H  
ATOM   3956 HD23 LEU A 248       9.794 -18.605   3.543  1.00 98.68           H  
ATOM   3957  N   ASP A 249      14.512 -17.940  -0.964  1.00 98.49           N  
ATOM   3958  H   ASP A 249      14.070 -18.642  -1.540  1.00 98.49           H  
ATOM   3959  CA  ASP A 249      15.807 -17.447  -1.445  1.00 98.49           C  
ATOM   3960  HA  ASP A 249      16.479 -17.337  -0.595  1.00 98.49           H  
ATOM   3961  C   ASP A 249      15.674 -16.071  -2.117  1.00 98.49           C  
ATOM   3962  CB  ASP A 249      16.421 -18.474  -2.415  1.00 98.49           C  
ATOM   3963  HB2 ASP A 249      16.431 -19.458  -1.946  1.00 98.49           H  
ATOM   3964  HB3 ASP A 249      17.453 -18.186  -2.614  1.00 98.49           H  
ATOM   3965  O   ASP A 249      16.475 -15.174  -1.856  1.00 98.49           O  
ATOM   3966  CG  ASP A 249      15.652 -18.546  -3.736  1.00 98.49           C  
ATOM   3967  OD1 ASP A 249      14.425 -18.771  -3.645  1.00 98.49           O  
ATOM   3968  OD2 ASP A 249      16.266 -18.261  -4.788  1.00 98.49           O  
ATOM   3969  N   LYS A 250      14.623 -15.860  -2.920  1.00 98.40           N  
ATOM   3970  H   LYS A 250      14.039 -16.655  -3.137  1.00 98.40           H  
ATOM   3971  CA  LYS A 250      14.323 -14.559  -3.533  1.00 98.40           C  
ATOM   3972  HA  LYS A 250      15.209 -14.212  -4.065  1.00 98.40           H  
ATOM   3973  C   LYS A 250      14.008 -13.511  -2.465  1.00 98.40           C  
ATOM   3974  CB  LYS A 250      13.181 -14.733  -4.543  1.00 98.40           C  
ATOM   3975  HB2 LYS A 250      12.251 -14.941  -4.014  1.00 98.40           H  
ATOM   3976  HB3 LYS A 250      13.417 -15.580  -5.187  1.00 98.40           H  
ATOM   3977  O   LYS A 250      14.527 -12.399  -2.521  1.00 98.40           O  
ATOM   3978  CG  LYS A 250      13.001 -13.502  -5.441  1.00 98.40           C  
ATOM   3979  HG2 LYS A 250      12.825 -12.615  -4.833  1.00 98.40           H  
ATOM   3980  HG3 LYS A 250      13.910 -13.359  -6.026  1.00 98.40           H  
ATOM   3981  CD  LYS A 250      11.808 -13.708  -6.384  1.00 98.40           C  
ATOM   3982  HD2 LYS A 250      11.885 -14.671  -6.887  1.00 98.40           H  
ATOM   3983  HD3 LYS A 250      10.893 -13.710  -5.791  1.00 98.40           H  
ATOM   3984  CE  LYS A 250      11.712 -12.591  -7.426  1.00 98.40           C  
ATOM   3985  HE2 LYS A 250      11.930 -11.632  -6.957  1.00 98.40           H  
ATOM   3986  HE3 LYS A 250      10.691 -12.558  -7.807  1.00 98.40           H  
ATOM   3987  NZ  LYS A 250      12.623 -12.832  -8.569  1.00 98.40           N  
ATOM   3988  HZ1 LYS A 250      12.518 -12.081  -9.237  1.00 98.40           H  
ATOM   3989  HZ2 LYS A 250      12.334 -13.657  -9.075  1.00 98.40           H  
ATOM   3990  HZ3 LYS A 250      13.592 -12.907  -8.293  1.00 98.40           H  
ATOM   3991  N   ILE A 251      13.223 -13.882  -1.450  1.00 98.72           N  
ATOM   3992  H   ILE A 251      12.839 -14.816  -1.480  1.00 98.72           H  
ATOM   3993  CA  ILE A 251      12.927 -13.015  -0.297  1.00 98.72           C  
ATOM   3994  HA  ILE A 251      12.519 -12.075  -0.669  1.00 98.72           H  
ATOM   3995  C   ILE A 251      14.218 -12.669   0.469  1.00 98.72           C  
ATOM   3996  CB  ILE A 251      11.863 -13.675   0.617  1.00 98.72           C  
ATOM   3997  HB  ILE A 251      12.222 -14.662   0.907  1.00 98.72           H  
ATOM   3998  O   ILE A 251      14.432 -11.513   0.834  1.00 98.72           O  
ATOM   3999  CG1 ILE A 251      10.521 -13.840  -0.136  1.00 98.72           C  
ATOM   4000 HG12 ILE A 251      10.068 -12.861  -0.295  1.00 98.72           H  
ATOM   4001 HG13 ILE A 251      10.706 -14.279  -1.117  1.00 98.72           H  
ATOM   4002  CG2 ILE A 251      11.650 -12.846   1.899  1.00 98.72           C  
ATOM   4003 HG21 ILE A 251      11.356 -11.832   1.628  1.00 98.72           H  
ATOM   4004 HG22 ILE A 251      10.877 -13.292   2.524  1.00 98.72           H  
ATOM   4005 HG23 ILE A 251      12.568 -12.810   2.485  1.00 98.72           H  
ATOM   4006  CD1 ILE A 251       9.511 -14.753   0.570  1.00 98.72           C  
ATOM   4007 HD11 ILE A 251       8.630 -14.872  -0.062  1.00 98.72           H  
ATOM   4008 HD12 ILE A 251       9.953 -15.734   0.738  1.00 98.72           H  
ATOM   4009 HD13 ILE A 251       9.196 -14.321   1.519  1.00 98.72           H  
ATOM   4010  N   GLU A 252      15.105 -13.643   0.694  1.00 98.78           N  
ATOM   4011  H   GLU A 252      14.880 -14.579   0.387  1.00 98.78           H  
ATOM   4012  CA  GLU A 252      16.386 -13.448   1.387  1.00 98.78           C  
ATOM   4013  HA  GLU A 252      16.189 -13.008   2.365  1.00 98.78           H  
ATOM   4014  C   GLU A 252      17.313 -12.474   0.648  1.00 98.78           C  
ATOM   4015  CB  GLU A 252      17.059 -14.811   1.622  1.00 98.78           C  
ATOM   4016  HB2 GLU A 252      17.356 -15.244   0.667  1.00 98.78           H  
ATOM   4017  HB3 GLU A 252      16.327 -15.474   2.084  1.00 98.78           H  
ATOM   4018  O   GLU A 252      17.927 -11.609   1.278  1.00 98.78           O  
ATOM   4019  CG  GLU A 252      18.287 -14.735   2.547  1.00 98.78           C  
ATOM   4020  HG2 GLU A 252      18.044 -14.075   3.381  1.00 98.78           H  
ATOM   4021  HG3 GLU A 252      19.124 -14.297   2.004  1.00 98.78           H  
ATOM   4022  CD  GLU A 252      18.685 -16.123   3.093  1.00 98.78           C  
ATOM   4023  OE1 GLU A 252      19.023 -16.226   4.298  1.00 98.78           O  
ATOM   4024  OE2 GLU A 252      18.591 -17.111   2.336  1.00 98.78           O  
ATOM   4025  N   LYS A 253      17.366 -12.538  -0.685  1.00 98.70           N  
ATOM   4026  H   LYS A 253      16.863 -13.282  -1.147  1.00 98.70           H  
ATOM   4027  CA  LYS A 253      18.146 -11.590  -1.495  1.00 98.70           C  
ATOM   4028  HA  LYS A 253      19.180 -11.593  -1.152  1.00 98.70           H  
ATOM   4029  C   LYS A 253      17.645 -10.152  -1.346  1.00 98.70           C  
ATOM   4030  CB  LYS A 253      18.122 -12.028  -2.959  1.00 98.70           C  
ATOM   4031  HB2 LYS A 253      18.563 -11.244  -3.575  1.00 98.70           H  
ATOM   4032  HB3 LYS A 253      17.081 -12.138  -3.262  1.00 98.70           H  
ATOM   4033  O   LYS A 253      18.456  -9.243  -1.167  1.00 98.70           O  
ATOM   4034  CG  LYS A 253      18.898 -13.338  -3.213  1.00 98.70           C  
ATOM   4035  HG2 LYS A 253      18.625 -14.105  -2.489  1.00 98.70           H  
ATOM   4036  HG3 LYS A 253      19.971 -13.157  -3.155  1.00 98.70           H  
ATOM   4037  CD  LYS A 253      18.515 -13.794  -4.615  1.00 98.70           C  
ATOM   4038  HD2 LYS A 253      17.425 -13.804  -4.651  1.00 98.70           H  
ATOM   4039  HD3 LYS A 253      18.901 -13.055  -5.316  1.00 98.70           H  
ATOM   4040  CE  LYS A 253      18.986 -15.154  -5.103  1.00 98.70           C  
ATOM   4041  HE2 LYS A 253      18.812 -15.903  -4.331  1.00 98.70           H  
ATOM   4042  HE3 LYS A 253      20.051 -15.100  -5.329  1.00 98.70           H  
ATOM   4043  NZ  LYS A 253      18.195 -15.477  -6.317  1.00 98.70           N  
ATOM   4044  HZ1 LYS A 253      17.419 -16.076  -6.071  1.00 98.70           H  
ATOM   4045  HZ2 LYS A 253      18.739 -15.931  -7.037  1.00 98.70           H  
ATOM   4046  HZ3 LYS A 253      17.782 -14.630  -6.681  1.00 98.70           H  
ATOM   4047  N   GLU A 254      16.332  -9.922  -1.321  1.00 98.66           N  
ATOM   4048  H   GLU A 254      15.702 -10.691  -1.497  1.00 98.66           H  
ATOM   4049  CA  GLU A 254      15.790  -8.573  -1.090  1.00 98.66           C  
ATOM   4050  HA  GLU A 254      16.314  -7.871  -1.739  1.00 98.66           H  
ATOM   4051  C   GLU A 254      16.004  -8.086   0.351  1.00 98.66           C  
ATOM   4052  CB  GLU A 254      14.303  -8.506  -1.444  1.00 98.66           C  
ATOM   4053  HB2 GLU A 254      13.736  -9.206  -0.830  1.00 98.66           H  
ATOM   4054  HB3 GLU A 254      13.962  -7.494  -1.222  1.00 98.66           H  
ATOM   4055  O   GLU A 254      16.330  -6.916   0.582  1.00 98.66           O  
ATOM   4056  CG  GLU A 254      14.061  -8.799  -2.928  1.00 98.66           C  
ATOM   4057  HG2 GLU A 254      14.867  -8.354  -3.512  1.00 98.66           H  
ATOM   4058  HG3 GLU A 254      14.083  -9.876  -3.095  1.00 98.66           H  
ATOM   4059  CD  GLU A 254      12.732  -8.233  -3.426  1.00 98.66           C  
ATOM   4060  OE1 GLU A 254      12.645  -7.984  -4.649  1.00 98.66           O  
ATOM   4061  OE2 GLU A 254      11.799  -7.989  -2.628  1.00 98.66           O  
ATOM   4062  N   LEU A 255      15.904  -8.988   1.336  1.00 98.79           N  
ATOM   4063  H   LEU A 255      15.605  -9.922   1.096  1.00 98.79           H  
ATOM   4064  CA  LEU A 255      16.282  -8.692   2.721  1.00 98.79           C  
ATOM   4065  HA  LEU A 255      15.669  -7.865   3.081  1.00 98.79           H  
ATOM   4066  C   LEU A 255      17.745  -8.234   2.805  1.00 98.79           C  
ATOM   4067  CB  LEU A 255      16.049  -9.928   3.610  1.00 98.79           C  
ATOM   4068  HB2 LEU A 255      16.496 -10.797   3.129  1.00 98.79           H  
ATOM   4069  HB3 LEU A 255      16.570  -9.785   4.557  1.00 98.79           H  
ATOM   4070  O   LEU A 255      18.036  -7.231   3.463  1.00 98.79           O  
ATOM   4071  CG  LEU A 255      14.572 -10.233   3.909  1.00 98.79           C  
ATOM   4072  HG  LEU A 255      13.984 -10.205   2.992  1.00 98.79           H  
ATOM   4073  CD1 LEU A 255      14.437 -11.620   4.537  1.00 98.79           C  
ATOM   4074 HD11 LEU A 255      14.822 -12.373   3.850  1.00 98.79           H  
ATOM   4075 HD12 LEU A 255      14.993 -11.666   5.474  1.00 98.79           H  
ATOM   4076 HD13 LEU A 255      13.385 -11.842   4.713  1.00 98.79           H  
ATOM   4077  CD2 LEU A 255      13.994  -9.220   4.897  1.00 98.79           C  
ATOM   4078 HD21 LEU A 255      12.975  -9.501   5.160  1.00 98.79           H  
ATOM   4079 HD22 LEU A 255      14.601  -9.175   5.802  1.00 98.79           H  
ATOM   4080 HD23 LEU A 255      13.959  -8.238   4.426  1.00 98.79           H  
ATOM   4081  N   LEU A 256      18.658  -8.911   2.103  1.00 98.63           N  
ATOM   4082  H   LEU A 256      18.352  -9.735   1.605  1.00 98.63           H  
ATOM   4083  CA  LEU A 256      20.073  -8.541   2.033  1.00 98.63           C  
ATOM   4084  HA  LEU A 256      20.463  -8.479   3.049  1.00 98.63           H  
ATOM   4085  C   LEU A 256      20.288  -7.162   1.398  1.00 98.63           C  
ATOM   4086  CB  LEU A 256      20.853  -9.623   1.264  1.00 98.63           C  
ATOM   4087  HB2 LEU A 256      21.818  -9.219   0.956  1.00 98.63           H  
ATOM   4088  HB3 LEU A 256      20.306  -9.874   0.356  1.00 98.63           H  
ATOM   4089  O   LEU A 256      21.111  -6.395   1.902  1.00 98.63           O  
ATOM   4090  CG  LEU A 256      21.099 -10.913   2.065  1.00 98.63           C  
ATOM   4091  HG  LEU A 256      20.182 -11.237   2.557  1.00 98.63           H  
ATOM   4092  CD1 LEU A 256      21.577 -12.019   1.126  1.00 98.63           C  
ATOM   4093 HD11 LEU A 256      21.751 -12.935   1.691  1.00 98.63           H  
ATOM   4094 HD12 LEU A 256      22.492 -11.722   0.613  1.00 98.63           H  
ATOM   4095 HD13 LEU A 256      20.800 -12.228   0.391  1.00 98.63           H  
ATOM   4096  CD2 LEU A 256      22.180 -10.700   3.131  1.00 98.63           C  
ATOM   4097 HD21 LEU A 256      21.835  -9.981   3.874  1.00 98.63           H  
ATOM   4098 HD22 LEU A 256      23.096 -10.338   2.665  1.00 98.63           H  
ATOM   4099 HD23 LEU A 256      22.387 -11.650   3.624  1.00 98.63           H  
ATOM   4100  N   VAL A 257      19.531  -6.799   0.357  1.00 98.61           N  
ATOM   4101  H   VAL A 257      18.904  -7.486  -0.036  1.00 98.61           H  
ATOM   4102  CA  VAL A 257      19.590  -5.457  -0.256  1.00 98.61           C  
ATOM   4103  HA  VAL A 257      20.619  -5.256  -0.555  1.00 98.61           H  
ATOM   4104  C   VAL A 257      19.198  -4.381   0.755  1.00 98.61           C  
ATOM   4105  CB  VAL A 257      18.710  -5.387  -1.520  1.00 98.61           C  
ATOM   4106  HB  VAL A 257      17.712  -5.760  -1.293  1.00 98.61           H  
ATOM   4107  O   VAL A 257      19.928  -3.401   0.935  1.00 98.61           O  
ATOM   4108  CG1 VAL A 257      18.582  -3.955  -2.064  1.00 98.61           C  
ATOM   4109 HG11 VAL A 257      19.568  -3.513  -2.214  1.00 98.61           H  
ATOM   4110 HG12 VAL A 257      18.062  -3.982  -3.022  1.00 98.61           H  
ATOM   4111 HG13 VAL A 257      17.992  -3.341  -1.385  1.00 98.61           H  
ATOM   4112  CG2 VAL A 257      19.333  -6.263  -2.611  1.00 98.61           C  
ATOM   4113 HG21 VAL A 257      20.235  -5.800  -3.010  1.00 98.61           H  
ATOM   4114 HG22 VAL A 257      18.616  -6.407  -3.419  1.00 98.61           H  
ATOM   4115 HG23 VAL A 257      19.582  -7.253  -2.229  1.00 98.61           H  
ATOM   4116  N   ASN A 258      18.102  -4.583   1.486  1.00 98.58           N  
ATOM   4117  H   ASN A 258      17.538  -5.394   1.279  1.00 98.58           H  
ATOM   4118  CA  ASN A 258      17.680  -3.667   2.545  1.00 98.58           C  
ATOM   4119  HA  ASN A 258      17.578  -2.666   2.127  1.00 98.58           H  
ATOM   4120  C   ASN A 258      18.738  -3.564   3.661  1.00 98.58           C  
ATOM   4121  CB  ASN A 258      16.305  -4.139   3.055  1.00 98.58           C  
ATOM   4122  HB2 ASN A 258      16.319  -5.220   3.195  1.00 98.58           H  
ATOM   4123  HB3 ASN A 258      16.088  -3.658   4.008  1.00 98.58           H  
ATOM   4124  O   ASN A 258      19.111  -2.466   4.086  1.00 98.58           O  
ATOM   4125  CG  ASN A 258      15.180  -3.759   2.101  1.00 98.58           C  
ATOM   4126  ND2 ASN A 258      14.142  -4.546   1.973  1.00 98.58           N  
ATOM   4127 HD21 ASN A 258      13.423  -4.243   1.332  1.00 98.58           H  
ATOM   4128 HD22 ASN A 258      14.068  -5.439   2.439  1.00 98.58           H  
ATOM   4129  OD1 ASN A 258      15.200  -2.700   1.505  1.00 98.58           O  
ATOM   4130  N   VAL A 259      19.289  -4.698   4.098  1.00 98.24           N  
ATOM   4131  H   VAL A 259      18.948  -5.565   3.707  1.00 98.24           H  
ATOM   4132  CA  VAL A 259      20.303  -4.763   5.159  1.00 98.24           C  
ATOM   4133  HA  VAL A 259      19.912  -4.197   6.004  1.00 98.24           H  
ATOM   4134  C   VAL A 259      21.620  -4.099   4.747  1.00 98.24           C  
ATOM   4135  CB  VAL A 259      20.484  -6.226   5.604  1.00 98.24           C  
ATOM   4136  HB  VAL A 259      20.537  -6.856   4.715  1.00 98.24           H  
ATOM   4137  O   VAL A 259      22.212  -3.363   5.546  1.00 98.24           O  
ATOM   4138  CG1 VAL A 259      21.723  -6.536   6.454  1.00 98.24           C  
ATOM   4139 HG11 VAL A 259      21.595  -6.170   7.473  1.00 98.24           H  
ATOM   4140 HG12 VAL A 259      22.630  -6.137   6.000  1.00 98.24           H  
ATOM   4141 HG13 VAL A 259      21.837  -7.619   6.509  1.00 98.24           H  
ATOM   4142  CG2 VAL A 259      19.270  -6.634   6.446  1.00 98.24           C  
ATOM   4143 HG21 VAL A 259      18.351  -6.542   5.866  1.00 98.24           H  
ATOM   4144 HG22 VAL A 259      19.185  -6.009   7.335  1.00 98.24           H  
ATOM   4145 HG23 VAL A 259      19.380  -7.675   6.750  1.00 98.24           H  
ATOM   4146  N   LYS A 260      22.065  -4.279   3.502  1.00 97.64           N  
ATOM   4147  H   LYS A 260      21.555  -4.911   2.902  1.00 97.64           H  
ATOM   4148  CA  LYS A 260      23.252  -3.607   2.953  1.00 97.64           C  
ATOM   4149  HA  LYS A 260      24.119  -3.852   3.565  1.00 97.64           H  
ATOM   4150  C   LYS A 260      23.108  -2.081   2.976  1.00 97.64           C  
ATOM   4151  CB  LYS A 260      23.486  -4.138   1.531  1.00 97.64           C  
ATOM   4152  HB2 LYS A 260      22.634  -3.875   0.904  1.00 97.64           H  
ATOM   4153  HB3 LYS A 260      23.558  -5.225   1.570  1.00 97.64           H  
ATOM   4154  O   LYS A 260      24.081  -1.381   3.225  1.00 97.64           O  
ATOM   4155  CG  LYS A 260      24.771  -3.586   0.898  1.00 97.64           C  
ATOM   4156  HG2 LYS A 260      24.709  -2.501   0.826  1.00 97.64           H  
ATOM   4157  HG3 LYS A 260      25.626  -3.854   1.519  1.00 97.64           H  
ATOM   4158  CD  LYS A 260      24.963  -4.159  -0.511  1.00 97.64           C  
ATOM   4159  HD2 LYS A 260      24.088  -3.915  -1.113  1.00 97.64           H  
ATOM   4160  HD3 LYS A 260      25.061  -5.243  -0.450  1.00 97.64           H  
ATOM   4161  CE  LYS A 260      26.214  -3.558  -1.161  1.00 97.64           C  
ATOM   4162  HE2 LYS A 260      26.124  -2.471  -1.148  1.00 97.64           H  
ATOM   4163  HE3 LYS A 260      27.084  -3.827  -0.561  1.00 97.64           H  
ATOM   4164  NZ  LYS A 260      26.386  -4.034  -2.557  1.00 97.64           N  
ATOM   4165  HZ1 LYS A 260      26.471  -5.040  -2.589  1.00 97.64           H  
ATOM   4166  HZ2 LYS A 260      25.594  -3.769  -3.124  1.00 97.64           H  
ATOM   4167  HZ3 LYS A 260      27.213  -3.633  -2.975  1.00 97.64           H  
ATOM   4168  N   ASN A 261      21.886  -1.581   2.816  1.00 96.34           N  
ATOM   4169  H   ASN A 261      21.145  -2.232   2.602  1.00 96.34           H  
ATOM   4170  CA  ASN A 261      21.541  -0.158   2.873  1.00 96.34           C  
ATOM   4171  HA  ASN A 261      22.408   0.431   2.573  1.00 96.34           H  
ATOM   4172  C   ASN A 261      21.169   0.332   4.290  1.00 96.34           C  
ATOM   4173  CB  ASN A 261      20.438   0.083   1.840  1.00 96.34           C  
ATOM   4174  HB2 ASN A 261      19.982   1.062   1.991  1.00 96.34           H  
ATOM   4175  HB3 ASN A 261      19.678  -0.687   1.974  1.00 96.34           H  
ATOM   4176  O   ASN A 261      20.538   1.374   4.459  1.00 96.34           O  
ATOM   4177  CG  ASN A 261      20.967   0.054   0.420  1.00 96.34           C  
ATOM   4178  ND2 ASN A 261      20.786  -1.022  -0.308  1.00 96.34           N  
ATOM   4179 HD21 ASN A 261      21.126  -0.985  -1.259  1.00 96.34           H  
ATOM   4180 HD22 ASN A 261      20.333  -1.839   0.076  1.00 96.34           H  
ATOM   4181  OD1 ASN A 261      21.576   0.995  -0.046  1.00 96.34           O  
ATOM   4182  N   GLY A 262      21.535  -0.419   5.336  1.00 95.81           N  
ATOM   4183  H   GLY A 262      22.041  -1.271   5.142  1.00 95.81           H  
ATOM   4184  CA  GLY A 262      21.342  -0.011   6.733  1.00 95.81           C  
ATOM   4185  HA2 GLY A 262      21.603   1.043   6.829  1.00 95.81           H  
ATOM   4186  HA3 GLY A 262      22.022  -0.584   7.363  1.00 95.81           H  
ATOM   4187  C   GLY A 262      19.921  -0.189   7.280  1.00 95.81           C  
ATOM   4188  O   GLY A 262      19.672   0.136   8.441  1.00 95.81           O  
ATOM   4189  N   VAL A 263      18.988  -0.749   6.506  1.00 96.92           N  
ATOM   4190  H   VAL A 263      19.230  -1.023   5.565  1.00 96.92           H  
ATOM   4191  CA  VAL A 263      17.620  -1.017   6.968  1.00 96.92           C  
ATOM   4192  HA  VAL A 263      17.315  -0.189   7.608  1.00 96.92           H  
ATOM   4193  C   VAL A 263      17.604  -2.299   7.809  1.00 96.92           C  
ATOM   4194  CB  VAL A 263      16.628  -1.054   5.790  1.00 96.92           C  
ATOM   4195  HB  VAL A 263      16.870  -1.891   5.135  1.00 96.92           H  
ATOM   4196  O   VAL A 263      18.137  -3.333   7.412  1.00 96.92           O  
ATOM   4197  CG1 VAL A 263      15.196  -1.238   6.287  1.00 96.92           C  
ATOM   4198 HG11 VAL A 263      14.931  -0.469   7.013  1.00 96.92           H  
ATOM   4199 HG12 VAL A 263      15.068  -2.228   6.725  1.00 96.92           H  
ATOM   4200 HG13 VAL A 263      14.512  -1.160   5.442  1.00 96.92           H  
ATOM   4201  CG2 VAL A 263      16.681   0.244   4.972  1.00 96.92           C  
ATOM   4202 HG21 VAL A 263      16.508   1.104   5.620  1.00 96.92           H  
ATOM   4203 HG22 VAL A 263      15.916   0.221   4.196  1.00 96.92           H  
ATOM   4204 HG23 VAL A 263      17.649   0.346   4.483  1.00 96.92           H  
ATOM   4205  N   ARG A 264      17.053  -2.226   9.026  1.00 96.00           N  
ATOM   4206  H   ARG A 264      16.709  -1.320   9.311  1.00 96.00           H  
ATOM   4207  CA  ARG A 264      16.945  -3.351   9.989  1.00 96.00           C  
ATOM   4208  HA  ARG A 264      17.153  -4.287   9.471  1.00 96.00           H  
ATOM   4209  C   ARG A 264      15.531  -3.523  10.547  1.00 96.00           C  
ATOM   4210  CB  ARG A 264      17.954  -3.179  11.142  1.00 96.00           C  
ATOM   4211  HB2 ARG A 264      17.765  -2.223  11.631  1.00 96.00           H  
ATOM   4212  HB3 ARG A 264      17.796  -3.964  11.883  1.00 96.00           H  
ATOM   4213  O   ARG A 264      15.332  -4.250  11.518  1.00 96.00           O  
ATOM   4214  CG  ARG A 264      19.428  -3.236  10.731  1.00 96.00           C  
ATOM   4215  HG2 ARG A 264      20.035  -3.015  11.609  1.00 96.00           H  
ATOM   4216  HG3 ARG A 264      19.620  -2.458   9.992  1.00 96.00           H  
ATOM   4217  CD  ARG A 264      19.840  -4.616  10.190  1.00 96.00           C  
ATOM   4218  HD2 ARG A 264      19.243  -4.865   9.313  1.00 96.00           H  
ATOM   4219  HD3 ARG A 264      19.639  -5.374  10.946  1.00 96.00           H  
ATOM   4220  NE  ARG A 264      21.273  -4.646   9.838  1.00 96.00           N  
ATOM   4221  HE  ARG A 264      21.871  -5.264  10.367  1.00 96.00           H  
ATOM   4222  NH1 ARG A 264      21.088  -3.317   7.991  1.00 96.00           N  
ATOM   4223 HH11 ARG A 264      21.505  -3.017   7.121  1.00 96.00           H  
ATOM   4224 HH12 ARG A 264      20.081  -3.343   8.056  1.00 96.00           H  
ATOM   4225  NH2 ARG A 264      23.077  -4.135   8.519  1.00 96.00           N  
ATOM   4226 HH21 ARG A 264      23.410  -3.726   7.658  1.00 96.00           H  
ATOM   4227 HH22 ARG A 264      23.692  -4.717   9.071  1.00 96.00           H  
ATOM   4228  CZ  ARG A 264      21.810  -4.028   8.801  1.00 96.00           C  
ATOM   4229  N   HIS A 265      14.571  -2.821   9.967  1.00 95.17           N  
ATOM   4230  H   HIS A 265      14.782  -2.354   9.096  1.00 95.17           H  
ATOM   4231  CA  HIS A 265      13.163  -2.831  10.333  1.00 95.17           C  
ATOM   4232  HA  HIS A 265      12.949  -3.695  10.961  1.00 95.17           H  
ATOM   4233  C   HIS A 265      12.377  -2.947   9.031  1.00 95.17           C  
ATOM   4234  CB  HIS A 265      12.816  -1.543  11.094  1.00 95.17           C  
ATOM   4235  HB2 HIS A 265      12.931  -0.691  10.424  1.00 95.17           H  
ATOM   4236  HB3 HIS A 265      11.770  -1.585  11.398  1.00 95.17           H  
ATOM   4237  O   HIS A 265      12.768  -2.299   8.061  1.00 95.17           O  
ATOM   4238  CG  HIS A 265      13.675  -1.318  12.316  1.00 95.17           C  
ATOM   4239  CD2 HIS A 265      14.801  -0.546  12.407  1.00 95.17           C  
ATOM   4240  HD2 HIS A 265      15.233   0.038  11.607  1.00 95.17           H  
ATOM   4241  ND1 HIS A 265      13.483  -1.884  13.549  1.00 95.17           N  
ATOM   4242  HD1 HIS A 265      12.680  -2.439  13.807  1.00 95.17           H  
ATOM   4243  CE1 HIS A 265      14.459  -1.469  14.368  1.00 95.17           C  
ATOM   4244  HE1 HIS A 265      14.545  -1.732  15.412  1.00 95.17           H  
ATOM   4245  NE2 HIS A 265      15.300  -0.656  13.713  1.00 95.17           N  
ATOM   4246  N   GLY A 266      11.342  -3.783   9.006  1.00 96.84           N  
ATOM   4247  H   GLY A 266      11.071  -4.271   9.848  1.00 96.84           H  
ATOM   4248  CA  GLY A 266      10.699  -4.184   7.758  1.00 96.84           C  
ATOM   4249  HA2 GLY A 266      10.992  -3.532   6.935  1.00 96.84           H  
ATOM   4250  HA3 GLY A 266      11.045  -5.182   7.491  1.00 96.84           H  
ATOM   4251  C   GLY A 266       9.187  -4.285   7.811  1.00 96.84           C  
ATOM   4252  O   GLY A 266       8.590  -4.336   8.889  1.00 96.84           O  
ATOM   4253  N   VAL A 267       8.586  -4.430   6.634  1.00 97.76           N  
ATOM   4254  H   VAL A 267       9.156  -4.371   5.802  1.00 97.76           H  
ATOM   4255  CA  VAL A 267       7.183  -4.818   6.460  1.00 97.76           C  
ATOM   4256  HA  VAL A 267       6.752  -5.071   7.429  1.00 97.76           H  
ATOM   4257  C   VAL A 267       7.141  -6.061   5.579  1.00 97.76           C  
ATOM   4258  CB  VAL A 267       6.334  -3.678   5.861  1.00 97.76           C  
ATOM   4259  HB  VAL A 267       6.675  -3.467   4.848  1.00 97.76           H  
ATOM   4260  O   VAL A 267       7.665  -6.057   4.469  1.00 97.76           O  
ATOM   4261  CG1 VAL A 267       4.854  -4.080   5.805  1.00 97.76           C  
ATOM   4262 HG11 VAL A 267       4.267  -3.253   5.407  1.00 97.76           H  
ATOM   4263 HG12 VAL A 267       4.718  -4.935   5.143  1.00 97.76           H  
ATOM   4264 HG13 VAL A 267       4.486  -4.328   6.801  1.00 97.76           H  
ATOM   4265  CG2 VAL A 267       6.457  -2.386   6.682  1.00 97.76           C  
ATOM   4266 HG21 VAL A 267       5.793  -1.625   6.274  1.00 97.76           H  
ATOM   4267 HG22 VAL A 267       6.204  -2.567   7.727  1.00 97.76           H  
ATOM   4268 HG23 VAL A 267       7.475  -2.002   6.618  1.00 97.76           H  
ATOM   4269  N   ILE A 268       6.521  -7.130   6.071  1.00 98.51           N  
ATOM   4270  H   ILE A 268       6.077  -7.053   6.975  1.00 98.51           H  
ATOM   4271  CA  ILE A 268       6.197  -8.298   5.257  1.00 98.51           C  
ATOM   4272  HA  ILE A 268       7.009  -8.487   4.554  1.00 98.51           H  
ATOM   4273  C   ILE A 268       4.941  -7.951   4.456  1.00 98.51           C  
ATOM   4274  CB  ILE A 268       6.027  -9.555   6.133  1.00 98.51           C  
ATOM   4275  HB  ILE A 268       5.193  -9.394   6.817  1.00 98.51           H  
ATOM   4276  O   ILE A 268       3.862  -7.749   5.028  1.00 98.51           O  
ATOM   4277  CG1 ILE A 268       7.306  -9.844   6.955  1.00 98.51           C  
ATOM   4278 HG12 ILE A 268       8.160  -9.899   6.281  1.00 98.51           H  
ATOM   4279 HG13 ILE A 268       7.476  -9.019   7.647  1.00 98.51           H  
ATOM   4280  CG2 ILE A 268       5.689 -10.749   5.238  1.00 98.51           C  
ATOM   4281 HG21 ILE A 268       5.419 -11.612   5.847  1.00 98.51           H  
ATOM   4282 HG22 ILE A 268       4.834 -10.525   4.601  1.00 98.51           H  
ATOM   4283 HG23 ILE A 268       6.549 -10.991   4.614  1.00 98.51           H  
ATOM   4284  CD1 ILE A 268       7.254 -11.136   7.783  1.00 98.51           C  
ATOM   4285 HD11 ILE A 268       6.359 -11.146   8.406  1.00 98.51           H  
ATOM   4286 HD12 ILE A 268       7.253 -12.010   7.132  1.00 98.51           H  
ATOM   4287 HD13 ILE A 268       8.137 -11.194   8.420  1.00 98.51           H  
ATOM   4288  N   HIS A 269       5.097  -7.834   3.140  1.00 97.76           N  
ATOM   4289  H   HIS A 269       6.003  -8.008   2.729  1.00 97.76           H  
ATOM   4290  CA  HIS A 269       4.056  -7.365   2.243  1.00 97.76           C  
ATOM   4291  HA  HIS A 269       3.279  -6.937   2.876  1.00 97.76           H  
ATOM   4292  C   HIS A 269       3.417  -8.476   1.422  1.00 97.76           C  
ATOM   4293  CB  HIS A 269       4.530  -6.210   1.375  1.00 97.76           C  
ATOM   4294  HB2 HIS A 269       5.337  -6.548   0.725  1.00 97.76           H  
ATOM   4295  HB3 HIS A 269       4.905  -5.429   2.036  1.00 97.76           H  
ATOM   4296  O   HIS A 269       4.097  -9.307   0.824  1.00 97.76           O  
ATOM   4297  CG  HIS A 269       3.426  -5.618   0.533  1.00 97.76           C  
ATOM   4298  CD2 HIS A 269       3.381  -5.556  -0.834  1.00 97.76           C  
ATOM   4299  HD2 HIS A 269       4.129  -5.926  -1.520  1.00 97.76           H  
ATOM   4300  ND1 HIS A 269       2.255  -5.059   0.994  1.00 97.76           N  
ATOM   4301  HD1 HIS A 269       1.884  -5.117   1.932  1.00 97.76           H  
ATOM   4302  CE1 HIS A 269       1.531  -4.653  -0.059  1.00 97.76           C  
ATOM   4303  HE1 HIS A 269       0.540  -4.227  -0.010  1.00 97.76           H  
ATOM   4304  NE2 HIS A 269       2.190  -4.921  -1.192  1.00 97.76           N  
ATOM   4305  N   SER A 270       2.092  -8.480   1.430  1.00 95.21           N  
ATOM   4306  H   SER A 270       1.607  -7.725   1.893  1.00 95.21           H  
ATOM   4307  CA  SER A 270       1.229  -9.402   0.709  1.00 95.21           C  
ATOM   4308  HA  SER A 270       1.523  -9.473  -0.338  1.00 95.21           H  
ATOM   4309  C   SER A 270      -0.202  -8.885   0.818  1.00 95.21           C  
ATOM   4310  CB  SER A 270       1.306 -10.773   1.378  1.00 95.21           C  
ATOM   4311  HB2 SER A 270       2.284 -11.216   1.192  1.00 95.21           H  
ATOM   4312  HB3 SER A 270       1.156 -10.657   2.451  1.00 95.21           H  
ATOM   4313  O   SER A 270      -0.546  -8.261   1.823  1.00 95.21           O  
ATOM   4314  OG  SER A 270       0.304 -11.610   0.867  1.00 95.21           O  
ATOM   4315  HG  SER A 270       0.217 -12.401   1.405  1.00 95.21           H  
ATOM   4316  N   ASP A 271      -1.049  -9.222  -0.150  1.00 91.94           N  
ATOM   4317  H   ASP A 271      -0.689  -9.694  -0.967  1.00 91.94           H  
ATOM   4318  CA  ASP A 271      -2.498  -9.026  -0.050  1.00 91.94           C  
ATOM   4319  HA  ASP A 271      -2.709  -7.965   0.079  1.00 91.94           H  
ATOM   4320  C   ASP A 271      -3.126  -9.793   1.136  1.00 91.94           C  
ATOM   4321  CB  ASP A 271      -3.128  -9.498  -1.360  1.00 91.94           C  
ATOM   4322  HB2 ASP A 271      -2.959 -10.569  -1.474  1.00 91.94           H  
ATOM   4323  HB3 ASP A 271      -4.202  -9.324  -1.298  1.00 91.94           H  
ATOM   4324  O   ASP A 271      -4.167  -9.403   1.663  1.00 91.94           O  
ATOM   4325  CG  ASP A 271      -2.580  -8.755  -2.579  1.00 91.94           C  
ATOM   4326  OD1 ASP A 271      -2.817  -7.532  -2.659  1.00 91.94           O  
ATOM   4327  OD2 ASP A 271      -2.018  -9.436  -3.469  1.00 91.94           O  
ATOM   4328  N   ASP A 272      -2.485 -10.883   1.571  1.00 94.25           N  
ATOM   4329  H   ASP A 272      -1.637 -11.120   1.076  1.00 94.25           H  
ATOM   4330  CA  ASP A 272      -2.736 -11.574   2.841  1.00 94.25           C  
ATOM   4331  HA  ASP A 272      -2.981 -10.830   3.600  1.00 94.25           H  
ATOM   4332  C   ASP A 272      -1.472 -12.331   3.283  1.00 94.25           C  
ATOM   4333  CB  ASP A 272      -3.932 -12.535   2.701  1.00 94.25           C  
ATOM   4334  HB2 ASP A 272      -4.773 -11.990   2.274  1.00 94.25           H  
ATOM   4335  HB3 ASP A 272      -3.682 -13.341   2.011  1.00 94.25           H  
ATOM   4336  O   ASP A 272      -1.083 -13.336   2.680  1.00 94.25           O  
ATOM   4337  CG  ASP A 272      -4.385 -13.130   4.040  1.00 94.25           C  
ATOM   4338  OD1 ASP A 272      -3.604 -13.162   5.019  1.00 94.25           O  
ATOM   4339  OD2 ASP A 272      -5.573 -13.512   4.135  1.00 94.25           O  
ATOM   4340  N   VAL A 273      -0.788 -11.863   4.331  1.00 97.20           N  
ATOM   4341  H   VAL A 273      -1.117 -11.022   4.782  1.00 97.20           H  
ATOM   4342  CA  VAL A 273       0.465 -12.488   4.793  1.00 97.20           C  
ATOM   4343  HA  VAL A 273       1.163 -12.506   3.956  1.00 97.20           H  
ATOM   4344  C   VAL A 273       0.264 -13.948   5.206  1.00 97.20           C  
ATOM   4345  CB  VAL A 273       1.108 -11.666   5.928  1.00 97.20           C  
ATOM   4346  HB  VAL A 273       0.361 -11.450   6.692  1.00 97.20           H  
ATOM   4347  O   VAL A 273       1.139 -14.776   4.949  1.00 97.20           O  
ATOM   4348  CG1 VAL A 273       2.284 -12.397   6.595  1.00 97.20           C  
ATOM   4349 HG11 VAL A 273       1.919 -13.246   7.172  1.00 97.20           H  
ATOM   4350 HG12 VAL A 273       2.987 -12.744   5.837  1.00 97.20           H  
ATOM   4351 HG13 VAL A 273       2.799 -11.722   7.278  1.00 97.20           H  
ATOM   4352  CG2 VAL A 273       1.652 -10.343   5.369  1.00 97.20           C  
ATOM   4353 HG21 VAL A 273       0.843  -9.756   4.934  1.00 97.20           H  
ATOM   4354 HG22 VAL A 273       2.397 -10.539   4.599  1.00 97.20           H  
ATOM   4355 HG23 VAL A 273       2.111  -9.761   6.168  1.00 97.20           H  
ATOM   4356  N   LEU A 274      -0.887 -14.300   5.786  1.00 97.18           N  
ATOM   4357  H   LEU A 274      -1.644 -13.631   5.799  1.00 97.18           H  
ATOM   4358  CA  LEU A 274      -1.157 -15.663   6.259  1.00 97.18           C  
ATOM   4359  HA  LEU A 274      -0.262 -16.041   6.752  1.00 97.18           H  
ATOM   4360  C   LEU A 274      -1.445 -16.649   5.120  1.00 97.18           C  
ATOM   4361  CB  LEU A 274      -2.305 -15.638   7.279  1.00 97.18           C  
ATOM   4362  HB2 LEU A 274      -3.172 -15.172   6.810  1.00 97.18           H  
ATOM   4363  HB3 LEU A 274      -2.571 -16.665   7.531  1.00 97.18           H  
ATOM   4364  O   LEU A 274      -1.513 -17.857   5.349  1.00 97.18           O  
ATOM   4365  CG  LEU A 274      -1.976 -14.891   8.582  1.00 97.18           C  
ATOM   4366  HG  LEU A 274      -1.729 -13.852   8.364  1.00 97.18           H  
ATOM   4367  CD1 LEU A 274      -3.203 -14.916   9.487  1.00 97.18           C  
ATOM   4368 HD11 LEU A 274      -4.038 -14.438   8.976  1.00 97.18           H  
ATOM   4369 HD12 LEU A 274      -3.465 -15.944   9.739  1.00 97.18           H  
ATOM   4370 HD13 LEU A 274      -2.986 -14.360  10.399  1.00 97.18           H  
ATOM   4371  CD2 LEU A 274      -0.815 -15.531   9.351  1.00 97.18           C  
ATOM   4372 HD21 LEU A 274      -1.009 -16.592   9.506  1.00 97.18           H  
ATOM   4373 HD22 LEU A 274      -0.704 -15.040  10.318  1.00 97.18           H  
ATOM   4374 HD23 LEU A 274       0.117 -15.399   8.800  1.00 97.18           H  
ATOM   4375  N   PHE A 275      -1.587 -16.160   3.889  1.00 95.32           N  
ATOM   4376  H   PHE A 275      -1.547 -15.160   3.754  1.00 95.32           H  
ATOM   4377  CA  PHE A 275      -1.764 -17.004   2.713  1.00 95.32           C  
ATOM   4378  HA  PHE A 275      -2.245 -17.934   3.016  1.00 95.32           H  
ATOM   4379  C   PHE A 275      -0.451 -17.449   2.077  1.00 95.32           C  
ATOM   4380  CB  PHE A 275      -2.703 -16.314   1.723  1.00 95.32           C  
ATOM   4381  HB2 PHE A 275      -2.565 -16.770   0.742  1.00 95.32           H  
ATOM   4382  HB3 PHE A 275      -2.422 -15.265   1.632  1.00 95.32           H  
ATOM   4383  O   PHE A 275      -0.482 -18.269   1.159  1.00 95.32           O  
ATOM   4384  CG  PHE A 275      -4.185 -16.406   2.042  1.00 95.32           C  
ATOM   4385  CD1 PHE A 275      -4.673 -16.947   3.254  1.00 95.32           C  
ATOM   4386  HD1 PHE A 275      -4.005 -17.260   4.043  1.00 95.32           H  
ATOM   4387  CD2 PHE A 275      -5.099 -15.988   1.059  1.00 95.32           C  
ATOM   4388  HD2 PHE A 275      -4.731 -15.559   0.138  1.00 95.32           H  
ATOM   4389  CE1 PHE A 275      -6.052 -17.114   3.450  1.00 95.32           C  
ATOM   4390  HE1 PHE A 275      -6.417 -17.570   4.359  1.00 95.32           H  
ATOM   4391  CE2 PHE A 275      -6.481 -16.141   1.262  1.00 95.32           C  
ATOM   4392  HE2 PHE A 275      -7.175 -15.833   0.495  1.00 95.32           H  
ATOM   4393  CZ  PHE A 275      -6.954 -16.721   2.450  1.00 95.32           C  
ATOM   4394  HZ  PHE A 275      -8.012 -16.890   2.587  1.00 95.32           H  
ATOM   4395  N   TYR A 276       0.699 -16.988   2.570  1.00 97.20           N  
ATOM   4396  H   TYR A 276       0.678 -16.308   3.317  1.00 97.20           H  
ATOM   4397  CA  TYR A 276       1.989 -17.413   2.043  1.00 97.20           C  
ATOM   4398  HA  TYR A 276       2.025 -17.133   0.990  1.00 97.20           H  
ATOM   4399  C   TYR A 276       2.172 -18.933   2.145  1.00 97.20           C  
ATOM   4400  CB  TYR A 276       3.105 -16.663   2.753  1.00 97.20           C  
ATOM   4401  HB2 TYR A 276       3.056 -16.861   3.824  1.00 97.20           H  
ATOM   4402  HB3 TYR A 276       2.932 -15.598   2.599  1.00 97.20           H  
ATOM   4403  O   TYR A 276       2.219 -19.512   3.233  1.00 97.20           O  
ATOM   4404  CG  TYR A 276       4.475 -17.035   2.229  1.00 97.20           C  
ATOM   4405  CD1 TYR A 276       5.288 -17.919   2.963  1.00 97.20           C  
ATOM   4406  HD1 TYR A 276       4.935 -18.317   3.903  1.00 97.20           H  
ATOM   4407  CD2 TYR A 276       4.917 -16.530   0.991  1.00 97.20           C  
ATOM   4408  HD2 TYR A 276       4.301 -15.845   0.426  1.00 97.20           H  
ATOM   4409  CE1 TYR A 276       6.553 -18.286   2.472  1.00 97.20           C  
ATOM   4410  HE1 TYR A 276       7.176 -18.961   3.040  1.00 97.20           H  
ATOM   4411  CE2 TYR A 276       6.181 -16.898   0.497  1.00 97.20           C  
ATOM   4412  HE2 TYR A 276       6.541 -16.501  -0.441  1.00 97.20           H  
ATOM   4413  OH  TYR A 276       8.229 -18.128   0.786  1.00 97.20           O  
ATOM   4414  HH  TYR A 276       8.689 -18.717   1.389  1.00 97.20           H  
ATOM   4415  CZ  TYR A 276       7.003 -17.772   1.238  1.00 97.20           C  
ATOM   4416  N   GLY A 277       2.254 -19.586   0.983  1.00 95.80           N  
ATOM   4417  H   GLY A 277       2.168 -19.051   0.130  1.00 95.80           H  
ATOM   4418  CA  GLY A 277       2.331 -21.037   0.873  1.00 95.80           C  
ATOM   4419  HA2 GLY A 277       3.177 -21.393   1.461  1.00 95.80           H  
ATOM   4420  HA3 GLY A 277       2.500 -21.290  -0.174  1.00 95.80           H  
ATOM   4421  C   GLY A 277       1.068 -21.771   1.334  1.00 95.80           C  
ATOM   4422  O   GLY A 277       1.173 -22.950   1.673  1.00 95.80           O  
ATOM   4423  N   ALA A 278      -0.096 -21.120   1.389  1.00 95.30           N  
ATOM   4424  H   ALA A 278      -0.116 -20.148   1.116  1.00 95.30           H  
ATOM   4425  CA  ALA A 278      -1.375 -21.746   1.723  1.00 95.30           C  
ATOM   4426  HA  ALA A 278      -1.271 -22.259   2.679  1.00 95.30           H  
ATOM   4427  C   ALA A 278      -1.818 -22.787   0.681  1.00 95.30           C  
ATOM   4428  CB  ALA A 278      -2.433 -20.649   1.893  1.00 95.30           C  
ATOM   4429  HB1 ALA A 278      -2.175 -20.036   2.757  1.00 95.30           H  
ATOM   4430  HB2 ALA A 278      -3.418 -21.086   2.055  1.00 95.30           H  
ATOM   4431  HB3 ALA A 278      -2.482 -20.031   0.997  1.00 95.30           H  
ATOM   4432  O   ALA A 278      -1.361 -22.802  -0.461  1.00 95.30           O  
ATOM   4433  N   THR A 279      -2.745 -23.661   1.077  1.00 92.16           N  
ATOM   4434  H   THR A 279      -3.104 -23.573   2.017  1.00 92.16           H  
ATOM   4435  CA  THR A 279      -3.491 -24.507   0.135  1.00 92.16           C  
ATOM   4436  HA  THR A 279      -2.979 -24.534  -0.827  1.00 92.16           H  
ATOM   4437  C   THR A 279      -4.859 -23.872  -0.082  1.00 92.16           C  
ATOM   4438  CB  THR A 279      -3.603 -25.953   0.639  1.00 92.16           C  
ATOM   4439  HB  THR A 279      -4.152 -25.977   1.580  1.00 92.16           H  
ATOM   4440  O   THR A 279      -5.731 -23.969   0.781  1.00 92.16           O  
ATOM   4441  CG2 THR A 279      -4.293 -26.862  -0.378  1.00 92.16           C  
ATOM   4442 HG21 THR A 279      -3.783 -26.816  -1.340  1.00 92.16           H  
ATOM   4443 HG22 THR A 279      -4.280 -27.889  -0.014  1.00 92.16           H  
ATOM   4444 HG23 THR A 279      -5.332 -26.558  -0.506  1.00 92.16           H  
ATOM   4445  OG1 THR A 279      -2.312 -26.487   0.848  1.00 92.16           O  
ATOM   4446  HG1 THR A 279      -1.846 -26.418   0.011  1.00 92.16           H  
ATOM   4447  N   GLY A 280      -5.045 -23.173  -1.203  1.00 89.04           N  
ATOM   4448  H   GLY A 280      -4.266 -23.045  -1.832  1.00 89.04           H  
ATOM   4449  CA  GLY A 280      -6.240 -22.354  -1.419  1.00 89.04           C  
ATOM   4450  HA2 GLY A 280      -6.179 -21.863  -2.390  1.00 89.04           H  
ATOM   4451  HA3 GLY A 280      -7.125 -22.990  -1.406  1.00 89.04           H  
ATOM   4452  C   GLY A 280      -6.363 -21.274  -0.339  1.00 89.04           C  
ATOM   4453  O   GLY A 280      -5.439 -20.495  -0.133  1.00 89.04           O  
ATOM   4454  N   ILE A 281      -7.484 -21.260   0.384  1.00 89.95           N  
ATOM   4455  H   ILE A 281      -8.193 -21.949   0.178  1.00 89.95           H  
ATOM   4456  CA  ILE A 281      -7.750 -20.308   1.478  1.00 89.95           C  
ATOM   4457  HA  ILE A 281      -7.182 -19.398   1.282  1.00 89.95           H  
ATOM   4458  C   ILE A 281      -7.282 -20.795   2.860  1.00 89.95           C  
ATOM   4459  CB  ILE A 281      -9.243 -19.919   1.513  1.00 89.95           C  
ATOM   4460  HB  ILE A 281      -9.387 -19.212   2.329  1.00 89.95           H  
ATOM   4461  O   ILE A 281      -7.626 -20.176   3.864  1.00 89.95           O  
ATOM   4462  CG1 ILE A 281     -10.128 -21.159   1.780  1.00 89.95           C  
ATOM   4463 HG12 ILE A 281      -9.697 -21.759   2.581  1.00 89.95           H  
ATOM   4464 HG13 ILE A 281     -10.179 -21.780   0.886  1.00 89.95           H  
ATOM   4465  CG2 ILE A 281      -9.638 -19.187   0.217  1.00 89.95           C  
ATOM   4466 HG21 ILE A 281      -8.965 -18.347   0.050  1.00 89.95           H  
ATOM   4467 HG22 ILE A 281     -10.653 -18.798   0.298  1.00 89.95           H  
ATOM   4468 HG23 ILE A 281      -9.588 -19.859  -0.640  1.00 89.95           H  
ATOM   4469  CD1 ILE A 281     -11.547 -20.793   2.213  1.00 89.95           C  
ATOM   4470 HD11 ILE A 281     -12.099 -21.704   2.445  1.00 89.95           H  
ATOM   4471 HD12 ILE A 281     -11.506 -20.168   3.105  1.00 89.95           H  
ATOM   4472 HD13 ILE A 281     -12.063 -20.263   1.412  1.00 89.95           H  
ATOM   4473  N   PHE A 282      -6.562 -21.920   2.938  1.00 94.96           N  
ATOM   4474  H   PHE A 282      -6.320 -22.399   2.082  1.00 94.96           H  
ATOM   4475  CA  PHE A 282      -6.147 -22.533   4.201  1.00 94.96           C  
ATOM   4476  HA  PHE A 282      -6.750 -22.123   5.011  1.00 94.96           H  
ATOM   4477  C   PHE A 282      -4.661 -22.254   4.497  1.00 94.96           C  
ATOM   4478  CB  PHE A 282      -6.448 -24.038   4.172  1.00 94.96           C  
ATOM   4479  HB2 PHE A 282      -6.128 -24.470   5.120  1.00 94.96           H  
ATOM   4480  HB3 PHE A 282      -5.853 -24.509   3.389  1.00 94.96           H  
ATOM   4481  O   PHE A 282      -3.791 -22.884   3.881  1.00 94.96           O  
ATOM   4482  CG  PHE A 282      -7.911 -24.386   3.962  1.00 94.96           C  
ATOM   4483  CD1 PHE A 282      -8.839 -24.197   5.002  1.00 94.96           C  
ATOM   4484  HD1 PHE A 282      -8.523 -23.760   5.938  1.00 94.96           H  
ATOM   4485  CD2 PHE A 282      -8.349 -24.907   2.730  1.00 94.96           C  
ATOM   4486  HD2 PHE A 282      -7.648 -25.059   1.923  1.00 94.96           H  
ATOM   4487  CE1 PHE A 282     -10.184 -24.563   4.827  1.00 94.96           C  
ATOM   4488  HE1 PHE A 282     -10.887 -24.441   5.638  1.00 94.96           H  
ATOM   4489  CE2 PHE A 282      -9.702 -25.240   2.542  1.00 94.96           C  
ATOM   4490  HE2 PHE A 282     -10.035 -25.636   1.594  1.00 94.96           H  
ATOM   4491  CZ  PHE A 282     -10.619 -25.075   3.593  1.00 94.96           C  
ATOM   4492  HZ  PHE A 282     -11.656 -25.342   3.453  1.00 94.96           H  
ATOM   4493  N   PRO A 283      -4.350 -21.353   5.453  1.00 96.05           N  
ATOM   4494  CA  PRO A 283      -2.995 -21.131   5.953  1.00 96.05           C  
ATOM   4495  HA  PRO A 283      -2.411 -20.642   5.174  1.00 96.05           H  
ATOM   4496  C   PRO A 283      -2.301 -22.419   6.397  1.00 96.05           C  
ATOM   4497  CB  PRO A 283      -3.145 -20.176   7.140  1.00 96.05           C  
ATOM   4498  HB2 PRO A 283      -2.266 -19.547   7.277  1.00 96.05           H  
ATOM   4499  HB3 PRO A 283      -3.351 -20.742   8.049  1.00 96.05           H  
ATOM   4500  O   PRO A 283      -2.926 -23.309   6.983  1.00 96.05           O  
ATOM   4501  CG  PRO A 283      -4.378 -19.361   6.772  1.00 96.05           C  
ATOM   4502  HG2 PRO A 283      -4.099 -18.563   6.084  1.00 96.05           H  
ATOM   4503  HG3 PRO A 283      -4.883 -18.953   7.648  1.00 96.05           H  
ATOM   4504  CD  PRO A 283      -5.254 -20.378   6.050  1.00 96.05           C  
ATOM   4505  HD2 PRO A 283      -5.926 -20.870   6.753  1.00 96.05           H  
ATOM   4506  HD3 PRO A 283      -5.821 -19.848   5.285  1.00 96.05           H  
ATOM   4507  N   ARG A 284      -0.986 -22.498   6.160  1.00 97.64           N  
ATOM   4508  H   ARG A 284      -0.537 -21.703   5.727  1.00 97.64           H  
ATOM   4509  CA  ARG A 284      -0.140 -23.617   6.596  1.00 97.64           C  
ATOM   4510  HA  ARG A 284      -0.776 -24.337   7.112  1.00 97.64           H  
ATOM   4511  C   ARG A 284       0.944 -23.132   7.567  1.00 97.64           C  
ATOM   4512  CB  ARG A 284       0.468 -24.353   5.392  1.00 97.64           C  
ATOM   4513  HB2 ARG A 284       1.017 -23.645   4.772  1.00 97.64           H  
ATOM   4514  HB3 ARG A 284       1.169 -25.099   5.768  1.00 97.64           H  
ATOM   4515  O   ARG A 284       1.653 -22.183   7.238  1.00 97.64           O  
ATOM   4516  CG  ARG A 284      -0.600 -25.068   4.543  1.00 97.64           C  
ATOM   4517  HG2 ARG A 284      -1.163 -24.332   3.968  1.00 97.64           H  
ATOM   4518  HG3 ARG A 284      -1.295 -25.590   5.201  1.00 97.64           H  
ATOM   4519  CD  ARG A 284       0.020 -26.100   3.590  1.00 97.64           C  
ATOM   4520  HD2 ARG A 284       0.516 -26.869   4.182  1.00 97.64           H  
ATOM   4521  HD3 ARG A 284      -0.781 -26.566   3.015  1.00 97.64           H  
ATOM   4522  NE  ARG A 284       0.980 -25.477   2.670  1.00 97.64           N  
ATOM   4523  HE  ARG A 284       0.890 -24.480   2.529  1.00 97.64           H  
ATOM   4524  NH1 ARG A 284       2.092 -27.334   1.901  1.00 97.64           N  
ATOM   4525 HH11 ARG A 284       2.818 -27.732   1.323  1.00 97.64           H  
ATOM   4526 HH12 ARG A 284       1.452 -27.923   2.414  1.00 97.64           H  
ATOM   4527  NH2 ARG A 284       2.677 -25.294   1.197  1.00 97.64           N  
ATOM   4528 HH21 ARG A 284       3.404 -25.681   0.612  1.00 97.64           H  
ATOM   4529 HH22 ARG A 284       2.447 -24.311   1.160  1.00 97.64           H  
ATOM   4530  CZ  ARG A 284       1.912 -26.044   1.932  1.00 97.64           C  
ATOM   4531  N   PRO A 285       1.138 -23.797   8.723  1.00 98.55           N  
ATOM   4532  CA  PRO A 285       2.160 -23.400   9.693  1.00 98.55           C  
ATOM   4533  HA  PRO A 285       1.920 -22.402  10.061  1.00 98.55           H  
ATOM   4534  C   PRO A 285       3.587 -23.375   9.144  1.00 98.55           C  
ATOM   4535  CB  PRO A 285       2.036 -24.409  10.840  1.00 98.55           C  
ATOM   4536  HB2 PRO A 285       2.329 -23.980  11.798  1.00 98.55           H  
ATOM   4537  HB3 PRO A 285       2.630 -25.299  10.632  1.00 98.55           H  
ATOM   4538  O   PRO A 285       4.342 -22.454   9.431  1.00 98.55           O  
ATOM   4539  CG  PRO A 285       0.558 -24.779  10.810  1.00 98.55           C  
ATOM   4540  HG2 PRO A 285       0.369 -25.748  11.271  1.00 98.55           H  
ATOM   4541  HG3 PRO A 285      -0.023 -23.996  11.297  1.00 98.55           H  
ATOM   4542  CD  PRO A 285       0.247 -24.791   9.317  1.00 98.55           C  
ATOM   4543  HD2 PRO A 285      -0.802 -24.535   9.174  1.00 98.55           H  
ATOM   4544  HD3 PRO A 285       0.461 -25.774   8.897  1.00 98.55           H  
ATOM   4545  N   GLU A 286       3.971 -24.386   8.366  1.00 98.58           N  
ATOM   4546  H   GLU A 286       3.298 -25.098   8.120  1.00 98.58           H  
ATOM   4547  CA  GLU A 286       5.370 -24.601   7.990  1.00 98.58           C  
ATOM   4548  HA  GLU A 286       5.956 -24.565   8.909  1.00 98.58           H  
ATOM   4549  C   GLU A 286       5.956 -23.473   7.110  1.00 98.58           C  
ATOM   4550  CB  GLU A 286       5.515 -26.035   7.454  1.00 98.58           C  
ATOM   4551  HB2 GLU A 286       4.863 -26.221   6.600  1.00 98.58           H  
ATOM   4552  HB3 GLU A 286       5.171 -26.702   8.245  1.00 98.58           H  
ATOM   4553  O   GLU A 286       6.993 -22.924   7.508  1.00 98.58           O  
ATOM   4554  CG  GLU A 286       6.951 -26.442   7.122  1.00 98.58           C  
ATOM   4555  HG2 GLU A 286       6.998 -27.530   7.145  1.00 98.58           H  
ATOM   4556  HG3 GLU A 286       7.614 -26.073   7.904  1.00 98.58           H  
ATOM   4557  CD  GLU A 286       7.449 -25.975   5.751  1.00 98.58           C  
ATOM   4558  OE1 GLU A 286       8.637 -26.234   5.492  1.00 98.58           O  
ATOM   4559  OE2 GLU A 286       6.692 -25.391   4.952  1.00 98.58           O  
ATOM   4560  N   PRO A 287       5.292 -23.022   6.022  1.00 98.48           N  
ATOM   4561  CA  PRO A 287       5.813 -21.928   5.203  1.00 98.48           C  
ATOM   4562  HA  PRO A 287       6.805 -22.203   4.845  1.00 98.48           H  
ATOM   4563  C   PRO A 287       5.900 -20.614   5.980  1.00 98.48           C  
ATOM   4564  CB  PRO A 287       4.861 -21.805   4.008  1.00 98.48           C  
ATOM   4565  HB2 PRO A 287       5.387 -21.509   3.101  1.00 98.48           H  
ATOM   4566  HB3 PRO A 287       4.062 -21.098   4.229  1.00 98.48           H  
ATOM   4567  O   PRO A 287       6.891 -19.890   5.876  1.00 98.48           O  
ATOM   4568  CG  PRO A 287       4.268 -23.204   3.885  1.00 98.48           C  
ATOM   4569  HG2 PRO A 287       3.295 -23.190   3.394  1.00 98.48           H  
ATOM   4570  HG3 PRO A 287       4.963 -23.854   3.354  1.00 98.48           H  
ATOM   4571  CD  PRO A 287       4.160 -23.640   5.342  1.00 98.48           C  
ATOM   4572  HD2 PRO A 287       3.230 -23.262   5.768  1.00 98.48           H  
ATOM   4573  HD3 PRO A 287       4.180 -24.729   5.389  1.00 98.48           H  
ATOM   4574  N   LEU A 288       4.891 -20.332   6.811  1.00 98.67           N  
ATOM   4575  H   LEU A 288       4.116 -20.978   6.852  1.00 98.67           H  
ATOM   4576  CA  LEU A 288       4.826 -19.117   7.621  1.00 98.67           C  
ATOM   4577  HA  LEU A 288       5.020 -18.262   6.974  1.00 98.67           H  
ATOM   4578  C   LEU A 288       5.909 -19.097   8.702  1.00 98.67           C  
ATOM   4579  CB  LEU A 288       3.417 -18.988   8.226  1.00 98.67           C  
ATOM   4580  HB2 LEU A 288       3.431 -18.220   9.000  1.00 98.67           H  
ATOM   4581  HB3 LEU A 288       3.146 -19.932   8.697  1.00 98.67           H  
ATOM   4582  O   LEU A 288       6.575 -18.077   8.869  1.00 98.67           O  
ATOM   4583  CG  LEU A 288       2.342 -18.610   7.190  1.00 98.67           C  
ATOM   4584  HG  LEU A 288       2.425 -19.255   6.316  1.00 98.67           H  
ATOM   4585  CD1 LEU A 288       0.948 -18.783   7.787  1.00 98.67           C  
ATOM   4586 HD11 LEU A 288       0.857 -18.232   8.722  1.00 98.67           H  
ATOM   4587 HD12 LEU A 288       0.202 -18.416   7.082  1.00 98.67           H  
ATOM   4588 HD13 LEU A 288       0.753 -19.844   7.943  1.00 98.67           H  
ATOM   4589  CD2 LEU A 288       2.477 -17.154   6.750  1.00 98.67           C  
ATOM   4590 HD21 LEU A 288       1.725 -16.960   5.985  1.00 98.67           H  
ATOM   4591 HD22 LEU A 288       3.452 -16.965   6.300  1.00 98.67           H  
ATOM   4592 HD23 LEU A 288       2.317 -16.477   7.589  1.00 98.67           H  
ATOM   4593  N   ILE A 289       6.147 -20.211   9.397  1.00 98.83           N  
ATOM   4594  H   ILE A 289       5.562 -21.016   9.226  1.00 98.83           H  
ATOM   4595  CA  ILE A 289       7.218 -20.316  10.399  1.00 98.83           C  
ATOM   4596  HA  ILE A 289       7.104 -19.505  11.118  1.00 98.83           H  
ATOM   4597  C   ILE A 289       8.589 -20.131   9.739  1.00 98.83           C  
ATOM   4598  CB  ILE A 289       7.113 -21.657  11.162  1.00 98.83           C  
ATOM   4599  HB  ILE A 289       6.966 -22.457  10.436  1.00 98.83           H  
ATOM   4600  O   ILE A 289       9.419 -19.385  10.264  1.00 98.83           O  
ATOM   4601  CG1 ILE A 289       5.897 -21.615  12.118  1.00 98.83           C  
ATOM   4602 HG12 ILE A 289       5.032 -21.209  11.593  1.00 98.83           H  
ATOM   4603 HG13 ILE A 289       6.111 -20.946  12.951  1.00 98.83           H  
ATOM   4604  CG2 ILE A 289       8.400 -21.964  11.957  1.00 98.83           C  
ATOM   4605 HG21 ILE A 289       9.233 -22.129  11.274  1.00 98.83           H  
ATOM   4606 HG22 ILE A 289       8.274 -22.872  12.546  1.00 98.83           H  
ATOM   4607 HG23 ILE A 289       8.628 -21.130  12.620  1.00 98.83           H  
ATOM   4608  CD1 ILE A 289       5.494 -22.989  12.670  1.00 98.83           C  
ATOM   4609 HD11 ILE A 289       6.258 -23.374  13.345  1.00 98.83           H  
ATOM   4610 HD12 ILE A 289       4.562 -22.889  13.226  1.00 98.83           H  
ATOM   4611 HD13 ILE A 289       5.341 -23.690  11.850  1.00 98.83           H  
ATOM   4612  N   LYS A 290       8.837 -20.771   8.586  1.00 98.80           N  
ATOM   4613  H   LYS A 290       8.116 -21.362   8.198  1.00 98.80           H  
ATOM   4614  CA  LYS A 290      10.092 -20.598   7.838  1.00 98.80           C  
ATOM   4615  HA  LYS A 290      10.936 -20.838   8.485  1.00 98.80           H  
ATOM   4616  C   LYS A 290      10.299 -19.150   7.404  1.00 98.80           C  
ATOM   4617  CB  LYS A 290      10.124 -21.516   6.612  1.00 98.80           C  
ATOM   4618  HB2 LYS A 290       9.164 -21.486   6.095  1.00 98.80           H  
ATOM   4619  HB3 LYS A 290      10.890 -21.139   5.934  1.00 98.80           H  
ATOM   4620  O   LYS A 290      11.381 -18.610   7.631  1.00 98.80           O  
ATOM   4621  CG  LYS A 290      10.485 -22.963   6.963  1.00 98.80           C  
ATOM   4622  HG2 LYS A 290      11.445 -22.974   7.480  1.00 98.80           H  
ATOM   4623  HG3 LYS A 290       9.724 -23.396   7.611  1.00 98.80           H  
ATOM   4624  CD  LYS A 290      10.596 -23.781   5.673  1.00 98.80           C  
ATOM   4625  HD2 LYS A 290       9.600 -23.885   5.242  1.00 98.80           H  
ATOM   4626  HD3 LYS A 290      11.228 -23.257   4.956  1.00 98.80           H  
ATOM   4627  CE  LYS A 290      11.206 -25.159   5.949  1.00 98.80           C  
ATOM   4628  HE2 LYS A 290      10.647 -25.620   6.764  1.00 98.80           H  
ATOM   4629  HE3 LYS A 290      12.246 -25.040   6.252  1.00 98.80           H  
ATOM   4630  NZ  LYS A 290      11.100 -26.030   4.754  1.00 98.80           N  
ATOM   4631  HZ1 LYS A 290      10.111 -26.200   4.636  1.00 98.80           H  
ATOM   4632  HZ2 LYS A 290      11.450 -25.589   3.915  1.00 98.80           H  
ATOM   4633  HZ3 LYS A 290      11.522 -26.935   4.905  1.00 98.80           H  
ATOM   4634  N   LEU A 291       9.263 -18.517   6.852  1.00 98.81           N  
ATOM   4635  H   LEU A 291       8.421 -19.043   6.670  1.00 98.81           H  
ATOM   4636  CA  LEU A 291       9.295 -17.114   6.452  1.00 98.81           C  
ATOM   4637  HA  LEU A 291      10.073 -16.984   5.699  1.00 98.81           H  
ATOM   4638  C   LEU A 291       9.635 -16.196   7.633  1.00 98.81           C  
ATOM   4639  CB  LEU A 291       7.935 -16.749   5.834  1.00 98.81           C  
ATOM   4640  HB2 LEU A 291       7.783 -17.339   4.930  1.00 98.81           H  
ATOM   4641  HB3 LEU A 291       7.146 -17.009   6.539  1.00 98.81           H  
ATOM   4642  O   LEU A 291      10.555 -15.390   7.541  1.00 98.81           O  
ATOM   4643  CG  LEU A 291       7.802 -15.257   5.489  1.00 98.81           C  
ATOM   4644  HG  LEU A 291       8.011 -14.649   6.370  1.00 98.81           H  
ATOM   4645  CD1 LEU A 291       8.758 -14.852   4.369  1.00 98.81           C  
ATOM   4646 HD11 LEU A 291       9.794 -15.021   4.663  1.00 98.81           H  
ATOM   4647 HD12 LEU A 291       8.644 -13.789   4.154  1.00 98.81           H  
ATOM   4648 HD13 LEU A 291       8.538 -15.426   3.469  1.00 98.81           H  
ATOM   4649  CD2 LEU A 291       6.371 -14.961   5.071  1.00 98.81           C  
ATOM   4650 HD21 LEU A 291       5.672 -15.272   5.848  1.00 98.81           H  
ATOM   4651 HD22 LEU A 291       6.141 -15.484   4.143  1.00 98.81           H  
ATOM   4652 HD23 LEU A 291       6.269 -13.887   4.922  1.00 98.81           H  
ATOM   4653  N   HIS A 292       8.937 -16.330   8.762  1.00 98.66           N  
ATOM   4654  H   HIS A 292       8.189 -17.008   8.797  1.00 98.66           H  
ATOM   4655  CA  HIS A 292       9.145 -15.442   9.910  1.00 98.66           C  
ATOM   4656  HA  HIS A 292       9.103 -14.410   9.562  1.00 98.66           H  
ATOM   4657  C   HIS A 292      10.523 -15.632  10.542  1.00 98.66           C  
ATOM   4658  CB  HIS A 292       8.028 -15.639  10.936  1.00 98.66           C  
ATOM   4659  HB2 HIS A 292       8.320 -15.171  11.876  1.00 98.66           H  
ATOM   4660  HB3 HIS A 292       7.867 -16.701  11.121  1.00 98.66           H  
ATOM   4661  O   HIS A 292      11.179 -14.644  10.874  1.00 98.66           O  
ATOM   4662  CG  HIS A 292       6.750 -15.000  10.472  1.00 98.66           C  
ATOM   4663  CD2 HIS A 292       6.261 -13.790  10.872  1.00 98.66           C  
ATOM   4664  HD2 HIS A 292       6.709 -13.134  11.603  1.00 98.66           H  
ATOM   4665  ND1 HIS A 292       5.895 -15.486   9.512  1.00 98.66           N  
ATOM   4666  HD1 HIS A 292       5.972 -16.387   9.062  1.00 98.66           H  
ATOM   4667  CE1 HIS A 292       4.910 -14.596   9.331  1.00 98.66           C  
ATOM   4668  HE1 HIS A 292       4.083 -14.704   8.645  1.00 98.66           H  
ATOM   4669  NE2 HIS A 292       5.107 -13.538  10.132  1.00 98.66           N  
ATOM   4670  N   LYS A 293      11.003 -16.880  10.641  1.00 98.52           N  
ATOM   4671  H   LYS A 293      10.412 -17.647  10.354  1.00 98.52           H  
ATOM   4672  CA  LYS A 293      12.378 -17.162  11.073  1.00 98.52           C  
ATOM   4673  HA  LYS A 293      12.546 -16.702  12.047  1.00 98.52           H  
ATOM   4674  C   LYS A 293      13.395 -16.526  10.132  1.00 98.52           C  
ATOM   4675  CB  LYS A 293      12.618 -18.674  11.181  1.00 98.52           C  
ATOM   4676  HB2 LYS A 293      12.236 -19.175  10.291  1.00 98.52           H  
ATOM   4677  HB3 LYS A 293      13.691 -18.853  11.243  1.00 98.52           H  
ATOM   4678  O   LYS A 293      14.340 -15.913  10.615  1.00 98.52           O  
ATOM   4679  CG  LYS A 293      11.962 -19.260  12.438  1.00 98.52           C  
ATOM   4680  HG2 LYS A 293      10.884 -19.107  12.398  1.00 98.52           H  
ATOM   4681  HG3 LYS A 293      12.353 -18.742  13.313  1.00 98.52           H  
ATOM   4682  CD  LYS A 293      12.258 -20.759  12.570  1.00 98.52           C  
ATOM   4683  HD2 LYS A 293      13.338 -20.912  12.567  1.00 98.52           H  
ATOM   4684  HD3 LYS A 293      11.812 -21.290  11.730  1.00 98.52           H  
ATOM   4685  CE  LYS A 293      11.670 -21.270  13.890  1.00 98.52           C  
ATOM   4686  HE2 LYS A 293      12.053 -20.652  14.702  1.00 98.52           H  
ATOM   4687  HE3 LYS A 293      10.588 -21.134  13.866  1.00 98.52           H  
ATOM   4688  NZ  LYS A 293      12.003 -22.695  14.146  1.00 98.52           N  
ATOM   4689  HZ1 LYS A 293      11.603 -22.984  15.027  1.00 98.52           H  
ATOM   4690  HZ2 LYS A 293      11.636 -23.290  13.417  1.00 98.52           H  
ATOM   4691  HZ3 LYS A 293      13.003 -22.819  14.211  1.00 98.52           H  
ATOM   4692  N   LEU A 294      13.203 -16.641   8.816  1.00 98.72           N  
ATOM   4693  H   LEU A 294      12.403 -17.161   8.485  1.00 98.72           H  
ATOM   4694  CA  LEU A 294      14.075 -16.017   7.821  1.00 98.72           C  
ATOM   4695  HA  LEU A 294      15.090 -16.386   7.975  1.00 98.72           H  
ATOM   4696  C   LEU A 294      14.119 -14.496   8.000  1.00 98.72           C  
ATOM   4697  CB  LEU A 294      13.617 -16.419   6.406  1.00 98.72           C  
ATOM   4698  HB2 LEU A 294      13.732 -17.496   6.284  1.00 98.72           H  
ATOM   4699  HB3 LEU A 294      12.559 -16.185   6.292  1.00 98.72           H  
ATOM   4700  O   LEU A 294      15.193 -13.942   8.216  1.00 98.72           O  
ATOM   4701  CG  LEU A 294      14.382 -15.698   5.282  1.00 98.72           C  
ATOM   4702  HG  LEU A 294      14.309 -14.619   5.414  1.00 98.72           H  
ATOM   4703  CD1 LEU A 294      15.853 -16.099   5.278  1.00 98.72           C  
ATOM   4704 HD11 LEU A 294      16.343 -15.810   6.208  1.00 98.72           H  
ATOM   4705 HD12 LEU A 294      16.354 -15.572   4.467  1.00 98.72           H  
ATOM   4706 HD13 LEU A 294      15.965 -17.169   5.102  1.00 98.72           H  
ATOM   4707  CD2 LEU A 294      13.761 -16.038   3.934  1.00 98.72           C  
ATOM   4708 HD21 LEU A 294      12.706 -15.766   3.921  1.00 98.72           H  
ATOM   4709 HD22 LEU A 294      14.265 -15.474   3.149  1.00 98.72           H  
ATOM   4710 HD23 LEU A 294      13.878 -17.102   3.727  1.00 98.72           H  
ATOM   4711  N   VAL A 295      12.966 -13.823   7.977  1.00 98.52           N  
ATOM   4712  H   VAL A 295      12.116 -14.339   7.801  1.00 98.52           H  
ATOM   4713  CA  VAL A 295      12.897 -12.357   8.077  1.00 98.52           C  
ATOM   4714  HA  VAL A 295      13.485 -11.927   7.265  1.00 98.52           H  
ATOM   4715  C   VAL A 295      13.517 -11.859   9.389  1.00 98.52           C  
ATOM   4716  CB  VAL A 295      11.443 -11.869   7.915  1.00 98.52           C  
ATOM   4717  HB  VAL A 295      10.822 -12.329   8.683  1.00 98.52           H  
ATOM   4718  O   VAL A 295      14.274 -10.885   9.386  1.00 98.52           O  
ATOM   4719  CG1 VAL A 295      11.353 -10.346   8.048  1.00 98.52           C  
ATOM   4720 HG11 VAL A 295      10.320 -10.023   7.915  1.00 98.52           H  
ATOM   4721 HG12 VAL A 295      11.972  -9.872   7.287  1.00 98.52           H  
ATOM   4722 HG13 VAL A 295      11.704 -10.029   9.030  1.00 98.52           H  
ATOM   4723  CG2 VAL A 295      10.873 -12.215   6.533  1.00 98.52           C  
ATOM   4724 HG21 VAL A 295      11.418 -11.678   5.756  1.00 98.52           H  
ATOM   4725 HG22 VAL A 295       9.821 -11.937   6.482  1.00 98.52           H  
ATOM   4726 HG23 VAL A 295      10.953 -13.283   6.326  1.00 98.52           H  
ATOM   4727  N   LYS A 296      13.277 -12.546  10.514  1.00 97.89           N  
ATOM   4728  H   LYS A 296      12.660 -13.344  10.463  1.00 97.89           H  
ATOM   4729  CA  LYS A 296      13.827 -12.175  11.830  1.00 97.89           C  
ATOM   4730  HA  LYS A 296      13.682 -11.104  11.969  1.00 97.89           H  
ATOM   4731  C   LYS A 296      15.343 -12.362  11.966  1.00 97.89           C  
ATOM   4732  CB  LYS A 296      13.075 -12.924  12.944  1.00 97.89           C  
ATOM   4733  HB2 LYS A 296      12.975 -13.973  12.664  1.00 97.89           H  
ATOM   4734  HB3 LYS A 296      13.665 -12.904  13.861  1.00 97.89           H  
ATOM   4735  O   LYS A 296      15.920 -11.734  12.852  1.00 97.89           O  
ATOM   4736  CG  LYS A 296      11.679 -12.340  13.237  1.00 97.89           C  
ATOM   4737  HG2 LYS A 296      11.101 -12.305  12.313  1.00 97.89           H  
ATOM   4738  HG3 LYS A 296      11.168 -13.021  13.917  1.00 97.89           H  
ATOM   4739  CD  LYS A 296      11.667 -10.937  13.878  1.00 97.89           C  
ATOM   4740  HD2 LYS A 296      10.630 -10.680  14.094  1.00 97.89           H  
ATOM   4741  HD3 LYS A 296      12.062 -10.200  13.180  1.00 97.89           H  
ATOM   4742  CE  LYS A 296      12.480 -10.911  15.182  1.00 97.89           C  
ATOM   4743  HE2 LYS A 296      12.242 -11.813  15.746  1.00 97.89           H  
ATOM   4744  HE3 LYS A 296      13.540 -10.947  14.931  1.00 97.89           H  
ATOM   4745  NZ  LYS A 296      12.187  -9.726  16.027  1.00 97.89           N  
ATOM   4746  HZ1 LYS A 296      11.230  -9.773  16.347  1.00 97.89           H  
ATOM   4747  HZ2 LYS A 296      12.344  -8.847  15.555  1.00 97.89           H  
ATOM   4748  HZ3 LYS A 296      12.737  -9.739  16.874  1.00 97.89           H  
ATOM   4749  N   LYS A 297      16.012 -13.123  11.085  1.00 97.44           N  
ATOM   4750  H   LYS A 297      15.486 -13.633  10.391  1.00 97.44           H  
ATOM   4751  CA  LYS A 297      17.491 -13.126  11.009  1.00 97.44           C  
ATOM   4752  HA  LYS A 297      17.907 -13.352  11.991  1.00 97.44           H  
ATOM   4753  C   LYS A 297      18.049 -11.757  10.604  1.00 97.44           C  
ATOM   4754  CB  LYS A 297      18.000 -14.161   9.995  1.00 97.44           C  
ATOM   4755  HB2 LYS A 297      17.540 -13.965   9.026  1.00 97.44           H  
ATOM   4756  HB3 LYS A 297      19.073 -14.018   9.871  1.00 97.44           H  
ATOM   4757  O   LYS A 297      19.147 -11.394  11.015  1.00 97.44           O  
ATOM   4758  CG  LYS A 297      17.772 -15.624  10.395  1.00 97.44           C  
ATOM   4759  HG2 LYS A 297      18.365 -15.860  11.279  1.00 97.44           H  
ATOM   4760  HG3 LYS A 297      16.719 -15.794  10.618  1.00 97.44           H  
ATOM   4761  CD  LYS A 297      18.198 -16.520   9.226  1.00 97.44           C  
ATOM   4762  HD2 LYS A 297      19.259 -16.362   9.035  1.00 97.44           H  
ATOM   4763  HD3 LYS A 297      17.645 -16.219   8.336  1.00 97.44           H  
ATOM   4764  CE  LYS A 297      17.942 -18.004   9.490  1.00 97.44           C  
ATOM   4765  HE2 LYS A 297      16.875 -18.147   9.659  1.00 97.44           H  
ATOM   4766  HE3 LYS A 297      18.480 -18.301  10.391  1.00 97.44           H  
ATOM   4767  NZ  LYS A 297      18.400 -18.800   8.320  1.00 97.44           N  
ATOM   4768  HZ1 LYS A 297      19.388 -18.664   8.163  1.00 97.44           H  
ATOM   4769  HZ2 LYS A 297      18.221 -19.787   8.433  1.00 97.44           H  
ATOM   4770  HZ3 LYS A 297      17.951 -18.479   7.474  1.00 97.44           H  
ATOM   4771  N   TYR A 298      17.295 -11.004   9.804  1.00 98.00           N  
ATOM   4772  H   TYR A 298      16.412 -11.389   9.502  1.00 98.00           H  
ATOM   4773  CA  TYR A 298      17.739  -9.751   9.189  1.00 98.00           C  
ATOM   4774  HA  TYR A 298      18.820  -9.655   9.288  1.00 98.00           H  
ATOM   4775  C   TYR A 298      17.115  -8.515   9.840  1.00 98.00           C  
ATOM   4776  CB  TYR A 298      17.406  -9.827   7.695  1.00 98.00           C  
ATOM   4777  HB2 TYR A 298      16.341 -10.026   7.572  1.00 98.00           H  
ATOM   4778  HB3 TYR A 298      17.600  -8.862   7.227  1.00 98.00           H  
ATOM   4779  O   TYR A 298      17.776  -7.481   9.991  1.00 98.00           O  
ATOM   4780  CG  TYR A 298      18.204 -10.895   6.975  1.00 98.00           C  
ATOM   4781  CD1 TYR A 298      19.555 -10.665   6.652  1.00 98.00           C  
ATOM   4782  HD1 TYR A 298      20.027  -9.728   6.908  1.00 98.00           H  
ATOM   4783  CD2 TYR A 298      17.615 -12.139   6.679  1.00 98.00           C  
ATOM   4784  HD2 TYR A 298      16.583 -12.332   6.935  1.00 98.00           H  
ATOM   4785  CE1 TYR A 298      20.310 -11.663   6.014  1.00 98.00           C  
ATOM   4786  HE1 TYR A 298      21.351 -11.494   5.778  1.00 98.00           H  
ATOM   4787  CE2 TYR A 298      18.372 -13.143   6.049  1.00 98.00           C  
ATOM   4788  HE2 TYR A 298      17.943 -14.102   5.799  1.00 98.00           H  
ATOM   4789  OH  TYR A 298      20.455 -13.868   5.118  1.00 98.00           O  
ATOM   4790  HH  TYR A 298      21.314 -13.579   4.801  1.00 98.00           H  
ATOM   4791  CZ  TYR A 298      19.716 -12.901   5.707  1.00 98.00           C  
ATOM   4792  N   TYR A 299      15.849  -8.613  10.250  1.00 97.59           N  
ATOM   4793  H   TYR A 299      15.356  -9.476  10.070  1.00 97.59           H  
ATOM   4794  CA  TYR A 299      15.094  -7.510  10.830  1.00 97.59           C  
ATOM   4795  HA  TYR A 299      15.673  -6.593  10.712  1.00 97.59           H  
ATOM   4796  C   TYR A 299      14.878  -7.653  12.332  1.00 97.59           C  
ATOM   4797  CB  TYR A 299      13.775  -7.309  10.076  1.00 97.59           C  
ATOM   4798  HB2 TYR A 299      13.221  -8.248  10.094  1.00 97.59           H  
ATOM   4799  HB3 TYR A 299      13.184  -6.570  10.616  1.00 97.59           H  
ATOM   4800  O   TYR A 299      14.377  -8.654  12.843  1.00 97.59           O  
ATOM   4801  CG  TYR A 299      13.888  -6.827   8.639  1.00 97.59           C  
ATOM   4802  CD1 TYR A 299      15.052  -6.190   8.149  1.00 97.59           C  
ATOM   4803  HD1 TYR A 299      15.936  -6.077   8.760  1.00 97.59           H  
ATOM   4804  CD2 TYR A 299      12.784  -6.999   7.784  1.00 97.59           C  
ATOM   4805  HD2 TYR A 299      11.892  -7.498   8.134  1.00 97.59           H  
ATOM   4806  CE1 TYR A 299      15.103  -5.713   6.831  1.00 97.59           C  
ATOM   4807  HE1 TYR A 299      16.001  -5.244   6.454  1.00 97.59           H  
ATOM   4808  CE2 TYR A 299      12.833  -6.528   6.460  1.00 97.59           C  
ATOM   4809  HE2 TYR A 299      11.997  -6.654   5.789  1.00 97.59           H  
ATOM   4810  OH  TYR A 299      14.036  -5.440   4.717  1.00 97.59           O  
ATOM   4811  HH  TYR A 299      14.867  -5.002   4.517  1.00 97.59           H  
ATOM   4812  CZ  TYR A 299      13.986  -5.878   5.991  1.00 97.59           C  
ATOM   4813  N   LYS A 300      15.188  -6.569  13.048  1.00 95.90           N  
ATOM   4814  H   LYS A 300      15.527  -5.768  12.536  1.00 95.90           H  
ATOM   4815  CA  LYS A 300      14.932  -6.423  14.482  1.00 95.90           C  
ATOM   4816  HA  LYS A 300      15.289  -7.313  15.001  1.00 95.90           H  
ATOM   4817  C   LYS A 300      13.439  -6.318  14.759  1.00 95.90           C  
ATOM   4818  CB  LYS A 300      15.666  -5.189  15.023  1.00 95.90           C  
ATOM   4819  HB2 LYS A 300      15.362  -4.306  14.461  1.00 95.90           H  
ATOM   4820  HB3 LYS A 300      15.382  -5.050  16.066  1.00 95.90           H  
ATOM   4821  O   LYS A 300      12.952  -6.951  15.694  1.00 95.90           O  
ATOM   4822  CG  LYS A 300      17.189  -5.347  14.943  1.00 95.90           C  
ATOM   4823  HG2 LYS A 300      17.501  -5.408  13.901  1.00 95.90           H  
ATOM   4824  HG3 LYS A 300      17.481  -6.264  15.455  1.00 95.90           H  
ATOM   4825  CD  LYS A 300      17.886  -4.156  15.611  1.00 95.90           C  
ATOM   4826  HD2 LYS A 300      17.606  -3.237  15.096  1.00 95.90           H  
ATOM   4827  HD3 LYS A 300      17.567  -4.099  16.651  1.00 95.90           H  
ATOM   4828  CE  LYS A 300      19.405  -4.350  15.549  1.00 95.90           C  
ATOM   4829  HE2 LYS A 300      19.714  -4.367  14.504  1.00 95.90           H  
ATOM   4830  HE3 LYS A 300      19.644  -5.323  15.979  1.00 95.90           H  
ATOM   4831  NZ  LYS A 300      20.126  -3.284  16.288  1.00 95.90           N  
ATOM   4832  HZ1 LYS A 300      19.860  -3.298  17.262  1.00 95.90           H  
ATOM   4833  HZ2 LYS A 300      21.123  -3.436  16.242  1.00 95.90           H  
ATOM   4834  HZ3 LYS A 300      19.916  -2.372  15.906  1.00 95.90           H  
ATOM   4835  N   THR A 301      12.721  -5.552  13.936  1.00 95.79           N  
ATOM   4836  H   THR A 301      13.187  -5.132  13.144  1.00 95.79           H  
ATOM   4837  CA  THR A 301      11.262  -5.432  14.017  1.00 95.79           C  
ATOM   4838  HA  THR A 301      10.902  -6.243  14.650  1.00 95.79           H  
ATOM   4839  C   THR A 301      10.612  -5.593  12.654  1.00 95.79           C  
ATOM   4840  CB  THR A 301      10.781  -4.115  14.646  1.00 95.79           C  
ATOM   4841  HB  THR A 301       9.716  -4.207  14.861  1.00 95.79           H  
ATOM   4842  O   THR A 301      11.164  -5.134  11.655  1.00 95.79           O  
ATOM   4843  CG2 THR A 301      11.511  -3.758  15.940  1.00 95.79           C  
ATOM   4844 HG21 THR A 301      12.559  -3.533  15.746  1.00 95.79           H  
ATOM   4845 HG22 THR A 301      11.036  -2.891  16.400  1.00 95.79           H  
ATOM   4846 HG23 THR A 301      11.458  -4.597  16.634  1.00 95.79           H  
ATOM   4847  OG1 THR A 301      10.967  -3.028  13.770  1.00 95.79           O  
ATOM   4848  HG1 THR A 301      10.485  -3.217  12.962  1.00 95.79           H  
ATOM   4849  N   ILE A 302       9.412  -6.157  12.636  1.00 96.96           N  
ATOM   4850  H   ILE A 302       9.037  -6.530  13.496  1.00 96.96           H  
ATOM   4851  CA  ILE A 302       8.595  -6.327  11.438  1.00 96.96           C  
ATOM   4852  HA  ILE A 302       9.037  -5.736  10.637  1.00 96.96           H  
ATOM   4853  C   ILE A 302       7.168  -5.811  11.649  1.00 96.96           C  
ATOM   4854  CB  ILE A 302       8.613  -7.793  10.964  1.00 96.96           C  
ATOM   4855  HB  ILE A 302       8.046  -7.835  10.034  1.00 96.96           H  
ATOM   4856  O   ILE A 302       6.707  -5.700  12.784  1.00 96.96           O  
ATOM   4857  CG1 ILE A 302       7.952  -8.761  11.970  1.00 96.96           C  
ATOM   4858 HG12 ILE A 302       8.544  -8.829  12.883  1.00 96.96           H  
ATOM   4859 HG13 ILE A 302       6.962  -8.386  12.229  1.00 96.96           H  
ATOM   4860  CG2 ILE A 302      10.050  -8.230  10.646  1.00 96.96           C  
ATOM   4861 HG21 ILE A 302      10.648  -8.306  11.555  1.00 96.96           H  
ATOM   4862 HG22 ILE A 302      10.019  -9.209  10.167  1.00 96.96           H  
ATOM   4863 HG23 ILE A 302      10.509  -7.515   9.964  1.00 96.96           H  
ATOM   4864  CD1 ILE A 302       7.764 -10.162  11.382  1.00 96.96           C  
ATOM   4865 HD11 ILE A 302       8.699 -10.721  11.406  1.00 96.96           H  
ATOM   4866 HD12 ILE A 302       6.998 -10.694  11.946  1.00 96.96           H  
ATOM   4867 HD13 ILE A 302       7.405 -10.080  10.356  1.00 96.96           H  
ATOM   4868  N   ALA A 303       6.463  -5.542  10.560  1.00 96.96           N  
ATOM   4869  H   ALA A 303       6.945  -5.556   9.673  1.00 96.96           H  
ATOM   4870  CA  ALA A 303       5.009  -5.417  10.501  1.00 96.96           C  
ATOM   4871  HA  ALA A 303       4.561  -5.730  11.444  1.00 96.96           H  
ATOM   4872  C   ALA A 303       4.466  -6.340   9.404  1.00 96.96           C  
ATOM   4873  CB  ALA A 303       4.636  -3.950  10.272  1.00 96.96           C  
ATOM   4874  HB1 ALA A 303       3.552  -3.841  10.245  1.00 96.96           H  
ATOM   4875  HB2 ALA A 303       5.037  -3.333  11.076  1.00 96.96           H  
ATOM   4876  HB3 ALA A 303       5.041  -3.612   9.318  1.00 96.96           H  
ATOM   4877  O   ALA A 303       5.229  -6.813   8.559  1.00 96.96           O  
ATOM   4878  N   TRP A 304       3.163  -6.584   9.407  1.00 97.99           N  
ATOM   4879  H   TRP A 304       2.580  -6.131  10.096  1.00 97.99           H  
ATOM   4880  CA  TRP A 304       2.468  -7.132   8.246  1.00 97.99           C  
ATOM   4881  HA  TRP A 304       3.173  -7.566   7.537  1.00 97.99           H  
ATOM   4882  C   TRP A 304       1.751  -5.992   7.538  1.00 97.99           C  
ATOM   4883  CB  TRP A 304       1.502  -8.234   8.684  1.00 97.99           C  
ATOM   4884  HB2 TRP A 304       0.893  -8.528   7.829  1.00 97.99           H  
ATOM   4885  HB3 TRP A 304       0.829  -7.820   9.435  1.00 97.99           H  
ATOM   4886  O   TRP A 304       1.230  -5.098   8.196  1.00 97.99           O  
ATOM   4887  CG  TRP A 304       2.122  -9.472   9.257  1.00 97.99           C  
ATOM   4888  CD1 TRP A 304       3.431  -9.821   9.210  1.00 97.99           C  
ATOM   4889  HD1 TRP A 304       4.212  -9.240   8.744  1.00 97.99           H  
ATOM   4890  CD2 TRP A 304       1.452 -10.547   9.983  1.00 97.99           C  
ATOM   4891  CE2 TRP A 304       2.429 -11.513  10.359  1.00 97.99           C  
ATOM   4892  CE3 TRP A 304       0.123 -10.792  10.388  1.00 97.99           C  
ATOM   4893  HE3 TRP A 304      -0.648 -10.085  10.117  1.00 97.99           H  
ATOM   4894  NE1 TRP A 304       3.608 -11.035   9.842  1.00 97.99           N  
ATOM   4895  HE1 TRP A 304       4.471 -11.559   9.867  1.00 97.99           H  
ATOM   4896  CH2 TRP A 304       0.783 -12.862  11.506  1.00 97.99           C  
ATOM   4897  HH2 TRP A 304       0.522 -13.729  12.095  1.00 97.99           H  
ATOM   4898  CZ2 TRP A 304       2.112 -12.650  11.112  1.00 97.99           C  
ATOM   4899  HZ2 TRP A 304       2.886 -13.344  11.406  1.00 97.99           H  
ATOM   4900  CZ3 TRP A 304      -0.209 -11.937  11.138  1.00 97.99           C  
ATOM   4901  HZ3 TRP A 304      -1.234 -12.102  11.438  1.00 97.99           H  
ATOM   4902  N   SER A 305       1.733  -6.009   6.210  1.00 95.96           N  
ATOM   4903  H   SER A 305       2.269  -6.714   5.724  1.00 95.96           H  
ATOM   4904  CA  SER A 305       0.887  -5.065   5.469  1.00 95.96           C  
ATOM   4905  HA  SER A 305       1.019  -4.067   5.888  1.00 95.96           H  
ATOM   4906  C   SER A 305      -0.589  -5.417   5.644  1.00 95.96           C  
ATOM   4907  CB  SER A 305       1.281  -4.981   4.005  1.00 95.96           C  
ATOM   4908  HB2 SER A 305       0.609  -4.299   3.485  1.00 95.96           H  
ATOM   4909  HB3 SER A 305       2.299  -4.598   3.931  1.00 95.96           H  
ATOM   4910  O   SER A 305      -1.300  -4.674   6.307  1.00 95.96           O  
ATOM   4911  OG  SER A 305       1.216  -6.262   3.413  1.00 95.96           O  
ATOM   4912  HG  SER A 305       1.652  -6.894   3.989  1.00 95.96           H  
ATOM   4913  N   HIS A 306      -1.012  -6.592   5.167  1.00 96.06           N  
ATOM   4914  H   HIS A 306      -0.403  -7.106   4.548  1.00 96.06           H  
ATOM   4915  CA  HIS A 306      -2.394  -7.051   5.237  1.00 96.06           C  
ATOM   4916  HA  HIS A 306      -2.937  -6.397   5.919  1.00 96.06           H  
ATOM   4917  C   HIS A 306      -2.500  -8.483   5.771  1.00 96.06           C  
ATOM   4918  CB  HIS A 306      -3.060  -6.915   3.860  1.00 96.06           C  
ATOM   4919  HB2 HIS A 306      -2.629  -7.649   3.180  1.00 96.06           H  
ATOM   4920  HB3 HIS A 306      -4.123  -7.134   3.954  1.00 96.06           H  
ATOM   4921  O   HIS A 306      -1.632  -9.328   5.530  1.00 96.06           O  
ATOM   4922  CG  HIS A 306      -2.900  -5.540   3.258  1.00 96.06           C  
ATOM   4923  CD2 HIS A 306      -1.969  -5.169   2.325  1.00 96.06           C  
ATOM   4924  HD2 HIS A 306      -1.253  -5.825   1.853  1.00 96.06           H  
ATOM   4925  ND1 HIS A 306      -3.585  -4.400   3.617  1.00 96.06           N  
ATOM   4926  HD1 HIS A 306      -4.304  -4.312   4.321  1.00 96.06           H  
ATOM   4927  CE1 HIS A 306      -3.070  -3.366   2.932  1.00 96.06           C  
ATOM   4928  HE1 HIS A 306      -3.385  -2.339   3.038  1.00 96.06           H  
ATOM   4929  NE2 HIS A 306      -2.072  -3.788   2.134  1.00 96.06           N  
ATOM   4930  N   ALA A 307      -3.591  -8.771   6.478  1.00 96.63           N  
ATOM   4931  H   ALA A 307      -4.227  -8.018   6.697  1.00 96.63           H  
ATOM   4932  CA  ALA A 307      -3.996 -10.128   6.836  1.00 96.63           C  
ATOM   4933  HA  ALA A 307      -3.599 -10.829   6.102  1.00 96.63           H  
ATOM   4934  C   ALA A 307      -5.525 -10.249   6.823  1.00 96.63           C  
ATOM   4935  CB  ALA A 307      -3.420 -10.488   8.212  1.00 96.63           C  
ATOM   4936  HB1 ALA A 307      -2.332 -10.428   8.179  1.00 96.63           H  
ATOM   4937  HB2 ALA A 307      -3.802  -9.797   8.963  1.00 96.63           H  
ATOM   4938  HB3 ALA A 307      -3.709 -11.505   8.476  1.00 96.63           H
[truncated: 269,982 more chars]
