# Supplementary material for: Biosynthesis of GMGT lipids by a radical SAM enzyme associated with anaerobic archaea and oxygen-deficient environments
Source: Nat Commun. 2024 Jun 19;15:5256. doi: 10.1038/s41467-024-49650-x (PMC11186832; doi:10.1038/s41467-024-49650-x)
Supplement: Supplementary file 6 — Source Data file [file 41467_2024_49650_MOESM6_ESM.xlsx]

## Sheet: Archaeal domain-Gms-homologs
Description	Scientific Name	E-value	Identity	AA length	Accession
Asgard 1935183
radical SAM protein [Candidatus Odinarchaeota archaeon]	Candidatus Odinarchaeota archaeon	1e-123	51.56	489	MCD6514147.1
radical SAM/SPASM domain-containing protein [Candidatus Thorarchaeota archaeon]	Candidatus Thorarchaeota archaeon	1e-121	47.44	548	RLI55935.1
radical SAM protein [Candidatus Odinarchaeum yellowstonii]	Candidatus Odinarchaeum yellowstonii	2e-114	41.77	522	WEU40370.1
hypothetical protein AM324_00495 [Candidatus Thorarchaeota archaeon SMTZ1-83]	Candidatus Thorarchaeota archaeon SMTZ1-83	3e-108	46.15	515	KXH72834.1
hypothetical protein AM325_08390 [Candidatus Thorarchaeota archaeon SMTZ1-45]	Candidatus Thorarchaeota archaeon SMTZ1-45	4e-104	46.02	506	KXH73049.1
radical SAM protein [Candidatus Odinarchaeota archaeon]	Candidatus Odinarchaeota archaeon	1e-101	45.67	511	MCD6483520.1
radical SAM/SPASM domain-containing protein [Candidatus Thorarchaeota archaeon]	Candidatus Thorarchaeota archaeon	1e-99	42.23	467	RLI51163.1
radical SAM protein [Candidatus Thorarchaeota archaeon]	Candidatus Thorarchaeota archaeon	2e-99	42.64	475	NIU83428.1
hypothetical protein C4K49_02460 [Candidatus Thorarchaeota archaeon]	Candidatus Thorarchaeota archaeon	1e-67	37.72	504	RDE17496.1
radical SAM protein [Candidatus Lokiarchaeota archaeon]	Candidatus Lokiarchaeota archaeon	2e-66	38.44	489	NHJ22186.1
hypothetical protein C4K47_07625 [Candidatus Thorarchaeota archaeon]	Candidatus Thorarchaeota archaeon	3e-65	34.94	482	RDE12597.1
radical SAM protein [Candidatus Heimdallarchaeota archaeon]	Candidatus Heimdallarchaeota archaeon	2e-63	33.25	477	UCE13163.1
radical SAM protein [Candidatus Lokiarchaeota archaeon]	Candidatus Lokiarchaeota archaeon	6e-63	34.95	476	MCK4380300.1
hypothetical protein CEE43_04935 [Candidatus Lokiarchaeota archaeon Loki_b32]	Candidatus Lokiarchaeota archaeon Loki_b32	1e-61	34.35	476	TKJ23064.1
radical SAM protein [Candidatus Heimdallarchaeota archaeon]	Candidatus Heimdallarchaeota archaeon	1e-58	31.14	483	UCG02150.1
radical SAM protein [Candidatus Heimdallarchaeota archaeon]	Candidatus Heimdallarchaeota archaeon	8e-55	31.65	484	UCG90286.1
TACK 1783275
TPA: radical SAM protein [Acidilobales archaeon]	Acidilobales archaeon	2e-86	40.84	509	HDN75869.1
Predicted Fe-S oxidoreductase [Acidilobus saccharovorans 345-15]	Acidilobus saccharovorans 345-15	1e-89	37.32	514	ADL18933.1
radical SAM protein [Aigarchaeota archaeon]	Aigarchaeota archaeon	2e-99	43.51	497	MCS7136280.1
radical SAM protein [Aigarchaeota archaeon]	Aigarchaeota archaeon	3e-88	35.32	484	MCS7126462.1
radical SAM protein [Aigarchaeota archaeon]	Aigarchaeota archaeon	4e-91	39.68	483	MCF8885165.1
radical SAM protein [Aigarchaeota archaeon]	Aigarchaeota archaeon	3e-86	36.17	482	MCS7132100.1
radical SAM additional 4Fe4S-binding domain protein [Caldisphaera lagunensis DSM 15908]	Caldisphaera lagunensis DSM 15908	3e-96	37.15	507	AFZ70470.1
radical SAM/SPASM domain-containing protein [Caldisphaera sp.]	Caldisphaera sp.	3e-94	42.59	509	PMP90191.1
radical SAM/SPASM domain-containing protein [Caldisphaera sp.]	Caldisphaera sp.	1e-95	40.74	505	PMP59570.1
radical SAM protein [Caldisphaeraceae archaeon]	Caldisphaeraceae archaeon	1e-86	36.97	516	MCE4607594.1
Radical SAM domain protein [Caldivirga maquilingensis IC-167]	Caldivirga maquilingensis IC-167	5e-89	39.68	501	ABW01927.1
heme biosynthesis protein [Caldivirga sp. JCHS_4]	Caldivirga sp. JCHS_4	4e-91	37.18	501	KUO91937.1
hypothetical protein DRO33_04345 [Candidatus Bathyarchaeota archaeon]	Candidatus Bathyarchaeota archaeon	1e-88	35.7	528	RLI11264.1
radical SAM protein [Candidatus Bathyarchaeota archaeon]	Candidatus Bathyarchaeota archaeon	8e-92	41.61	526	NIV67656.1
radical SAM protein [Candidatus Bathyarchaeota archaeon]	Candidatus Bathyarchaeota archaeon	2e-96	43.63	521	MCL6579421.1
radical SAM protein [Candidatus Bathyarchaeota archaeon]	Candidatus Bathyarchaeota archaeon	3e-92	40.83	520	MCS7096082.1
radical SAM protein [Candidatus Bathyarchaeota archaeon]	Candidatus Bathyarchaeota archaeon	3e-87	40.83	518	UCH32130.1
radical SAM protein [Candidatus Bathyarchaeota archaeon]	Candidatus Bathyarchaeota archaeon	9e-89	40.83	515	UCE96651.1
radical SAM/SPASM domain-containing protein [Candidatus Bathyarchaeota archaeon]	Candidatus Bathyarchaeota archaeon	6e-92	38.36	512	RLI43606.1
radical SAM protein [Candidatus Bathyarchaeota archaeon]	Candidatus Bathyarchaeota archaeon	1e-87	40.83	511	MBS7647068.1
radical SAM protein [Candidatus Bathyarchaeota archaeon]	Candidatus Bathyarchaeota archaeon	6e-118	46.27	510	UCC28473.1
radical SAM/SPASM domain-containing protein [Candidatus Bathyarchaeota archaeon]	Candidatus Bathyarchaeota archaeon	8e-96	44.07	510	RLG95883.1
radical SAM protein [Candidatus Bathyarchaeota archaeon]	Candidatus Bathyarchaeota archaeon	5e-95	38.96	510	MBS7659745.1
radical SAM/SPASM domain-containing protein [Candidatus Bathyarchaeota archaeon]	Candidatus Bathyarchaeota archaeon	1e-94	39.4	510	RLI22746.1
radical SAM protein [Candidatus Bathyarchaeota archaeon]	Candidatus Bathyarchaeota archaeon	3e-96	45.04	509	MCD6243498.1
radical SAM protein [Candidatus Bathyarchaeota archaeon]	Candidatus Bathyarchaeota archaeon	2e-90	42.16	509	RJS78406.1
radical SAM protein [Candidatus Bathyarchaeota archaeon]	Candidatus Bathyarchaeota archaeon	5e-90	40.35	509	MCS7114615.1
radical SAM protein [Candidatus Bathyarchaeota archaeon]	Candidatus Bathyarchaeota archaeon	5e-88	41.4	509	NWF87478.1
radical SAM/SPASM domain-containing protein [Candidatus Bathyarchaeota archaeon]	Candidatus Bathyarchaeota archaeon	8e-95	39.16	508	RLG92572.1
radical SAM protein [Candidatus Bathyarchaeota archaeon]	Candidatus Bathyarchaeota archaeon	6e-92	42.86	508	MBS7621380.1
radical SAM protein [Candidatus Bathyarchaeota archaeon]	Candidatus Bathyarchaeota archaeon	6e-92	42.37	508	NWG11101.1
radical SAM protein [Candidatus Bathyarchaeota archaeon]	Candidatus Bathyarchaeota archaeon	6e-90	41.32	508	MBS7616492.1
radical SAM protein [Candidatus Bathyarchaeota archaeon]	Candidatus Bathyarchaeota archaeon	1e-89	41.91	508	MCS7124119.1
radical SAM protein [Candidatus Bathyarchaeota archaeon]	Candidatus Bathyarchaeota archaeon	2e-91	42.16	507	MCD6445188.1
radical SAM/SPASM domain-containing protein [Candidatus Bathyarchaeota archaeon]	Candidatus Bathyarchaeota archaeon	2e-93	43.03	506	RLI45831.1
radical SAM protein [Candidatus Bathyarchaeota archaeon]	Candidatus Bathyarchaeota archaeon	5e-92	37.45	506	UCC33155.1
radical SAM protein [Candidatus Bathyarchaeota archaeon]	Candidatus Bathyarchaeota archaeon	1e-90	41.4	505	MBC7130508.1
radical SAM protein [Candidatus Bathyarchaeota archaeon]	Candidatus Bathyarchaeota archaeon	9e-86	38.29	505	MCD6444503.1
radical SAM protein [Candidatus Bathyarchaeota archaeon]	Candidatus Bathyarchaeota archaeon	1e-90	41.56	504	UCG36916.1
radical SAM/SPASM domain-containing protein [Candidatus Bathyarchaeota archaeon]	Candidatus Bathyarchaeota archaeon	5e-122	43.45	503	RLI29450.1
radical SAM protein [Candidatus Bathyarchaeota archaeon]	Candidatus Bathyarchaeota archaeon	6e-106	38.89	494	MCL2477210.1
radical SAM/SPASM domain-containing protein [Candidatus Bathyarchaeota archaeon]	Candidatus Bathyarchaeota archaeon	1e-113	48.4	492	PVX27788.1
radical SAM protein [Candidatus Bathyarchaeota archaeon]	Candidatus Bathyarchaeota archaeon	9e-115	42.86	491	MBS7651664.1
radical SAM protein [Candidatus Bathyarchaeota archaeon]	Candidatus Bathyarchaeota archaeon	8e-61	34.45	491	MBE0511745.1
radical SAM protein [Candidatus Bathyarchaeota archaeon]	Candidatus Bathyarchaeota archaeon	6e-95	40.61	487	MBS7650513.1
TPA: radical SAM protein [Candidatus Bathyarchaeota archaeon]	Candidatus Bathyarchaeota archaeon	2e-103	40.09	486	HDO21043.1
radical SAM protein [Candidatus Bathyarchaeota archaeon]	Candidatus Bathyarchaeota archaeon	1e-67	36.41	486	MCK4440143.1
radical SAM protein [Candidatus Bathyarchaeota archaeon]	Candidatus Bathyarchaeota archaeon	2e-108	43.53	485	UCE15671.1
radical SAM protein [Candidatus Bathyarchaeota archaeon]	Candidatus Bathyarchaeota archaeon	2e-113	47.63	484	TET26702.1
radical SAM protein [Candidatus Bathyarchaeota archaeon]	Candidatus Bathyarchaeota archaeon	2e-71	37.44	484	UCC58851.1
TPA: radical SAM protein [Candidatus Bathyarchaeota archaeon]	Candidatus Bathyarchaeota archaeon	9e-71	37.47	484	HDQ05971.1
TPA: radical SAM protein [Candidatus Bathyarchaeota archaeon]	Candidatus Bathyarchaeota archaeon	1e-122	50.39	483	HDM23956.1
radical SAM protein [Candidatus Bathyarchaeota archaeon]	Candidatus Bathyarchaeota archaeon	3e-113	47.63	483	MBS7606095.1
radical SAM protein [Candidatus Bathyarchaeota archaeon]	Candidatus Bathyarchaeota archaeon	7e-113	48.42	483	MBS7640029.1
radical SAM protein [Candidatus Bathyarchaeota archaeon]	Candidatus Bathyarchaeota archaeon	4e-62	35.57	483	MCJ7559806.1
radical SAM protein [Candidatus Bathyarchaeota archaeon]	Candidatus Bathyarchaeota archaeon	1e-106	41.6	482	MBS7643289.1
radical SAM/SPASM domain-containing protein [Candidatus Bathyarchaeota archaeon]	Candidatus Bathyarchaeota archaeon	5e-133	53.47	481	RLI32125.1
radical SAM protein [Candidatus Bathyarchaeota archaeon]	Candidatus Bathyarchaeota archaeon	7e-112	45.58	481	UCE57934.1
radical SAM protein [Candidatus Bathyarchaeota archaeon]	Candidatus Bathyarchaeota archaeon	2e-94	43.55	481	MBE0513269.1
radical SAM protein [Candidatus Bathyarchaeota archaeon]	Candidatus Bathyarchaeota archaeon	3e-131	49.28	480	MBS7645768.1
radical SAM protein [Candidatus Bathyarchaeota archaeon]	Candidatus Bathyarchaeota archaeon	8e-121	43.97	480	RJS86487.1
radical SAM/SPASM domain-containing protein [Candidatus Bathyarchaeota archaeon]	Candidatus Bathyarchaeota archaeon	2e-120	43.97	480	RLI08885.1
radical SAM protein [Candidatus Bathyarchaeota archaeon]	Candidatus Bathyarchaeota archaeon	2e-118	44.78	480	MCD6445976.1
radical SAM/SPASM domain-containing protein [Candidatus Bathyarchaeota archaeon]	Candidatus Bathyarchaeota archaeon	5e-118	42.89	478	RLI43425.1
radical SAM protein [Candidatus Bathyarchaeota archaeon]	Candidatus Bathyarchaeota archaeon	1e-130	52.38	477	MBS7658551.1
TPA: radical SAM protein [Candidatus Bathyarchaeota archaeon]	Candidatus Bathyarchaeota archaeon	4e-95	42.41	477	HID90683.1
radical SAM protein [Candidatus Bathyarchaeota archaeon]	Candidatus Bathyarchaeota archaeon	4e-116	46.1	476	MBE0519534.1
radical SAM protein [Candidatus Bathyarchaeota archaeon]	Candidatus Bathyarchaeota archaeon	5e-94	43.3	476	MCL1971037.1
radical SAM protein [Candidatus Bathyarchaeota archaeon]	Candidatus Bathyarchaeota archaeon	3e-110	45.19	475	MCS7096415.1
radical SAM/SPASM domain-containing protein [Candidatus Bathyarchaeota archaeon]	Candidatus Bathyarchaeota archaeon	4e-92	39.15	475	RLG93690.1
radical SAM protein [Candidatus Bathyarchaeota archaeon]	Candidatus Bathyarchaeota archaeon	1e-137	52.37	474	RJX16273.1
radical SAM protein [Candidatus Bathyarchaeota archaeon]	Candidatus Bathyarchaeota archaeon	3e-104	39.28	474	MCL2691225.1
radical SAM protein [Candidatus Bathyarchaeota archaeon]	Candidatus Bathyarchaeota archaeon	8e-134	49.76	473	MBS7655069.1
radical SAM protein [Candidatus Bathyarchaeota archaeon]	Candidatus Bathyarchaeota archaeon	9e-102	45.19	473	MCL2289059.1
radical SAM protein [Candidatus Bathyarchaeota archaeon]	Candidatus Bathyarchaeota archaeon	6e-106	41.28	472	MCL2172040.1
radical SAM protein [Candidatus Bathyarchaeota archaeon]	Candidatus Bathyarchaeota archaeon	2e-114	48.94	470	TET26177.1
TPA: radical SAM protein [Candidatus Bathyarchaeota archaeon]	Candidatus Bathyarchaeota archaeon	2e-112	46.26	470	HDQ05501.1
radical SAM protein [Candidatus Bathyarchaeota archaeon]	Candidatus Bathyarchaeota archaeon	7e-112	48.15	470	MCJ7613185.1
radical SAM/SPASM domain-containing protein [Candidatus Bathyarchaeota archaeon]	Candidatus Bathyarchaeota archaeon	1e-110	46.28	470	PVX24752.1
radical SAM protein [Candidatus Bathyarchaeota archaeon]	Candidatus Bathyarchaeota archaeon	3e-108	44.65	470	UCC58939.1
radical SAM protein [Candidatus Bathyarchaeota archaeon]	Candidatus Bathyarchaeota archaeon	2e-117	41.31	469	MCS7124304.1
radical SAM/SPASM domain-containing protein [Candidatus Bathyarchaeota archaeon]	Candidatus Bathyarchaeota archaeon	1e-113	49.33	469	PVX24567.1
radical SAM protein [Candidatus Bathyarchaeota archaeon]	Candidatus Bathyarchaeota archaeon	3e-105	45.04	469	MBE0513303.1
radical SAM protein [Candidatus Bathyarchaeota archaeon]	Candidatus Bathyarchaeota archaeon	1e-109	48.66	468	TRO51186.1
radical SAM protein [Candidatus Bathyarchaeota archaeon]	Candidatus Bathyarchaeota archaeon	1e-114	40.82	465	MBS7651441.1
TPA: radical SAM protein [Candidatus Bathyarchaeota archaeon]	Candidatus Bathyarchaeota archaeon	1e-110	40.27	463	HID19179.1
radical SAM protein [Candidatus Bathyarchaeota archaeon]	Candidatus Bathyarchaeota archaeon	1e-66	34.63	462	MCJ7456503.1
radical SAM protein [Candidatus Bathyarchaeota archaeon]	Candidatus Bathyarchaeota archaeon	3e-110	45.36	461	MCJ7713327.1
radical SAM/SPASM domain-containing protein [Candidatus Bathyarchaeota archaeon]	Candidatus Bathyarchaeota archaeon	2e-118	47.63	454	RLI44376.1
radical SAM protein [Candidatus Bathyarchaeota archaeon]	Candidatus Bathyarchaeota archaeon	8e-90	41.4	450	UCE29087.1
radical SAM protein [Candidatus Bathyarchaeota archaeon]	Candidatus Bathyarchaeota archaeon	1e-105	43.39	447	MBS7623461.1
radical SAM protein [Candidatus Bathyarchaeota archaeon]	Candidatus Bathyarchaeota archaeon	4e-62	33.67	442	UCH01767.1
TPA: radical SAM protein [Candidatus Bathyarchaeota archaeon]	Candidatus Bathyarchaeota archaeon	1e-125	47.79	441	HID17307.1
radical SAM/SPASM domain-containing protein [Candidatus Bathyarchaeota archaeon]	Candidatus Bathyarchaeota archaeon	6e-127	50.52	436	RLI31508.1
radical SAM/SPASM domain-containing protein [Candidatus Bathyarchaeota archaeon]	Candidatus Bathyarchaeota archaeon	1e-85	40.53	423	RLI42666.1
radical SAM protein [Candidatus Bathyarchaeota archaeon]	Candidatus Bathyarchaeota archaeon	3e-109	45.53	422	MBS7631303.1
radical SAM protein [Candidatus Bathyarchaeota archaeon]	Candidatus Bathyarchaeota archaeon	2e-65	36.25	422	MCJ7505093.1
radical SAM protein [Candidatus Bathyarchaeota archaeon A05DMB-2]	Candidatus Bathyarchaeota archaeon A05DMB-2	7e-84	39.95	509	MBT0160087.1
radical SAM protein [Candidatus Bathyarchaeota archaeon A05DMB-2]	Candidatus Bathyarchaeota archaeon A05DMB-2	3e-116	46.23	473	MBT0158889.1
radical SAM protein [Candidatus Bathyarchaeota archaeon A05DMB-3]	Candidatus Bathyarchaeota archaeon A05DMB-3	8e-90	40.59	508	MBX5320706.1
radical SAM protein [Candidatus Bathyarchaeota archaeon A05DMB-3]	Candidatus Bathyarchaeota archaeon A05DMB-3	6e-119	47.91	446	MBX5320482.1
radical SAM protein [Candidatus Bathyarchaeota archaeon A05DMB-4]	Candidatus Bathyarchaeota archaeon A05DMB-4	5e-89	37.94	507	MBX5326430.1
radical SAM/SPASM domain-containing protein [Candidatus Bathyarchaeota archaeon B24-2]	Candidatus Bathyarchaeota archaeon B24-2	3e-81	40.2	525	PDM26725.1
radical SAM/SPASM domain-containing protein [Candidatus Bathyarchaeota archaeon B24-2]	Candidatus Bathyarchaeota archaeon B24-2	2e-127	45.63	496	PDM27109.1
pyrroloquinoline quinone biosynthesis protein PqqE [Candidatus Bathyarchaeota archaeon BA2]	Candidatus Bathyarchaeota archaeon BA2	1e-93	39.2	506	KPV62991.1
pyrroloquinoline quinone biosynthesis protein PqqE [Candidatus Bathyarchaeota archaeon BA2]	Candidatus Bathyarchaeota archaeon BA2	1e-60	35.73	486	KPV61756.1
radical SAM protein [Candidatus Brockarchaeota archaeon]	Candidatus Brockarchaeota archaeon	9e-125	44.12	503	MBO3832887.1
radical SAM protein [Candidatus Culexarchaeum yellowstonense]	Candidatus Culexarchaeum yellowstonense	1e-112	43.49	471	MCR6624162.1
radical SAM/SPASM domain-containing protein [Candidatus Geothermarchaeota archaeon]	Candidatus Geothermarchaeota archaeon	9e-98	43.54	465	RLG59577.1
radical SAM protein [Candidatus Korarchaeota archaeon]	Candidatus Korarchaeota archaeon	1e-98	43.38	488	MCD6349073.1
radical SAM protein [Candidatus Korarchaeota archaeon]	Candidatus Korarchaeota archaeon	2e-104	46.21	487	MCD6491359.1
radical SAM/SPASM domain-containing protein [Candidatus Korarchaeota archaeon]	Candidatus Korarchaeota archaeon	2e-126	50.92	484	RLG54565.1
radical SAM/SPASM domain-containing protein [Candidatus Korarchaeota archaeon]	Candidatus Korarchaeota archaeon	6e-99	45.12	481	RLG39649.1
radical SAM/SPASM domain-containing protein [Candidatus Korarchaeota archaeon]	Candidatus Korarchaeota archaeon	3e-133	46.22	480	RLG36634.1
radical SAM protein [Candidatus Korarchaeota archaeon]	Candidatus Korarchaeota archaeon	2e-97	42.6	480	MCD6244490.1
radical SAM/SPASM domain-containing protein [Candidatus Korarchaeota archaeon]	Candidatus Korarchaeota archaeon	4e-136	52.03	479	PNV77584.1
radical SAM/SPASM domain-containing protein [Candidatus Korarchaeota archaeon]	Candidatus Korarchaeota archaeon	1e-140	50.21	477	RLG43931.1
radical SAM protein [Candidatus Korarchaeota archaeon NZ13-K]	Candidatus Korarchaeota archaeon NZ13-K	3e-97	43.78	479	RDD53895.1
Radical SAM domain protein [Candidatus Korarchaeum cryptofilum OPF8]	Candidatus Korarchaeum cryptofilum OPF8	4e-98	44.82	477	ACB06850.1
radical SAM protein [Candidatus Methanomethyliaceae archaeon]	Candidatus Methanomethyliaceae archaeon	7e-124	50.52	471	MCS7097411.1
radical SAM protein [Candidatus Methanomethylicia archaeon]	Candidatus Methanomethylicia archaeon	2e-128	53.81	489	MCQ5362886.1
radical SAM protein [Candidatus Methanomethylicia archaeon]	Candidatus Methanomethylicia archaeon	3e-121	48.46	483	MCQ5376902.1
radical SAM protein [Candidatus Methanosuratincola sp.]	Candidatus Methanosuratincola sp.	7e-114	46.25	510	MBC7120463.1
Radical SAM domain heme biosynthesis protein [Candidatus Methanosuratincola subterraneus]	Candidatus Methanosuratincola subterraneus	8e-118	45.06	478	RWX73259.1
radical SAM protein [Candidatus Methylarchaceae archaeon HK01B]	Candidatus Methylarchaceae archaeon HK01B	1e-72	38.6	487	MCP8318792.1
radical SAM protein [Candidatus Methylarchaceae archaeon HK02M1]	Candidatus Methylarchaceae archaeon HK02M1	2e-63	36.67	482	MCP8312283.1
radical SAM protein [Candidatus Methylarchaceae archaeon HK02M2]	Candidatus Methylarchaceae archaeon HK02M2	3e-66	36.95	483	MCP8323932.1
radical SAM protein [Candidatus Nezhaarchaeota archaeon]	Candidatus Nezhaarchaeota archaeon	3e-93	40.8	483	MCS7139704.1
radical SAM/SPASM domain-containing protein [Candidatus Nezhaarchaeota archaeon WYZ-LMO8]	Candidatus Nezhaarchaeota archaeon WYZ-LMO8	1e-94	40.8	457	TDA35621.1
hypothetical protein B9J98_02920 [Candidatus Terraquivivens tikiterensis]	Candidatus Terraquivivens tikiterensis	3e-103	44.78	500	PUA33037.1
radical SAM/SPASM domain-containing protein [Candidatus Verstraetearchaeota archaeon]	Candidatus Verstraetearchaeota archaeon	4e-88	39.6	507	TDA37299.1
radical SAM/SPASM domain-containing protein [Candidatus Verstraetearchaeota archaeon]	Candidatus Verstraetearchaeota archaeon	6e-135	50.27	487	RLE50720.1
radical SAM/SPASM domain-containing protein [Candidatus Verstraetearchaeota archaeon]	Candidatus Verstraetearchaeota archaeon	1e-105	44.33	487	RLE51708.1
radical SAM protein [Candidatus Verstraetearchaeota archaeon]	Candidatus Verstraetearchaeota archaeon	1e-94	36.97	483	MCC6018082.1
radical SAM protein [Candidatus Verstraetearchaeota archaeon]	Candidatus Verstraetearchaeota archaeon	3e-130	54.97	478	RZN57473.1
radical SAM/SPASM domain-containing protein [Candidatus Verstraetearchaeota archaeon]	Candidatus Verstraetearchaeota archaeon	2e-126	50	473	RLE51083.1
radical SAM protein [Candidatus Verstraetearchaeota archaeon]	Candidatus Verstraetearchaeota archaeon	1e-125	50.6	461	MBM5805340.1
radical SAM protein [Candidatus Verstraetearchaeota archaeon]	Candidatus Verstraetearchaeota archaeon	4e-102	43.49	421	MCD6154227.1
Radical SAM domain heme biosynthesis protein [Conexivisphaera calida]	Conexivisphaera calida	8e-94	37.28	523	BBE41781.1
radical SAM protein [Desulfurococcaceae archaeon]	Desulfurococcaceae archaeon	2e-86	37.57	491	MCI4456643.1
radical SAM protein [Desulfurococcaceae archaeon]	Desulfurococcaceae archaeon	1e-78	36.59	486	MCC6016947.1
radical SAM protein [Desulfurococcales archaeon]	Desulfurococcales archaeon	7e-95	37.93	510	MCD6323519.1
radical SAM protein [Desulfurococcales archaeon]	Desulfurococcales archaeon	2e-84	38.36	509	MCD6278468.1
radical SAM protein [Desulfurococcales archaeon]	Desulfurococcales archaeon	1e-97	40.73	508	MCE4628081.1
radical SAM protein [Desulfurococcales archaeon]	Desulfurococcales archaeon	1e-95	42.78	508	MCE4619730.1
radical SAM protein [Desulfurococcales archaeon]	Desulfurococcales archaeon	2e-99	42.13	506	MCE4606389.1
radical SAM protein [Desulfurococcales archaeon]	Desulfurococcales archaeon	9e-96	42.41	506	MCE4599749.1
radical SAM protein [Desulfurococcales archaeon]	Desulfurococcales archaeon	1e-99	42.41	505	MCE4624895.1
TPA: radical SAM protein [Desulfurococcales archaeon]	Desulfurococcales archaeon	6e-94	41.67	504	HIQ03235.1
radical SAM protein [Desulfurococcales archaeon]	Desulfurococcales archaeon	2e-91	38.54	504	MCD6488530.1
radical SAM protein [Desulfurococcales archaeon]	Desulfurococcales archaeon	4e-100	37.53	498	MCE4609720.1
radical SAM protein [Desulfurococcales archaeon]	Desulfurococcales archaeon	9e-91	41.32	494	MCE4619111.1
radical SAM/SPASM domain-containing protein [Desulfurococcales archaeon ex4484_42]	Desulfurococcales archaeon ex4484_42	2e-88	39.63	483	OYT47768.1
radical SAM/SPASM domain-containing protein [Hyperthermus sp.]	Hyperthermus sp.	4e-88	35.92	512	RUM47282.1
Radical SAM domain protein [Ignicoccus hospitalis KIN4/I]	Ignicoccus hospitalis KIN4/I	4e-91	36.99	515	ABU81670.1
heme biosynthesis protein [Ignicoccus islandicus DSM 13165]	Ignicoccus islandicus DSM 13165	7e-97	37.85	483	ALU11537.1
heme biosynthesis protein [Ignicoccus pacificus DSM 13166]	Ignicoccus pacificus DSM 13166	3e-92	39.71	489	UXD21828.1
Radical SAM domain protein [Ignisphaera aggregans DSM 17230]	Ignisphaera aggregans DSM 17230	1e-83	39.42	486	ADM28611.1
radical SAM protein [Ignisphaera sp.]	Ignisphaera sp.	6e-79	37.47	504	MCC6046037.1
radical SAM protein [Ignisphaera sp.]	Ignisphaera sp.	2e-82	37.65	496	MCI4436009.1
TPA: radical SAM protein [Ignisphaera sp.]	Ignisphaera sp.	1e-85	39.11	493	HDI02226.1
hypothetical protein AC477_02350 [miscellaneous Crenarchaeota group-1 archaeon SG8-32-1]	miscellaneous Crenarchaeota group-1 archaeon SG8-32-1	6e-111	45.99	470	KON32860.1
hypothetical protein AC478_00240 [miscellaneous Crenarchaeota group-1 archaeon SG8-32-3]	miscellaneous Crenarchaeota group-1 archaeon SG8-32-3	3e-109	47.15	470	KON32415.1
hypothetical protein AC479_02010 [miscellaneous Crenarchaeota group-6 archaeon AD8-1]	miscellaneous Crenarchaeota group-6 archaeon AD8-1	6e-111	46.32	472	KON34098.1
radical SAM protein [Nitrososphaeria archaeon]	Nitrososphaeria archaeon	4e-63	35.48	484	NIN52404.1
TPA: radical SAM protein [Nitrososphaeria archaeon]	Nitrososphaeria archaeon	1e-90	40.31	480	HDD39682.1
radical SAM protein [Nitrososphaerota archaeon]	Nitrososphaerota archaeon	5e-102	39.71	535	MCL4344314.1
radical SAM protein [Nitrososphaerota archaeon]	Nitrososphaerota archaeon	2e-111	40.82	499	NHV96704.1
radical SAM protein [Nitrososphaerota archaeon]	Nitrososphaerota archaeon	8e-109	44.78	496	MCL7387133.1
radical SAM protein [Nitrososphaerota archaeon]	Nitrososphaerota archaeon	2e-87	39.95	495	MCC6023618.1
radical SAM protein [Nitrososphaerota archaeon]	Nitrososphaerota archaeon	2e-90	38.62	490	MCL7388477.1
radical SAM/SPASM domain-containing protein [Nitrososphaerota archaeon]	Nitrososphaerota archaeon	4e-91	37.08	483	RLG09495.1
radical SAM protein [Nitrososphaerota archaeon]	Nitrososphaerota archaeon	4e-88	41.32	482	MCD6261365.1
radical SAM/SPASM domain-containing protein [Nitrososphaerota archaeon]	Nitrososphaerota archaeon	7e-85	40.37	482	RLG05429.1
radical SAM protein [Nitrososphaerota archaeon]	Nitrososphaerota archaeon	8e-84	38.18	482	MCD6312216.1
radical SAM protein [Nitrososphaerota archaeon]	Nitrososphaerota archaeon	7e-89	41.04	471	MCD6591637.1
radical SAM protein [Nitrososphaerota archaeon]	Nitrososphaerota archaeon	2e-88	36.8	468	MCD6341869.1
TPA: radical SAM protein [Pyrodictiaceae archaeon]	Pyrodictiaceae archaeon	4e-93	40.74	500	HIC99049.1
heme biosynthesis protein [Pyrodictium occultum]	Pyrodictium occultum	3e-86	37.11	513	KSW12511.1
TPA: radical SAM protein [Pyrodictium sp.]	Pyrodictium sp.	2e-94	40.74	498	HIP65275.1
Radical SAM domain protein [Staphylothermus marinus F1]	Staphylothermus marinus F1	7e-84	37.98	506	ABN69769.1
radical SAM protein [Staphylothermus sp.]	Staphylothermus sp.	7e-93	40	498	MCD6196635.1
radical SAM protein [Sulfolobus sp.]	Sulfolobus sp.	1e-112	45.92	503	MBP1358103.1
heme biosynthesis protein [Thermocladium modestius]	Thermocladium modestius	9e-88	40.48	497	GGP19366.1
heme biosynthesis protein [Thermocladium sp. ECH_B]	Thermocladium sp. ECH_B	2e-89	42.11	497	KUO91490.1
radical SAM protein [Thermoproteaceae archaeon]	Thermoproteaceae archaeon	2e-84	38.89	495	MCC6021317.1
radical SAM protein [Thermoproteales archaeon]	Thermoproteales archaeon	3e-91	37.23	491	MCD6368284.1
radical SAM protein [Thermoproteales archaeon]	Thermoproteales archaeon	3e-96	42.34	480	MCD6563933.1
radical SAM/SPASM domain-containing protein [Thermoprotei archaeon]	Thermoprotei archaeon	2e-84	37.05	529	RLE95856.1
radical SAM/SPASM domain-containing protein [Thermoprotei archaeon]	Thermoprotei archaeon	8e-84	36	525	RLE58970.1
radical SAM/SPASM domain-containing protein [Thermoprotei archaeon]	Thermoprotei archaeon	6e-82	38.1	520	RLG85842.1
radical SAM/SPASM domain-containing protein [Thermoprotei archaeon]	Thermoprotei archaeon	2e-78	34.37	511	RLG82946.1
radical SAM/SPASM domain-containing protein [Thermoprotei archaeon]	Thermoprotei archaeon	5e-98	42.65	502	RLG77977.1
radical SAM/SPASM domain-containing protein [Thermoprotei archaeon]	Thermoprotei archaeon	2e-88	39.64	501	RLG76018.1
radical SAM protein [Thermoprotei archaeon]	Thermoprotei archaeon	1e-82	38.73	501	MCD6113883.1
radical SAM/SPASM domain-containing protein [Thermoprotei archaeon]	Thermoprotei archaeon	3e-91	42.86	497	RLE93484.1
radical SAM/SPASM domain-containing protein [Thermoprotei archaeon]	Thermoprotei archaeon	2e-87	40.21	495	RLE99813.1
radical SAM/SPASM domain-containing protein [Thermoprotei archaeon]	Thermoprotei archaeon	5e-129	51.72	490	RLF15027.1
radical SAM/SPASM domain-containing protein [Thermoprotei archaeon]	Thermoprotei archaeon	2e-87	39.42	489	RLF15097.1
radical SAM/SPASM domain-containing protein [Thermoprotei archaeon]	Thermoprotei archaeon	1e-86	41.19	489	RLE60690.1
radical SAM protein [Thermoprotei archaeon]	Thermoprotei archaeon	2e-85	39.42	489	MCD6510689.1
radical SAM/SPASM domain-containing protein [Thermoprotei archaeon]	Thermoprotei archaeon	6e-93	42.51	488	RLE59575.1
radical SAM/SPASM domain-containing protein [Thermoprotei archaeon]	Thermoprotei archaeon	5e-91	42.37	485	RLE87782.1
radical SAM/SPASM domain-containing protein [Thermoprotei archaeon]	Thermoprotei archaeon	3e-101	42.74	484	RLE86048.1
radical SAM/SPASM domain-containing protein [Thermoprotei archaeon]	Thermoprotei archaeon	1e-99	39.65	484	RLE84968.1
radical SAM/SPASM domain-containing protein [Thermoprotei archaeon]	Thermoprotei archaeon	5e-103	43.73	483	RLF20003.1
radical SAM/SPASM domain-containing protein [Thermoprotei archaeon]	Thermoprotei archaeon	3e-88	39.13	475	RLE98968.1
radical SAM/SPASM domain-containing protein [Thermoprotei archaeon]	Thermoprotei archaeon	3e-121	51.17	468	RLF16499.1
radical SAM/SPASM domain-containing protein [Thermoprotei archaeon]	Thermoprotei archaeon	5e-77	38.62	461	RLF21887.1
hypothetical protein DRJ40_07765 [Thermoprotei archaeon]	Thermoprotei archaeon	1e-96	44.3	456	RLE55612.1
radical SAM protein [Thermoproteota archaeon]	Thermoproteota archaeon	3e-85	40.05	503	NPA22758.1
radical SAM protein [Thermoproteota archaeon]	Thermoproteota archaeon	5e-106	41.88	493	MCR8455850.1
radical SAM protein [Thermoproteota archaeon]	Thermoproteota archaeon	1e-82	36.68	490	NPA96058.1
radical SAM protein [Thermoproteota archaeon]	Thermoproteota archaeon	3e-106	44.19	475	NLD66885.1
radical SAM protein [Thermoproteota archaeon]	Thermoproteota archaeon	2e-82	38.69	454	NPA85499.1
radical SAM protein [Thermoproteota archaeon]	Thermoproteota archaeon	9e-115	46.13	421	NLE03662.1
heme biosynthesis protein [Thermoproteus sp. CIS_19]	Thermoproteus sp. CIS_19	2e-90	36.25	503	KUO83933.1
putative Fe-S oxidoreductase [uncultured Acidilobus sp. CIS]	uncultured Acidilobus sp. CIS	4e-90	39.95	519	ESQ20624.1
Radical SAM domain protein [Vulcanisaeta distributa DSM 14429]	Vulcanisaeta distributa DSM 14429	2e-88	40.21	503	ADN49813.1
heme biosynthesis protein [Vulcanisaeta sp. AZ3]	Vulcanisaeta sp. AZ3	1e-89	40.31	503	KJR72358.1
radical SAM/SPASM domain-containing protein [Candidatus Korarchaeota archaeon]	Candidatus Korarchaeota archaeon	1e-125	47.65	446	RLG39720.1
radical SAM protein [Candidatus Bathyarchaeota archaeon]	Candidatus Bathyarchaeota archaeon	1e-112	42.21	455	TRO50311.1
Euryarchaeota 28890
radical SAM protein [Archaeoglobaceae archaeon]	Archaeoglobaceae archaeon	1e-167	56.54	424	MCD6494243.1
radical SAM protein [Archaeoglobus sp.]	Archaeoglobus sp.	4e-170	56.97	425	MBO8180997.1
hypothetical protein AYK19_08540 [Theionarchaea archaeon DG-70-1]	Theionarchaea archaeon DG-70-1	9e-65	34.22	444	KYK36509.1
radical SAM protein [Methanocaldococcus villosus KIN24-T80]	Methanocaldococcus villosus KIN24-T80	5e-173	56.92	449	ENN95893.1
radical SAM protein [Methanothermobacter thermautotrophicus]	Methanothermobacter thermautotrophicus	1e-100	44.24	453	MBE2900699.1
predicted Fe-S oxidoreductase [Methanothermobacter marburgensis str. Marburg]	Methanothermobacter marburgensis str. Marburg	5e-100	40.32	453	ADL57959.1
radical SAM protein [Methanocorpusculum sp.]	Methanocorpusculum sp.	3e-127	48.42	454	MCQ2356809.1
radical SAM/SPASM domain-containing protein [Archaeoglobales archaeon]	Archaeoglobales archaeon	3e-180	55.27	457	RLI78884.1
radical SAM protein [Archaeoglobaceae archaeon]	Archaeoglobaceae archaeon	2e-136	46.42	457	MCS7121493.1
radical SAM/SPASM domain-containing protein [Archaeoglobales archaeon]	Archaeoglobales archaeon	4e-107	45.48	457	RLI78746.1
TPA: radical SAM protein [Archaeoglobus profundus]	Archaeoglobus profundus	0	59.4	458	HIP58459.1
hypothetical protein AKJ57_03075 [candidate division MSBL1 archaeon SCGC-AAA259A05]	candidate division MSBL1 archaeon SCGC-AAA259A05	1e-110	41.85	458	KXA90944.1
radical SAM/SPASM domain-containing protein [Archaeoglobales archaeon]	Archaeoglobales archaeon	2e-176	55.34	459	RLI74520.1
radical SAM/SPASM domain-containing protein [Hadesarchaea archaeon]	Hadesarchaea archaeon	1e-115	47.03	459	RLG56985.1
hypothetical protein AKJ39_03315 [candidate division MSBL1 archaeon SCGC-AAA259J03]	candidate division MSBL1 archaeon SCGC-AAA259J03	6e-107	46.44	459	KXA97422.1
hypothetical protein AKJ39_01065 [candidate division MSBL1 archaeon SCGC-AAA259J03]	candidate division MSBL1 archaeon SCGC-AAA259J03	4e-109	42.12	461	KXA98729.1
radical SAM protein [Methanomicrobiales archaeon]	Methanomicrobiales archaeon	9e-102	39.22	461	NLA32192.1
radical SAM protein [Candidatus Syntrophoarchaeum butanivorans]	Candidatus Syntrophoarchaeum butanivorans	6e-96	40	461	OFV66858.1
Radical SAM domain protein [Archaeoglobus profundus DSM 5631]	Archaeoglobus profundus DSM 5631	0	57.36	462	ADB58321.1
radical SAM protein [Archaeoglobaceae archaeon]	Archaeoglobaceae archaeon	2e-144	54.42	462	MCS7119307.1
radical SAM/SPASM domain-containing protein [Archaeoglobi archaeon]	Archaeoglobi archaeon	1e-143	53.88	462	TDA27072.1
radical SAM/SPASM domain-containing protein [Archaeoglobales archaeon]	Archaeoglobales archaeon	4e-100	44.39	462	RLI72070.1
radical SAM protein [Archaeoglobaceae archaeon]	Archaeoglobaceae archaeon	3e-148	50.75	463	MCS7144920.1
radical SAM/SPASM domain-containing protein [Archaeoglobi archaeon]	Archaeoglobi archaeon	4e-143	45.91	463	TDA25560.1
radical SAM/SPASM domain-containing protein [Archaeoglobales archaeon]	Archaeoglobales archaeon	2e-172	52.36	464	RLI89909.1
radical SAM protein [Archaeoglobaceae archaeon]	Archaeoglobaceae archaeon	2e-100	44.33	464	MCD6493238.1
radical SAM additional 4Fe4S-binding domain protein [Archaeoglobus sulfaticallidus PM70-1]	Archaeoglobus sulfaticallidus PM70-1	2e-89	42.15	464	AGK60686.1
hypothetical protein AVW05_00875 [Hadesarchaea archaeon DG-33]	Hadesarchaea archaeon DG-33	3e-62	34.9	464	KUO41643.1
Radical SAM domain protein [Methanothermococcus okinawensis IH1]	Methanothermococcus okinawensis IH1	0	100	466	AEH06837.1
Radical SAM domain protein [Methanocaldococcus fervens AG86]	Methanocaldococcus fervens AG86	0	83.23	466	ACV25164.1
Radical SAM domain heme biosynthesis protein [Methanocaldococcus lauensis]	Methanocaldococcus lauensis	0	79.78	466	CAB3287597.1
radical SAM/SPASM domain-containing protein [Archaeoglobales archaeon ex4484_92]	Archaeoglobales archaeon ex4484_92	2e-146	49.15	466	OYT33597.1
Radical SAM domain protein [Methanocaldococcus sp. FS406-22]	Methanocaldococcus sp. FS406-22	0	82.8	467	ADC70223.1
TPA: radical SAM protein [Archaeoglobaceae archaeon]	Archaeoglobaceae archaeon	1e-101	42.18	467	HID42309.1
heme biosynthesis protein (nirJ-2) [Archaeoglobus fulgidus DSM 4304]	Archaeoglobus fulgidus DSM 4304	1e-147	50.43	468	AAB89245.1
Fe-S oxidoreductase fused to a metal-binding domain [Methanopyrus kandleri AV19]	Methanopyrus kandleri AV19	5e-103	42.41	468	AAM02109.1
radical SAM protein [Archaeoglobaceae archaeon]	Archaeoglobaceae archaeon	3e-147	49.79	469	MCS7129836.1
radical SAM protein [Methanophagales archaeon ANME-1-THS]	Methanophagales archaeon ANME-1-THS	4e-110	42.03	469	RZN40384.1
radical SAM protein [Methanomicrobia archaeon]	Methanomicrobia archaeon	2e-133	52.31	470	MCD6127802.1
Radical SAM domain protein [Methanocaldococcus vulcanius M7]	Methanocaldococcus vulcanius M7	0	81.29	471	ACX73500.1
radical SAM protein [Archaeoglobaceae archaeon]	Archaeoglobaceae archaeon	3e-152	50.86	471	MCD6492804.1
radical SAM protein [Candidatus Methanolliviera hydrocarbonicum]	Candidatus Methanolliviera hydrocarbonicum	7e-112	42.98	471	RZN67014.1
antilisterial bacteriocin subtilosin biosynthesis protein AlbA [Methanobrevibacter woesei]	Methanobrevibacter woesei	4e-109	42.16	471	PWB86080.1
radical SAM/SPASM domain-containing protein [Archaeoglobales archaeon]	Archaeoglobales archaeon	2e-144	48.28	472	RLI82685.1
hypothetical protein AKJ40_02640 [candidate division MSBL1 archaeon SCGC-AAA259M10]	candidate division MSBL1 archaeon SCGC-AAA259M10	2e-112	42.58	472	KXA99665.1
TPA: radical SAM protein [Methanomicrobia archaeon]	Methanomicrobia archaeon	2e-95	38.58	472	HHN81476.1
radical SAM protein [Methanomicrobia archaeon]	Methanomicrobia archaeon	5e-73	37.63	472	MCK4310004.1
radical SAM/SPASM domain-containing protein [Archaeoglobales archaeon]	Archaeoglobales archaeon	8e-149	50.86	473	RLI78255.1
TPA: radical SAM protein [Archaeoglobaceae archaeon]	Archaeoglobaceae archaeon	6e-137	46.42	474	HID43622.1
radical SAM/SPASM domain-containing protein [Thermococci archaeon]	Thermococci archaeon	1e-106	46.67	474	RLF89341.1
radical SAM/SPASM domain-containing protein [Euryarchaeota archaeon ex4484_162]	Euryarchaeota archaeon ex4484_162	2e-142	55.82	475	OYT57154.1
radical SAM protein [Archaeoglobus sp.]	Archaeoglobus sp.	2e-145	54.28	476	MBO8180320.1
Coenzyme PQQ synthesis protein E [Candidatus Methanoperedenaceae archaeon GB37]	Candidatus Methanoperedenaceae archaeon GB37	2e-105	42.04	476	CAD7767825.1
radical SAM protein [Archaeoglobus sp.]	Archaeoglobus sp.	1e-99	43.54	476	MBO8182257.1
radical SAM protein [Hadesarchaea archaeon]	Hadesarchaea archaeon	9e-116	49.08	477	MQY68523.1
radical SAM protein [Methanopyri archaeon]	Methanopyri archaeon	1e-106	40	477	NPB02367.1
Radical SAM additional 4Fe4S-binding domain protein [Euryarchaeota archaeon 55_53]	Euryarchaeota archaeon 55_53	2e-97	39.73	477	KUK05191.1
radical SAM protein [Theionarchaea archaeon]	Theionarchaea archaeon	3e-75	36.99	477	MBU7017335.1
hypothetical protein AYK19_12640 [Theionarchaea archaeon DG-70-1]	Theionarchaea archaeon DG-70-1	4e-71	35.89	477	KYK33943.1
hypothetical protein AYK18_16815 [Theionarchaea archaeon DG-70]	Theionarchaea archaeon DG-70	6e-70	35.92	477	KYK38667.1
radical SAM protein [Candidatus Methanofastidiosa archaeon]	Candidatus Methanofastidiosa archaeon	9e-58	33.42	477	NYT04340.1
pyrroloquinoline quinone biosynthesis protein PqqE [Candidatus Methanofastidiosum methylthiophilus]	Candidatus Methanofastidiosum methylthiophilus	1e-57	32.11	477	KYC46914.1
radical SAM protein [Candidatus Methanofastidiosum sp.]	Candidatus Methanofastidiosum sp.	4e-57	31.33	477	MCC7572302.1
radical SAM/SPASM domain-containing protein [Hadesarchaea archaeon]	Hadesarchaea archaeon	9e-114	43.35	478	TDA34892.1
radical SAM protein [Methanosphaera stadtmanae]	Methanosphaera stadtmanae	4e-106	39.16	478	MBE6493972.1
radical SAM/SPASM domain-containing protein [Methanobrevibacter sp. TLL-48-HuF1]	Methanobrevibacter sp. TLL-48-HuF1	7e-104	41.08	478	URN49501.1
radical SAM protein [Methanolinea sp.]	Methanolinea sp.	2e-101	43.08	478	MCQ8894033.1
radical SAM/SPASM domain-containing protein [Archaeoglobales archaeon]	Archaeoglobales archaeon	1e-99	43.27	478	RLI83321.1
Radical SAM domain heme biosynthesis protein [Methanosarcina barkeri str. Wiesmoor]	Methanosarcina barkeri str. Wiesmoor	2e-108	41.3	479	AKB51788.1
radical SAM protein [Methanomicrobiales archaeon]	Methanomicrobiales archaeon	1e-102	38.34	479	NMC88186.1
radical SAM protein [Thermococcus guaymasensis DSM 11113]	Thermococcus guaymasensis DSM 11113	4e-105	47.93	480	AJC70771.1
radical SAM/SPASM domain-containing protein [Thermococci archaeon]	Thermococci archaeon	4e-112	44.89	481	RLF94177.1
radical SAM/SPASM domain-containing protein [Archaeoglobales archaeon]	Archaeoglobales archaeon	2e-100	43.38	481	RLI89242.1
pyrroloquinoline quinone biosynthesis protein PqqE [Euryarchaeota archaeon ADurb.Bin009]	Euryarchaeota archaeon ADurb.Bin009	4e-100	43.62	481	OQC71633.1
radical SAM protein [Candidatus Methanofastidiosum sp.]	Candidatus Methanofastidiosum sp.	2e-113	43.1	482	NPV49862.1
heme biosynthesis protein [Methanoculleus bourgensis]	Methanoculleus bourgensis	1e-100	40.4	482	GLI46588.1
radical SAM protein [Candidatus Methanoculleus thermohydrogenotrophicum]	Candidatus Methanoculleus thermohydrogenotrophicum	2e-102	39.3	483	NLM81169.1
radical SAM protein [Archaeoglobi archaeon]	Archaeoglobi archaeon	2e-120	43.52	484	MBC7115035.1
radical SAM protein [Archaeoglobi archaeon]	Archaeoglobi archaeon	5e-117	42.23	484	MBC7109749.1
radical SAM protein [Hadesarchaea archaeon]	Hadesarchaea archaeon	1e-113	42.24	484	MCQ8898369.1
TPA: radical SAM protein [Methanomicrobia archaeon]	Methanomicrobia archaeon	2e-109	45.86	484	HDM22840.1
radical SAM protein [Theionarchaea archaeon]	Theionarchaea archaeon	9e-58	31.44	484	MBU6998958.1
radical SAM/SPASM domain-containing protein [Methanosphaera sp. SHI1033]	Methanosphaera sp. SHI1033	7e-110	40.66	485	RAP43600.1
radical SAM protein [Theionarchaea archaeon]	Theionarchaea archaeon	2e-59	31.68	485	MBU7012977.1
radical SAM protein [Theionarchaea archaeon]	Theionarchaea archaeon	5e-55	31.28	485	MBU7046995.1
radical SAM protein [Methanohalophilus sp. RSK]	Methanohalophilus sp. RSK	1e-110	42.62	487	RNI14013.1
heme biosynthesis protein (NirJ-2) [Methanohalophilus sp. 2-GBenrich]	Methanohalophilus sp. 2-GBenrich	6e-110	42.23	487	ODV50054.1
Radical SAM domain protein [Methanothermus fervidus DSM 2088]	Methanothermus fervidus DSM 2088	6e-106	40.47	487	ADP77824.1
radical SAM protein [Hadesarchaea archaeon]	Hadesarchaea archaeon	3e-113	42.86	488	MCD6248616.1
radical SAM/SPASM domain-containing protein [Methanophagales archaeon]	Methanophagales archaeon	2e-95	42.38	488	PXF50820.1
radical SAM protein [Theionarchaea archaeon]	Theionarchaea archaeon	9e-58	31.45	488	MBU7017032.1
hypothetical protein AVW05_01155 [Hadesarchaea archaeon DG-33]	Hadesarchaea archaeon DG-33	7e-116	48.56	489	KUO40335.1
hypothetical protein MTTB_12970 [Methanothermobacter tenebrarum]	Methanothermobacter tenebrarum	9e-110	40.71	489	BDH79918.1
hypothetical protein AKJ47_02190 [candidate division MSBL1 archaeon SCGC-AAA261G05]	candidate division MSBL1 archaeon SCGC-AAA261G05	5e-105	40.59	489	KXB03463.1
radical SAM protein [Methanophagales archaeon]	Methanophagales archaeon	1e-97	43.52	489	RJS75042.1
radical SAM/SPASM domain-containing protein [Methanosarcinales archaeon]	Methanosarcinales archaeon	2e-78	38.08	489	RLG30648.1
radical SAM domain protein [Methanothermobacter sp. MT-2]	Methanothermobacter sp. MT-2	3e-107	41.34	490	BAW30800.1
radical SAM protein [Theionarchaea archaeon]	Theionarchaea archaeon	3e-56	30.22	490	MBU7042656.1
Radical SAM domain protein [Methanolacinia petrolearia DSM 11571]	Methanolacinia petrolearia DSM 11571	2e-108	42.27	492	ADN37287.1
radical SAM protein [Methanobacteriaceae archaeon]	Methanobacteriaceae archaeon	3e-102	38.91	492	MBX7077380.1
radical SAM protein with 4Fe4S-binding SPASM domain [Methanolinea mesophila]	Methanolinea mesophila	5e-102	40.65	492	MBP1929128.1
radical SAM protein [Methanobacterium sp.]	Methanobacterium sp.	5e-102	43.23	493	TMS43040.1
radical SAM/SPASM domain-containing protein [Methanobrevibacter sp. 87.7]	Methanobrevibacter sp. 87.7	3e-101	42.04	494	OWT32419.1
radical SAM protein [Euryarchaeota archaeon]	Euryarchaeota archaeon	2e-87	40.21	496	MCD6158304.1
TPA: radical SAM protein [Euryarchaeota archaeon]	Euryarchaeota archaeon	1e-106	41.72	497	HEU12708.1
radical SAM protein [Euryarchaeota archaeon]	Euryarchaeota archaeon	5e-103	42.62	497	MVT13487.1
radical SAM protein with 4Fe4S-binding SPASM domain [Methanomicrobium sp. W14]	Methanomicrobium sp. W14	6e-106	41.18	498	MBP2134192.1
radical SAM protein [Thermococcus sp. M39]	Thermococcus sp. M39	0	65.38	499	NJE07501.1
radical SAM protein [Euryarchaeota archaeon]	Euryarchaeota archaeon	8e-99	44.56	499	NPA74809.1
radical SAM protein [Hadesarchaea archaeon]	Hadesarchaea archaeon	1e-117	44.31	501	MBC7219642.1
hypothetical protein APZ16_03590 [Candidatus Hadarchaeum yellowstonense]	Candidatus Hadarchaeum yellowstonense	7e-116	44.63	501	KUO42036.1
radical SAM protein [Thermococcus sp.]	Thermococcus sp.	9e-102	40.25	501	MCD6140835.1
radical SAM protein [Methanobacterium sp.]	Methanobacterium sp.	3e-105	38.91	502	MCE5215092.1
radical SAM domain-containing protein [Methanobrevibacter sp. AbM4]	Methanobrevibacter sp. AbM4	4e-98	40.62	504	AGN17072.1
radical SAM/SPASM domain-containing protein [Methanobacterium sp. BRmetb2]	Methanobacterium sp. BRmetb2	2e-107	41.35	505	AXV37620.1
Antilisterial bacteriocin subtilosin biosynthesis protein AlbA [Methanothermobacter sp. EMTCatA1]	Methanothermobacter sp. EMTCatA1	7e-100	43.72	505	BAZ99767.1
Radical SAM domain protein [Methanobacterium lacus]	Methanobacterium lacus	2e-108	41.37	506	ADZ09301.1
radical SAM protein [Methanobacterium sp.]	Methanobacterium sp.	2e-106	41.44	506	MTK63341.1
radical SAM protein [Euryarchaeota archaeon]	Euryarchaeota archaeon	1e-88	39.68	507	MCJ7638527.1
radical SAM protein [Methanobacterium sp. VT]	Methanobacterium sp. VT	6e-104	43.78	509	MBZ2166859.1
radical SAM protein [Methanobacterium sp.]	Methanobacterium sp.	1e-102	44.65	509	MCC7551600.1
antilisterial bacteriocin subtilosin biosynthesis protein AlbA [Methanobrevibacter cuticularis]	Methanobrevibacter cuticularis	1e-100	40.08	510	KZX16868.1
radical SAM protein [Theionarchaea archaeon]	Theionarchaea archaeon	1e-71	35.31	510	MBU7014366.1
heme biosynthesis protein [Methanobacterium ferruginis]	Methanobacterium ferruginis	4e-111	47.26	511	BDZ68219.1
radical SAM/SPASM domain-containing protein [Methanobacterium sp. A39]	Methanobacterium sp. A39	3e-106	39.87	511	OEC88089.1
radical SAM protein [Euryarchaeota archaeon]	Euryarchaeota archaeon	1e-103	39.45	512	MBM4240379.1
pyrroloquinoline quinone biosynthesis protein PqqE [Methanobacterium sp. PtaU1.Bin097]	Methanobacterium sp. PtaU1.Bin097	2e-105	39.08	513	OPY23655.1
Radical SAM domain-containing protein [Methanobacterium sp. MB1]	Methanobacterium sp. MB1	4e-111	47	514	CDG64819.1
radical SAM domain-containing protein [Methanobacterium formicicum]	Methanobacterium formicicum	3e-108	44.91	514	AIS32292.1
pyrroloquinoline quinone biosynthesis protein PqqE [Methanobacterium sp. PtaB.Bin024]	Methanobacterium sp. PtaB.Bin024	3e-104	44.7	523	OPX57892.1
radical SAM protein [Methanobrevibacter sp. TMH8]	Methanobrevibacter sp. TMH8	2e-100	39.17	525	MBZ9570979.1
TPA: radical SAM protein [Euryarchaeota archaeon]	Euryarchaeota archaeon	5e-78	37.57	531	HHC19238.1
radical SAM protein [Thermococcus sp. 101 C5]	Thermococcus sp. 101 C5	1e-88	37.18	533	MPW39810.1
radical SAM/SPASM domain-containing protein [Thermococcus chitonophagus]	Thermococcus chitonophagus	2e-85	36.17	533	ASJ17128.1
radical SAM protein [Thermococcus sp.]	Thermococcus sp.	1e-85	35.71	535	MBO8174272.1
radical SAM domain heme biosynthesis protein [Thermococcus barophilus MP]	Thermococcus barophilus MP	3e-84	35.5	535	ADT84336.1
radical SAM/SPASM domain-containing protein [Thermococci archaeon]	Thermococci archaeon	2e-83	38.38	535	RLF83768.1
Radical SAM domain protein [Methanobacterium paludis]	Methanobacterium paludis	4e-105	40.42	543	AEG18787.1
radical SAM protein [Thermococcus sp. Bubb.Bath]	Thermococcus sp. Bubb.Bath	4e-87	37.61	543	NJF26047.1
heme biosynthesis protein [Pyrococcus sp. NA2]	Pyrococcus sp. NA2	9e-86	36.81	543	AEC52421.1
radical SAM/SPASM domain-containing protein [Thermococcus celer Vu 13 = JCM 8558]	Thermococcus celer Vu 13 = JCM 8558	3e-83	37.6	544	ASI98480.1
552aa long hypothetical nitrite reductase [Pyrococcus horikoshii OT3]	Pyrococcus horikoshii OT3	9e-85	39.16	552	BAA29920.1
heme biosynthesis protein [Pyrococcus kukulkanii]	Pyrococcus kukulkanii	1e-87	39.69	554	AMM55039.1
radical SAM/SPASM domain-containing protein [Thermococcus peptonophilus]	Thermococcus peptonophilus	2e-88	37.66	555	AMQ19571.1
Predicted Fe-S oxidoreductase, containing Elp3 domain [Thermococcus gammatolerans EJ3]	Thermococcus gammatolerans EJ3	1e-88	39.43	558	ACS33353.1
radical SAM/SPASM domain-containing protein [Thermococcus siculi]	Thermococcus siculi	1e-84	35.65	571	ASJ08711.1
hypothetical protein MarbSA_19400 [Methanobrevibacter arboriphilus]	Methanobrevibacter arboriphilus	4e-56	34.77	581	BBL62900.1
DPANN 1783276
radical SAM/SPASM domain-containing protein [Candidatus Woesearchaeota archaeon]	Candidatus Woesearchaeota archaeon	4e-172	55.66	441	RLE42515.1
radical SAM protein [Candidatus Diapherotrites archaeon]	Candidatus Diapherotrites archaeon	3e-90	40	447	MCD6523049.1
radical SAM protein [Candidatus Aenigmarchaeota archaeon]	Candidatus Aenigmarchaeota archaeon	4e-131	48.9	463	MCS7106140.1
radical SAM protein [Candidatus Aenigmarchaeota archaeon]	Candidatus Aenigmarchaeota archaeon	1e-135	48.85	465	MCD6093055.1
radical SAM protein [Candidatus Diapherotrites archaeon]	Candidatus Diapherotrites archaeon	1e-93	40.92	469	MCD6414958.1
radical SAM/SPASM domain-containing protein [Candidatus Aenigmarchaeota archaeon]	Candidatus Aenigmarchaeota archaeon	6e-137	49.26	473	RLJ05276.1
radical SAM protein [Candidatus Diapherotrites archaeon]	Candidatus Diapherotrites archaeon	8e-156	51.52	474	MCD6247428.1
radical SAM protein [Candidatus Diapherotrites archaeon]	Candidatus Diapherotrites archaeon	6e-153	50.33	474	MCD6478906.1
radical SAM protein [Candidatus Aenigmarchaeota archaeon]	Candidatus Aenigmarchaeota archaeon	7e-120	45.99	474	UCD07453.1
radical SAM/SPASM domain-containing protein [Candidatus Aenigmarchaeota archaeon]	Candidatus Aenigmarchaeota archaeon	1e-119	43.16	475	RLJ00028.1
radical SAM/SPASM domain-containing protein [Candidatus Aenigmarchaeota archaeon]	Candidatus Aenigmarchaeota archaeon	3e-112	44.67	475	RLJ07172.1
TPA: radical SAM protein [Candidatus Aenigmarchaeota archaeon]	Candidatus Aenigmarchaeota archaeon	4e-121	44.04	476	HDD71565.1
radical SAM protein [Candidatus Aenigmarchaeota archaeon]	Candidatus Aenigmarchaeota archaeon	3e-145	48.64	478	MCD6477678.1
radical SAM protein [Candidatus Aenigmarchaeota archaeon]	Candidatus Aenigmarchaeota archaeon	6e-117	44.01	481	MCD6381814.1
radical SAM/SPASM domain-containing protein [Candidatus Aenigmarchaeota archaeon]	Candidatus Aenigmarchaeota archaeon	1e-108	46.79	481	RLJ05544.1
radical SAM protein [Candidatus Aenigmarchaeota archaeon]	Candidatus Aenigmarchaeota archaeon	1e-100	43.04	481	MCD6367624.1
radical SAM protein [Candidatus Woesearchaeota archaeon]	Candidatus Woesearchaeota archaeon	3e-90	38.03	481	UCD04169.1
radical SAM/SPASM domain-containing protein [Candidatus Micrarchaeota archaeon]	Candidatus Micrarchaeota archaeon	6e-111	42.17	483	RLG21458.1
radical SAM protein [Candidatus Aenigmarchaeota archaeon]	Candidatus Aenigmarchaeota archaeon	7e-122	44.16	484	NIO44659.1
radical SAM protein [Candidatus Diapherotrites archaeon]	Candidatus Diapherotrites archaeon	4e-119	45.49	484	MCD6246962.1
TPA: radical SAM protein [Candidatus Aenigmarchaeota archaeon]	Candidatus Aenigmarchaeota archaeon	4e-122	45.71	485	HDM05913.1
radical SAM protein [Candidatus Aenigmarchaeota archaeon]	Candidatus Aenigmarchaeota archaeon	7e-117	45.77	494	MCD6590597.1
radical SAM protein [Candidatus Aenigmarchaeota archaeon]	Candidatus Aenigmarchaeota archaeon	2e-112	42.36	496	NIO19737.1
radical SAM protein [Candidatus Aenigmarchaeota archaeon]	Candidatus Aenigmarchaeota archaeon	2e-110	42.04	496	NIO22693.1
radical SAM protein [Candidatus Diapherotrites archaeon]	Candidatus Diapherotrites archaeon	8e-108	44.09	501	MCD6434517.1
radical SAM protein [Candidatus Aenigmarchaeota archaeon]	Candidatus Aenigmarchaeota archaeon	5e-116	41.97	509	MBM3303890.1
radical SAM/SPASM domain-containing protein [Candidatus Pacearchaeota archaeon ex4484_71]	Candidatus Pacearchaeota archaeon ex4484_71	7e-115	45.3	518	OYT35885.1
radical SAM protein [Candidatus Aenigmarchaeota archaeon]	Candidatus Aenigmarchaeota archaeon	3e-77	42.52	965	MBI5332363.1

## Sheet: Ocean-Gms (RPKM)
Pacific Ocean
BioSample	SRA	Oxygen (μM)	Depth (m)	Distribution	Total reads	RPKM	Oxygen
SAMN02905556	SRX648440	upper oxic (> 200)	30	seawater	1745330	0	Oxic
SAMN02905557	SRX648442	upper OMZ (< 10)	85	seawater	2688430	0.266069	Suboxic
SAMN02905558	SRX648443	upper OMZ (< 10)	100	seawater	1685782	3.39454	Suboxic
SAMN02905559	SRX648444	upper OMZ (< 10)	125	seawater	1123559	7.63973	Suboxic
SAMN02905560	SRX648445	core OMZ (< 5)	300	seawater	5479974	4.43806	Suboxic
SAMN00631613	SRX080950	deep oxycline (5–50)	500	seawater	533824	0	Oxic
SAMN00631614	SRX080951	deep oxycline (5–50)	800	seawater	201806	0	Oxic
SAMN02317193	SRX342755	deep oxycline (5–50)	1000	seawater	173089	0	Oxic
F. J. Stewart, O. Ulloa, E. F. DeLong, Environ. Microbiol. 14, 23-40 (2012).
SAMN18353072	SRX10377395	anoxic	3675.5	marine sediment	46564104	0.215065	Anoxic
SAMN18353073	SRX10377396	anoxic	3676.5	marine sediment	42172952	0.152652	Anoxic
SAMN18353074	SRX10377397	anoxic	3677.5	marine sediment	54252432	1.45033	Anoxic
SAMN18353075	SRX10377398	anoxic	3678.5	marine sediment	60327859	0.995988	Anoxic
SAMN18353076	SRX10377399	anoxic	3679.5	marine sediment	50473898	0.992028	Anoxic
SAMN18353077	SRX10377400	anoxic	3680.5	marine sediment	55232055	0.919517	Anoxic
SAMN18353078	SRX10377401	anoxic	3681.5	marine sediment	55988408	1.36703	Anoxic
SAMN18353079	SRX10377402	anoxic	3682.5	marine sediment	50219033	1.52408	Anoxic
D. R. Speth et al., ISME J. 16, 1750-1764 (2022).
Black Sea
BioSample	SRA	Oxygen (μM)	Depth (m)	Distribution	Total reads	RPKM	Oxygen
SAMN15667690	SRX8846667	121.249	50	seawater	2632476	0	Oxic
SAMN15667691	SRX8846668	2.00894	70	seawater	3369922	0	Oxic
SAMN15667692	SRX8846674	0.500203	80	seawater	2802858	0	Suboxic
SAMN15667693	SRX8846675	0.300122	85	seawater	2736366	0	Suboxic
SAMN15667694	SRX8846676	0.300122	90	seawater	3453197	0	Suboxic
SAMN15667695	SRX8846677	0.300122	95	seawater	2826300	1.26545	Suboxic
SAMN15667696	SRX8846678	0.300122	100	seawater	3048919	1.40766	Suboxic
SAMN15667697	SRX8846679	0.300122	105	seawater	4494960	2.54617	Suboxic
SAMN15667698	SRX8846680	0.300122	110	seawater	2522738	3.40253	Suboxic
SAMN15667699	SRX8846681	0.300122	130	seawater	2846094	3.26728	Anoxic
SAMN15667700	SRX8846669	0.300122	170	seawater	2697851	0.795419	Anoxic
SAMN15667701	SRX8846670	0.300122	250	seawater	2767507	2.58466	Anoxic
SAMN15667702	SRX8846671	0.300122	500	seawater	2467304	2.89915	Anoxic
SAMN15667703	SRX8846672	0.400163	1000	seawater	3714900	2.88826	Anoxic
SAMN15667704	SRX8846673	0.300122	2000	seawater	2506131	7.421	Anoxic
M. Sollai, L. Villanueva, E. C. Hopmans, G.-J. Reichart, J. S. Sinninghe Damsté, Geobiology 17, 91-109 (2019).
L. Villanueva et al., ISME J. 15, 168-182 (2021).
SAMEA5207384	ERX3120522	Anoxic	0.1	sediment	744189	0	Anoxic
SAMEA5207384	ERX3120266	Anoxic	0.2	sediment	2102238	0	Anoxic
SAMN13385563	SRX7699232	Anoxic	1.05	sediment	103759302	0.0620452	Anoxic
SAMD00203488	DRX198030	Anoxic	16	sediment	80525	0	Anoxic
SAMD00203479	DRX198021	Anoxic	22	sediment	85932	0	Anoxic
SAMD00203464	DRX198006	Anoxic	28.6	sediment	90067	0	Anoxic
N. Dzhembekova et al., Biodiver. Data J. 8, e55172 (2020).
J. F. Couceiro et al., Microbiol. Resour. Ann. 11, e00620-00622 (2022).
D. M. van Vliet et al., Front. Microbiol. 10, 253 (2019).
Baltic Sea
BioSample	SRA	Oxygen (μM)	Depth (m)	Distribution	Total reads	RPKM	Oxygen
SAMEA104408616	ERX2261130	345.4	1.909	seawater	84210301	0	Oxic
SAMEA1878399	ERX242602	312.6	10	seawater	185809	0	Oxic
SAMEA104408617	ERX2261131	338.2	60.549	seawater	33407561	0	Oxic
SAMEA104408618	ERX2261132	54.5	76.534	seawater	74333178	0	Suboxic
SAMEA1878394	ERX242603	42.5	80	seawater	354912	0	Suboxic
SAMEA1878405	ERX242604	0	400	seawater	434236	11.5309	Anoxic
P.Thureborn et al., PloS one 8, e74983 (2013).
SAMN05163191	SRX1798947	Anoxic	30	sediment surface	4583279	0.468207	Anoxic
SAMN05163191	SRX1798948	Anoxic	31	sediment surface	5058960	0.848365	Anoxic
SAMN05163191	SRX1798953	Anoxic	32	sediment surface	3238255	1.54625	Anoxic
SAMN05163191	SRX1798954	Anoxic	33	sediment surface	3844784	0.372092	Anoxic
SAMN05163191	SRX1798955	Anoxic	34	sediment surface	3595866	0.994625	Anoxic
SAMN05163191	SRX1798956	Anoxic	35	sediment surface	4016239	0.178104	Anoxic
SAMN05163191	SRX1798957	Anoxic	36	sediment surface	3669208	0.389898	Anoxic
SAMN05163191	SRX1798958	Anoxic	37	sediment surface	3725015	2.68839	Anoxic
E. Broman, J. Sjöstedt, J. Pinhassi, M. Dopson, Microbiome 5, 96 (2017).
South China Sea, blue hole
BioSample	SRA	Oxygen (μM)	Depth (m)	Distribution	Total reads	RPKM	Oxygen
SAMN34310084	SRX20097601	391.962	0	seawater	47042707	0	Oxic
SAMN34310083	SRX20097600	244.49	30	seawater	43477955	0	Oxic
SAMN34310082	SRX20097599	159.252	50	seawater	47327833	0	Suboxic
SAMN34310081	SRX20097598	25.0035	90	seawater	47362279	0	Anoxic
SAMN34310080	SRX20097609	0	120	seawater	47210825	0.0606054	Anoxic
SAMN34310079	SRX20097608	0	140	seawater	44087525	0.0162247	Anoxic
SAMN34310078	SRX20097607	0	170	seawater	47457517	0	Anoxic
K. Sun et al., Microbiol. Spectr. 11, e01149-23 (2023).
S. Zhou et al., Front. Mar. Sci. 10, 1086117 (2023).

## Sheet: Lake-Gms (RPKM)
Lake 227
Project	SRA	Oxygen (μM)	Depth (m)	Distribution	Total reads	RPKM
SAMN16221727	SRX9157131	Oxic (337.63716)	1	fresh water	39805413	0
SAMN16221728	SRX9157132	Oxic (274.173879)	3	fresh water	34231639	0
SAMN16221729	SRX9157133	Oxic-anoxic (15.318723)	4	fresh water	38608272	0.166746
SAMN16221730	SRX9157134	Anoxic (0)	6	fresh water	64099244	0.301303
SAMN16221731	SRX9157135	Anoxic (0)	8	fresh water	39654432	0.559194
SAMN16221732	SRX9157136	Anoxic (0)	10	fresh water	37635848	0.703223
J. M. Tsuji et al., bioRxiv. 190934 (2020).
Lake Kivu*
Project	SRA	Oxygen	Depth (m)	Distribution	Total reads	RPKM
SAMN06269236	SRX3571226	Oxic	15	lake water	213082205	0
SAMN06264875	SRX2525300	Oxic-anoxic	52	Oxic-anoxic boundary lake water	50223965	0
SAMN06269234	SRX3571189	Anoxic	160	lake water	26912269	0.0531585
SAMN06269235	SRX3571191	Anoxic	220	lake water	27736581	0.0257893
SAMN06266182	SRX2525294	Anoxic	275	lake water	36682992	0.0389994
SAMN06264666	SRX2525295	Anoxic	325	lake water	41169652	0.0868732
https://www.ncbi.nlm.nih.gov
Lake Tanganyika
Project	SRA	Oxygen	Depth (m)	Distribution	Total reads	RPKM
SAMN16709959	SRX9464698	Oxic	1	lake water	49367533	0
SAMN16709958	SRX9464697	Oxic	20	lake water	32691725	0
SAMN16709960	SRX9464699	Oxic	43	lake water	39774511	0
SAMN21893250	SRX12394247	Oxic	62	lake water	42017178	0
SAMN21893245	SRX12394241	Suboxic	75	lake water	35717635	0
SAMN21893251	SRX12394248	Suboxic	85	lake water	49043134	0
SAMN21893246	SRX12394242	Anoxic	125	lake water	54104248	0
SAMN21893252	SRX12394249	Anoxic	125	lake water	39440673	0
SAMN21893247	SRX12394244	Anoxic	133	lake water	38831136	0
SAMN21893253	SRX12394250	Anoxic	142	lake water	41273865	0
SAMN21893248	SRX12394245	Anoxic	144	lake water	44452814	0.0321828
SAMN21893254	SRX12394251	Anoxic	150	lake water	38741005	0
SAMN21893249	SRX12394246	Anoxic	156	lake water	35749570	0.0200088
SAMN21893255	SRX12394243	Anoxic	188	lake water	55904770	0.179132
P. Q. Tran et al., ISME J. 15, 1971–1986 (2021).

## Sheet: GrsA_outgroup sequences
>WP_011278400.1 radical SAM protein [Sulfolobus acidocaldarius]
MTNHHGKEFLGFLGTGPAVGVPESVWKWLACPKMKTDDLGRPVQAPYGLRKVEASLIDAGFKAAVIDPDHLNKYLETAKALMVSHHDYFAFGPPSSTWWGITKKEPINYKSFQELIRRPEIKKAKERGMKIIAGGPSVWQWLWREDMIQDVQIDTLVDGEADRFIVKLAQMIMDNEPLPKYVYIGADEAPSVDEISEIKGASVNGLIEIMRGCARSCRFCSVTLRPTRYYPLDKIEKELLVNVKNGVRHGVIHSDDVLFYGATGIFPRPEPLIKLHKLVKKYYKTIAWSHASLAAIRYSEEKYGLISKLSEIIYDNESQKYLGVEVGIETGSSRLAKEIMPAKSAPFKIEEYPETVEQAFKIMHENRIIPAGTMIVGLPEETEDDVYKTIELVDNLRSY…
>MBB5252360.1 radical SAM superfamily enzyme YgiQ (UPF0313 family) [Sulfurisphaera ohwakuensis]
MEEHFDFILTTDRCLMTNHHGKEFLGFLATGPAVGIPETVWKWLACPKMKTDDLGRPVQAPYGMRKIEAALIDAGFKAAIIDPDHLNKHLPYAKALMFSHHDYFAFGPPSSTWWGITRREPVNYKSFMELVNRPEIRKEKERGMKILAGGPSVWQWLWREDMIEKVGVDTLVDGEGEKAVVKLAQMILDGEPLPKYVYIGADEAPSVDEIPEIKGASVNGLIEIMRGCARSCRFCSVTLRPTRYYPLEKIEKELMVNVRNGVKHGVVHSDDVLFYGAIGIYPRPEPLIKLHKLVKKYYKTIAWSHASLAAIRYSEEKYGLISKLMEIVFEDGNQSYLGVEVGIETGSARLAKEIMPAKSAPYKVEEYPETVEQAFKIMHENKIIPAGTMIVGLPEETED…
>WP_337710326.1 radical SAM protein [Stygiolobus sp. RP850M]
MSFLEEKFDFIITTDRCLMTNHHGKEFLGFLGTGPAIGIPEKAWKWLACPKMKTDELGRPREAPYGMRKIEAALIDAGYKAAIIDPDYIGKYLPHAKALMLSHHDYFAFGPPSSTWWGITKKEPVNYKSFQELIHKPEIKQAKQRGMKIIAGGPSVWQWLWRTDMIEEVEVDTLVDGEADTYIVKIAEMIMNNEPLPKYVYIGAEEAPSVDQIPEIKGASVNGLIEIMRGCARSCRFCSVTLRPTRYYPLEKIERELQVNVKNGVRHGVIHSDDVLFYGAVGIHPRPEPLIKLHKLVKKYYKTIAWSHASLAAIRYSEEKYGLISKITEIVYEDGHQNYLGVEVGIETGSSRLAKEIMPAKSAPYKVDEYPETVEEAFKIMHDHNIIPAGTMIVGLPEE…
>AKV74904.1 radical SAM protein [Metallosphaera sedula]
MTNHHGKEFLGFLGTGPAVGVPESAWKWLACPKMKTDDIGRPWEAPYGMRKVEAKLIDEGFKAAIIDPDHLAPHLKNAKALMFSHHDYFAFGPPSSTWWGITKQEPVNYKSFQELINKPEVQEAKKRGVKMIAGGPSVWQWLWREDMIEKVGIDTLVDGEAERVIGKLAQMILDNEDLPRYMYVSGEDVPGIEDIPDIKGASVNGLIEIMRGCARSCRFCSVTLRPTRYYPLEKIERELQVNVRAGVRHGVIHSDDVLFYGAVGILPRPEPLIKLHKMVKKYYKTIAWSHASLAAIRFSEEKYGLISKLSEIIYENGSQNYLGVEVGIETGSPRLAKEIMPAKSAPYKPESYPETVAEAFKIMHEHNIIPAGTMIVGLPEEKEDDVIRTIELVDNLKPF…
>WP_205737131.1 radical SAM protein [Acidianus infernus]
MPNYDFIITTDRCLMTNHHHKEFLGFLGTGPAIGIPEKVWKWLACPKVKVDEYGRPIEAPYGMRKIEAKLIDEGFNAAIIDPDYIGKYTPTAKALLFSHHDYFAFGPPSSTWWGITKKEPVNYKSFQELINRPEIAEGKKHGMKILVGGPSTWQWLWREDMIEKLGVDTLVDGEGEKVIVKLAQMILDGEELPKYVYVSGDDVPSIEDIPDIKGGSVNGLIEIMRGCARSCRFCSVTLRPTRYYPLDKIERELQVNVKAGIKHGVIHSDDVLFYGAVGILPKPEPLIKLHQLVKKYYKTIAWSHASLAAIRYSEEKYGLVSKLMEIVYQDGNQNYLGVEVGIETGSVRLAKEIMPAKSAPYKPESYPETVEEAFKIMHENHIIPAGTMIVGLPEETEDD…
>MCF8885541.1 MAG: B12-binding domain-containing radical SAM protein [Aigarchaeota archaeon]
MELKNVDIILTTDRSMMTNHHGKEFLGFMATGPPIGMPESLWMWIACPKMKTDRFGRPWQAPYALRKLEALLQDHGYNAWVIDPDYVDLYIDKAKIMMISHHDYFALCPPSSEWWVITRKEPVNARSFRRFMEKTSIREAKKRGLKIIVGGPPAWQWLYKVDLWANWGVDTVVEGEGERIVLDLVRKVFDNEPLPRYVFVGPGDSPRLEEISTIKYPSVNGLVEIMRGCPRGCKFCSVTLRSLRNMPLDIIEKEMIINIENGVHNGILHSEDVLLYGARGIKPNPEALLKLHELARKHLKEIAWSHASLAAIKNAEEEYKLISKIMEIVKSGDNQDYLGVEVGLETGSPKLAKKIMPAKSAPYPPEKWPQVVEDAFMIMHENNIVPAATLILGLPEESE…
>WP_277020151.1 radical SAM protein [Sulfuracidifex metallicus]
MEHFDFILTTDRCLMTNHHGKEFLGFLGTGPSVGVPESVWKYIACPKMKVDKLGRPWQAPYGMRKVEAKLIEEGFNAAIVDPDHLNKHLPYAKALMFSHHDYFGYGPPSSTWWAITQHEPINRRSFQALMNKPEIKEAKSKGMKILVGGPSTWQWLWTPEAIESLGVDSFVDGEGEKVVVKLAQKILDGEPLPKYVYVSGDDVPDVDDIPEIKGASVNGMIEVMRGCARSCRFCSVTLRPTRYYSLEKIERELQVNVRNGVKYGLIHSDDILFYGATGIFPRPEPLIRLHKLVKKYYKSIAWSHASLAAIKYSEEKYGLISKLSEIIYDGNQQYIGVEVGIETGSTRLAKEIMPAKSAPFKPEEYPQIVEDAFSIMHEKHIVPAGTMIVGLPEEKEEDV…
>WP_225876108.1 radical SAM protein [Infirmifilum lucidum]
MFDVIITSDRSMMTNHHRKEFIGFFTTAPPVGMPEWAWMWLSAPKLKVDKYGRPVEAPYGLRKVEAKLLEEGFNAAIIDPDYIDRYLKSAKVLMVGHHDYFAMNSPSVEWWAITGQEPINSRSFKRLMRMQSIREAKRRGLKIIAGGPAAWQWLWQTEYWREFGVDTVVDGEAERVIGDIVRKALEGDDLPAYVYVGPEDAPSLEEIPEIKGASINGLIEIMRGCPRRCRFCPVTLRPLRYYPLEKIEKELQVNVKAGIRSGVIHSEDVLLYGARGIEPNPGALIKLHSLVKRYYKTLAWSHVTLAGVKYAEEKYRLITRLTEIIYDDHQDWLGVQVGLETGSLRLARLIMPGKAAPYPIEKWHEVVEDALAIMHDNRIVPALTLILGIPGETEDDLRQ…
>WP_171770380.1 radical SAM protein [Thermosphaera aggregans]
MMSNHHGKEFLGFVATAPPIFLPERLWEFIASPKVKVDSMGRPREAPYGMRKIEAILQEKGFNAAIIDPDYLGKYLDSMKVLMLSHHDYFGYGPPSSEWWSLTGKEPLNRRSFIKLMNKPEIRKAKEKGVKIIAGGPAAWQWLYEVKKLIEWGVDTVVDGEGEKVVIDLVERALNNDPLPKYVYVGAEDVPSVDEIPIIRGGSVNGLVEIMRGCPRGCKFCSVTLRPLRFIPIDKIVKEIQVNLSAGVKGTILHSEDVLLYHADGVKPRPEPILKLHEEVVKLVGDKGSFAWSHVSLSALKYAEENYKLISRLMHEYLLTESRRFIGVEVGIETGSVRLAKEIMRGKSLPYPIENWPDIVEDAFRIMHENFIIPAATVILGFPGETGDDVVKTIELIER…
>WP_014767378.1 radical SAM protein [Desulfurococcus amylolyticus]
MGYEIVLTSDRTMMSNHHGKEFLGFIATGPPIAMPESLWMMLAAPKVKVDDAGRPREAPYGMRKIEAVLRDAGFNAAIIDPDHIGKHLDSMKILMLSHHDYFAYGPPSSEWWSITGMEPINRRSFIRFMNSPVVRKAKEKGVKIIVGGPAAWQWLYELELMDKWGVDTIIDGEGEKVVVELVEKALRNEPLPRYVYVGAGDVPGVNEIPVIKGASVNGLVEIMRGCPRGCRFCSVTLRPLRFIPLEKILAEIDVNIRSGLKGAILHSEDVLLYHADGVKPRPDPILRLHREVLERIGEKRSLAWSHVSLAAVKYAEENHKLISKLMNELVLNEHRRFLGVEVGIETGSVKLAYEIMRAKSSPYPVEEWPNVVEDAFRIMHENKIIPAATVILGIPGETP…
>WP_011752891.1 radical SAM protein [Thermofilum pendens]
MVFEVVITSDRTMITDHHGKEFIGFMATGPAIGVPERLWMWACCPKPKVDRLGRPRVAPYGLRKIEAKLQEAGFNAAIVDPDHLDKHLDTMKVLLVGHHDYFAYGPPSSEWWVITGREPVNRRSFRRLMESPAVRKAKEKGVKIIAGGPAAWQWLWELESWKKWGVDTVVDGEGEGVVVDLVEKVYRGEPLPEYVYVSPRDAPSIEEIPVIRGASVNGLVEIMRGCPRGCRFCSVTLRPLRFMPIEKVVAEVRVNVRAGLRNVLLHSEDVLLYGADGVKPRPEPVLKLHAEVLKEAPGSVAWSHASLSAVKYAEDNYRLVSRLMEMLSERQEILGVEVGIETGSARLAREVMPAKALPYRAEEWVEVVKDAFAIMHDNRVVPAATLILGLPGETPDDVV…
>WP_211206242.1 radical SAM protein [Fervidicoccus fontis]
MSNLDIVITTDRTMMSNHHGREFLGFVATGPSIGLPEFLWTWISSPKPKIKANGEPNEAPYGLRKVEAVLLDKGYNASIIDPSYLNRYADTSKLLLVGHHDFFAYGPPSNEWWLITGREPVNRKSFRRLMESPAVKKMRRRGVKIIAGGPAAWQWLYEVELWKKWGVTSIFDGEAERILPNIIEKALNNEELPFYIYAGSHDSPSIEEIPTIKKASVNGLIEIMRGCPRGCKFCSVTLRPLRYIPLEKIEEEVLVNVRNGVTRGLIHSEDILLYGADGVKPRPDPVLKLHDTVLKHVKSLAWSHASLAAIKYAEEEHKLITKVMEKIREKQDYIGVEVGVETGGYELAKKIMPAKSAPYKPEKWHEVVEDAFRIMHENNIIPAATLIIGLPEETEKDVM…
>AFH42201.1 Radical SAM domain protein [Fervidicoccus fontis Kam940]
MSNHHGREFLGFVATGPSIGLPEFLWTWISSPKPKIKANGEPNEAPYGLRKVEAVLLDKGYNASIIDPSYLNRYADTSKLLLVGHHDFFAYGPPSNEWWLITGREPVNRKSFRRLMESPAVKKMRRRGVKIIAGGPAAWQWLYEVELWKKWGVTSIFDGEAERILPNIIEKALNNEELPFYIYAGSHDSPSIEEIPTIKKASVNGLIEIMRGCPRGCKFCSVTLRPLRYIPLEKIEEEVLVNVRNGVTRGLIHSEDILLYGADGVKPRPDPVLKLHDTVLKHVKSLAWSHASLAAIKYAEEEHKLITKVMEKIREKQDYIGVEVGVETGGYELAKKIMPAKSAPYKPEKWHEVVEDAFRIMHENNIIPAATLIIGLPEETEKDVMETIELIEKLRPYRS…
>WP_245526485.1 radical SAM protein [Desulfurococcus mucosus]
MSNHHGKEFLGFVTTGPPIGMPESLWMRLAAPRIRVDEEGKPREAPYGMRKIEAVLRDAGFNAAIIDPDHLWKHVDSMKVLMLSHHDYFAYGPPSSEWWSLTGLEPVNRRSFIRLMESPAVRRAKEKGVKIIAGGPAAWQWLYELELMEKWGVDTVVDGEGEKIVVELVEKALRNEKLPRYVYVGVGDVPGVDEIPVIKGASVNGLVEVMRGCPRGCKFCSVTLRPLRFIPLEKILAEVDVNIRAGLKGIILHSEDVLLYHADGVKPRADPVVKLHVEVLKRIGERRSLAWSHASLAAVKYAEENYRLISRLMNELVLNEHRKFLGVEVGIETGSVRLAREIMRAKASPYPVEEWPNIVEDAFRIMHENKVIPAATVILGFPGETPDDVVETIELIERL…
>WP_015233012.1 radical SAM protein [Caldisphaera lagunensis]
MTYDVILTTDRTMMSDHHKHEFLGFMTTGPSIGLPESIWKWIAAPKPKVDKLGRPAVAPYGIRKIEAALVDAGINASVIDPDYIDKHLDTVKVIMIGHHDYFAYGPPSSEWWSITGKEPINRVSFRNFMESPAMRKAKEKGVKIIVGGPAAWQWLWSLDEWKKWGVDTVVDGEAEKVSVELVKKALNNEELPDYVFIGPPDVPSLNEIPKIKHASVNGLVEIMRGCPRGCKFCSVTLRAWRSIPPERVIEEVKLNLNEGVDQILLHSEDNLLYYADGIRPRPEKLLKLHTMVREISDLPIAWSHVSLAAVKYAEDTYKLISKLTDIMYSGNQDFLGVEIGLETGSVKLAKKIMPAKSAPYSADKWPDVVESAFSILMDHNIIPAVTLIVGLPEEEPDDV…
>WP_174448778.1 radical SAM protein [Conexivisphaera calida]
MTGKFDFIISVDRTLMTTHHDREFVGFMTTGPAVLLPERLWMWLSAPKVRKGPDGLPKFAPYGLRKIEAALLDAGYSAAIVDPDDVPRYAAEAKAFMIGHHDYFAFNPPSSEWWLVTGREPVNRKSLLKFMSTVAEVKRSRNPGLKIIAGGPAAWQWLYVPHYVEQFAVDTIVDGEAEKAVVQLAKAIVGGSELPRYLSVAPRDSPKLDEISKIKGASVNGLIEIMRGCPRGCKFCNVTLRPLRYIPLEDIEEELKVNRAAGIRAGILHSEDVLLYGADGIHPRPEPLLKLHELAKRYYDKSVTWSHASLAAVVAAEREHGLIRKLSELLLRDEQSFLGFQTGIETGSPRLAHVIMPAKASPYPADKWPDVVEEAFSILHDNHMVPAATIILGLPGELP…
>WP_013335920.1 radical SAM protein [Vulcanisaeta distributa]
MVLPKYDVVLTTDRSMMSNYHGKEFLGFVTTGPLFITVGPFKKLGEWIHEYIAMPKMKVDKYGRPFQAPYGMRKIEAALLDAGINAAIIDPDHVHKYIPNAKILMLSHHDYFGLNPPSSTWSAIVGREPLNAYSFRRFMMRIRPYIMDAKSRNGLKVVVGGPSAWQWLYLPELMDFFGVDTVFDGEGERLVVDLVKRILNNEPVPRYIYVGVNDVPSIDEIPTIKYPAVNGFVEIGRGCPRGCAFCSVTLRPLRWYPLEKIEEELKLHVKYGIVHGLIHSDDVPLYGSTGVELNPDKLIKLHQLVKRYYLTMAWSHTTLASVLVAEKKYNRLATKIAEIIEDEHQDWWGAQVGLETGSRRLAKAIMPGKAAPFKIEDWWDVVEEALGVMHDIKLIPALT…
>WP_333638808.1 radical SAM protein [Pyrobaculum aerophilum]
MPLPKVDVILTADRSMMSNYHRKEFLGFGTTGPIFVELPFGLSERFHSYLFAPKLKTDKWGRPVEAPYGMRKIEAKLLDAGINAAVIDPDHVHKYLKHAKILMLSDHDYFGLNPPSSTWGVIVGKEPMNAVFFKRFMERLSPYIWEAKSANGLRVIVGGPAAWQWLYFPELVERWGIDTIFDGEGEKLIVDIVKNALEGKPLPKYVYVGVSEAPSVDEISTIKYPSINGLVEIGRGCPRGCAFCSVTLRAMRWYPLEKIEQELKVNAEAGVVDGILHSDEVPLYGSTGVEPDPEKLIALHKLAKRYYRKVGWSHTTLVAIYHGEKKMGKLFTKLSEIIIDEHQDWWGAQIGLETGSVRLARKIMPGKAAPYKIDQWHEIVVEAASIMHEIRLIPAITII…
>WP_011762465.1 radical SAM protein [Pyrobaculum islandicum]
MPSLKFDVILTTDRSMMSNYHRKEFLGFGTTGPVFVELPFGLSERFHAFLFAPKVKVDRWGRPLEAPYGMRKIEAKLLDEGINAAVIDPDYVHRYIPYAKVLMLSHHDYFGLNPPSSTWSVIVGKEPMNAMFFKRFMEKISPLVREAKTKNKLKVIAGGPAAWQWLYFPELVERWGIDTIFDGEGEKLIVDLVKNALEDRPLPKYIYVGVHEAPDLSEISTIKYPSINGLVEIGRGCPRGCAFCPVTLRALRWYPLDKIEEELKVNAKAGVVDGILHADEVPLYGSAGVEPNPERLIALHKLAKRYYRKVGWSHSTFVAVYHGEKKMGRLFTKLSEIIIDEHQDWWGAQIGLETGSVRLAQKIMPGKAAPYKISQWHEIVTEAAAIMHEIRLIPAITLI…
>WP_013680620.1 radical SAM protein [Thermoproteus uzoniensis]
MGFDVILTTDRGMMSNYHGKEFLGFGTTGPVFVELPFGLSEKFHTFLFAPKIKTDKMGRPIQAPYGMRKIEAKLLDAGINAAIIDPDYVPRYLKSAKILMLSHHDYFGVNPPSSTWGVILGKETLNAYLFRKFMERIEKDIWEAKRASGLKVMVGGPAAWQWLYYPDLVERWGIDTIFDGEGEKLIVEVVKNTLEGKTPPRYIYVGASEAPSVDEISTIKGASINGLVEIGRGCPRGCAFCSVTLRPLRWYPLSKIEEELKVNARAGVVDGILHSDEVPLYGSNGVELNPTALIELHKLAKKYYRKVGWSHTTFVAVLLAEKKYGKLMTKIADIIKDEHQDWWGAEIGLETGSIRVAKQIMPGKAAPYKIEQWHDIVEESMAIMHELKLIPAVTLIVGL…
